# Supplementary material for: Metatranscriptomic analysis reveals the diversity of RNA viruses in ticks in Inner Mongolia, China
Source: PLoS Negl Trop Dis. 2024 Dec 11;18(12):e0012706. doi: 10.1371/journal.pntd.0012706 (PMC11634002; doi:10.1371/journal.pntd.0012706)
Supplement: S1 File — (ZIP) [file pntd.0012706.s005.zip]

Archive with 38 entries (28 files):
- S1 File/
- S1 File/Best-fit model for phylogenetic trees.docx
- S1 File/Bunyavirales/
- S1 File/Bunyavirales/Bunyavirales_rdrp_m.fasta
- S1 File/Bunyavirales/Bunyavirales_rdrp_m.fasta.log
- S1 File/Bunyavirales/Bunyavirales_rdrp_m.fasta.treefile
- S1 File/Chuviridae/
- S1 File/Chuviridae/Chuviridae_rdrp_m.fasta
- S1 File/Chuviridae/Chuviridae_rdrp_m.fasta.log
- S1 File/Chuviridae/Chuviridae_rdrp_m.fasta.treefile
- S1 File/Flaviviridae/
- S1 File/Flaviviridae/Flaviviridae_rdrp_m.fas
- S1 File/Flaviviridae/Flaviviridae_rdrp_m.fas.log
- S1 File/Flaviviridae/Flaviviridae_rdrp_m.fas.treefile
- S1 File/Nairoviridae/
- S1 File/Nairoviridae/Nairoviridae_rdrp_m.fasta
- S1 File/Nairoviridae/Nairoviridae_rdrp_m.fasta.log
- S1 File/Nairoviridae/Nairoviridae_rdrp_m.fasta.treefile
- S1 File/Partitiviridae/
- S1 File/Partitiviridae/Partitiviridae_rdrp_m.fasta
- S1 File/Partitiviridae/Partitiviridae_rdrp_m.fasta.log
- S1 File/Partitiviridae/Partitiviridae_rdrp_m.fasta.treefile
- S1 File/Phenuiviridae/
- S1 File/Phenuiviridae/Phenuiviridae_rdrp_m.fasta
- S1 File/Phenuiviridae/Phenuiviridae_rdrp_m.fasta.log
- S1 File/Phenuiviridae/Phenuiviridae_rdrp_m.fasta.treefile
- S1 File/Rhabdoviridae/
- S1 File/Rhabdoviridae/Rhabdoviridae_rdrp_m.fasta
- S1 File/Rhabdoviridae/Rhabdoviridae_rdrp_m.fasta.log
- S1 File/Rhabdoviridae/Rhabdoviridae_rdrp_m.fasta.treefile
- S1 File/Solemoviridae/
- S1 File/Solemoviridae/Solemoviridae_rdrp_M.fas
- S1 File/Solemoviridae/Solemoviridae_rdrp_M.fas.log
- S1 File/Solemoviridae/Solemoviridae_rdrp_M.fas.treefile
- S1 File/Totiviridae/
- S1 File/Totiviridae/Totiviridae_rdrp_m.fas
- S1 File/Totiviridae/Totiviridae_rdrp_m.fas.log
- S1 File/Totiviridae/Totiviridae_rdrp_m.fas.treefile
