# Supplementary material for: Metatranscriptomic analysis reveals the diversity of RNA viruses in ticks in Inner Mongolia, China
Source: PLoS Negl Trop Dis. 2024 Dec 11;18(12):e0012706. doi: 10.1371/journal.pntd.0012706 (PMC11634002; doi:10.1371/journal.pntd.0012706)
Supplement: S1 File — (ZIP) [file pntd.0012706.s005.zip › S1 File/Bunyavirales/Bunyavirales_rdrp_m.fasta]

>AB009656
------------------------------------------------------------
------------------------------------------------------------
------------------------------------------------------------
------------------------------------------------------------
------------------------------------------------------------
------------------------------------------------------------
------------------------------------------------------------
------------------------------------------------------------
------------------------------------------------------------
------------------------------------------------------------
------------------------------------------------------------
-------------RLKSETGVSDP------------------------------------
-------------------------------------KDYLSTLCLEYLSHEFLE-----
---------SFVTLKASSNFSAE----------------YYEYRP---------------
-------------------NENKRSRPQTVNEDLPKSESN-------R------------
---RNYGRSKVIEK----------------------------------------------
-----------------IQ----------------------TIL-TKKDP----------
-----------------------------------NE---------------KYR-----
------------------LVV---------------------------------------
-----------------------------DLL----------------------------
----------------------------KESLEEVEKNA---------------------
------------------------------------------------------------
-----------------------C----LH--VC--------------------------
-------------IFR-KNQ-------HGGLREIYVLNIYERIVQKCVEDLARAIL-SVV
----------PSETMTHP-KNKFQIPNKHNIAA------------------RKEF-----
--GD-SY-----------------------------------------------------
------------------------------------------------------------
---------------------------------------------------FTVCTSD--
-------------DASKWN--QGHH-VSKFI--TILVRIL------------PKFWHGFI
VRALQLWFH-KRLFLG-------------DDLLRLFCAN---------------------
----DVLNTT--------------------D-EKVKKVHEVFK-----GR----------
EVAPW-MTRGMT---------YI--------ETESGFMQGILHYISSLFHAIFLEDLA--
----ERQKKQLPQMAR----IIQ------PD-----------NESN---V-I------ID
CME--SSDDSSMM----ISFSTKSM---------NDRQTFAML------------LLVDR
AFSLKEYYGDMLGIYKS-IKST------------TGTIF-MMEFNIEFFFA----GDTHR
PTIRWVNAALNVSEQETL--IASQEEMSNTLKDILEGGGTFYHTFVTQVAQAMLHYRMYG
SSVS------PLWGS-YCSMIKLSKDPA--------------------------------
-LGYFLM-DHPMASGLMGFGYNLWKTC---------------------KQSFLSVKYADM
LN-------LEF--NTE---------------------------------------N-S-
-------------------KRKMTPDIANLGVLSRTTT----VGFGNKTK------WM--
----KMC----------------------------DRM-------------HL-------
------------------------------------------------------------
------------------------------------------------------------
---------------------------------------------T--------------
------------------------------------------------------------
------------------------------------------------------------
------------------------------------------------------------
------------------------------------------------------------
------------------------------------------------------------
------------------------------------------------------------
----------------------------DD-IFDSIE-----------------------
----------------------------QNPR----------------------------
------------------------------------------------------------
-----------ILF----------------------------------------------
------------------------------------------------------------
---------------------------------FHAKNAE------EM------------
------------------------------------------------------------
------------------------------------------------------------
------------------------------------------------------------
------------------------------------------------------------
------------------------------------------------------------
--
>AB061774
------------------------------------------------------------
------------------------------------------------------------
------------------------------------------------------------
------------------------------------------------------------
------------------------------------------------------------
------------------------------------------------------------
------------------------------------------------------------
------------------------------------------------------------
------------------------------------------------------------
------------------------------------------------------------
--GVLKCFSE-----DRE-------SV---------------------------------
---------------QTFLEVENMNV------------------KNYIHFFANILSGDDK
VTM---------------------------KTSSEKFYYKSHPLTVESYMKVRYG-----
--------------HLKT---------------------TTVLK----------------
------------------------------------------------------------
-------SKKVSEE----------------------------------------------
-----------------LY----------------------DLIKEFNK-----------
-----------------------------------------------------IM-EVDL
ESLEKLGRGLDGNRTTFMQLL---------------------------------------
-----------------------------EFI----------------------------
-------------------------------MLKTRANA-----GNTN------------
------------------------------------------------------------
----------------------------FL--VS--------------------------
-------------VFE-KMQR------TKMDREIYLMSMKTKMMLYFIEHTYKHIA-QSD
----------PSEAISISGDYKIKNLASLSYDTITNYNT----------SLQ------KN
L-EC-KM-----------------------------------------------------
------------------------------------------------------------
---------------------------------------------------AFLSA----
-------------DQSKWS--ASDL-TYKY---ILAVLMNPIL---------TTGEINLM
CECILMYIKLKRVCIP-------------TDIFLNL------------------------
------KRGQKEYG--------------SYG-TALSVLTDNLE-----TNT---------
------F------------------------PVSMNWLQGNLNYLSSVYHSCAMLGYE--
----KAMKRNKD------------------------------YD-----F-T------IR
WMV--HSDDNATS----IVARGDIKN-------------LLQSFKCGSMSELLFRTIQSH
FKSYCITL----NPK----KS-------------YASES-EVEFISERIIN----GAVIP
LYCRHLANCSTESSHNSY--FDDLMSLSTHVTMLLRKGCPNELISFAYSAIQVQSLSIYS
M------------------LPGEVNDIN---------------SIIKDIEFPLSKKEIPT
CAGGWMH-APVELMSILGP-----------------------------SSNDQLIYYKII
L-----EFFDLK--------------------------------------DFS-TLKKNI
D-S-----------LGYVTYRINDLFKRINNNNLTS------------------------
-ADRKMI-----------------------------CMVNLFKTSLMSEDCD--------
------------------------------------------------------------
------------------------------------------------------------
------------------------------------------------------------
------------------------------------------------------------
------------------------------------------------------------
------------------------------------------------------------
------------------------------------------------------------
------------------------------------------------------------
------------------------------------------------------------
------------------------------------------------------------
------------------------------------------------------------
------------------------------------------------------------
------------------------------------------------------------
------------------------------------------------------------
------------------------------------------------------------
------------------------------------------------------------
------------------------------------------------------------
------------------------------------------------------------
------------------------------------------------------------
------------------------------------------------------------
--
>AB190458
------------------------------------------------------------
------------------------------------------------------------
------------------------------------------------------------
------------------------------------------------------------
------------------------------------------------------------
------------------------------------------------------------
------------------------------------------------------------
------------------------------------------------------------
------------------------------------------------------------
------------------------------------------------------------
------------------------------------------------------------
------------------------------------------------------------
------------------------------------------------------------
------------------------------------------LKK---------------
--------------------------------------------AIPD------------
--YIDVMSTKVFDA----------------------------------------------
-----------------LY----------------------YKIKHG-E-----------
-----------------------------------------------------IT-DKP-
-------------------AV---------------------------------------
-----------------------------EHI----------------------------
-------------------------------LQVMKN--------HKR------------
------------------------------------------------------------
----------------------------FV--FT--------------------------
-------------YFN-KGQK------TAKDREIFVGEFEAKMCLYLVERISKERC-KLN
----------PDEMISEPGDGKLKKLEDMAEYEIRYTAN----------TLK-------S
M-KD-KA-----------------------------------------------------
-------------------------------------------------L-QEFSKFA--
---------------DDFNFKPHST---K----------------------IEINA----
-------------DMSKWS--AQDV-LFKY---FWLFALDPAL---------YKPEKERI
LYFLCNYMD-KVLVIP-------------DDVMTSI------------------------
------LDQRVKR----------------EK-DIIYEMTNGLK-----QNW---------
------V------------------------SIKRNWLQGNLNYTSSYLHSCCMNVYK--
----DIIKNVATL---------------LE------------GD-----V-L------VN
SMV--HSDDNHTS----ITMIQDKFP-----------------------DDIIIEYCIKL
FEKICLSFGNQANMK----KT-------------YVTNF-IKEFVSLFNIY----GEPFS
VYGRFLLTAVGDCAFLGP--YEDTASRLSATQTAIKHGAQPSVAWVAIALTQWITHSTYN
M------------------LPGQNNDPL---------------NVLTSQ----NRFDIPI
ELCGLLN-TDLPTLAIAGL-----------------------------ESGNLTYLVNLS
R--------RMS--------------------------------------KVQ-LLRESI
Q-SQYT-DIESW-----------DLSKLTQMDKFKL------------------------
----KLL-----------------------------RFMTLDS--AMSSDDGM-------
------------------------------------------------------------
------------------------------------------------------------
------------------------------------------------------------
------------------------------------------------------------
------------------------------------------------------------
------------------------------------------------------------
------------------------------------------------------------
------------------------------------------------------------
------------------------------------------------------------
-------------------GG-----------TSDM------------------------
--------------------------RSRS------------------------------
------------------------------------------------------------
-----------LLT----------------------------------------------
------------------------------------------------------------
-----------------------------------PRK-------FTTHASL--------
------------------------------------------------------------
------------------------------------------------------------
----------------------VR-----------LESYNDFQK------LVQDQGQIDD
LFEFFIRM----------------------------------------------------
------------------PQLL------------------------VTKGETTEEFMKS-
--
>AB586645
------------------------------------------------------------
------------------------------------------------------------
------------------------------------------------------------
------------------------------------------------------------
------------------------------------------------------------
------------------------------------------------------------
------------------------------------------------------------
------------------------------------------------------------
------------------------------------------------------------
------------------------------------------------------------
--KLILSELSNHL---IEDFDQSLMSDDDYKAVCE-------------------------
---------------KVYLNDELKGKYFYLG-------PM---DSCAISEITR-------
------------------------------------------AVTTRTYENAEYFLCFK-
-----------SILLQMN---------------------ANRLVG---------------
--------------------------------------------KYSHYKS--------K
CINFKLNRERLMDDC---------------------------------------------
-----------------------------------------RLSDRESN-----------
------------------------------------------------------S-----
------------------EAL---------------------------------------
----------------------------SKALSLTNC-----------------------
------------------------------TTAVLKNLC----FYSQE------------
--------------------------------SPQSYTSIG-----PDTGR---------
----------------------------LK--FS--------------------------
-------------LSY-KEQ-------VGGNRELYIGDLRTKMFTRLIEDYFESLT-GQF
----------RGSCLNS-------------ESEFENAVL----------SMKL-------
-----NV-----------------------------------------------------
------------------------------------------------------------
----------------------------SLAQ-------------------VCYSL----
-------------DHSKWG----PM-MNPL---LFLVILQNIHWNS-SDILEDVKSRDYV
STLLSWHIH-KLIEVP---------HPVVNAMMRSY------------------------
------LKTNLGL---------------KKS--LHETLTEAFF-----FRH---------
------F-KLG------VVPSHI--------SSILDMGQGILHNASDFYGLITEKFIN--
----YSIGLLY--------------------------------E-----G-T------LK
SYT--SSDDQISL----FDHKLT-NLLD------------------------RDPDEFEY
ILEFHNYLSDRLNKFIS-PKS-------------VIGRF-VAEFKSRFYVW----GDEVP
LLTKFVAAALHNVKCKEP--HQLAETIDTIIDQSVANGVPVKLCNLIQQRTLDLLRY---
--------------------AQYPIDPF-----LMYCDSD-------------VKDWVDG
NRGYRIM-RNIEQLCPGG----------------------------------TKKVRYFL
R--------RL----------------------------------------YNKLKTGEL
H-EEFT-AAYLSGDPSESLQKICSLLNVDP-LEESELS----L-----------------
------------------------------------------------------------
------------------------------------------------------------
------------------------------------------------------------
------------------------------------------------------------
------------------------------------------------------------
------------------------------------------------------------
------------------------------------------------------------
------------------------------------------------------------
------------------------------------------------------------
------------------------------------------------------------
------------------------------------------------------------
------------------------------------------------------------
------------------------------------------------------------
------------------------------------------------------------
------------------------------------------------------------
------------------------------------------------------------
------------------------------------------------------------
------------------------------------------------------------
------------------------------------------------------------
------------------------------------------------------------
------------------------------------------------------------
--
>AB620102
------------------------------------------------------------
------------------------------------------------------------
------------------------------------------------------------
------------------------------------------------------------
------------------------------------------------------------
------------------------------------------------------------
------------------------------------------------------------
----------------------MKEGYRI-------------------------------
------------------------------------------------------------
------------------------------------------------------------
-----SSVVS-----GEVQVEQ--------------------------------------
---------------QLF--------------------------CQEVVELASLEL----
----------------------------------NKYLQAKSQVLCANLMNKHWD-----
--------------R-PY---------------------FSQTRN---------------
--------------------------------------------I---------------
-------SLKGMSG----------------------------------------------
-----------------------------------------ALQEDG-H-----------
-----------------------------------------------------LA-ASV-
-------------------TL---------------------------------------
------------------------------------------------------------
-------------------------------IEAIRFLN-----RSQI------------
--------------------------------NPNVIDMYEQTKHHKAQAR---------
------------------------------------------------------------
-------------IVR-KYQR------TEADRGFFITTLPTRVRLEIIEDYYDAIA-RVV
----------PEEYISYGGDRKILNIQTALEKALRWASGTSEITTSTGNTIKF-------
--KR-KL-----------------------------------------------------
------------------------------------------------------------
---------------------------------------------------MYVSA----
-------------DATKWS--PGDN-SAKF---------------------------RRF
TQSLYDGLQDDKL----------------KCCVVDA------------------------
------LRHIYE-----------------TD-FFMSRKLHRYI-----DGM---------
------E-DHSDAVK--DFLSFF--KDGVSAEVKGNWLQGNLNKCSSLFGAAISLLFR--
----RVWGEL------------------FPE-----------LD-----C-F------FE
FAH--HSDDALFI----YGYLEPE-DDGTEWFLYVSQQIQAGNYHWYSVNQEMWKSMFNL
HEHLLLMGSIKVSPK----KT-------------TVSPT-NAEFLSTFFEG----CAVSI
PFIKILLGSLSDLPGLGF--FDDLAAAQSRCVKAMDLGASPQVSQLAIVICTSKVERLYG
T------------------ADGMVNSPT---------------AFLKV-----SKAQVPI
PLGGDGS-MSIMELATAGI-----------------------------GMADKNILKNAY
F-----------------------------------------------------------
-----------------------SYKHTRREKDKYVL-----------------------
----GLF-----------------------------KFLMSMSE-DIFQHDRL-------
------------------------------------------------------------
------------------------------------------------------------
------------------------------------------------------------
------------------------------------------------------------
------------------------------------------------------------
------------------------------------------------------------
------------------------------------------------------------
------------------------------------------------------------
------------------------------------------------------------
-------------------GEFS--------FVGKV------------------------
--------------------------QWK-------------------------------
------------------------------------------------------------
-----------VFT----------------------------------------------
------------------------------------------------------------
-----------------------------------PKSEFEFFDQYSA------------
------------------------------------------------------------
------------------------------------------------------------
-----------------------T----------YLKEW---------------------
------------------------------------------------------------
------------------------------------------------------------
--
>AB620105
------------------------------------------------------------
------------------------------------------------------------
------------------------------------------------------------
------------------------------------------------------------
------------------------------------------------------------
------------------------------------------------------------
------------------------------------------------------------
------------------------------------------------------------
------------------------------------------------------------
------------------------------------------------------------
---------N-----GSVKVEQ--------------------------------------
---------------QIF--------------------------CQEVVELAAQEL----
----------------------------------NKYLQAKSQILCSNIMNKHWD-----
--------------K-PY---------------------FSQTRN---------------
--------------------------------------------I---------------
-------SLKGMSG----------------------------------------------
-----------------------------------------ALQEDG-H-----------
-----------------------------------------------------LA-ASV-
-------------------TL---------------------------------------
------------------------------------------------------------
-------------------------------IEAIRFLN-----RSQT------------
--------------------------------NPNVIEMYEQTKQHKAQAR---------
------------------------------------------------------------
-------------IVR-KYQR------TEADRGFFITTLPTRVRLEIIEDYFDAIA-KVV
----------PEEYISYGGDRKILNIQLALEKALRWASGHSEIKTSTGNIIRF-------
--KR-KL-----------------------------------------------------
------------------------------------------------------------
---------------------------------------------------MYVSA----
-------------DATKWS--PGDN-SAKF---------------------------KRF
TQALHDGLSDQKL----------------KCCVVDA------------------------
------LRHIYE-----------------TE-FFMSRKLHRYI-----DNM---------
------E-SYSEAVK--DFLDFF--NGGVSANIKGNWLQGNLNKCSSLFGAALSLLFK--
----QVWGEL------------------FPE-----------LE-----C-F------FE
FAH--HSDDALFI----YGYLEPE-DDGTEWFLYVSQQIQAGQYHWYAVNQDMWKSMFNL
HEHILLMGSIKISPK----KT-------------TVSPT-NAEFLSTFFEG----CAVSI
PFIKILLGSLSDLPGLGF--FDDLAAAQSRCVKALDLGASPQLAQLAIVICTSKVERLYG
T------------------AEGMVNNPT---------------AFLKV-----NKQSIPI
PLGGDGS-MSIMELATAGI-----------------------------GMADKNILKNAY
Y-----------------------------------------------------------
-----------------------SYKHTRRESDRYIL-----------------------
----GLF-----------------------------KFLMSLSE-DIFQHDRL-------
------------------------------------------------------------
------------------------------------------------------------
------------------------------------------------------------
------------------------------------------------------------
------------------------------------------------------------
------------------------------------------------------------
------------------------------------------------------------
------------------------------------------------------------
------------------------------------------------------------
-------------------GEFS--------FVGKV------------------------
--------------------------QWK-------------------------------
------------------------------------------------------------
-----------VFT----------------------------------------------
------------------------------------------------------------
-----------------------------------PKSEFEFYDQFSH------------
------------------------------------------------------------
------------------------------------------------------------
-----------------------T----------YLKAWTQQ----------------HP
VYDYII------------------------------------------------------
------------------------------------------------------------
--
>AB620108
------------------------------------------------------------
------------------------------------------------------------
------------------------------------------------------------
------------------------------------------------------------
------------------------------------------------------------
------------------------------------------------------------
------------------------------------------------------------
------------------------------------------------------------
------------------------------------------------------------
------------------------------------------------------------
---------N-----GSVKVEQ--------------------------------------
---------------QIF--------------------------CQEVVELAAQEL----
----------------------------------NKYLQAKSQVLCSNIMNKHWD-----
--------------R-PY---------------------FSQTRN---------------
--------------------------------------------I---------------
-------SLKGMSG----------------------------------------------
-----------------------------------------SLQEDG-H-----------
-----------------------------------------------------LA-ASV-
-------------------TL---------------------------------------
------------------------------------------------------------
-------------------------------IEAIRFLN-----RSQT------------
--------------------------------NPNVIEMYEQTKQHKAQAR---------
------------------------------------------------------------
-------------IVR-KYQR------TEADRGFFITTLPTRVRLEIIEDYFDAVA-KVV
----------PEEYISYGGDRKVLNIQLALEKALRWASGHSEITTSTGNIIRF-------
--KR-KL-----------------------------------------------------
------------------------------------------------------------
---------------------------------------------------MYVSA----
-------------DATKWS--PGDN-SAKF---------------------------KRF
TQALHDGLSDHKL----------------KCCVVDA------------------------
------LRHIYE-----------------TE-FFMSRKLHRYI-----DNM---------
------E-THSDAVK--DFLEFF--NGGVSATIKGNWLQGNLNKCSSLFGAALSLLFK--
----QVWNEL------------------FPE-----------LE-----C-F------FE
FAH--HSDDALFI----YGYIEPD-DDGTEWFMYVSQQIQAGHYHWYAVNQDMWKSMFNL
HEHILLMGSIKISPK----KT-------------TVSPT-NAEFLSTFFEG----CAVSI
PFIKILLGSLSDLPGLGF--FDDLAAAQSRCVKALDLGASPQLAQLAIVICTSKVERLYG
T------------------AEGMVNNPS---------------AFLKV-----TKQAIPI
PLGGDGS-MSIMELATAGI-----------------------------GMADKNILKNAY
Y-----------------------------------------------------------
-----------------------SFKHTRRESDKYIL-----------------------
----GLF-----------------------------KFLMSLSE-DIFQHDRL-------
------------------------------------------------------------
------------------------------------------------------------
------------------------------------------------------------
------------------------------------------------------------
------------------------------------------------------------
------------------------------------------------------------
------------------------------------------------------------
------------------------------------------------------------
------------------------------------------------------------
-------------------GEFS--------FVGKV------------------------
--------------------------QWK-------------------------------
------------------------------------------------------------
-----------VFT----------------------------------------------
------------------------------------------------------------
-----------------------------------PKSEFEFHDQFSH------------
------------------------------------------------------------
------------------------------------------------------------
-----------------------T----------YLKAWTQQ----------------HP
VYDYII------------------------------------------------------
------------------------------------------------------------
--
>AB693151
------------------------------------------------------------
------------------------------------------------------------
------------------------------------------------------------
------------------------------------------------------------
------------------------------------------------------------
------------------------------------------------------------
------------------------------------------------------------
------------------------------------------------------------
------------------------------------------------------------
------------------------------------------------------------
------------------------------------------------------------
------------------------------------------------------------
------------------------------------------------------------
----------------------------------------NTYSG---------------
--------------------------------------------KYRFNHR--------Q
QLNFKFDRCKLEEDA---------------------------------------------
-----------------------------------------RISERESN-----------
------------------------------------------------------S-----
------------------ESL---------------------------------------
----------------------------SKALSLSKC-----------------------
------------------------------LSSALKNLC----FYSEE------------
--------------------------------APTSYTSIG-----PDSGR---------
----------------------------LK--FA--------------------------
-------------LSY-KEQ-------VGGNRELYIGDMRTKMFTRLIEDYFESLT-GFF
----------SGSCLND-------------EKEFENAIL----------SMTI-------
-----NV-----------------------------------------------------
------------------------------------------------------------
----------------------------RQGF-------------------LSYSM----
-------------DHSKWG----PM-MCPF---LFLMLLQNLKL---SDEQYVRGGKDHI
STLLAWHIH-KMVEVP---------HNVVSAMMRSY------------------------
------IKDKLKL---------------LKG--SHCTPTERLF-----RNY---------
------F-EKG------VVPSHI--------TSLIDMGQGILHNASDFYGLLSERFIN--
----YSISLLY--------------------------------G-----E-A------VD
AYT--SSDDQITL----FDERIS-NLAE------------------------DDPEEVLI
LLEFHSHMSALLNKFVS-PKS-------------VVSRF-AAEFKSRFYVW----GEEVP
LLTKFVSAALHNVKCKEP--HQLCETIDTILDQAVANGVPVRLVNRIQSRTLSLLKY---
--------------------ANCPIDPF-----MLNCQTD-------------VKDWLDG
SRGYRIQ-RLIETLCPSQ----------------------------------TKVMRKLV
R--------RL----------------------------------------HHKLKNGEL
S-EEFL-VDLFNRDKPQVIEHLGKVLDLTE-----DLTGLGDLCWLNLN----------E
QFPMRMV----------------------------LRQKVIYPSSMNFNEERL-------
------------------------------------------------------------
------------------------------------------------------------
---------------------------------------------PS-------------
------------------------------------------------------------
------------------------------------------------------------
------------------------------------------------------------
------------------------------------------------------------
------------------------------------------------------------
------------------------------------------------------------
--------------------------LVKT-LQNKLSSKFT-------------------
--------------------------RGAQK-----------------------------
------------------------------------------------------------
-----------LLA----------------------------------------------
------------------------------------------------------------
---------------------------------EAINK-----SAFQSCISS--------
--------------------------------------GFIGL---------------CK
T-----------------------------------------------------------
------------------------------------------------------------
------------------------------------------------------------
------------------------------------------------------------
--
>AB712372
------------------------------------------------------------
------------------------------------------------------------
------------------------------------------------------------
------------------------------------------------------------
------------------------------------------------------------
------------------------------------------------------------
------------------------------------------------------------
------------------------------------------------------------
------------------------------------------------------------
------------------------------------------------------------
-------------------VEQ--------------------------------------
---------------QLF--------------------------CQEVVELAAQEL----
----------------------------------NTYLHAKSQVMAANIMNKHWD-----
--------------R-PY---------------------FSQTRN---------------
--------------------------------------------I---------------
-------SLKGMSG----------------------------------------------
-----------------------------------------ALQEDG-H-----------
-----------------------------------------------------LA-ASV-
-------------------TL---------------------------------------
------------------------------------------------------------
-------------------------------IEAIRFLN-----QSQN------------
--------------------------------NPTVLELYEQTKKQKAQAR---------
------------------------------------------------------------
-------------IVR-KYQR------TEADRGFFITTLPTRVRLEIIEDYYDAIA-KVV
----------PEEYISYGGERKILNIQQALEKALRWASGESEIQSSLGHTIKL-------
--KR-KL-----------------------------------------------------
------------------------------------------------------------
---------------------------------------------------MYVSA----
-------------DATKWS--PGDN-SAKF---------------------------KRF
TQALYDGLRDDKL----------------KNCVVDA------------------------
------LRNIYE-----------------TD-FFISRKLHRYI-----DNM---------
------G-DLSDEVL--DFLSFF--PNKVSASIKGNWLQGNLNKCSSLFGAAISLLFK--
----RVWSKL------------------YPE-----------LE-----C-F------FE
FAH--HSDDALFI----YGYLEPV-DDGTEWFLYVTQQIQAGNLHWHAVNHEMWKSMFNL
HEHILLMGSIKISPK----KT-------------TVSPT-NAEFLSTFFEG----CAVSI
PFIKILLGSLSDLPGLGY--FDDLAAAQSRCVKALDMGACPQLAQLGIVLCTSKVERLYG
T------------------APGMVNNPT---------------AYLKV-----DRNLIPI
PLGGDGS-MSIMELATAGI-----------------------------GMADKNILKNAF
I-----------------------------------------------------------
-----------------------TYKHARKDNDRYIL-----------------------
----GLF-----------------------------KFLMSLSD-DIFQHDRL-------
------------------------------------------------------------
------------------------------------------------------------
------------------------------------------------------------
------------------------------------------------------------
------------------------------------------------------------
------------------------------------------------------------
------------------------------------------------------------
------------------------------------------------------------
------------------------------------------------------------
-------------------GEFS--------FVGKV------------------------
--------------------------QWK-------------------------------
------------------------------------------------------------
-----------VFT----------------------------------------------
------------------------------------------------------------
-----------------------------------PKSEFEFYDQYSR------------
------------------------------------------------------------
------------------------------------------------------------
-----------------------K----------YLELWSEQ----------------HP
VYDYIIPRGRDN------------------------------------------------
------------------------------------------------------------
--
>AB842088
------------------------------------------------------------
------------------------------------------------------------
------------------------------------------------------------
------------------------------------------------------------
------------------------------------------------------------
------------------------------------------------------------
------------------------------------------------------------
------------------------------------------------------------
------------------------------------------------------------
------------------------------------------------------------
-----MCLFTV----NEMPYTSAMNSH---------------------------------
---------------G---------------------------DFVYKSP-NEQLIGRVK
GIMAATG-------------------------------------LDDSRSDFKWTV----
-----------CLIANSN---------------------FEVARK---------------
--------------------------------------------ITGR-SN--------G
ERLPRSVRSKV-------------------------------------------------
-----------------IY----------------------EIVKLVDS-----------
----------------------------------TE-----------------MA-----
-------------------IL---------------------------------------
-----------------------------QQL----------------------------
------------------------------AFSYILD--------PNH------------
------------------------------------------------------------
----------------------------RF--FA--------------------------
-------------VLAPKAQ-------LGGHRDLLVQETGTKVIHAATEMFSRTLL-STT
-KDDGLTNNHLKETILNCGLEAINQFKIIHGKELSK----------GSGQYYFY------
-----RV-----------------------------------------------------
------------------------------------------------------------
---------------------------------------------------CCISG----
-------------DNTKWG----PI-HCCS---IFSGMMQQLLR-------DYDDWTSFY
KLTFLKNLF-RQIEIP---------AASIKKILNSF----RYK-NKDIKVDQ--------
------LTETELRDEMANR----LQ-TWKGN-DIMTFLVENYV-----SKG---------
------KMAL---------------------NSYNHMGQGIHHATSSVLTSIMAEINE--
----RLIINFCGQR--------------LPD-----------LQ-----V-T------VA
HAG--SSDDYAKC----IVLSGV-LT----------------ETLMENYEEAFWPTMC-N
LKNYLAGFNRACQMKDS-AKT-------------LVSDC-FFEFYSEFMMS----QRITP
AVIKFILTGLINSSVTSP--LSLVQACQVSSQQALFNSVPL-ITNIAFTIFRQQMFFNHT
EYFSRVY---GPITLGTLSPFGR--------------------LYVPKFSGL-ISSSLAI
E--------------------------------------------------DAEEVVKSC
L--------EMKR-----------------------------------------------
-----------------------LLLHLPDGTRAE-------------------------
------LDSAS--------------------------DDSTDKVIE-ADVSVE-------
------------------------------------------------------------
------------------------------------------------------------
------------------------------------------------------------
------------------------------------------------------------
------------------------------------------------------------
------------------------------------------------------------
------------------------------------------------------------
------------------------------------------------------------
------------------------------------------------------------
-------------------SESVDT---SS-LSSAP------------------------
------------------------TDSSGA------------------------------
------------------------------------------------------------
-----------SF-----------------------------------------------
------------------------------------------------------------
------------------------------------------------------------
------------------------------------------------------------
------------------------------------------------------------
------------------------------------------------------------
------------------------------------------------------------
------------------------------------------------------------
--
>AB972429
------------------------------------------------------------
------------------------------------------------------------
------------------------------------------------------------
------------------------------------------------------------
------------------------------------------------------------
------------------------------------------------------------
------------------------------------------------------------
------------------------------------------------------------
------------------------------------------------------------
------------------------------------------------------------
-KRLILSELSYHL---VEDFDKGLFDDQFYFQFCG-------------------------
---------------RVHDDLQLRSKYFYYS-------SD---GFCPIDKMTQ-------
------------------------------------------ALTRRTFESGEYFQCFK-
-----------SILLQMD---------------------GNKISG---------------
--------------------------------------------RYTHYRS--------Q
CLNFKLNYDKLANET---------------------------------------------
-----------------------------------------RISERQSN-----------
------------------------------------------------------S-----
------------------EAL---------------------------------------
----------------------------SHALSLVNC-----------------------
------------------------------TTSALKNLC----FYSQE------------
--------------------------------SPQSYTSVG-----PDTGR---------
----------------------------LK--FS--------------------------
-------------LSY-KEQ-------VGGNRELYIGDLRTKMFTRLIEDYFEAFT-NQF
----------RGSCLNN-------------DQEFEKAIV----------AMKL-------
-----NV-----------------------------------------------------
------------------------------------------------------------
----------------------------SLAQ-------------------ISYSM----
-------------DHSKWG----PM-MCPF---LFLMLYRNLQPTF-KDGGSVFKGFDNV
CTFLMWHIH-KMVEVP---------FNVVTAMMRSF------------------------
------IKRKLGL---------------MKS--FNQTPTETMF-----FSE---------
------F-EVG------RIPSHI--------TSVLDMGQGILHNTSDFYGMITERFIN--
----YAIKCVT--------------------------------G-----A-T------VE
AYT--SSDDQISL----FDSDLS-DLLD------------------------RDPEEFWT
ILEFHNYLSDQLNKFVS-PKS-------------VIGRL-VAEFKSRFFVW----GDEVP
LLTKFVAAALHNIKCKEP--HQLAETIDTIVDQCVANGVPVSLCNLLQKRVIAILNY---
--------------------ANYPIDPF-----LLLTSSD-------------VRDWVDG
NRGYRIM-RNIEHLIPEG----------------------------------CGRVRHLL
R--------IL----------------------------------------YNKLKLNEL
H-EEFA-SAYLSKNRSESVTGLCRLLNVEM-PSESDLN----TCWLNLS----------S
------------------------------------------------------------
------------------------------------------------------------
------------------------------------------------------------
------------------------------------------------------------
------------------------------------------------------------
------------------------------------------------------------
------------------------------------------------------------
------------------------------------------------------------
------------------------------------------------------------
------------------------------------------------------------
------------------------------------------------------------
------------------------------------------------------------
------------------------------------------------------------
------------------------------------------------------------
------------------------------------------------------------
------------------------------------------------------------
------------------------------------------------------------
------------------------------------------------------------
------------------------------------------------------------
------------------------------------------------------------
------------------------------------------------------------
--
>AB972431
------------------------------------------------------------
------------------------------------------------------------
------------------------------------------------------------
------------------------------------------------------------
------------------------------------------------------------
------------------------------------------------------------
------------------------------------------------------------
------------------------------------------------------------
------------------------------------------------------------
------------------------------------------------------------
------------------------------------------------------------
------------------------------------------------------------
-----------------------------------------------------YFQCFK-
-----------SILLQMN---------------------ANKLSG---------------
--------------------------------------------KFNHYKS--------K
CINFKLNRDRLIEDC---------------------------------------------
-----------------------------------------KLSDRESN-----------
------------------------------------------------------S-----
------------------EAL---------------------------------------
----------------------------SKALSLTNC-----------------------
------------------------------TTAVLKNLC----FYSQE------------
--------------------------------SPQSYTSIG-----PDTGR---------
----------------------------LK--FS--------------------------
-------------LSY-KEQ-------VGGNRELYIGDLRTKMFTRLIEDYFESLT-GQF
----------KGSCLNS-------------ESEFENAVL----------SMKL-------
-----NV-----------------------------------------------------
------------------------------------------------------------
----------------------------SLAQ-------------------ICYSL----
-------------DHSKWG----PM-MNPL---LFLALLQNIHWTS-SDILEDAKSRDYV
STLLSWHIH-KLIEVP---------YSVVDAMMRSY------------------------
------LKSNLGL---------------KKS--LHETLTEAFF-----FRH---------
------F-KVG------VVPSHI--------SSILDMGQGILHNASDFYGLITEKFIN--
----YSISVLY--------------------------------D-----G-I------LK
SYT--SSDDQISL----FDHKLT-DLMD------------------------KDPLEFEY
ILEFHNYLSDRLNKFIS-PKS-------------VIGRF-VAEFKSRFFVW----GDEVP
LLTKFVAAALHNVKCKEP--HQLAETIDTIVDQSVANGVPVRLCNLIQQRTLDLLKF---
--------------------AQYPIDPF-----LMFCESD-------------VKDWVDG
NRGYRIM-RNIEAICPDG----------------------------------SRKVRHLL
R--------RL----------------------------------------YNKLKTGEL
H-EEFT-AAYLSGDPIESLQKICNLLEVDM-INDDELS----VCWLNLS----------A
YFPLRMV----------------------------LRQKVIYTGALNLEEEKL-------
------------------------------------------------------------
------------------------------------------------------------
---------------------------------------------PT-------------
------------------------------------------------------------
------------------------------------------------------------
------------------------------------------------------------
------------------------------------------------------------
------------------------------------------------------------
------------------------------------------------------------
--------------------------LVKT-LQNKLSSNFT-------------------
--------------------------RGAQK-----------------------------
------------------------------------------------------------
-----------LLS----------------------------------------------
------------------------------------------------------------
---------------------------------EAI------------------------
------------------------------------------------------------
------------------------------------------------------------
------------------------------------------------------------
------------------------------------------------------------
------------------------------------------------------------
--
>AF025538
------------------------------------------------------------
------------------------------------------------------------
------------------------------------------------------------
------------------------------------------------------------
------------------------------------------------------------
------------------------------------------------------------
------------------------------------------------------------
------------------------------------------------------------
------------------------------------------------------------
---------------------------------------------------------LYI
LKGVLKCFVE-----DRE-------SL---------------------------------
---------------LNFMEMENLEE------------------SKYLHFFSNMMSGSNK
VLM---------------------------KTNQDKFYYKSHPLTVETFMKVRYG-----
--------------YFKT---------------------TPVLK----------------
------------------------------------------------------------
-------SKKVSEE----------------------------------------------
-----------------LY----------------------DLIKEFNK-----------
-----------------------------------------------------IT-EIDL
ESLEKLGRGLKGNRVTFIQLL---------------------------------------
-----------------------------EFI----------------------------
-------------------------------LMKSRTNA-----GNTD------------
------------------------------------------------------------
----------------------------FL--VS--------------------------
-------------VFE-KMQR------TKMDREIYLMSMKTKMMLYFIEHTYKHVA-QSD
----------PSEAISISGDYKIKNLASLSYDTITNYNT----------ALQ------KN
L-EC-KM-----------------------------------------------------
------------------------------------------------------------
---------------------------------------------------AFLSA----
-------------DQSKWS--ASDL-TYKY---ILAVMMNPIL---------TTGEINLM
CECIMMYVKLKRVCIP-------------TDIFLNL------------------------
------KRRQTEYG--------------SYG-TALSVLADNLE-----TNT---------
------F------------------------PVSMNWLQGNLNYLSSVYHSCAMMGYV--
----KAMQKMKD------------------------------YD-----F-T------IR
WMV--HSDDNATS----IVVRGDIKK-------------LLSSFNCSSLSELLFRSIQSH
FKSYCITL----NPK----KS-------------YASES-EVEFISERIIN----GAVIP
LYCRHLANCSTESSHNSY--FDDLMSLSIHITMLLRKGCPNELIPFAYAAIQIQSLSIYS
M------------------LPGEENDIT---------------SIVKDINFPLKKREIPI
CAGGWMH-APIELLSILGP-----------------------------SSNDQLIYYKII
L-----DFFNVK--------------------------------------DFS-SLKKNV
N-S-----------LGYIDLRINELFKRIKYQNIIE------------------------
-ADKKMI-----------------------------CMVNLFKTSLMS------------
------------------------------------------------------------
------------------------------------------------------------
------------------------------------------------------------
------------------------------------------------------------
------------------------------------------------------------
------------------------------------------------------------
------------------------------------------------------------
------------------------------------------------------------
------------------------------------------------------------
------------------------------------------------------------
------------------------------------------------------------
------------------------------------------------------------
------------------------------------------------------------
------------------------------------------------------------
------------------------------------------------------------
------------------------------------------------------------
------------------------------------------------------------
------------------------------------------------------------
------------------------------------------------------------
------------------------------------------------------------
--
>AF133128
------------------------------------------------------------
------------------------------------------------------------
------------------------------------------------------------
------------------------------------------------------------
------------------------------------------------------------
------------------------------------------------------------
------------------------------------------------------------
------------------------------------------------------------
------------------------------------------------------------
---------------------------------------------------------LYI
LKGVLKCFEE-----DRE-------SL---------------------------------
---------------MKFMEVEGLDE------------------PKYLHFFSNMMSGDNK
ILM---------------------------KTNQDKFYYKSHPLTVETFMKVRYG-----
--------------YFKT---------------------TTVLK----------------
------------------------------------------------------------
-------SKKVSEE----------------------------------------------
-----------------LY----------------------DLIKEFNK-----------
-----------------------------------------------------IT-EIDL
EALERLGRGLKGNRVTFIQLL---------------------------------------
-----------------------------EFI----------------------------
-------------------------------LMKSRTNA-----GNTD------------
------------------------------------------------------------
----------------------------FL--VS--------------------------
-------------VFE-KMQR------TKMDREIYLMSMKTKMMLYFIEHTYKHIA-QSD
----------PSEAISISGDYKIKNLASLSYDTITNYNT----------ALQ------KN
L-EC-KM-----------------------------------------------------
------------------------------------------------------------
---------------------------------------------------AFLSA----
-------------DQSKWS--ASDL-TYKY---ILAVIMNPIL---------TTGEINLM
CECIMMYIKLKRVCIP-------------TDIFLNL------------------------
------KRGQTEYG--------------SYG-TALSVLTDNLE-----TNT---------
------F------------------------PVSMNWLQGNLNYLSSVYHSCAMIGYE--
----KAMKKMKD------------------------------YD-----F-T------IR
WMV--HSDDNATS----IVVRGDLKK-------------LLSSFNCSSLSELLFRSIQSH
FKSYCITL----NPK----KS-------------YASES-EVEFISERIIN----GAVIP
LYCRHLANCSTESSHNSY--FDDLMSLSIHITMLLRKGCPNELIPFAYAAIQVQSLSIYS
M------------------LPGEENDID---------------SIVKAIDFPLTKREIPI
CAGGWMH-APVELLSILGP-----------------------------SSNDQLIYYKII
L-----DFFNLK--------------------------------------DFN-GLKKNV
N-S-----------LGYIDLRINELFKRIKYKKITC------------------------
-ADKKMI-----------------------------CMVNLFKTSLMS------------
------------------------------------------------------------
------------------------------------------------------------
------------------------------------------------------------
------------------------------------------------------------
------------------------------------------------------------
------------------------------------------------------------
------------------------------------------------------------
------------------------------------------------------------
------------------------------------------------------------
------------------------------------------------------------
------------------------------------------------------------
------------------------------------------------------------
------------------------------------------------------------
------------------------------------------------------------
------------------------------------------------------------
------------------------------------------------------------
------------------------------------------------------------
------------------------------------------------------------
------------------------------------------------------------
------------------------------------------------------------
--
>AF291704
------------------------------------------------------------
------------------------------------------------------------
------------------------------------------------------------
------------------------------------------------------------
------------------------------------------------------------
------------------------------------------------------------
------------------------------------------------------------
----------------------LKEGYTI-------------------------------
------------------------------------------------------------
------------------------------------------------------------
-----ESVIN-----GEVDVEQ--------------------------------------
---------------QLF--------------------------CQEVSELSAQEL----
----------------------------------NKYLQAKSQVLCANIMNKHWD-----
--------------K-PY---------------------FSQTRN---------------
--------------------------------------------I---------------
-------SLKGMSG----------------------------------------------
-----------------------------------------ALQEDG-H-----------
-----------------------------------------------------LA-ASV-
-------------------TL---------------------------------------
------------------------------------------------------------
-------------------------------IEAIRFLN-----RSQT------------
--------------------------------NPNVIDMYEQTKQSKAQAR---------
------------------------------------------------------------
-------------IVR-KYQR------TEADRGFFITTLPTRVRLEIIEDYFDAIA-KVV
----------PEEYISYGGDKKVLNIQNALEKALRWASGVSEITTSTGKSIKF-------
--KR-KL-----------------------------------------------------
------------------------------------------------------------
---------------------------------------------------MYVSA----
-------------DATKWS--PGDN-SAKF---------------------------RRF
TQAIYDGLSDNKL----------------KCCVVDA------------------------
------LRNIYE-----------------TE-FFMSRKLHRYI-----DSM---------
------E-NHSDAVE--DFLAFF--SNGVSANVKGNWLQGNLNKCSSLFGAAVSLLFR--
----EVWKQL------------------FPE-----------LE-----C-F------FE
FAH--HSDDALFI----YGYLEPE-DDGTDWFLYVSQQIQAGNFHWHAINQEMWKSMFNL
HEHLLLMGSIKVSPK----KT-------------TVSPT-NAEFLSTFFEG----CAVSI
PFVKILLGSLSDLPGLGF--FDDLAAAQSRCVKSLDLGACPQLAQLAIVLCTSKVERLYG
T------------------ADGMVNSPT---------------AFLKV-----NKAHVPV
PLGGDGS-MSIMELATAGF-----------------------------GMADKNILKNAF
I-----------------------------------------------------------
-----------------------SYKHTRRDGDRYVL-----------------------
----GLF-----------------------------KFLMSLSE-DVFQHDRL-------
------------------------------------------------------------
------------------------------------------------------------
------------------------------------------------------------
------------------------------------------------------------
------------------------------------------------------------
------------------------------------------------------------
------------------------------------------------------------
------------------------------------------------------------
------------------------------------------------------------
-------------------GEFS--------FVGKV------------------------
--------------------------QWK-------------------------------
------------------------------------------------------------
-----------VFT----------------------------------------------
------------------------------------------------------------
-----------------------------------PKAEFEFHDQFSH------------
------------------------------------------------------------
------------------------------------------------------------
-----------------------N----------YLLEW---------------------
------------------------------------------------------------
------------------------------------------------------------
--
>AF427517
------------------------------------------------------------
------------------------------------------------------------
------------------------------------------------------------
------------------------------------------------------------
------------------------------------------------------------
------------------------------------------------------------
------------------------------------------------------------
------------------------------------------------------------
------------------------------------------------------------
------------------------------------------------------------
------------------------------------------------------------
------------------------------------------------------------
------------------------------------------------------------
----------------SD---------------------FDNRVG---------------
--------------------------------------------RYDHKSR--------S
RLGFTDAALQIRETS---------------------------------------------
-----------------------------------------RISSRESN-----------
------------------------------------------------------S-----
------------------ESI---------------------------------------
----------------------------AKRLDQSFF-----------------------
------------------------------TNSSLRNLC----FYSDE------------
--------------------------------SPTERSSVS-----TNVGR---------
----------------------------LK--FG--------------------------
-------------LSY-KEQ-------VGGNRELYVGDLNTKLTTRLIEDYSESLM-QNM
----------RYTCLNN-------------EKEFERALL----------DMKS-------
-----VV-----------------------------------------------------
------------------------------------------------------------
----------------------------RQSG-------------------LAVSM----
-------------DHSKWG----PH-MSPV---IFAALLKGLEFNL---KDGSEVPNAAI
VNILLWHIH-KMVEVP---------FNVVEAYMKGF------------------------
------LKRGLGM---------------MDK--GGCTIAEEFM-----FGY---------
------F-EKG------KVPSHI--------SSVLDMGQGILHNTSDLYGLITEQFIN--
----YALELCY--------------------------------G-----V-R------FI
SYT--SSDDEIML----SLNEAF-KFKD---------------------RDELNVDLVLD
CMEFHYFLSDKLNKFVS-PKT-------------VVGTF-ASEFKSRFFIW----SQEVP
LLTKFVAAALHNIKAKAP--NQQADTIDTILDQCVANGVSIEVVGAIAKRTFSMIIY---
--------------------SGFPNDPF-----LCLEEMD-------------VLDWVNG
SRGYRLQ-RSIESLFPDDL--------------------------------LLSIIRKAC
R--------KI----------------------------------------FYKIQSGAL
E-ESYI-VTTLQQSPDDCLKQLLETCDVETEAIEDALD----IRWLNLR----------V
HGDLRLV----------------------------LRTKLMSTTRT-VQREEI-------
------------------------------------------------------------
------------------------------------------------------------
---------------------------------------------PS-------------
------------------------------------------------------------
------------------------------------------------------------
------------------------------------------------------------
------------------------------------------------------------
------------------------------------------------------------
------------------------------------------------------------
--------------------------LVKS-VQSKLSKNYV-------------------
--------------------------RGAKK-----------------------------
------------------------------------------------------------
-----------ILA----------------------------------------------
------------------------------------------------------------
---------------------------------DAINK-----SAFQSSVAS--------
--------------------------------------G---------------------
------------------------------------------------------------
------------------------------------------------------------
------------------------------------------------------------
------------------------------------------------------------
--
>AF484424
------------------------------------------------------------
------------------------------------------------------------
------------------------------------------------------------
------------------------------------------------------------
------------------------------------------------------------
------------------------------------------------------------
------------------------------------------------------------
------------------------------------------------------------
------------------------------------------------------------
------------------------------------------------------------
-----RSRVE-----NANNFNRSITTI---------------------------------
---------------STFTSSKSCIK------------------IGDFEEEKREKLRMIQ
KKL---------------------------AKDISKLTIANPAFLDEITNEHEI------
--------------RHST---------------------YEDLKQ---------------
--------------------------------------------SIPD------------
--YTDYMSVKVFDR----------------------------------------------
-----------------LY----------------------EKITTN-E-----------
-----------------------------------------------------IN-DKE-
-------------------TV---------------------------------------
-----------------------------KLI----------------------------
-------------------------------LETMKK--------HKI------------
------------------------------------------------------------
----------------------------FH--FG--------------------------
-------------FFN-KGQK------TAKDREIFLGEFEAKMCLYLVERIAKERC-KLN
----------PEEMISEPGDSKLRVLEKQSEDEIRYISN----------TIK-------T
L-GN-AI-----------------------------------------------------
---------------------------------------------------ENLQSGSLN
WA-------------DICENKARGL---K----------------------IEINA----
-------------DMSKWS--AQDV-LFKY---FWLIVLDPIL---------YPAERKRI
IYFLCNYMQ-KRLIMP-------------DELLTTI------------------------
------LDQRVPY----------------SN-DIIGLMTNNYR-----SNT---------
------V------------------------EIKRNWLQGNLNYTSSYLHSCSMSVYK--
----DIIREAAIL---------------LE------------GE-----A-L------VN
SMV--HSDDNQTS----ICMVQNKLP-----------------------DDNIIEFCIKI
FEKICLTFGNQANMK----KT-------------YLTNF-IKEFVSLFNIH----GEPFS
IYGRFLLTAVGDCAYLGP--YEDLASRLSATQTAIKHGCPPSLAWVSIALNHWITHTTYN
M------------------LPGQNNDPL---------------PFFPTN----NRSEIPV
EMCGILE-SDLSTIALTGL-----------------------------EAGNVTFLTNIA
R--------KLS--------------------------------------SPI-LQRESI
Q-DQYN-SIEKW-----------DLSKLSQIDILRL------------------------
----KML-----------------------------RYISLDS--SVTSDDGM-------
------------------------------------------------------------
------------------------------------------------------------
------------------------------------------------------------
------------------------------------------------------------
------------------------------------------------------------
------------------------------------------------------------
------------------------------------------------------------
------------------------------------------------------------
------------------------------------------------------------
-------------------GE-----------TSEM------------------------
--------------------------RSRS------------------------------
------------------------------------------------------------
------------------------------------------------------------
------------------------------------------------------------
------------------------------------------------------------
------------------------------------------------------------
------------------------------------------------------------
------------------------------------------------------------
------------------------------------------------------------
------------------------------------------------------------
--
>AJ005637
------------------------------------------------------------
------------------------------------------------------------
------------------------------------------------------------
------------------------------------------------------------
------------------------------------------------------------
------------------------------------------------------------
------------------------------------------------------------
---------------------------TI-------------------------------
------------------------------------------------------------
------------------------------------------------------------
-----KDVVD-----GNIPVEQ--------------------------------------
---------------QLF--------------------------CQEVVELSAMEL----
----------------------------------NTYLEAKSQVMAANIMNKHWD-----
--------------R-PY---------------------FSQTRN---------------
--------------------------------------------I---------------
-------SLKGMSG----------------------------------------------
-----------------------------------------ALQEDG-H-----------
-----------------------------------------------------LS-ASV-
-------------------TL---------------------------------------
------------------------------------------------------------
-------------------------------IEAIRFLN-----QSQQ------------
--------------------------------NPSVLEMYEQTKRQKAMAR---------
------------------------------------------------------------
-------------IVR-KYQR------TEADRGFFITTLPTRVRLEIIEDYFDAIA-KVV
----------PEEYISYGGERKILNIQQALEKALRWASGESEIQISMGQVIKL-------
--KR-KL-----------------------------------------------------
------------------------------------------------------------
---------------------------------------------------MYVSA----
-------------DATKWS--PGDN-SAKF---------------------------RRF
TQALHDGLRDDKL----------------KRCVVDA------------------------
------LRNIYE-----------------TD-FFMSRKLHRYI-----DGM---------
------D-DLSEFVE--DFLSFF--PNKVSAAIKGNWLQGNLNKCSSLFGAAVSLLFR--
----KIWSLL------------------YPE-----------LD-----C-F------FE
FAH--HSDDALFI----YGYLEPT-DDGTEWFRFVTQQIQAGNLHWYAVNQEMWKSMFNL
HEHILLMGSIKISPK----KT-------------TVSPT-NAEFLSTFFEG----CAVSI
PFIKILLGSLSDLPGLGY--FDDLAAAQSRCVKALDMGACPQLAQLGIVLCTSKVERLYG
T------------------ATGMVNNPT---------------SFLKV-----ERSSIPI
PLGGDGS-MSIMELATAGI-----------------------------GMADKNVLKNAY
I-----------------------------------------------------------
-----------------------SFKHTKRDSDRYIL-----------------------
----GLF-----------------------------KFLMSLSD-DVFQHDRL-------
------------------------------------------------------------
------------------------------------------------------------
------------------------------------------------------------
------------------------------------------------------------
------------------------------------------------------------
------------------------------------------------------------
------------------------------------------------------------
------------------------------------------------------------
------------------------------------------------------------
-------------------GEFS--------FVGKV------------------------
--------------------------QWK-------------------------------
------------------------------------------------------------
-----------VFT----------------------------------------------
------------------------------------------------------------
-----------------------------------PKSEFEFFDQYSS------------
------------------------------------------------------------
------------------------------------------------------------
-----------------------K----------YLQL----------------------
------------------------------------------------------------
------------------------------------------------------------
--
>AJ410617
------------------------------------------------------------
------------------------------------------------------------
------------------------------------------------------------
------------------------------------------------------------
------------------------------------------------------------
------------------------------------------------------------
------------------------------------------------------------
-----------------------ENGYTI-------------------------------
------------------------------------------------------------
------------------------------------------------------------
-----GELND-----NQDLVEQ--------------------------------------
---------------QLY--------------------------CQDAVELAAVEL----
----------------------------------NKILSTKSQVVANSILNKYWE-----
--------------V-PY---------------------FSQTRN---------------
--------------------------------------------I---------------
-------SLKGMSG----------------------------------------------
-----------------------------------------QVQEDG-H-----------
-----------------------------------------------------LA-ASV-
-------------------TI---------------------------------------
------------------------------------------------------------
-------------------------------IEAIRYLS-----SSQN------------
--------------------------------NPSVLQLYEETRKVKAQAR---------
------------------------------------------------------------
-------------IVR-KYQR------TEADRGFFITTLPTRCRLEIIEDYYDAIS-KNV
----------AEEYISYGGERKILCIQSALEKALRWASGESFIELSNGKFIRM-------
--KR-KL-----------------------------------------------------
------------------------------------------------------------
---------------------------------------------------MYVSA----
-------------DATKWS--PGDN-SAKF---------------------------RRF
TAALHNGLPDDRL----------------KNCVIDA------------------------
------LRNVYK-----------------TD-FYMSRKLRAYI-----DNM---------
------N-GHEPAVK--NFLEFF--PDGHCGEVRGNWLQGNLNKCSSLFGVGMSLLFK--
----QLWNEL------------------FPE-----------LD-----C-F------FE
FAH--HSDDALFI----YGYLEPI-DDGTDWFLYVSQQIQAGHLHWFSVNTEMWKSMFNL
HEHVLLLGSIKISPK----KT-------------TLSPT-NAEFLSTFFES----CAVSI
PFIKILLGSLSDLPGLGY--FDDLAAAQSRCVKAMDLGASPQVAQLAVALCTNKVERLYG
T------------------AVGMIKHPS---------------TYLQV-----KHGDTPI
PLGGSGA-MSIMELATAGI-----------------------------GMSDKNLLKRAL
L-----------------------------------------------------------
-----------------------GYIHKRQKNMAYIL-----------------------
----GLF-----------------------------KFLMNLSK-DTFQHERL-------
------------------------------------------------------------
------------------------------------------------------------
------------------------------------------------------------
------------------------------------------------------------
------------------------------------------------------------
------------------------------------------------------------
------------------------------------------------------------
------------------------------------------------------------
------------------------------------------------------------
-------------------GEFS--------FIGKV------------------------
--------------------------QWK-------------------------------
------------------------------------------------------------
-----------IFI----------------------------------------------
------------------------------------------------------------
-----------------------------------PKSEFEFFDMYTP------------
------------------------------------------------------------
------------------------------------------------------------
-----------------------K----------FLKLWS--------------------
------------------------------------------------------------
------------------------------------------------------------
--
>AM941711
------------------------------------------------------------
------------------------------------------------------------
------------------------------------------------------------
------------------------------------------------------------
------------------------------------------------------------
--------------------------------------------------------NTKQ
VEIELP------------------------------------------------------
-----------------KKLPDNLDLYGL-------------------------------
------------------------------------------------------------
---------------------------ENIIS----------------------------
-----NCKID-----EDMEFMRFINS----------------------------------
----------------------------------------------EIYRINSKRLKNEM
--------------------------SSS-TREEKREVTLLPEIYIETKKGVKF------
-----------LRIK--R---------------------HEYTRL---------------
--------------------------------------------INGD------------
--YIRQNNAKVFDE----------------------------------------------
-----------------FY----------------------KLSEEY-E-----------
-----------------------------------------------------LV-----
-------------------SL---------------------------------------
-----------------------------KDA----------------------------
-------------------------------YSKLIHD-------D-E------------
------------------------------------------------------------
----------------------------LL--IR--------------------------
-------------IFY-KDQR------TADDREIYTGNAQTRLLFVSNKKTYKAIC-KHI
----------PGEAITISGDQKQKKLLEQRLQLIKEKK-----------QKI------KD
KKWA-EI-----------------------------------------------------
------------------------------------------------------------
---------------------------------------------------YSVSS----
-------------DASKWS--ARDV-FLKF---LITISVNPYL---------HPDEKWFL
LYLCMTYYT-KKIVFT-------------DTIFNKM------------------------
------VDLAD-G---------------DKH-GKYEYMTEDFT-----QNY---------
------F------------------------TVRSNWLQGNLNMISSFVHHCSTLYTE--
----TMLKILSDK---------------NS------------LE-----C-S------MT
SMV--HSDDSTYD----FLICRDKKS-------------KNRYVKEENIGKLIISLITYS
NRFHCITL----NEK----KT-------------YISTF-YKEFLSTIIVG----NELFF
FYLADLLPLTSDTSYASP--LQDLASYSGYINNSFSHACPREMIQTAIMLINHLTLSTYN
M------------------QYTSDKNPR---------------LNI-Q------ATDLPI
QIYPRYK-VPIEMAGMIPY-----------------------------YSADAFDILNDI
VL-------KLGY-------------------------------------NDK-LQSE-L
V-EDIL-TEELIG----------DYLNIIKKHTPMIV-----------------------
----KYI-----------------------------KSCILCMDYSQYERDDA-------
------------------------------------------------------------
------------------------------------------------------------
------------------------------------------------------------
------------------------------------------------------------
------------------------------------------------------------
------------------------------------------------------------
------------------------------------------------------------
------------------------------------------------------------
------------------------------------------------------------
-------------------DPYNI-------IDYDL------------------------
--------------------------S---------------------------------
------------------------------------------------------------
------------------------------------------------------------
------------------------------------------------------------
------------------------------------------------------------
------------------------------------------------------------
------------------------------------------------------------
------------------------------------------------------------
------------------------------------------------------------
------------------------------------------------------------
--
>AY216502
------------------------------------------------------------
------------------------------------------------------------
------------------------------------------------------------
------------------------------------------------------------
------------------------------------------------------------
------------------------------------------------------------
------------------------------------------------------------
------------------------------------------------------------
------------------------------------------------------------
------------------------------------------------------------
------------------------------------------------------------
------------------------------------------------------------
------------------------------------------------------------
----------------SN---------------------FDNKVG---------------
--------------------------------------------KYDHKNR--------S
RLGLSSAALLVKDEA---------------------------------------------
-----------------------------------------RISMRESN-----------
------------------------------------------------------S-----
------------------ESI---------------------------------------
----------------------------AKRLDKSFF-----------------------
------------------------------TNSSLRNLC----FYSDE------------
--------------------------------SPTERTSVS-----SNVGK---------
----------------------------LK--FG--------------------------
-------------LSY-KEQ-------VGGNRELYVGDLNTKLTTRLVEDYAESLT-SDM
----------KYTCLNN-------------ENEFERALL----------DMKS-------
-----VV-----------------------------------------------------
------------------------------------------------------------
----------------------------RQSG-------------------LAVSM----
-------------DHSKWG----PH-MSPA---LFSLMLRGLDFRL---KDGTLIDKEAV
VNILSWHIH-KMVEVP---------FNVVEAYLKGF------------------------
------IKRGLGL---------------MDR--GGATRVEEFM-----FGY---------
------F-DQG------IVPSHI--------SSVIDMGQGILHNLSDLYGLITEQFIV--
----YALDLCY--------------------------------S-----S-S------FM
AYT--SSDDEILL----SISNSF-KRND----------------------GSMDMDLAIE
ALEFHYFLSDRLNKFVS-PKT-------------VAGTF-ASEFKSRFFIW----SQEVP
LLTKFVAASLHNVKAKAP--SQLAETIDTILDQSVANGVSIEIIGAIAPRTNALITY---
--------------------SGHPFNLF-----LCLEETD-------------VRDWVDG
SRGYRLQ-RSIENAFPDDV--------------------------------LPEIIRSAC
R--------KI----------------------------------------FYRIQSGTL
E-EDYI-VTTLQQSPDDCLKQMLTSCDVEKEAIDDICN----YRWLNLR----------A
HGDLRLV----------------------------LRTKIMTSTRT-LQKEEV-------
------------------------------------------------------------
------------------------------------------------------------
---------------------------------------------PS-------------
------------------------------------------------------------
------------------------------------------------------------
------------------------------------------------------------
------------------------------------------------------------
------------------------------------------------------------
------------------------------------------------------------
--------------------------LIKS-VQSKLSKNFV-------------------
--------------------------RGAKK-----------------------------
------------------------------------------------------------
-----------ILA----------------------------------------------
------------------------------------------------------------
---------------------------------DAINK-----SAFQSCISS--------
--------------------------------------G---------------------
------------------------------------------------------------
------------------------------------------------------------
------------------------------------------------------------
------------------------------------------------------------
--
>AY216514
------------------------------------------------------------
------------------------------------------------------------
------------------------------------------------------------
------------------------------------------------------------
------------------------------------------------------------
------------------------------------------------------------
------------------------------------------------------------
------------------------------------------------------------
------------------------------------------------------------
------------------------------------------------------------
------------------------------------------------------------
------------------------------------------------------------
------------------------------------------------------------
------------------------------------------------------------
------------------------------------------------------------
------------------------------------------------------------
------------------------------------------------------------
------------------------------------------------------------
------------------------------------------------------------
------------------------------------------------------------
------------------------------------------------------------
------------------------------------------------------------
--------------------------------FG--------------------------
-------------LSY-KEQ-------VGSNRELYVGDLNTKLMTRLIEDFSESVV-SNM
----------NYSCLNS-------------EKEFERSVM----------EMKM-------
-----SV-----------------------------------------------------
------------------------------------------------------------
----------------------------NLGE-------------------MNFSL----
-------------DHSKWG----PY-MSPV---IFAAFLQGLKLEQ--GSMCTPVSVEPI
ITLLSWHIH-KVVEVP---------YNVIHAYMTGM------------------------
------IKRQLGL---------------MSP--GESSKTEAFI-----HRL---------
------LVDER------EPLSHV--------MSVLDMGQGILHNTSDLYGLVTEQFIN--
----YAMRILY--------------------------------D-----V-S------MT
SFT--SSDDQITM----VKLNEDLKDMD----------------------NPEVISNWER
MINFHTFISSKFNKFVS-PKT-------------VIGTF-AAEFKSRFFVW----GEEVP
LLTKFVSAALHNIKCKTP--IQLSETIDTISDQCVANGVSVEIVSCISNRTNKLVRY---
--------------------SGFPDNPF-----LSVENMD-------------VKDWVDG
NRGYRLQ-RNIESHLEVDG--------------------------------CTRFVRQAA
R--------KV----------------------------------------FRNIKSGKI
------------------------------------------------------------
------------------------------------------------------------
------------------------------------------------------------
------------------------------------------------------------
------------------------------------------------------------
------------------------------------------------------------
------------------------------------------------------------
------------------------------------------------------------
------------------------------------------------------------
------------------------------------------------------------
------------------------------------------------------------
------------------------------------------------------------
------------------------------------------------------------
------------------------------------------------------------
------------------------------------------------------------
------------------------------------------------------------
------------------------------------------------------------
------------------------------------------------------------
------------------------------------------------------------
------------------------------------------------------------
------------------------------------------------------------
------------------------------------------------------------
--
>AY216517
------------------------------------------------------------
------------------------------------------------------------
------------------------------------------------------------
------------------------------------------------------------
------------------------------------------------------------
------------------------------------------------------------
------------------------------------------------------------
------------------------------------------------------------
------------------------------------------------------------
------------------------------------------------------------
--------TSIHE---IRDFDPNILPPEIYEELCT-------------------------
---------------SVFESSLKESF-FLNE-------VL---DICPLELLLK-------
------------------------------------------NLTTRCFEEQEFFDCFK-
-----------YLLIHAG---------------------FDQRLG---------------
--------------------------------------------TYEHKSK--------S
RLGLSEDVFKLRDDV---------------------------------------------
-----------------------------------------RMSQRESN-----------
------------------------------------------------------S-----
------------------EAI---------------------------------------
----------------------------ARRLDKSFF-----------------------
------------------------------TSAALRNLC----FYSEE------------
--------------------------------SPTEYTCIS-----PNTGN---------
----------------------------LK--FG--------------------------
-------------LSY-KEQ-------VGSNRELYVGDLNTKMMTRLVEDFAEAVA-KSM
----------NYTCLNS-------------EKEFEKAIC----------DMKM-------
-----AV-----------------------------------------------------
------------------------------------------------------------
----------------------------NAGD-------------------ICCSL----
-------------DHSKWG----PF-MSPA---LFLSFINELKLKD--HETSALIDCRPV
LSVLRWHLH-KAVEVP---------FNVAEAYCTGM------------------------
------LKRRLGL---------------MSL--QSQSVSEEFF-----HQQ---------
------LLMGK------EVPSHI--------MSVLDMGQGILHNLSDLYGLITEQFLN--
----YCLDLLF--------------------------------D-----V-V------PI
SYT--SSDDQITM----IKFPTTNA-PE----------------------GGESQSDWLE
VLCFHDFLSSKLNKFVS-PKS-------------VCGSF-AAEFKSRFFVM----GEETP
LLTKFVSAALHNVKCKTP--TQLAETIDTICDQCVANGVGVTIVGEISKRVNRLIKY---
--------------------SGYPQTPF-----LAVEVQD-------------VKDWVDG
SRGYRLQ-RNVENCLSDHP--------------------------------QLELIRKSA
K--------KV----------------------------------------LTKIKRGLI
F-EEHL-VQLIGKGGDNAMEAFLSYIDCSEIEKREALR----YRWLNLS----------S
NGDL--------------------------------------------------------
------------------------------------------------------------
------------------------------------------------------------
------------------------------------------------------------
------------------------------------------------------------
------------------------------------------------------------
------------------------------------------------------------
------------------------------------------------------------
------------------------------------------------------------
------------------------------------------------------------
------------------------------------------------------------
------------------------------------------------------------
------------------------------------------------------------
------------------------------------------------------------
------------------------------------------------------------
------------------------------------------------------------
------------------------------------------------------------
------------------------------------------------------------
------------------------------------------------------------
------------------------------------------------------------
------------------------------------------------------------
--
>AY216519
------------------------------------------------------------
------------------------------------------------------------
------------------------------------------------------------
------------------------------------------------------------
------------------------------------------------------------
------------------------------------------------------------
------------------------------------------------------------
------------------------------------------------------------
------------------------------------------------------------
------------------------------------------------------------
--------TSTHE---IKDFDPGLLSMDIYEKLCT-------------------------
---------------TVFESSLKSSF-FIDE-------VL---SICPLELLLK-------
------------------------------------------NLTTKSFKENDFFECFK-
-----------YILIQAG---------------------YDQRLG---------------
--------------------------------------------TYEHRSR--------A
RFGFREEVVRLRDDV---------------------------------------------
-----------------------------------------RVSDRESN-----------
------------------------------------------------------S-----
------------------EAI---------------------------------------
----------------------------AKRLDRSFF-----------------------
------------------------------TSAALRNLC----FYSEE------------
--------------------------------SPTEYTCVS-----SNTGN---------
----------------------------MK--FG--------------------------
-------------LSY-KEQ-------VGSNRELYVGDLNTKMMTRLVEDFAEAVC-NSM
----------HYTCLNS-------------ESEFDRAIC----------DMKM-------
-----AV-----------------------------------------------------
------------------------------------------------------------
----------------------------NNGD-------------------LCLSM----
-------------DHSKWG----PF-MSPA---LFHRFLSGAKLKT--MRLGDSVDTKPV
LNVLKWHIH-KVVEVP---------YNVAEAYCTGM------------------------
------LKRRLGL---------------MSL--QTQSISEAFF-----HQE---------
------IQTKK------EVPSHI--------MSVLDMGQGILHNLSDLYGLISEQFLN--
----YCLDFLY--------------------------------D-----A-I------PT
SYT--SSDDQITM----IRMPQQSM-ET----------------------AEEGNADWLE
LLCFHDFLSSKLNKFVS-PKT-------------VCGTF-AAEFKSRFFVM----GEETP
LLTKFVSAALHNVKCKTP--SQLAETIDTICDQCVANGVGVSIVSEISKRVNRLIKY---
--------------------SGYPLNPF-----LAVENQD-------------VKDWVDG
SRGYRLQ-RNIESCSIQES--------------------------------VLKQVRKFA
K--------DV----------------------------------------FLKIKRGQV
F-EEHL-IQLIGADGDSAMEGFLSYVDCDKDKLREILE----HRWLNLS----------A
NGDL--------------------------------------------------------
------------------------------------------------------------
------------------------------------------------------------
------------------------------------------------------------
------------------------------------------------------------
------------------------------------------------------------
------------------------------------------------------------
------------------------------------------------------------
------------------------------------------------------------
------------------------------------------------------------
------------------------------------------------------------
------------------------------------------------------------
------------------------------------------------------------
------------------------------------------------------------
------------------------------------------------------------
------------------------------------------------------------
------------------------------------------------------------
------------------------------------------------------------
------------------------------------------------------------
------------------------------------------------------------
------------------------------------------------------------
--
>AY358021
------------------------------------------------------------
------------------------------------------------------------
------------------------------------------------------------
------------------------------------------------------------
------------------------------------------------------------
------------------------------------------------------------
------------------------------------------------------------
----------------------TKNLGRA-------------------------------
------------------------------------------------------------
---------------------------DNSVKNGNNPLDN--------------LWSPFG
VMKEIRAEVSLHE---VKDFDPDVLPPEVYKELCD-------------------------
---------------AVYKSSEKCNF-FLEG-------VL---DVCPLGLLLK-------
------------------------------------------NLTTSSYVDEEYFMCFK-
-----------YLLIQGH---------------------FDQKLG---------------
--------------------------------------------SYEHKSR--------S
RLGFTDETLRLKDEV---------------------------------------------
-----------------------------------------RLSIRESN-----------
------------------------------------------------------S-----
------------------EAI---------------------------------------
----------------------------ADKLDKSYF-----------------------
------------------------------TNAALRNLC----FYSED------------
--------------------------------SPTEFTSIS-----SNSGN---------
----------------------------LK--FG--------------------------
-------------LSY-KEQ-------VGSNRELYVGDLNTKLMTRLVEDFSEAVG-NSM
----------KYTCLNS-------------EKEFERAIC----------DMKM-------
-----AV-----------------------------------------------------
------------------------------------------------------------
----------------------------NNGD-------------------LSCSY----
-------------DHSKWG----PT-MSPA---LFLALLQMLELRT--PVDRSKIDLDSV
KSILKWHLH-KVVEVP---------INVAEAYCIGK------------------------
------LKRSLGL---------------MGC--GSTSLSEEFF-----HQT---------
------MQLNG------QIPSHI--------MSVLDMGQGILHNTSDLYGLITEQFLC--
----YALDLLY--------------------------------D-----V-I------PV
SYT--SSDDQITL----IKTPSLDI--E----------------------GGSDAAEWLE
MICFHEFLSSKLNKFVS-PKS-------------VIGTF-VAEFKSRFFVM----GEETP
LLTKFVAAALHNVKCKTP--TQLSETIDTICDQCIANGVSTKIVTRISKRVNQLIRY---
--------------------SGYGETPF-----GAIEDQD-------------VKDWVDG
SRGYRLQ-RKIEAIFHDDK--------------------------------ETSFIRNCA
R--------KV----------------------------------------FNDIKRGRI
F-EENL-INLI-------------------------------------------------
------------------------------------------------------------
------------------------------------------------------------
------------------------------------------------------------
------------------------------------------------------------
------------------------------------------------------------
------------------------------------------------------------
------------------------------------------------------------
------------------------------------------------------------
------------------------------------------------------------
------------------------------------------------------------
------------------------------------------------------------
------------------------------------------------------------
------------------------------------------------------------
------------------------------------------------------------
------------------------------------------------------------
------------------------------------------------------------
------------------------------------------------------------
------------------------------------------------------------
------------------------------------------------------------
------------------------------------------------------------
------------------------------------------------------------
--
>AY358022
------------------------------------------------------------
------------------------------------------------------------
------------------------------------------------------------
------------------------------------------------------------
------------------------------------------------------------
------------------------------------------------------------
------------------------------------------------------------
------------------------------------------------------------
------------------------------------------------------------
------------------------------------------------------------
--REIKAEVSMHE---VKDFDPDVLRSDVYKELCD-------------------------
---------------AVYLSPFKLTY-FLEA-------PQ---DICPLGLLLK-------
------------------------------------------NLTTIAYQEDEFFECFK-
-----------YLLIQGH---------------------YDQKLG---------------
--------------------------------------------SYEHRSR--------S
RLGFSSEVLRLKDEV---------------------------------------------
-----------------------------------------RLSTRESN-----------
------------------------------------------------------S-----
------------------EAI---------------------------------------
----------------------------ADKLDKSYF-----------------------
------------------------------TNAALRNLC----FYSDD------------
--------------------------------SPTEFTSIS-----SNTGN---------
----------------------------LK--FG--------------------------
-------------LSY-KEQ-------VGSNRELYVGDLNTKLMTRLVEDFSEAVG-SSM
----------RYTCLNS-------------EKEFERAIC----------DMKM-------
-----AV-----------------------------------------------------
------------------------------------------------------------
----------------------------NNGD-------------------LSCSY----
-------------DHSKWG----PT-MSPA---LFLSFLYTLELKN--PRDRTKVNLEPV
MNILKWHLH-KVVEVP---------INVAEAYCVGK------------------------
------LKRSLGL---------------MGC--DCTSVGEEFF-----HQY---------
------LQSRD------QVPSHI--------MSVLDMGQGILHNTSDLYGLITEQFLC--
----YALDLLY--------------------------------D-----V-I------PV
TYT--SSDDQVSL----IKIPCLSD--E----------------------KFQDRTELLE
MVCFHEFLSSKLNKFIS-PKS-------------VIGTF-VAEFKSRFFVM----GEETP
LLTKFVSAALHNVKCKTP--TQLSETIDTICDQCIANGVSTHIVSKISIRVNQLIRY---
--------------------SGYRETPF-----GAIEEQD-------------VKDWVDG
SRGYRLQ-RKIEAIFSDDK--------------------------------ETMFIRNCA
R--------KV----------------------------------------FNDIKRGKI
F-EENL-INLISRGGDE-------------------------------------------
------------------------------------------------------------
------------------------------------------------------------
------------------------------------------------------------
------------------------------------------------------------
------------------------------------------------------------
------------------------------------------------------------
------------------------------------------------------------
------------------------------------------------------------
------------------------------------------------------------
------------------------------------------------------------
------------------------------------------------------------
------------------------------------------------------------
------------------------------------------------------------
------------------------------------------------------------
------------------------------------------------------------
------------------------------------------------------------
------------------------------------------------------------
------------------------------------------------------------
------------------------------------------------------------
------------------------------------------------------------
------------------------------------------------------------
--
>AY358024
------------------------------------------------------------
------------------------------------------------------------
------------------------------------------------------------
------------------------------------------------------------
------------------------------------------------------------
------------------------------------------------------------
------------------------------------------------------------
------------------------------------------------------------
------------------------------------------------------------
------------------------------------------------------------
--------TSVHE---IRDFDPDLLGEDVYEKLCV-------------------------
---------------AVYDSPLRPTF-FLEK-------PL---DICPLELLLK-------
------------------------------------------NLTTKSYEDDEFFDCFK-
-----------YILIQAG---------------------FDQRLG---------------
--------------------------------------------AYEHKNR--------S
RLGLSEEAFRLKEDV---------------------------------------------
-----------------------------------------RVSNRQSN-----------
------------------------------------------------------S-----
------------------EAI---------------------------------------
----------------------------ADRLDKSFF-----------------------
------------------------------TSAALRNLC----FYSEE------------
--------------------------------SPTEYTCIS-----PNVGN---------
----------------------------LK--FG--------------------------
-------------LSY-KEQ-------VGSNRELYVGDLNTKMMTRLVEDFTEAVA-NSM
----------NYTCLNS-------------EKEFERAIC----------DMKM-------
-----AV-----------------------------------------------------
------------------------------------------------------------
----------------------------NNGD-------------------LCCSL----
-------------DHSKWG----PF-MSPA---LFHAFFGALKFKI--SKTGEQVDLGPV
LNVLKWHLH-KAVEVP---------ISVAEAYCTGM------------------------
------LKRRLGL---------------MSL--SCQSVCEEFF-----HQK---------
------LLLEE------GVPSHI--------MSVLDMGQGILHNSSDLYGLITEQFIN--
----YCLDFLF--------------------------------D-----V-I------PV
SYT--SSDDQITT----FKLPTMSS-SE----------------------DGLDGFDWLE
LLCFHDFLSSKFNKFVS-PKS-------------VSGTF-VAEFKSRFFVM----GEETP
LLTKFVSAALHNVKCKTP--TQLAETIDTICDQCVANGVGIEIVTKISERVNRLIRY---
--------------------SGYPQTPF-----LAVEKQD-------------VKDWTDG
SRGYRLQ-RNIEHYLQGSE--------------------------------QLEFVRKCA
K--------KV----------------------------------------LLKIKKGQV
F-EEYL-VQLIGKDGDDALKGFLSYAGCESDEIKDVLK----YRWLNLS----------A
NGD---------------------------------------------------------
------------------------------------------------------------
------------------------------------------------------------
------------------------------------------------------------
------------------------------------------------------------
------------------------------------------------------------
------------------------------------------------------------
------------------------------------------------------------
------------------------------------------------------------
------------------------------------------------------------
------------------------------------------------------------
------------------------------------------------------------
------------------------------------------------------------
------------------------------------------------------------
------------------------------------------------------------
------------------------------------------------------------
------------------------------------------------------------
------------------------------------------------------------
------------------------------------------------------------
------------------------------------------------------------
------------------------------------------------------------
--
>AY358026
------------------------------------------------------------
------------------------------------------------------------
------------------------------------------------------------
------------------------------------------------------------
------------------------------------------------------------
------------------------------------------------------------
------------------------------------------------------------
------------------------------------------------------------
------------------------------------------------------------
------------------------------------------------------------
------------------------------------------------------------
------------------------------------------------------------
------------------------------------------NLTTIAYEEEEFFECFK-
-----------YLLIQGD---------------------FDQKLG---------------
--------------------------------------------TYEHKSR--------S
RLGLSSEALKVQENA---------------------------------------------
-----------------------------------------RVSTRESN-----------
------------------------------------------------------A-----
------------------EAI---------------------------------------
----------------------------AKKLDRTFF-----------------------
------------------------------TSAALRNLC----FYSED------------
--------------------------------SPTEFTSVS-----TNTGN---------
----------------------------LK--FG--------------------------
-------------LSY-KEQ-------VGSNRELYVGDLNTKLMTRLVEDFSEVVT-GSM
----------RFSCLNS-------------EKEFERAIC----------DMKM-------
-----AV-----------------------------------------------------
------------------------------------------------------------
----------------------------NNGD-------------------FSLSM----
-------------DHSKWG----PH-MSPA---LFFTFLANLNLTE--PKSRTRLNLDPL
LNILKWHLH-KTVEVP---------FNVAQAYCIGK------------------------
------LKRSLGL---------------MEC--QCSSLTEEFY-----HSY---------
------LQIQD------EIPSHI--------MSVLDMGQGILHNLSDLYALITEQFLN--
----YVIHKLF--------------------------------D-----I-D------VT
SYT--SSDDQISI----MKLPLST---K----------------------ENDEDFDWLE
IICFHEYLSSKLNKFVS-PKS-------------VVGNF-VAEFKSRFFVM----GEETP
LLTKFVAAALHNVKCKTP--TQLAETIDTICDQCVANGVGVDIVSRISERVNRLISY---
--------------------SGYKETPF-----LTIVNQD-------------VKDWTDG
SRGYRLQ-RNIENSFGNQE--------------------------------LLRLIRRGA
R--------KV----------------------------------------FLEIKKGHV
F-EENL-IGLIGRGGDEALRGFLLYAGFAENDIVEALR----HKWLNPS----------T
FGDLRLV----------------------------LRTKIMSSKRI-LERESV-------
------------------------------------------------------------
------------------------------------------------------------
---------------------------------------------PS-------------
------------------------------------------------------------
------------------------------------------------------------
------------------------------------------------------------
------------------------------------------------------------
------------------------------------------------------------
------------------------------------------------------------
--------------------------LIKT-LQSRMSKNFI-------------------
--------------------------KGAKK-----------------------------
------------------------------------------------------------
-----------I------------------------------------------------
------------------------------------------------------------
------------------------------------------------------------
------------------------------------------------------------
------------------------------------------------------------
------------------------------------------------------------
------------------------------------------------------------
------------------------------------------------------------
--
>AY389361
------------------------------------------------------------
------------------------------------------------------------
------------------------------------------------------------
------------------------------------------------------------
------------------------------------------------------------
------------------------------------------------------------
------------------------------------------------------------
------------------------------------------------------------
------------------------------------------------------------
------------------------------------------------------------
------------------------------------------------------------
------------------------------------------------------------
-----------------------------------------------------WTT----
-----------QMIANSN---------------------FNVCKR---------------
--------------------------------------------LTGR-ST--------G
ERLPRSVRSKV-------------------------------------------------
-----------------IY----------------------EMVKLVGE-----------
----------------------------------TG-----------------MA-----
-------------------IL---------------------------------------
-----------------------------QQL----------------------------
------------------------------AFAQALN--------YEH------------
------------------------------------------------------------
----------------------------RF--YA--------------------------
-------------VLAPKAQ-------LGGARDLLVQETGTKVMHATTEMFSRNLL-KTT
-SDDGLTNPHLKETILNVGLDCLANMRNLDGKPISE----------GSNLVNFY------
-----KV-----------------------------------------------------
------------------------------------------------------------
---------------------------------------------------ICISG----
-------------DNTKWG----PI-HCCS---FFSGMMQQVLK-------NVPDWCSFY
KLTFIKNLC-RQVEIP---------AGSIKKILNVL----RYRLCSKGGVEQ--------
------HSEEDLRRLLTDN----LD-SWDGN-DTVKFLVTTYI-----SKG---------
------LMAL---------------------NSYNHMGQGIHHATSSVLTSLAAVLFE--
----ELAIFYLKRS--------------LPQ-----------TT-----V-H------VE
HAG--SSDDYAKC----IVVTGI-LS----------------KELYSQYDETFWKHAC-R
LKNFTAAVQRCCQMKDS-AKT-------------LVSDC-FLEFYSEFMMG----YRVTP
AVIKFMFTGLINSSVTSP--QSLMQACQVSSQQAMYNSVPL-VTNTAFTLLRQQIFFNHV
EDFIRRY---GILTLGTLSPFGR--------------------LFVPTYSGL-VSSAVAL
E--------------------------------------------------DAEVIARAA
Q--------TLQM-----------------------------------------------
-----------------------NSVSIQSSS----------------------------
-------------------------------------LTTLDSLGR-SRTSST-------
------------------------------------------------------------
------------------------------------------------------------
------------------------------------------------------------
------------------------------------------------------------
------------------------------------------------------------
------------------------------------------------------------
------------------------------------------------------------
------------------------------------------------------------
------------------------------------------------------------
-------------------AEDSSSVSDTT-AASHD------------------------
------------------------SGSSSS------------------------------
------------------------------------------------------------
-----------SFS----------------------------------------------
------------------------------------------------------------
---------------------------------------------FELNRPL--------
------------------------------------------------------------
------------------------------------------------------------
----------------------SET------ELQFIKALSSLKS----------------
------------------------------------------------------------
---------------TQACEVIQN---------------------RITGLYCNSN-----
--
>AY494081
------------------------------------------------------------
------------------------------------------------------------
------------------------------------------------------------
------------------------------------------------------------
------------------------------------------------------------
------------------------------------------------------------
------------------------------------------------------------
------------------------------------------------------------
------------------------------------------------------------
------------------------------------------------------------
----ISSETSLHE---VKDFDVQLFPFDTYEELVT-------------------------
---------------IVFNDKSAHDFYFLEK-------YL---NPCPLDMLMK-------
------------------------------------------NLTLKAFNEGDFFECFK-
-----------YILIASE---------------------FDNKIG---------------
--------------------------------------------RYDHKIR--------T
RLGLKDPALKIREEA---------------------------------------------
-----------------------------------------RISTRESN-----------
------------------------------------------------------S-----
------------------ESI---------------------------------------
----------------------------AKRLDKSFF-----------------------
------------------------------TNSSLRNLC----FYSDE------------
--------------------------------SPTTRTGVA-----TDVGK---------
----------------------------LK--FG--------------------------
-------------LSY-KEQ-------VGGNRELYVGDLNTKLITRLVEDYAESIC-SNM
----------KYTCLNS-------------ESEFERALL----------DMKS-------
-----VV-----------------------------------------------------
------------------------------------------------------------
----------------------------RQGG-------------------FAVSM----
-------------DHSKWG----PH-MSPA---IFAQLLRCLKFRL---KDGSEIDKKAV
LNILYWHLH-KIVEVP---------FNVVQAFMSGF------------------------
------VKRGLGL---------------MDR--GGATLSEEFM-----FGF---------
------F-EKG------VVPSHL--------SSVVDMGQGILHNMSDLYGLITEQFIN--
----YVLDFCY--------------------------------N-----V-S------MT
SYT--SSDDEIML----STSSAL-NHED----------------------GSLNVDVALE
ILEFHNFLSDKLNKFVS-PKT-------------VAGTF-ASEFKSRFFIW----SQEVP
LLTKFVAAALHNIKAKAP--NQLAETVDTILDQCVANGVSIEIVGAISKRTNSLVCY---
--------------------SGHPLNPF-----LCLEESD-------------VRDWVDG
SRGYRLQ-RSIENIFPDDL--------------------------------CPNLIRDAC
R--------KV----------------------------------------FHRIQSGKI
E-EEFL-VASIQGSPDECLNSMLTIADVDEDIKKDL------------------------
------------------------------------------------------------
------------------------------------------------------------
------------------------------------------------------------
------------------------------------------------------------
------------------------------------------------------------
------------------------------------------------------------
------------------------------------------------------------
------------------------------------------------------------
------------------------------------------------------------
------------------------------------------------------------
------------------------------------------------------------
------------------------------------------------------------
------------------------------------------------------------
------------------------------------------------------------
------------------------------------------------------------
------------------------------------------------------------
------------------------------------------------------------
------------------------------------------------------------
------------------------------------------------------------
------------------------------------------------------------
------------------------------------------------------------
--
>AY563040
---GNLSFSFQAMFLTSKVAYAKLLNNTDEIR----------------------------
-----------RSL----------------------------------------------
------------------------------VKEMKMDEPI------MSI-----------
------------------------------------------------------------
------------------------------------------------------------
----------------------------KQFSSTKSMV-----------------SNSVP
DMSIKD------------------------------------------------------
-----------------CNLNKNIDVIQL-------------------------------
------------------------------------------------------------
---------------------------ERYID----------------------------
-----TSLIS-----DPMKYITLMNN----------------------------------
----------------------------------------------SIESINQERLLIYK
-------------------------------DKLNKGIVLLPKLILTTFKGKSF------
-----------IGLE--N---------------------HYYTKL---------------
--------------------------------------------VSGD------------
--YIKQTNTKVFDE----------------------------------------------
-----------------FY----------------------RLTDEI-Q-----------
-----------------------------------------------------EE-----
-------------------KL---------------------------------------
-----------------------------RGF----------------------------
-------------------------------YKGYITE-------G-D------------
------------------------------------------------------------
----------------------------LL--VR--------------------------
-------------IFN-KDQR------TTDDREIYTGNAQVRLCLYPLEMTFKSIC-KKI
----------PEEAITISGDQKQRKLLEQRLALIKTKR-----------QFN------KS
GYKT-EI-----------------------------------------------------
------------------------------------------------------------
---------------------------------------------------YSVSS----
-------------DASKWS--ARDL-LPKF---IISIATNPYL---------TSDEKYFL
VYLLVRYYD-KKIVLT-------------DSAFSNA------------------------
------LRFSR-E---------------DIN-GKYEEMTNNFT-----QNW---------
------F------------------------NVRSNWLQGNLNMTSSFVHHCSTIMTD--
----TLLSISAKH---------------NG------------FE-----A-V------MT
SMV--HSDDSTYD----FLIAKNSKT-------------SSYINNEANMGRFIISLITYS
NKKHCITL----NEK----KT-------------YISTF-YKEFLSTTIVS----NELFF
FYMADLMPISSDTSYKSP--LEDLASYTGYINNSFSHACPIQILKCAITLLNHLTLSTYN
M------------------QYTSEKNPR---------------CNIPN------STDLPI
QIYPRYK-LPLSLAGCIPY-----------------------------------------
------------------------------------------------------------
------------------------------------------------------------
------------------------------------------------------------
------------------------------------------------------------
------------------------------------------------------------
------------------------------------------------------------
------------------------------------------------------------
------------------------------------------------------------
------------------------------------------------------------
------------------------------------------------------------
------------------------------------------------------------
------------------------------------------------------------
------------------------------------------------------------
------------------------------------------------------------
------------------------------------------------------------
------------------------------------------------------------
------------------------------------------------------------
------------------------------------------------------------
------------------------------------------------------------
------------------------------------------------------------
------------------------------------------------------------
------------------------------------------------------------
------------------------------------------------------------
--
>AY772169
------------------------------------------------------------
------------------------------------------------------------
------------------------------------------------------------
------------------------------------------------------------
------------------------------------------------------------
------------------------------------------------------------
------------------------------------------------------------
------------------------------------------------------------
------------------------------------------------------------
------------------------------------------------------------
------------------------------------------------------------
------------------------------------------------------------
-----------------------------------------------------FFQCFK-
-----------SLLLQMN---------------------AGKLAG---------------
--------------------------------------------KYSHYKN--------K
CLNFKIDRERLMNDV---------------------------------------------
-----------------------------------------RISERESN-----------
------------------------------------------------------S-----
------------------EAL---------------------------------------
----------------------------GKALSLTNC-----------------------
------------------------------TTAVLKNLC----FYSQE------------
--------------------------------SPQSYTSLG-----PDTGR---------
----------------------------LK--FS--------------------------
-------------LSY-KEQ-------VGGNRELYIGDLRTKMFTRLIEDYFEALT-KQY
----------RGSCLNN-------------EKEFHNAIL----------AMKL-------
-----NV-----------------------------------------------------
------------------------------------------------------------
----------------------------SLGQ-------------------VSYSL----
-------------DHSKWG----PM-MSPF---LFLVFLQNLRWET-RDDIEDIKSKDYV
STLLSWHIH-KLIEVP---------FNVVNAMMRSY------------------------
------LKSRLGL---------------KKS--LHQTSTEAFF-----FEY---------
------F-KQN------RIPSHL--------SSIIDMGQGILHNASDFYGLVSERFIN--
----YCIKCLF--------------------------------E-----D-E------VD
SYT--SSDDQISL----FGKDLS-DLLS------------------------NEPEEFQA
ILEFHYFLSDQLNKFIS-PKS-------------VIGSF-VAEFKSRFYVW----GDEVP
LLTKFVAAALHNVKCKEP--HQLAETIDTIIDQSVANGVPVTLCNAIQERTLNLLRY---
--------------------AQYPIDPF-----LLFLDSD-------------VKDWVDG
NRGYRIM-RNIEAILPES----------------------------------TQKVRKVL
R--------TV----------------------------------------FNKLKLGEL
H-EEFT-AIYLSGDPADSFKKLTSLVGDDT-LSEEDLS----VCWLNLT----------T
HHPLKMV----------------------------MRQKVIYTGAVELGEEKL-------
------------------------------------------------------------
------------------------------------------------------------
---------------------------------------------PT-------------
------------------------------------------------------------
------------------------------------------------------------
------------------------------------------------------------
------------------------------------------------------------
------------------------------------------------------------
------------------------------------------------------------
--------------------------LVKT-LQSKLSSNFT-------------------
--------------------------RGAQK-----------------------------
------------------------------------------------------------
-----------LLC----------------------------------------------
------------------------------------------------------------
---------------------------------EAVNK-----SAFQSGIAS--------
--------------------------------------GFIGL-----------------
------------------------------------------------------------
------------------------------------------------------------
------------------------------------------------------------
------------------------------------------------------------
--
>AY847351
------------------------------------------------------------
------------------------------------------------------------
------------------------------------------------------------
------------------------------------------------------------
------------------------------------------------------------
------------------------------------------------------------
------------------------------------------------------------
------------------------------------------------------------
------------------------------------------------------------
------------------------------------------------------------
--KVILSEISFHL---VEDFDPSCLTNDDMKFICE-------------------------
---------------AVEGSTELSPLYFTSV-------IK---DQCGLDEMAK-------
------------------------------------------NLCRKFFSENDWFSCMK-
-----------MILLQMN---------------------ANAYSG---------------
--------------------------------------------KYRHMQR--------Q
GLNFKFDWDKLEEDV---------------------------------------------
-----------------------------------------RISERESN-----------
------------------------------------------------------S-----
------------------ESL---------------------------------------
----------------------------SKALSLTKC-----------------------
------------------------------MSAALKNLC----FYSEE------------
--------------------------------SPTSYTSVG-----PDSGR---------
----------------------------LK--FA--------------------------
-------------LSY-KEQ-------VGGNRELYIGDLRTKMFTRLIEDYFESFS-SFF
----------SGSCLNN-------------DKEFENAIL----------SMTI-------
-----NV-----------------------------------------------------
------------------------------------------------------------
----------------------------REGF-------------------LNYSM----
-------------DHSKWG----PM-MCPF---LFLMFLQNLKL---GDDQYVRSGKDHV
STLLTWHMH-KLVEVP---------FPVVNAMMKSY------------------------
------VKSKLKL---------------LRG--SETTVTERIF-----RQY---------
------F-EMG------IVPSHI--------SSLIDMGQGILHNASDFYGLLSERFIN--
----YCIGVIF--------------------------------G-----E-R------PE
AYT--SSDDQITL----FDRRLS-DLVV------------------------SDPEEVLV
LLEFQSHLSGLLNKFIS-PKS-------------VAGRF-AAEFKSRFYVW----GEEVP
LLTKFVSAALHNVKCKEP--HQLCETIDTIADQAIANGVPVSLVNSIQRRTLDLLKY---
--------------------ANFPLDPF-----LLNTNTD-------------VKDWLDG
SRGYRIQ-RLIEELCPNE----------------------------------TKVVRKLV
R--------KL----------------------------------------HHKLKNGEF
N-EEFF-LDLFNRDKKEAILQLGDLLGLEE-----DLN----------------------
------------------------------------------------------------
------------------------------------------------------------
------------------------------------------------------------
------------------------------------------------------------
------------------------------------------------------------
------------------------------------------------------------
------------------------------------------------------------
------------------------------------------------------------
------------------------------------------------------------
------------------------------------------------------------
------------------------------------------------------------
------------------------------------------------------------
------------------------------------------------------------
------------------------------------------------------------
------------------------------------------------------------
------------------------------------------------------------
------------------------------------------------------------
------------------------------------------------------------
------------------------------------------------------------
------------------------------------------------------------
------------------------------------------------------------
--
>AY924390
------------------------------------------------------------
------------------------------------------------------------
------------------------------------------------------------
------------------------------------------------------------
------------------------------------------------------------
------------------------------------------------------------
------------------------------------------------------------
------------------------------------------------------------
------------------------------------------------------------
------------------------------------------------------------
------------------------------------------------------------
------------------------------------------------------------
---------------------------------------------------------FK-
-----------YILISAG---------------------FDNRVG---------------
--------------------------------------------RYDHRSR--------S
RLGFKDEAILIKENS---------------------------------------------
-----------------------------------------RISSRESN-----------
------------------------------------------------------S-----
------------------EAI---------------------------------------
----------------------------SRRLDKSFF-----------------------
------------------------------TNSSLRNLC----FYSEE------------
--------------------------------SPTYRSTVS-----SSVGK---------
----------------------------LK--FG--------------------------
-------------LSY-KEQ-------VGSNRELYVGDLNTKLTSRLIEDYFESLT-SEC
----------KFSCLNN-------------DAEFERALL----------DMKC-------
-----VV-----------------------------------------------------
------------------------------------------------------------
----------------------------RLSG-------------------LAVSM----
-------------DHSKWG----PY-MSPA---IFNILFSNLNLEL---NDGVFIDKAPI
ENLLNWHLH-KIVEVP---------YNVIDAYLKGY------------------------
------TKRRLGL---------------MDR--SSTSITEDFI-----FNW---------
------F-AKG------VVPSHI--------SSVLDMGQGILHNTSDYYGLLTEQFIL--
----QCLDFIF--------------------------------D-----I-K------ST
AYT--SSDDEILL----SNSPSL-KKVD---------------------EDSLDINKCQE
VLEFHNYLSSKFNKFVS-PKT-------------VAGSF-ASEFKSRFFIW----SQEVP
LLTKFVAAALHNVKAKSP--HQLAETVDTILDQCIANGVSIEVVKAISRRTNKLITY---
--------------------SGHPKNPF-----LCVENTD-------------LKDWVDG
SRGYRLQ-RSVESLFNDDD--------------------------------LPLTIRNSC
R--------SL----------------------------------------FHRIRSGDI
Q-EEFL-INALQTSPDECLAKMLRLSDVDESTIDKVLE----FRWLNLR----------A
HGDLRLV----------------------------LRTKVMSGTRI-LDREEV-------
------------------------------------------------------------
------------------------------------------------------------
---------------------------------------------PS-------------
------------------------------------------------------------
------------------------------------------------------------
------------------------------------------------------------
------------------------------------------------------------
------------------------------------------------------------
------------------------------------------------------------
--------------------------LVKS-VQSKLSKNFV-------------------
--------------------------RGAKK-----------------------------
------------------------------------------------------------
-----------IIT----------------------------------------------
------------------------------------------------------------
---------------------------------DAIN-----------------------
------------------------------------------------------------
------------------------------------------------------------
------------------------------------------------------------
------------------------------------------------------------
------------------------------------------------------------
--
>AY924393
------------------------------------------------------------
------------------------------------------------------------
------------------------------------------------------------
------------------------------------------------------------
------------------------------------------------------------
------------------------------------------------------------
------------------------------------------------------------
------------------------------------------------------------
------------------------------------------------------------
------------------------------------------------------------
------------------------------------------------------------
------------------------------------------------------------
------------------------------------------------------------
------------------------------------------------------------
------------------------------------------------------------
RLGFKDTATLVKEES---------------------------------------------
-----------------------------------------RISSRESN-----------
------------------------------------------------------S-----
------------------EAI---------------------------------------
----------------------------SKRLDKSFF-----------------------
------------------------------TNSSLRNLC----FYSEE------------
--------------------------------SPTYRSSVS-----SSVGK---------
----------------------------LK--FG--------------------------
-------------LSY-KEQ-------VGSNRELYIGDLNTKLTSRLIEDYFESLT-SEC
----------RFSCLNN-------------DSEFERALL----------DMKS-------
-----VV-----------------------------------------------------
------------------------------------------------------------
----------------------------RLSG-------------------LAVSL----
-------------DHSKWG----PY-MSPA---IFNALFSNLDLQL---KDGGLIDKSPI
ENLLNWHLH-KIVEVP---------YNVVEAYLKGY------------------------
------TKRSLGL---------------MDR--SSSSMTEDYF-----FRQ---------
------F-AKG------VVPSHI--------TSVLDMGQGILHNASDYYGLLTEQFIT--
----LCLELCF--------------------------------D-----V-K------MT
AYT--SSDDEIML----SNSYSLKRESD---------------------DDLLDMEKCKE
ILEFHYYLSSKLNKFIS-PKT-------------VAGSF-ASEFKSRFFIW----SQEVP
LLTKFVAAALHNVKAKSP--HQLAETIDTILDQCAANGVSIEIINELSKRTNRLISY---
--------------------SGHPVDPF-----LCVFTTD-------------LKDWVDG
SRGYRLQ-RSIESIINSEE--------------------------------ILSTIRDSC
R--------QL----------------------------------------FYMIRSGRI
Q-EEYL-ISALQSSPDDCLRQMLKITGTNDSLIEEALT----TRWLNLR----------A
FGDLRLV----------------------------LRTKIMTGTRI-LDKEEV-------
------------------------------------------------------------
------------------------------------------------------------
---------------------------------------------PS-------------
------------------------------------------------------------
------------------------------------------------------------
------------------------------------------------------------
------------------------------------------------------------
------------------------------------------------------------
------------------------------------------------------------
--------------------------LIKS-VQSKLSKNFV-------------------
--------------------------RGAKK-----------------------------
------------------------------------------------------------
-----------IIT----------------------------------------------
------------------------------------------------------------
---------------------------------DAINK-----SAFQSSICS--------
--------------------------------------GFIGL---------------CK
SMG---------------------------------------------------------
----------------------SKCVRDGSGGFIYI------------------------
------------------------------------------------------------
------------------------------------------------------------
--
>AY924395
------------------------------------------------------------
------------------------------------------------------------
------------------------------------------------------------
------------------------------------------------------------
------------------------------------------------------------
------------------------------------------------------------
------------------------------------------------------------
------------------------------------------------------------
------------------------------------------------------------
------------------------------------------------------------
------------------------------------------------------------
------------------------------------------------------------
------------------------------------------------------------
------------------------------------------------------------
------------------------------------------------------------
-LGFKDAAYHVKEAS---------------------------------------------
-----------------------------------------RISLRESN-----------
------------------------------------------------------S-----
------------------EAI---------------------------------------
----------------------------SKRLDKSFF-----------------------
------------------------------TNSSLRNLC----FYSEE------------
--------------------------------SPTFQSTVS-----SSTGK---------
----------------------------LK--FG--------------------------
-------------LSY-KEQ-------VGSNRELYVGDLNTKLTSRLIEDYFESIT-SES
----------KFSCLNN-------------ELEFEKAIL----------DMKS-------
-----VV-----------------------------------------------------
------------------------------------------------------------
----------------------------RLSG-------------------LAVSM----
-------------DHSKWG----PY-MSPA---IFNALFSNLDLQL---KDGTSIDKGPI
ENLLNWHLH-KLVEVP---------YNVIEAYLKGY------------------------
------TKRGLGL---------------MDR--MSNTICENFI-----FNW---------
------F-ARG------VVPSHI--------SSVLDMGQGILHNTSDYYGLVTEQFIM--
----LCLEQCF--------------------------------D-----V-K------MS
AYT--SSDDEIIL----SNSFSL-RNSD---------------------NESLNNLKCKE
LLEFHYYLSSKLNKFVS-PKT-------------VAGSF-ASEFKSRFFIW----SQEVP
LLTKFVAAALHNVKAKSP--HQLAETIDTILDQCVANGVSIEIVKEISKRTNRLIKY---
--------------------SGHPIDPF-----LCVVDTD-------------LKDWVDG
SRGYRLQ-RSIESAIGDDT--------------------------------QLSIIRNSC
K--------KL----------------------------------------FFKIRSGNI
Q-EEYL-ISALQSSPDECLRQMLSITEVNEQEIEDLVE----TRWLNLR----------T
FGDLRLV----------------------------LRTKIMSGTRI-LDREEI-------
------------------------------------------------------------
------------------------------------------------------------
---------------------------------------------PS-------------
------------------------------------------------------------
------------------------------------------------------------
------------------------------------------------------------
------------------------------------------------------------
------------------------------------------------------------
------------------------------------------------------------
--------------------------LIKS-VQSKLSKNFV-------------------
--------------------------RGAKK-----------------------------
------------------------------------------------------------
-----------IVT----------------------------------------------
------------------------------------------------------------
---------------------------------DAINK-----SAFQSSICS--------
--------------------------------------GFIGL---------------CK
SMG---------------------------------------------------------
----------------------SKCVRDGTGGFVYIKM----------------------
------------------------------------------------------------
------------------------------------------------------------
--
>BK059263
------------------------------------------------------------
------------------------------------------------------------
------------------------------------------------------------
------------------------------------------------------------
------------------------------------------------------------
------------------------------------------------------------
------------------------------------------------------------
-----------------------KNLQQL-------------------------------
------------------------------------------------------------
---------------------------EMYIK----------------------------
-----NCTID-----NPNQFMQDVNE----------------------------------
----------------------------------------------HISILNKRNMDKNK
TKA---------------------LFFGM-SMDVRGKYNKIPEVSIKYIKNQPF------
-----------IVFKDFK---------------------KDFYHH---------------
--------------------------------------------CGTN------------
--FMNHYNGKVFDV----------------------------------------------
-----------------II----------------------KENHLN-K-----------
-----------------------------------------------------FE-----
-------------------TL---------------------------------------
-----------------------------RDY----------------------------
-------------------------------YNSDYLD-------KRD------------
------------------------------------------------------------
----------------------------LK--IR--------------------------
-------------IFY-KDQR------SYNDREIYTGNLSTRLCLYPLEQLFTSIN-KRL
----------PEEAITLQGEKKHKKMMDQRIEMVKKRKQ----------YNR------NN
VYKS-DI-----------------------------------------------------
------------------------------------------------------------
---------------------------------------------------ISVSS----
-------------DASKWS--ARDI-FLKF---IIPISTCPFI---------TSEEKYFY
LYLCIKYHK-KFILLT-------------DNAYFNA------------------------
------IRFHNED---------------NNR-NVYEKLTNNYT-----SNS---------
------Q------------------------LVRSNWLQGNLNATSSFIHYCSSKLLT--
----VMLEVINKK---------------YD------------MN-----N-Q------IN
FMV--HSDDSVYD----ILILKK----------------NEDYIMSKYTGTFIYSLLQWS
TTKHCITI----NTK----KT-------------YMSNF-YKEFLSTLIIG----NELFY
FYLSDVLPISSDVTYDSP--LDDLASYSGYINNAYLHACPYKIIESTILLVNHLTLSTYN
L------------------NISSKSTPY---------------NDIFN-DDS-TFYDVPI
QILPRYK-LPIDLGGLVPF-----------------------------YCGDAFKIMNRI
SG-------VLFK-------------------------------------NHT-SNQDKM
Y-HDLF-NIDLIK----------KYLDAELDK--SFI-----------------------
----NYI-----------------------------KMCVLCTNSEMMLHNPE-------
------------------------------------------------------------
------------------------------------------------------------
------------------------------------------------------------
------------------------------------------------------------
------------------------------------------------------------
------------------------------------------------------------
------------------------------------------------------------
------------------------------------------------------------
------------------------------------------------------------
-------------------DPFDL-------SDKDL------------------------
--------------------------SRQS------------------------------
------------------------------------------------------------
-----------II-----------------------------------------------
------------------------------------------------------------
------------------------------------------------------------
------------------------------------------------------------
------------------------------------------------------------
------------------------------------------------------------
------------------------------------------------------------
------------------------------------------------------------
--
>D10066
------------------------------------------------------------
------------------------------------------------------------
------------------------------------------------------------
------------------------------------------------------------
------------------------------------------------------------
------------------------------------------------------------
------------------------------------------------------------
------------------------------------------------------------
------------------------------------------------------------
------------------------------------------------------------
-KGLIRTYNE-----EKN-------RL---------------------------------
---------------VEFFEDNCVNS------------------LYLIEKLKEIISSGSI
TVG---------------------------KSVTSKFIRNNHPLTVETYLKTKLY-----
--------------YRNN---------------------VTVLK----------------
------------------------------------------------------------
-------SKKVSEE----------------------------------------------
-----------------LY----------------------DLVKQFHD-----------
-----------------------------------------------------MM-EIDL
DSVMNLGKGTEGKKLTFLQML---------------------------------------
-----------------------------EFV----------------------------
-------------------------------MSKAKNVT-----GSVD------------
------------------------------------------------------------
----------------------------FL--VS--------------------------
-------------VFE-KMQR------TKTDREIYLMSMKVKMMLYFIEHTFKHVA-QSD
----------PSEAISISGDNKIRALSTLSLDTITSYND----------ILN------KN
SKKS-RL-----------------------------------------------------
------------------------------------------------------------
---------------------------------------------------AFLSA----
-------------DQSKWS--ASGLTTYKY---VLAIILNPIL---------TTGEASLM
IECILMYVKLKKVCIP-------------TDIFLNL------------------------
------RKAQQTFG--------------ENE-TAIGLLTKGLT-----TNT---------
------Y------------------------PVSMNWLQGNLNYLSSVYHSCAMKAYH--
----NTLECYKN------------------------------CD-----F-Q------TR
WIV--HSDDNATS----LIASGEVDK-------------MLTDFSSSSLPEMLFRSIEAH
FKSFCITL----NPK----KS-------------YASSS-EVEFISERISKWSDYSSLLQ
AFSKLLHRI------FAYKLFDDLMSLSIHVTMLLRKGCPNEVIPFAYGAVQVQALSIYS
M------------------LPGEVNDSI---------------RIFNKLGVSLKSNEIPT
NMGGWLT-SPIEPLSILGP-----------------------------SSNDQIIYYNVI
R-----DFLNKK--------------------------------------SLE-EVKDSV
S-S-----------SSYLQMRFRELKEKYERGTLEE------------------------
-KDKKMI-----------------------------FLINLFEKASVSEDS---------
------------------------------------------------------------
------------------------------------------------------------
------------------------------------------------------------
------------------------------------------------------------
------------------------------------------------------------
------------------------------------------------------------
------------------------------------------------------------
------------------------------------------------------------
------------------------------------------------------------
------------------------------------------------------------
------------------------------------------------------------
------------------------------------------------------------
------------------------------------------------------------
------------------------------------------------------------
------------------------------------------------------------
------------------------------------------------------------
------------------------------------------------------------
------------------------------------------------------------
------------------------------------------------------------
------------------------------------------------------------
--
>D10759
------------------------------------------------------------
------------------------------------------------------------
------------------------------------------------------------
------------------------------------------------------------
------------------------------------------------------------
------------------------------------------------------------
------------------------------------------------------------
------------------------------------------------------------
------------------------------------------------------------
------------------------------------------------------------
-----------------IGMYKKILEY------------------------------EDK
HP-----------GRYTYLGLGDPP-----------SDDT------RFHEYSISLLKHLC
IHAEHDL------RRNW-G---------------ESFKAMISRDIVDAIASLDLE-----
---------RLATLKASSNFNEE----------------WYQKRG---------------
-----------------------------------------------D------------
--GKTYHRSKVLEK----------------------------------------------
-----------------VS----------------------KYVKKS-------------
-----------------------------------------------------SS-----
------------------HVH---------------------------------------
-----------------------------HIM----------------------------
----------------------------EECLRKVESQG---------------------
------------------------------------------------------------
-----------------------C----MH--VC--------------------------
-------------LFK-KPQ-------HGGLREIYVLGFEERVVQLVIETIARQIC-KRF
----------KSETLTNP-KQKLAIPETHGLRA------------------VKTC-----
--GI-HH-----------------------------------------------------
------------------------------------------------------------
---------------------------------------------------ETVATSD--
-------------DAAKWN--QCHH-VTKFA--LMLCHFT------------DPLFHGFI
IRGCSMFMK-KRIMID-------------QSLIDIIDSH---------------------
----TTLETS--------------------D-AYLQKIHRGYH-----GSL--------D
DQPRW-ISRGGA---------FV--------QTETGMMQGILHYTSSLLHTLLQEWLR--
----TFSQRFIRTRVS-------------VD-----------QRPD---V-L------VD
VLQ--SSDDSGMM----ISFPSTD-----------KGATGKYR------------YLSAL
IFKYKKVIGKYLGIYSS-VKST------------NNTLH-LLEFNSEFFFH----INHNR
PLLRWITACDTISEQESL--ASRQEEMYNNLTSVLEGGGSFSLVSFCQFGQLLLHYTLLG
MTVS------PLFLE-YIKLVSEIKDPS--------------------------------
-LGYFLM-DHPFGSGLSGFKYNVWVAV---------------------QNSILGSRYRSL
LE-------AIQNSDSA-------------------------------------------
-------------------APKKTLDTTTSGTFVQSTI----IRFGDRKK------WQ--
----RLV----------------------------DRL-------------NL-------
------------------------------------------------------------
------------------------------------------------------------
---------------------------------------------P--------------
------------------------------------------------------------
------------------------------------------------------------
------------------------------------------------------------
------------------------------------------------------------
------------------------------------------------------------
------------------------------------------------------------
------------------------------------------------------------
------------------------------------------------------------
------------------------------------------------------------
------------------------------------------------------------
------------------------------------------------------------
------------------------------------------------------------
------------------------------------------------------------
------------------------------------------------------------
------------------------------------------------------------
------------------------------------------------------------
------------------------------------------------------------
--
>D31879
------------------------------------------------------------
------------------------------------------------------------
------------------------------------------------------------
------------------------------------------------------------
------------------------------------------------------------
------------------------------------------------------------
------------------------------------------------------------
------------------------------------------------------------
------------------------------------------------------------
------------------------------------------------------------
------------------------------------------------------------
------------------------------------------------------------
------------------------------------------------------------
------------------------------------------------------------
--------------------RRLKNQEQSRSKHVIDAGGNISASVK-G------------
---KLYHRSKVIEK----------------------------------------------
-----------------LT----------------------TLI-KDETP----------
-----------------------------------GK---------------ELK-----
------------------IVV---------------------------------------
-----------------------------DLL----------------------------
----------------------------PKAMEVLNKNE---------------------
------------------------------------------------------------
-----------------------C----MH--IC--------------------------
-------------IFK-KNQ-------HGGLREIYVLNIFERIMQKTVEDFSRAIL-ECC
----------PSETMTSP-KNKFRIPELHNMEA------------------RKTL-----
--KN-EY-----------------------------------------------------
------------------------------------------------------------
---------------------------------------------------MTISTSD--
-------------DASKWN--QGHY-VSKFM--CMLLRLT------------PTYYHGFL
VQALQLWHH-KKIFLG-------------DQLLQLFNQN---------------------
----AMLNTM--------------------D-TTLMKVFQAYK-----GE----------
IQVPW-MKAGRS---------YI--------ETETGMMQGILHYTSSLFHAIFLDQLA--
----EECRRDINRAIK----TIN------NK-----------ENEKV-SC-I------VN
NME--SSDDSSFI----ISIPNFKE---------NEAAQLYLL------------CVVNS
WFRKKEKLGTYLGIYKS-PKST------------TQTLF-VMEFNSEFFFS----GDVHR
PTFRWVNAAVLIGEQETL--SGIQEELSNTLKDVIEGGGTYALTFIVQVAQAMIHYRMLG
SSAS------SVWPA-YETLLKNSYDPA--------------------------------
-LGFFLM-DNPKCAGLLGFNYNVWIAC---------------------TTTPLGEKYHEM
IQ-------EEM--KAE---------------------------------------SQS-
-------------------LKSVTEDTINTGLVSRTTM----VGFGNKKR------WM--
----KLM----------------------------TTL-------------NL-------
------------------------------------------------------------
------------------------------------------------------------
---------------------------------------------S--------------
------------------------------------------------------------
------------------------------------------------------------
------------------------------------------------------------
------------------------------------------------------------
------------------------------------------------------------
------------------------------------------------------------
----------------------------AD-VYEKIE-----------------------
----------------------------EEPR----------------------------
------------------------------------------------------------
-----------VYF----------------------------------------------
------------------------------------------------------------
---------------------------------FHAATAE------QIIQKI--------
------------------------------------------------------------
------------------------------------------------------------
---------------------AIKMKSPG-----VIQSLSKGNMLAR---KIASS-----
------------------------------------------------------------
------------------------------------------------------------
--
>DQ056292
------------------------------------------------------------
------------------------------------------------------------
------------------------------------------------------------
------------------------------------------------------------
------------------------------------------------------------
----------------------------LKFREKEEKY----------------------
------------------------------------------------------------
------------------DESLVENGYMM-------------------------------
------------------------------------------------------------
------------------------------------------------------------
-----WELIE-----NPDLAEQ--------------------------------------
---------------QLY--------------------------CQDAIELAAIEL----
----------------------------------NKVLSTKSSVVANSILNKNWE-----
--------------G-PY---------------------FSQTRN---------------
--------------------------------------------I---------------
-------SLKGMSG----------------------------------------------
-----------------------------------------QVQEDG-H-----------
-----------------------------------------------------LS-SSV-
-------------------TI---------------------------------------
------------------------------------------------------------
-------------------------------IEAIRYLS-----NSRH------------
--------------------------------NPSLLKLYEETREQKAMAR---------
------------------------------------------------------------
-------------IVR-KYQR------TEADRGFFITTLATRCRLEIIEDYYDAIA-KNI
----------TEEYISYGGEKKILAIQGALEKALRWASGESFIELSNQKFIRM-------
--KR-KL-----------------------------------------------------
------------------------------------------------------------
---------------------------------------------------MYVSA----
-------------DATKWS--PGDN-SAKF---------------------------RRF
TAMLHNGLPNDKL----------------KNCVIDA------------------------
------LKQVYK-----------------TD-FFMSRKLRNYI-----DSM---------
------E-NHDPHIK--QFLDFF--PDGHHGEVKGNWLQGNLNKCSSLFGVAMSLLFK--
----QIWSQL------------------FPE-----------LD-----C-F------FE
FAH--HSDDALFI----YGYLEPV-DDGTDWFLFVSQQIQAGHLHWFSVNTEMWKSMFNL
HEHILLLGSIKISPK----KT-------------TVSPT-NAEFLSTFFEG----CAVSI
PFVKILLGSLSDLPGLGY--FDDLAAAQSRCVKALDLGASPQVAQLAVALCTSKVERLYG
T------------------APGMVNHPA---------------AYLQV-----KHSDTPI
PLGGNGA-MSIMELATAGI-----------------------------GMSDKNLLKRAL
I-----------------------------------------------------------
-----------------------GYLHKRQKSMLYIL-----------------------
----GLF-----------------------------KFLMKLSD-ETFQHERL-------
------------------------------------------------------------
------------------------------------------------------------
------------------------------------------------------------
------------------------------------------------------------
------------------------------------------------------------
------------------------------------------------------------
------------------------------------------------------------
------------------------------------------------------------
------------------------------------------------------------
-------------------GQFS--------FIGKV------------------------
--------------------------QWK-------------------------------
------------------------------------------------------------
-----------IFT----------------------------------------------
------------------------------------------------------------
-----------------------------------PKSEFE-------------------
------------------------------------------------------------
------------------------------------------------------------
------------------------------------------------------------
------------------------------------------------------------
------------------------------------------------------------
--
>DQ211612
------------------------------------------------------------
------------------------------------------------------------
------------------------------------------------------------
------------------------------------------------------------
------------------------------------------------------------
------------------------------------------------------------
------------------------------------------------------------
------------------------------------------------------------
------------------------------------------------------------
------------------------------------------------------------
------------------------------------------------------------
------------------------------------------------------------
-----------------------------------------------------WTT----
-----------QMIANSN---------------------FNVCKR---------------
--------------------------------------------LTGR-ST--------G
ERLPRSVRSKV-------------------------------------------------
-----------------IY----------------------EMVKLVGE-----------
----------------------------------TG-----------------MA-----
-------------------IL---------------------------------------
-----------------------------QQL----------------------------
------------------------------AFAQALN--------YEH------------
------------------------------------------------------------
----------------------------RF--YA--------------------------
-------------VLAPKAQ-------LGGARDLLVQETGTKVMHATTEMFSRNLL-KTT
-SDDGLTNPHLKETILNVGLDCLTNMRNLDGKPISE----------GSNLVNFY------
-----KV-----------------------------------------------------
------------------------------------------------------------
---------------------------------------------------ICISG----
-------------DNTKWG----PI-HCCS---FFSGMMQQVLK-------DVPDWCSFY
KLVFIKNLC-RQVEIP---------AGSIKKILNVL----RYKLCSKGGVEQ--------
------HSEEDLRKLLTDN----LD-SWDGN-DTVKFLVTTYI-----SKG---------
------LMAL---------------------NSYNHMGQGIHHATSSVLTSLAAVLFE--
----ELTIYYLKRS--------------MPQ-----------TT-----I-H------VE
HAG--SSDDYAKC----IVVTGI-LS----------------KDLYAQYDETFWKHAC-R
LKNFTAAVQRCCQMKDS-AKT-------------LVSDC-FLEFYSEFMMG----YRITP
AVIKFIFTGLINSSVTSP--QSLMQACHVSSQQAMYNSVPL-ITNTAFTLLRQQIFFNHV
EDFIRRY---GILTLGTLSPFGR--------------------LFVPTYSGL-VSSAVAL
E--------------------------------------------------DAEVIARAA
Q--------TLSM-----------------------------------------------
-----------------------NSVSIQSSS----------------------------
-------------------------------------LTTLDGLER-NRASSS-------
------------------------------------------------------------
------------------------------------------------------------
------------------------------------------------------------
------------------------------------------------------------
------------------------------------------------------------
------------------------------------------------------------
------------------------------------------------------------
------------------------------------------------------------
------------------------------------------------------------
-------------------VDDSSSISDTT-VTSQD------------------------
------------------------SGSSAS------------------------------
------------------------------------------------------------
-----------SFS----------------------------------------------
------------------------------------------------------------
---------------------------------------------FELNRPL--------
------------------------------------------------------------
------------------------------------------------------------
----------------------SET------EIQFIKALSSLRS----------------
------------------------------------------------------------
---------------IQACEIVQN---------------------RITALYSNSN-----
--
>DQ256124
------------------------------------------------------------
------------------------------------------------------------
------------------------------------------------------------
------------------------------------------------------------
------------------------------------------------------------
------------------------------------------------------------
------------------------------------------------------------
------------------------------------------------------------
------------------------------------------------------------
---------------------------------------------------------LYI
LKGVLKCFEE-----DRE-------SL---------------------------------
---------------INFMEIEGLDE------------------SKYIHFFSNMMSGSNK
VLM---------------------------KTNQDKFYYKSHPLTVETFMKVRYG-----
--------------YFKT---------------------TTVLK----------------
------------------------------------------------------------
-------SKKVSEE----------------------------------------------
-----------------LY----------------------DLIKEFNK-----------
-----------------------------------------------------IT-EIDL
EALEKLGRGLKGNRVTFIQLL---------------------------------------
-----------------------------EFI----------------------------
-------------------------------LMKSRTNA-----GNTD------------
------------------------------------------------------------
----------------------------FL--VS--------------------------
-------------VFE-KMQR------TKMDREIYLMSMKTKMMLYFIEHTYKHVA-QAD
----------PSEAISISGDYKIKNLASLSYDTITNYNT----------ALQ------KN
L-EC-KM-----------------------------------------------------
------------------------------------------------------------
---------------------------------------------------AFLSA----
-------------DQSKWS--ASDL-TYKY---ILAVIMNPIL---------TTGEINLM
CECIMMYVKLKRVCIP-------------TDIFLNL------------------------
------KRGQTEYG--------------SYG-TALSVLTDNLE-----TNT---------
------F------------------------PVSMNWLQGNLNYLSSVYHSCAMMGYE--
----KSMKRMKD------------------------------YD-----F-T------IR
WMV--HSDDNATS----MVVRGNIKE-------------LLLNFNCSSLSELLFRSIQSH
FKSYCITL----NPK----KS-------------YASES-EVEFISERIIN----GAVIP
LYCRHLANCSTESSHNSY--FDDLMSLSIHITMLLRKGCPNELIPFSYAAIQVQSLSIYS
M------------------LPGEENDIT---------------TIVKEIDFPLAKREIPI
CAGGWMY-APVELLSILGP-----------------------------SSNDQLIYYKII
L-----DFFNIK--------------------------------------DFS-SLKKNV
N-S-----------LGYIDLRINELFKRLISKRTTI------------------------
-ADKKMI-----------------------------CMVNLFKTSLM-------------
------------------------------------------------------------
------------------------------------------------------------
------------------------------------------------------------
------------------------------------------------------------
------------------------------------------------------------
------------------------------------------------------------
------------------------------------------------------------
------------------------------------------------------------
------------------------------------------------------------
------------------------------------------------------------
------------------------------------------------------------
------------------------------------------------------------
------------------------------------------------------------
------------------------------------------------------------
------------------------------------------------------------
------------------------------------------------------------
------------------------------------------------------------
------------------------------------------------------------
------------------------------------------------------------
------------------------------------------------------------
--
>DQ328876
------------------------------------------------------------
------------------------------------------------------------
------------------------------------------------------------
------------------------------------------------------------
------------------------------------------------------------
------------------------------------------------------------
------------------------------------------------------------
------------------------------------------------------------
------------------------------------------------------------
------------------------------------------------------------
---------------------ESL------------------------------------
-------------------------------------------ESCPLTKMAQ-------
------------------------------------------AVCTRTFHDEEYFQCFK-
-----------SLLLQMN---------------------ANKLSG---------------
--------------------------------------------KFNHYKS--------K
CLNFKLDRDRLFNET---------------------------------------------
-----------------------------------------RISERESN-----------
------------------------------------------------------S-----
------------------EAL---------------------------------------
----------------------------SKALSLTNC-----------------------
------------------------------TTAALKNLC----FYSQE------------
--------------------------------SPQSYNSQG-----PDTGR---------
----------------------------LK--FS--------------------------
-------------LSY-KEQ-------VGGNRELYIGDLRTKMFTRLIEDYFEALT-SQF
----------KGSCLND-------------EHEFENAVF----------SMKF-------
-----NV-----------------------------------------------------
------------------------------------------------------------
----------------------------SLGL-------------------LSYSL----
-------------DHSKWG----PM-MTPF---LFLATLQNINWPS-LDTLSDAKSRDYV
SSMLSWHIH-KLVEVP---------FNVVTAMMKSF------------------------
------IKSKLGL---------------KKN--LSETMTERFF-----FEH---------
------F-RLG------KVPSHI--------SSILDKGQGILQNTSDFYGLISERFIN--
----YCISCLY--------------------------------E-----G-N------VD
AFT--SSDDQISL----FDKSLS-DLLE------------------------KDPDEFEY
ILEFHNYLSDQLNKFIS-PKS-------------VKGNF-AAEFKSRFFVW----GDEVP
LLTKFVAASLHNIKCKEP--HQLAETIDTIIDQAVANGVPVKLCNIVQERTLNLLRY---
--------------------AQYPIDPF-----LMFCSSD-------------VKDWVDG
NRGYRIM-RNIEMLEPNG----------------------------------TRKVRSFL
R--------RL----------------------------------------YNNLKTGLL
H-EEFT-AAYLSGDPYQSLAKLSKIFDTEI-LNDEELG----LSWLNLS----------A
YYPLRMV----------------------------LRQKVIYTGAVNVEEEKL-------
------------------------------------------------------------
------------------------------------------------------------
---------------------------------------------PT-------------
------------------------------------------------------------
------------------------------------------------------------
------------------------------------------------------------
------------------------------------------------------------
------------------------------------------------------------
------------------------------------------------------------
--------------------------IVKT-LQNKLSSNFT-------------------
------------------------------------------------------------
------------------------------------------------------------
------------------------------------------------------------
------------------------------------------------------------
------------------------------------------------------------
------------------------------------------------------------
------------------------------------------------------------
------------------------------------------------------------
------------------------------------------------------------
------------------------------------------------------------
--
>DQ328878
------------------------------------------------------------
------------------------------------------------------------
------------------------------------------------------------
------------------------------------------------------------
------------------------------------------------------------
------------------------------------------------------------
------------------------------------------------------------
------------------------------------------------------------
------------------------------------------------------------
------------------------------------------------------------
-RRLILGELSYHL---VEDFDKGLLSENFYKEVCE-------------------------
---------------KAFNNKDFRTKYFYDS-------EA---GLCPIEKMTQ-------
------------------------------------------ALATRTYMSGEYFHCFK-
-----------SLLLQMD---------------------ANKLSG---------------
--------------------------------------------KYSHYKS--------Q
NLNFRFDHGRLMDDS---------------------------------------------
-----------------------------------------RISERESN-----------
------------------------------------------------------S-----
------------------EAL---------------------------------------
----------------------------SKALSLVNC-----------------------
------------------------------LTSALKNLC----FYSQE------------
--------------------------------SPSSYTETG-----PDTGR---------
----------------------------MK--FS--------------------------
-------------LSY-KEQ-------VGGNRELYIGDLRTKMFTRFVEDYFESYT-KQL
----------EGSCLNN-------------EKEFEKAIL----------GMKL-------
-----GV-----------------------------------------------------
------------------------------------------------------------
----------------------------SLAH-------------------ASYSL----
-------------DHSKWG----PM-MCPF---LFLMLYRNLSPKL-KGTEVELKGCDNI
STILSWHIH-KLVEVP---------FNVVTAMMRSY------------------------
------IKRKLGI---------------MKD--TSQTITESLF-----FSE---------
------F-ERG------VIPSHF--------SSVLDMGQGILHNTSDFYGLISERFIN--
----YALRLVS--------------------------------G-----N-P------IE
AYT--SSDDQISL----FSHKFT-ELMD------------------------TDPEEFLI
YLEFHNYLSSLLNKFIS-PKS-------------VVGRF-VAEFKSRFYVW----GDEVP
LLSKFVAASLHNIKCKEP--HQLAETVDTIIDQAVANGVPVSVCNEVQKRTLRLLEF---
--------------------SKYPIDPF-----LLHSDSD-------------VKDWVDG
NRGYRIM-RVIEQTLPEG----------------------------------TASVRSLL
R--------IL----------------------------------------YNKLKSNEL
H-EEFA-SAYLSQNRSETLVGLAELMGVKP-PSTEDLM----ICWLNL------------
------------------------------------------------------------
------------------------------------------------------------
------------------------------------------------------------
------------------------------------------------------------
------------------------------------------------------------
------------------------------------------------------------
------------------------------------------------------------
------------------------------------------------------------
------------------------------------------------------------
------------------------------------------------------------
------------------------------------------------------------
------------------------------------------------------------
------------------------------------------------------------
------------------------------------------------------------
------------------------------------------------------------
------------------------------------------------------------
------------------------------------------------------------
------------------------------------------------------------
------------------------------------------------------------
------------------------------------------------------------
------------------------------------------------------------
--
>DQ375403
------------------------------------------------------------
------------------------------------------------------------
------------------------------------------------------------
------------------------------------------------------------
------------------------------------------------------------
------------------------------------------------------------
------------------------------------------------------------
------------------------------------------------------------
------------------------------------------------------------
------------------------------------------------------------
---------------------------------------------------------EHL
RP-----------QSDAFLGYKDP-------------ELP------RMHEFSVSYLKEAC
NHAKLVL------RSLY-G---------------QNFMEQIDNQIIRELSGLTLE-----
---------RLATLKATSNFNEN----------------WYVYKD---------------
--------------------------------------------VA-D------------
---KNYTRDKLLVK----------------------------------------------
-----------------MS----------------------KYASEG-------------
-----------------------------------------------------KS-----
------------------LAI---------------------------------------
-----------------------------QKF----------------------------
----------------------------EDCMRQIESQG---------------------
------------------------------------------------------------
-----------------------C----MH--IC--------------------------
-------------LFK-KQQ-------HGGLREIYVMGAEERIVQSVVETIARSIG-KFF
----------ASDTLCNP-PNKVKIPETHGIRA------------------RKQC-----
--KG-PV-----------------------------------------------------
------------------------------------------------------------
---------------------------------------------------WTCATSD--
-------------DARKWN--QGHF-VTKFA--LMLCEFT------------SPKWWPLI
IRGCSMFTR-KRMMMN-------------LNYLKILDGH---------------------
----RELDIR--------------------D-DFVMDLFKAYH-----GE----------
AEVPW-AFKGKT---------YL--------ETTTGMMQGILHYTSSLLHTIHQEYIR--
----SLSFKIFNLKVA-------------PE-----------MSKS---L-V------CD
MMQ--GSDDSSML----ISFPADD-----------EKVLTRCK------------VAAAI
CFRMKKELGVYLAIYPS-EKST------------ANTDF-VMEYNSEFYFH----TQHVR
PTIRWIAACCSLPEVETL--VARQEEASNLMTSVTEGGGSFSLAAMIQQAQCTLHYMLMG
MGVS------ELFLE-YKKAVLKWNDPG--------------------------------
-LGFFLL-DNPYACGLGGFRFNLFKAI---------------------TRTDLQKLYAFF
MK-------KVKGSA-----------------------------------------ARD-
WADEDV-------------TIPETCSVSPGGALILSSS----LKWGSRKK------FQ--
----KLR----------------------------DRL-------------NI-------
------------------------------------------------------------
------------------------------------------------------------
---------------------------------------------P--------------
------------------------------------------------------------
------------------------------------------------------------
------------------------------------------------------------
------------------------------------------------------------
------------------------------------------------------------
------------------------------------------------------------
----------------------------EN-WIELIN-----------------------
----------------------------ENP-----------------------------
------------------------------------------------------------
------------------------------------------------------------
------------------------------------------------------------
------------------------------------------------------------
------------------------------------------------------------
------------------------------------------------------------
------------------------------------------------------------
------------------------------------------------------------
------------------------------------------------------------
--
>DQ825770
------------------------------------------------------------
------------------------------------------------------------
------------------------------------------------------------
------------------------------------------------------------
------------------------------------------------------------
------------------------------------------------------------
------------------------------------------------------------
-------------------------GYDI-------------------------------
------------------------------------------------------------
------------------------------------------------------------
-----EQLID-----GEIIPEQ--------------------------------------
---------------QLY--------------------------CKNVIKLATIEL----
----------------------------------NKVLTSKSQVISNSIMNKHWE-----
--------------E-PY---------------------FSQTRN---------------
--------------------------------------------I---------------
-------SLKGMSG----------------------------------------------
-----------------------------------------ELQEDG-H-----------
-----------------------------------------------------LA-SSY-
-------------------TL---------------------------------------
------------------------------------------------------------
-------------------------------IEAIRYLN-----KAKR------------
--------------------------------NPTVLELYNETRDIRAQAR---------
------------------------------------------------------------
-------------IVR-KHQR------TEADRGFFITTLPTRVRLEIIEDYFDSIS-KNV
----------QEEYISYGGEKKILQIQGSLEKALRWASGTSTISLSTGEQITF-------
--KR-KL-----------------------------------------------------
------------------------------------------------------------
---------------------------------------------------MYVSA----
-------------DATKWS--PGDN-SAKF---------------------------RLF
TSHIHDGLKDRRL----------------KHCVIDA------------------------
------LKGIYE-----------------TE-FFISRRLRGYI-----ENM---------
------E-KLEHNVQ--EFLDFFDHSKGRSGLVRGNWLQGNLNKCSSLFSVAISFLFK--
----EMWSKL------------------FPE-----------LD-----C-F------IE
FAH--HSDDALFI----YGYLEPE-GDGSDWYLYVTQKIQAGELYWHSVNTEMWKTMFNM
HEYLLLLGSVKVSPK----KT-------------TVSPT-NAEFLSTFFEG----CAVSI
PFSKILLGALSDLPGLGF--FDDLAASQSRCVKALDMGASPQVAQLAVNLTNSKVERLYG
T------------------APGMANNPC---------------NYIDL-----DRDKIPI
CLGGIGS-SSILELATAGI-----------------------------GMSDKLVLKNAL
I-----------------------------------------------------------
-----------------------SFRHTKQLKDKYIL-----------------------
----GIY-----------------------------KFLMLLAQ-ETFQHERL-------
------------------------------------------------------------
------------------------------------------------------------
------------------------------------------------------------
------------------------------------------------------------
------------------------------------------------------------
------------------------------------------------------------
------------------------------------------------------------
------------------------------------------------------------
------------------------------------------------------------
-------------------GEFS--------FLGKV------------------------
--------------------------QWK-------------------------------
------------------------------------------------------------
-----------VFI----------------------------------------------
------------------------------------------------------------
-----------------------------------PKNEFEFSNLFSI------------
------------------------------------------------------------
------------------------------------------------------------
-----------------------N----------YLSQWS--------------------
------------------------------------------------------------
------------------------------------------------------------
--
>EF485032
------------------------------------------------------------
------------------------------------------------------------
------------------------------------------------------------
------------------------------------------------------------
------------------------------------------------------------
------------------------------------------------------------
------------------------------------------------------------
------------------------------------------------------------
------------------------------------------------------------
------------------------------------------------------------
------------------------------------------------------------
-----------------------------------------------FRKEKELQSVKQK
KIL---------------------------EVQSRKMRLANPMFVTDEQVCLEV------
--------------GHCN---------------------YEMLRN---------------
--------------------------------------------AMPN------------
--YTDYISTKVFDR----------------------------------------------
-----------------LY----------------------ELLDKR-V-----------
-----------------------------------------------------LT-DKP-
-------------------VI---------------------------------------
-----------------------------EQI----------------------------
-------------------------------MDMMVD--------HKK------------
------------------------------------------------------------
----------------------------FY--FT--------------------------
-------------FFN-KGQK------TSKDREIFVGEYEAKMCMYAVERIAKERC-KLN
----------PDEMISEPGDGKLKVLEQKSEQEIRFLVE----------TTR-------Q
K-NR-EI-----------------------------------------------------
-------------------------------------------------D-EAIEALAAE
-----GYESNLEKIEKLSLGKAKGL---K----------------------MEINA----
-------------DMSKWS--AQDV-FYKY---FWLIALDPIL---------YPQEKERI
LYFMCNYMD-KELILP-------------DELLFNL------------------------
------LDQKVAY----------------QN-DIIATMTNQLN-----SNT---------
------V------------------------LIKRNWLQGNFNYTSSYVHSCAMSVYK--
----EILKEAITL---------------LD------------GS-----I-L------VN
SLV--HSDDNQTS----ITIVQDKME-----------------------NDKIIDFAMKE
FERACLTFGCQANMK----KT-------------YVTNC-IKEFVSLFNLY----GEPFS
IYGRFLLTSVGDCAYIGP--YEDLASRISSAQTAIKHGCPPSLAWVSIAISHWMTSLTYN
M------------------LPGQSNDPI---------------DYFPAE----NRKDIPI
ELNGVLD-APLSMISTVGL-----------------------------ESGNLYFLIKLL
S--------KYT--------------------------------------PVM-QKRESV
V-NQIA-EVKNW-----------KVEDLTDNEIFRL------------------------
----KIL-----------------------------RYLVLDA--EMDPSDIM-------
------------------------------------------------------------
------------------------------------------------------------
------------------------------------------------------------
------------------------------------------------------------
------------------------------------------------------------
------------------------------------------------------------
------------------------------------------------------------
------------------------------------------------------------
------------------------------------------------------------
-------------------GE-----------TSDM------------------------
--------------------------RGRS------------------------------
------------------------------------------------------------
-----------ILT----------------------------------------------
------------------------------------------------------------
-----------------------------------PRK-------FT-------------
------------------------------------------------------------
------------------------------------------------------------
------------------------------------------------------------
------------------------------------------------------------
------------------------------------------------------------
--
>EF543525
------------------------------------------------------------
------------------------------------------------------------
------------------------------------------------------------
------------------------------------------------------------
------------------------------------------------------------
------------------------------------------------------------
------------------------------------------------------------
-------------------------GYRI-------------------------------
------------------------------------------------------------
------------------------------------------------------------
-----YDLIS-----RPELVAQ--------------------------------------
---------------QLY--------------------------CQDVVELGAQEL----
----------------------------------NHLLISKTQVVGNSILNKHWD-----
--------------Q-PY---------------------FSQTRN---------------
--------------------------------------------I---------------
-------SLKGMSG----------------------------------------------
-----------------------------------------MLQEDG-H-----------
-----------------------------------------------------LA-SSV-
-------------------TL---------------------------------------
------------------------------------------------------------
-------------------------------IEAIRYLQ-----NSRI------------
--------------------------------NPSLLQLYEETRNAKAQAR---------
------------------------------------------------------------
-------------IVR-KFQR------TEADRGFFITTLPTRCRLEVIEDYYDAIA-KNV
----------PEEYISYGGERKILNIQQALEKALRWAAGESHIELTTGKTIPM-------
--KR-KL-----------------------------------------------------
------------------------------------------------------------
---------------------------------------------------MYVSA----
-------------DATKWS--PGDN-SAKF---------------------------RRF
TAILHNGLRDNKL----------------RNCVIDA------------------------
------LRKIYK-----------------TD-FFMSRKLRRYI-----NQM---------
------E-EHDPHIK--DFLAFF--PDGHSGEVHGNWLQGNLNKCSSLFAVGMSLLFK--
----RIWKEL------------------FPE-----------LD-----C-F------FE
FAH--HSDDGLFI----YGYLEPI-DDGTDWFLYVTQQIQAGNHHWFNVNTEMWKSMFNL
HEHILLMGSIKVSPK----KT-------------TVSPT-NAEFLSTFFEG----CAVSI
PFIKILLGSLSDLPGLGY--FDDLAAAQSRCVKALDMGASPQVAQLAIGLCTNKVERLYG
T------------------APGMVNHPA---------------SYLSV-----KHSDTPI
PLGGNGA-MSVMELATSGI-----------------------------GMSDKNLLKRAL
L-----------------------------------------------------------
-----------------------GYQHKKRKQDQYIL-----------------------
----GLF-----------------------------KFLMNLSD-ETFNHERL-------
------------------------------------------------------------
------------------------------------------------------------
------------------------------------------------------------
------------------------------------------------------------
------------------------------------------------------------
------------------------------------------------------------
------------------------------------------------------------
------------------------------------------------------------
------------------------------------------------------------
-------------------GEFS--------FTGKV------------------------
--------------------------QWK-------------------------------
------------------------------------------------------------
-----------VFT----------------------------------------------
------------------------------------------------------------
-----------------------------------PKSEFEFYDMYTH------------
------------------------------------------------------------
------------------------------------------------------------
-----------------------H----------FINTWSEQ----------------H-
------------------------------------------------------------
------------------------------------------------------------
--
>EF552435
------------------------------------------------------------
------------------------------------------------------------
------------------------------------------------------------
------------------------------------------------------------
------------------------------------------------------------
------------------------------------------------------------
------------------------------------------------------------
-------------------------VESL-------------------------------
------------------------------------------------------------
---------------------------KSVLGKNPDDIKG---------------TDLYI
LKGVLKCHDE-----DNE-------SL---------------------------------
---------------VLFLEMENLEV------------------DKYIHFFNLMMSGDNK
MIM---------------------------KTNQEKFYYNSHPLTVETFMKIRYG-----
--------------TQKT---------------------TTVLK----------------
------------------------------------------------------------
-------SKKVSEE----------------------------------------------
-----------------LY----------------------DLIKEFNK-----------
-----------------------------------------------------IT-EIDL
ESLEKMGRGLSGNRASFIQLL---------------------------------------
-----------------------------EFV----------------------------
-------------------------------LMKSRTNA-----GNTD------------
------------------------------------------------------------
----------------------------FL--VS--------------------------
-------------VFE-KMQR------TKMDREIYLMSMKTKMMLYFIEHTYKHIA-QSD
----------PSEAISISGDYKIKNLSSLSYDTITNYNT----------ALQ------KG
L-EC-KM-----------------------------------------------------
------------------------------------------------------------
---------------------------------------------------AFLSA----
-------------DQSKWS--ASDL-TYKY---VLAVIMNPVL---------TTGEINMM
CECILMYVKLKRVCIP-------------SDIFLNL------------------------
------KRGQTEYG--------------SYG-TALSVLTDNLE-----TNT---------
------F------------------------PVSMNWLQGNLNYLSSVYHSCAMMGYE--
----KAMKKMTE------------------------------FD-----F-T------IR
WMV--HSDDNATS----MVVRGDTKK-------------LLKMFNCNSLSEMIFRSIQSH
FKSYCITL----NPK----KS-------------YASES-EVEFISERIIN----GAVIP
LYCRHMANCSTESSHNSY--FDDLMSLSIHITMLLRKGCPNELIPFAYSAIQVQSLSIYS
M------------------LPGEENDIM---------------TIAKESSLPLAKTEIPI
CAGGWMN-APVEMISILGP-----------------------------SVNDQMIYYKIL
L-----DFFEVK--------------------------------------DFN-MLKKNV
N-S-----------IGYVSLRINELFKRIQWKTL--------------------------
------------------------------------------------------------
------------------------------------------------------------
------------------------------------------------------------
------------------------------------------------------------
------------------------------------------------------------
------------------------------------------------------------
------------------------------------------------------------
------------------------------------------------------------
------------------------------------------------------------
------------------------------------------------------------
------------------------------------------------------------
------------------------------------------------------------
------------------------------------------------------------
------------------------------------------------------------
------------------------------------------------------------
------------------------------------------------------------
------------------------------------------------------------
------------------------------------------------------------
------------------------------------------------------------
------------------------------------------------------------
------------------------------------------------------------
--
>EF641806
------------------------------------------------------------
------------------------------------------------------------
------------------------------------------------------------
------------------------------------------------------------
------------------------------------------------------------
------------------------------------------------------------
------------------------------------------------------------
--------------------------YSL-------------------------------
------------------------------------------------------------
------------------------------------------------------------
-----SMVIK-----NEIKPEQ--------------------------------------
---------------QLY--------------------------CKDVVKLATIEL----
----------------------------------NKILSSKGQVIANSIMSKYWE-----
--------------T-PY---------------------FSQTRN---------------
--------------------------------------------I---------------
-------SLKGMSG----------------------------------------------
-----------------------------------------EIQEDG-H-----------
-----------------------------------------------------LA-SSY-
-------------------TL---------------------------------------
------------------------------------------------------------
-------------------------------IEAIRYLN-----THKR------------
--------------------------------NPTVLELYAETKDIRAQAR---------
------------------------------------------------------------
-------------IVR-KHQR------TEADRGFFITTLPTRVRLEIIEDYYDSIS-KNV
----------QEEYISYGGEKKILQIQGSLEKALRWASGTSVITLSTGDQITF-------
--KR-KL-----------------------------------------------------
------------------------------------------------------------
---------------------------------------------------MYVSA----
-------------DATKWS--PGDN-SAKF---------------------------RLF
SSHIHDGLKDKKL----------------KRCVIDA------------------------
------LRGIYE-----------------TE-FFLSRRLRGYI-----DNM---------
------N-YLEMNVK--EFLSFFDHVEERSGLVRGNWLQGNLNKCSSLFSVAISFLFK--
----EVWAQL------------------FPE-----------LD-----C-F------IE
FAH--HSDDALFI----YGYLEPE-GDASEWFLYVSQKIQAGHLYWCSVNTEMWKTMFNL
HEYLLLLGSVKVSPK----KT-------------TVSPT-NAEFLSTFFEG----CAVSI
PFSKILLGSLSDLPGLGF--FDDLAASQSRCVKALDMGASPQIAQIAVNLTNSKVERLYG
T------------------ASGMANYPC---------------NFINV-----NRDKIPI
CLGGTGS-SSILDLATAGI-----------------------------GMSDKIILKNAL
L-----------------------------------------------------------
-----------------------GYRHKHNPEDTYIL-----------------------
----GIF-----------------------------KFLITLSE-ETFQHESL-------
------------------------------------------------------------
------------------------------------------------------------
------------------------------------------------------------
------------------------------------------------------------
------------------------------------------------------------
------------------------------------------------------------
------------------------------------------------------------
------------------------------------------------------------
------------------------------------------------------------
-------------------GEFS--------FLGKV------------------------
--------------------------QWK-------------------------------
------------------------------------------------------------
-----------VFT----------------------------------------------
------------------------------------------------------------
-----------------------------------PKSEFEYASLFGN------------
------------------------------------------------------------
------------------------------------------------------------
-----------------------K----------FLNDWS--------------------
------------------------------------------------------------
------------------------------------------------------------
--
>EF646763
------------------------------------------------------------
------------------------------------------------------------
------------------------------------------------------------
------------------------------------------------------------
------------------------------------------------------------
------------------------------------------------------------
------------------------------------------------------------
-----------------------EEGYTI-------------------------------
------------------------------------------------------------
------------------------------------------------------------
-----QDVLD-----HNVEVEQ--------------------------------------
---------------QLF--------------------------CQEAVELAAFEL----
----------------------------------NQYLQAKSQVMAANIMNKYWD-----
--------------R-PY---------------------FSQTRN---------------
--------------------------------------------I---------------
-------SLKGMSG----------------------------------------------
-----------------------------------------SLQEDN-H-----------
-----------------------------------------------------LS-ASV-
-------------------TL---------------------------------------
------------------------------------------------------------
-------------------------------IEAIRYLN-----QSQH------------
--------------------------------NPTILEMYEQTKQQPAKAR---------
------------------------------------------------------------
-------------IVR-KYQR------TEADRGFFITTLPTRVRLEIIEDYFDAIA-KVV
----------PEEYISYGGERKILNIQQALEKALRWASGESEIQASVGHVIKL-------
--KR-KL-----------------------------------------------------
------------------------------------------------------------
---------------------------------------------------MYVSA----
-------------DATKWS--PGDN-SAKF---------------------------RRF
TQALYDGLRDDKL----------------KNCVVDA------------------------
------LRNIYQ-----------------TE-FFMSRKLHRYI-----DDM---------
------D-DLSEFVD--DFLSFF--PNKVSAMIKGNWLQGNLNKCSSLFGVAMSLLFK--
----RVWSML------------------YPE-----------LD-----C-F------FE
FAH--HSDDALFI----YGYLEPF-DDGSDWFKFVSQQIQSGHLHWYAVNTEMWKSMFNL
HEYILLMGSIKISPK----KT-------------TVSPT-NAEFLSTFFEG----CAVSI
PFVKILLGSLSDLPGLGY--FDDLAAAQSRCVKALDMGACPQLAQLAIVLCTSKVERLYG
T------------------AKGMVNNPT---------------AFLKV-----DRSQVPI
PLGGDGS-MSIMELATAGI-----------------------------GMADKNILKNSY
I-----------------------------------------------------------
-----------------------SYRHTRKDTDRYIL-----------------------
----GLF-----------------------------KFLMSLSE-DVFQHDRL-------
------------------------------------------------------------
------------------------------------------------------------
------------------------------------------------------------
------------------------------------------------------------
------------------------------------------------------------
------------------------------------------------------------
------------------------------------------------------------
------------------------------------------------------------
------------------------------------------------------------
-------------------GEFS--------FVGKV------------------------
--------------------------QWK-------------------------------
------------------------------------------------------------
-----------AFT----------------------------------------------
------------------------------------------------------------
-----------------------------------PKAEFEFYDQYSN------------
------------------------------------------------------------
------------------------------------------------------------
-----------------------R----------YIQLWT--------------------
------------------------------------------------------------
------------------------------------------------------------
--
>EU136039
------------------------------------------------------------
------------------------------------------------------------
------------------------------------------------------------
------------------------------------------------------------
------------------------------------------------------------
------------------------------------------------------------
------------------------------------------------------------
--------------------KGAKGLHHL-------------------------------
------------------------------------------------------------
----------------------------QMVLTGKSSH----------------------
LRKIILSEISFHL---VEDFDPACLSPNDMKFICE-------------------------
---------------AVEGSAELSSLYFTHT-------VK---EQCGLDEMAM-------
------------------------------------------NLCRKFFSEGDWFSCLK-
-----------MILLQMN---------------------ANAYSG---------------
--------------------------------------------KYRHVQR--------Q
GLNFKFDWDRLEEDV---------------------------------------------
-----------------------------------------RISERESN-----------
------------------------------------------------------S-----
------------------ESL---------------------------------------
----------------------------SKALSLTKC-----------------------
------------------------------MSAALKNLC----FYSEE------------
--------------------------------SPTSYTSVG-----PDSGR---------
----------------------------LK--FA--------------------------
-------------LSY-KEQ-------VGGNRELYIGDLRTKMFTRLVEDYFESFS-SFF
----------SGSCLNN-------------EKEFENAIL----------SMTI-------
-----NV-----------------------------------------------------
------------------------------------------------------------
----------------------------REGL-------------------LNYSM----
-------------DHSKWG----PM-MCPF---LFLMLLQNLRL---GDDQYVKSGKDHV
STLLTWHMH-KLVEVP---------FPVVNALMKSY------------------------
------IKAKLKL---------------LKG--TQTTATEEIF-----KNY---------
------F-DSG------VVPSHI--------SSLIDMGQGILHNASDFYGLVSERFIN--
----YCIGVIF--------------------------------G-----E-R------PD
AYT--SSDDQITL----FDKKLS-ELVD------------------------KDPEEVLI
LLEFHSHLSGLLNKFIS-PKS-------------VVGRF-AAEFKSRFYVW----GEEVP
LLTKFVSAALHNVKCKEP--HQLCETIDTIADQAVANGVPILLVNCIQKRTLDLLKY---
--------------------ANFPLDPF-----LLNVDTD-------------VKDWLDG
SRGYRIQ-RLIENLCPEE----------------------------------TKVMRKLI
R--------RL----------------------------------------HHKLKNGEF
N-EEFF-LDLFNREKEDAILQL--------------------------------------
------------------------------------------------------------
------------------------------------------------------------
------------------------------------------------------------
------------------------------------------------------------
------------------------------------------------------------
------------------------------------------------------------
------------------------------------------------------------
------------------------------------------------------------
------------------------------------------------------------
------------------------------------------------------------
------------------------------------------------------------
------------------------------------------------------------
------------------------------------------------------------
------------------------------------------------------------
------------------------------------------------------------
------------------------------------------------------------
------------------------------------------------------------
------------------------------------------------------------
------------------------------------------------------------
------------------------------------------------------------
------------------------------------------------------------
--
>EU203678
------------------------------------------------------------
------------------------------------------------------------
------------------------------------------------------------
------------------------------------------------------------
------------------------------------------------------------
------------------------------------------------------------
------------------------------------------------------------
------------------------------------------------------------
------------------------------------------------------------
------------------------------------------------------------
------------------------------------------------------------
-----------------------------------------------FRKEKEMQSVKQK
KIL---------------------------ETESRKRRLANPMFVADEQVSLEV------
--------------GHCN---------------------YGMLRE---------------
--------------------------------------------AMPN------------
--YTDYISTKVFDR----------------------------------------------
-----------------LY----------------------ELLDKE-V-----------
-----------------------------------------------------LT-DKP-
-------------------VI---------------------------------------
-----------------------------EQI----------------------------
-------------------------------MDTMVN--------HKK------------
------------------------------------------------------------
----------------------------FY--FT--------------------------
-------------FFN-KGQK------TSKDREIFVGEYEAKMCMYAVERIAKERC-KLN
----------PDEMISEPGDGKLKVLEQKSEQEIRFLVE----------TTR-------Q
K-NR-EI-----------------------------------------------------
-------------------------------------------------D-EAIEALAAE
-----GYEANLEKIEKLSISKAKGL---K----------------------MEINA----
-------------DMSKWS--AQDV-FYKY---FWLIALDPIL---------YPQEKERI
LYFMCNYME-KELILP-------------DELLFNL------------------------
------LDQKVVY----------------QN-DIITTMTNQLN-----SNT---------
------V------------------------PIKRNWLQGNFNYTSSYVHSCAMSVYK--
----EILKEAVTL---------------LD------------GS-----V-L------VN
SLV--HSDDNQTS----ITIIQDKLE-----------------------NDKIIHFAMGE
FEKACLTFGCQANMK----KT-------------YVTNC-IKEFVSLFNLY----GEPFS
IYGRFLLTSVGDCAYIGP--YEDLASRISSAQTAIKHGCPPSLAWVSIAISHWMTALTYN
M------------------LPGQSNDPL---------------DYFPAE----NRKDIPI
ELNGVLD-APLSMISTVGL-----------------------------ESGNLYFLIKLL
N--------KYT--------------------------------------PVM-QKRESV
V-NQIA-EVKNW-----------KVEDLTDNEIFRL------------------------
----KIL-----------------------------RYLVLDA--EMDPSDIM-------
------------------------------------------------------------
------------------------------------------------------------
------------------------------------------------------------
------------------------------------------------------------
------------------------------------------------------------
------------------------------------------------------------
------------------------------------------------------------
------------------------------------------------------------
------------------------------------------------------------
-------------------GE-----------TSDM------------------------
--------------------------RGRS------------------------------
------------------------------------------------------------
-----------ILT----------------------------------------------
------------------------------------------------------------
-----------------------------------PRK-------FT-------------
------------------------------------------------------------
------------------------------------------------------------
------------------------------------------------------------
------------------------------------------------------------
------------------------------------------------------------
--
>EU257628
------------------------------------------------------------
------------------------------------------------------------
------------------------------------------------------------
------------------------------------------------------------
------------------------------------------------------------
------------------------------------------------------------
------------------------------------------------------------
------------------------------------------------------------
------------------------------------------------------------
------------------------------------------------------------
------------------------NDG---------------------------------
---------------GL---------------------NE---DLQLTTD--EKLLHQTK
KVFAKLG-------------------------------------LSGNNYDFIWTL----
-----------QMIANSN---------------------FNVCKR---------------
--------------------------------------------LTGR-TT--------G
ERLPRSVRSKV-------------------------------------------------
-----------------IY----------------------EMVKLVGE-----------
----------------------------------TG-----------------MA-----
-------------------IL---------------------------------------
-----------------------------QQL----------------------------
------------------------------AFSQALN--------YDH------------
------------------------------------------------------------
----------------------------RF--YA--------------------------
-------------VLAPKAQ-------LGGSRDLLVQETGTKVIHATTEMFSRNLL-KTT
-SDDGLTNPHLKETILNVGLDMLSTARALDGKQVSE----------DSKLVNFF------
-----KA-----------------------------------------------------
------------------------------------------------------------
---------------------------------------------------VCISG----
-------------DNTKWG----PI-HCCS---FFSGMMQQLLK-------DVQDWSSFY
KLTFIKNLC-RQIEIP---------APSIKKVLNVL----RFKLSNKGGVEK--------
------LSEEAIRSELINN----LS-EWEGN-DTVKFLITTYI-----SKG---------
------IMAM---------------------NSYNHMGQGIHHATSSLLTSMMAETFE--
----ELAVDYIKKH--------------FPG-----------LT-----V-N------VD
HAG--SSDDYAKC----IVVSGL-VS----------------RDIYTRYDEVFWRHMC-R
LKNFLAAVQRCCQMKDS-AKT-------------LVGDC-FLEFYSEFMMG----NRVTP
AVIKFIFTGLINSSVTSP--QSLVQACHVSSQQGMYNSVPL-VTNTAFTILRQQIFYNHV
EDFIRRY---GLITLGAVSSFGR--------------------LFLPKFSGL-VSSSVAL
E--------------------------------------------------DSETISKAA
A--------EINS-----------------------------------------------
-----------------------NDIFFNTSS----------------------------
-------------------------------------LSNLDKIEQ-SPDSSG-------
------------------------------------------------------------
------------------------------------------------------------
------------------------------------------------------------
------------------------------------------------------------
------------------------------------------------------------
------------------------------------------------------------
------------------------------------------------------------
------------------------------------------------------------
------------------------------------------------------------
-------------------LDDDSAVSITT-VESSD------------------------
------------------------SKGSSS------------------------------
------------------------------------------------------------
-----------SFT----------------------------------------------
------------------------------------------------------------
---------------------------------------------FDLNRPL--------
------------------------------------------------------------
------------------------------------------------------------
----------------------SET------EVKFLKL----------------------
------------------------------------------------------------
------------------------------------------------------------
--
>EU260464
------------------------------------------------------------
------------------------------------------------------------
------------------------------------------------------------
------------------------------------------------------------
------------------------------------------------------------
------------------------------------------------------------
------------------------------------------------------------
------------------------------------------------------------
------------------------------------------------------------
------------------------------------------------------------
------------------------------------------------------------
----------------------------------------------------K-------
------------------------------------------NLTTIAYEETDYLECFK-
-----------YLLIQGG---------------------FDQKLG---------------
--------------------------------------------SYEHKSR--------S
RLGLSSEALRVQEDA---------------------------------------------
-----------------------------------------RVSTRESN-----------
------------------------------------------------------A-----
------------------EAI---------------------------------------
----------------------------AKKLDKTFF-----------------------
------------------------------TSAALRNLC----FYSED------------
--------------------------------SPTEFTSVS-----TNTGN---------
----------------------------LK--FG--------------------------
-------------LSY-KEQ-------VGSNRELYVGDLNTKLMTRLVEDFSEMIT-SSM
----------RYSCLNS-------------EKEFERAIC----------DMKM-------
-----AV-----------------------------------------------------
------------------------------------------------------------
----------------------------NNGD-------------------ISMSL----
-------------DHSKWG----PH-MSPA---LFYSFLANLNLTE--PKSRAKLNLGPL
LDILKWHLH-KVVEVP---------FNVAQAYCVGK------------------------
------IKRSLGL---------------MEC--QTSSVTEQFY-----HNF---------
------LQREN------EIPSHI--------MSVLDMGQGILHNLSDLYALITEQFLN--
----YAIYKLY--------------------------------D-----V-D------VL
SYT--SSDDQISI----MKLPAYE---H----------------------IDEDSPDWLE
IVCFHEYLSSKLNKFVS-PKS-------------VVGNF-VAEFKSRFFVM----GEETP
LLTKFVAAALHNVRCKTP--TQLAETVDTICDQCVANGVSVSIVSKISERVNRLVKY---
--------------------SGFGETPF-----LSVVKQD-------------VKDWSDG
SRGYRLQ-RNIENSLRDSK--------------------------------ILEVMRKGA
R--------KV----------------------------------------FLGIKNGRI
F-EENL-IGLIGRGGDEALRGFLLYAEVDKDEIENALR----YRWVNTS----------T
FGDLRLV----------------------------LRTKIMSSKRV-LERESI-------
------------------------------------------------------------
------------------------------------------------------------
---------------------------------------------PS-------------
------------------------------------------------------------
------------------------------------------------------------
------------------------------------------------------------
------------------------------------------------------------
------------------------------------------------------------
------------------------------------------------------------
--------------------------LVKT-LQSRMSKNFT-------------------
--------------------------KGAKK-----------------------------
------------------------------------------------------------
-----------I------------------------------------------------
------------------------------------------------------------
------------------------------------------------------------
------------------------------------------------------------
------------------------------------------------------------
------------------------------------------------------------
------------------------------------------------------------
------------------------------------------------------------
--
>EU627611
------------------------------------------------------------
------------------------------------------------------------
------------------------------------------------------------
------------------------------------------------------------
------------------------------------------------------------
------------------------------------------------------------
------------------------------------------------------------
------------------------------------------------------------
------------------------------------------------------------
------------------------------------------------------------
------------------------------------------------------------
------------------------------------------------------------
------------------------------------------------------------
---------------------------------------YDNRVG---------------
--------------------------------------------RYDHKKI--------N
RLGFKEPALNISEVV---------------------------------------------
-----------------------------------------RISTRESN-----------
------------------------------------------------------S-----
------------------ESI---------------------------------------
----------------------------LKRLDKSFF-----------------------
------------------------------TNSSLRNLC----FYSDE------------
--------------------------------SATERSCVG-----TNIGR---------
----------------------------LK--FG--------------------------
-------------LSY-KEQ-------VGGNRELYVGDLNTKLTTRLIEDYFESIV-GDM
----------RYSCLNN-------------EKEFEKALL----------DMKA-------
-----II-----------------------------------------------------
------------------------------------------------------------
----------------------------RQSG-------------------FVVSM----
-------------DHSKWG----PH-MSPV---IFSQFLRLLKLSL---LDGSVIDNRPI
LELLNWHIH-KMVEVP---------FNVVRAYMKGY------------------------
------IKRCTGV---------------MEK--NSMTMVEDFM-----HKQ---------
------F-ETG------VVPSHI--------SSVIDMGQGILHNVSDFYGLVTEQFIN--
----YCIKLCY--------------------------------D-----T-P------CL
SYT--SSDDEILM----SSSFIL-KKND----------------------GELDVELAKD
ILDFHDFLSRGLNKFVS-PKT-------------VAGTF-ACEFKSRFFIW----SQEVP
LLTKFVAAALHNVKAKAP--NQLAETIDTILDQCVANGVSIEVVGRIAKRTNALLRY---
--------------------SGHPYNLF-----LCLEETD-------------VKDWVDG
SRGYRLQ-RSVENVFPDDE--------------------------------VPGIVRAAA
R--------KV----------------------------------------FHLIRSGTI
E-EEYL-VSTIQTDPDDCLRRILEIADVTNEQIERILD----FRWLNLR----------A
HGDYRMV----------------------------LRTKLMNSARI-IEREEI-------
------------------------------------------------------------
------------------------------------------------------------
---------------------------------------------PS-------------
------------------------------------------------------------
------------------------------------------------------------
------------------------------------------------------------
------------------------------------------------------------
------------------------------------------------------------
------------------------------------------------------------
--------------------------LIKS-VQSKLSKNFV-------------------
--------------------------RGAKK-----------------------------
------------------------------------------------------------
-----------IIT----------------------------------------------
------------------------------------------------------------
---------------------------------DAVNK-----SAFQSCIAS--------
------------------------------------------------------------
------------------------------------------------------------
------------------------------------------------------------
------------------------------------------------------------
------------------------------------------------------------
--
>EU627612
------------------------------------------------------------
------------------------------------------------------------
------------------------------------------------------------
------------------------------------------------------------
------------------------------------------------------------
------------------------------------------------------------
------------------------------------------------------------
------------------------------------------------------------
------------------------------------------------------------
------------------------------------------------------------
------------------------------------------------------------
------------------------------------------------------------
------------------------------------------------------------
------------------------------------------------------------
------------------------------------------------------------
-------ALKVREEG---------------------------------------------
-----------------------------------------RMSSRESN-----------
------------------------------------------------------S-----
------------------EAI---------------------------------------
----------------------------ARRLDKSVF-----------------------
------------------------------TNSALRNLC----FYSDE------------
--------------------------------SPISYSHVS-----PDVGK---------
----------------------------LK--FG--------------------------
-------------LSY-KEQ-------VGSNRELYVGDLNTKLMTRLIEDFSESVV-SNM
----------SYSCLNN-------------EAEFEKAIT----------DMKM-------
-----CV-----------------------------------------------------
------------------------------------------------------------
----------------------------NLGD-------------------MSLSL----
-------------DHSKWG----PH-MSPV---IFAAFLQGLDLKY--GPSLCKLNTDPI
ITLLSWHIH-KVVEVP---------YNVIHAYVTGM------------------------
------IKRQLGL---------------MNM--SGSTITESFV-----HRL---------
------LKEKR------EPLSHV--------MSVIDMGQGILHNMSDLYGLVTEQFIN--
----YAIHFLF--------------------------------D-----M-N------TT
SYT--SSDDQISM----IKIGSGMCNFE----------------------SLKVIEEWET
ILNFHAFISTKFNKFVS-PKT-------------VAGTF-AAEFKSRFFVW----GEEVP
LLTKFVSAALHNVKCKTP--VQLSETVDTICDQCVANGVSVEIVSYICNRTNRLIRY---
--------------------SGFGEHPF-----LNVENLD-------------VKDWVDG
SRGYRLQ-RNIELHLESDG--------------------------------CTSFIRQAA
R--------KV----------------------------------------FSNIKSGKI
V-EQAL-VDLVQEDGDKAITGFLRSVGVSEEDIALLCR----IRWINLC----------A
HGDLRLV----------------------------LRTKLMSSRRI-IETEEI-------
------------------------------------------------------------
------------------------------------------------------------
---------------------------------------------PS-------------
------------------------------------------------------------
------------------------------------------------------------
------------------------------------------------------------
------------------------------------------------------------
------------------------------------------------------------
------------------------------------------------------------
--------------------------LIKS-IQSKLSKNFV-------------------
--------------------------KGAKK-----------------------------
------------------------------------------------------------
-----------ILA----------------------------------------------
------------------------------------------------------------
---------------------------------ESINK-----SAFQSSIAS--------
--------------------------------------GFIGF---------------CQ
SVG---------------------------------------------------------
----------------------SKCVRTGEGGFYYIKELKSK------------------
------------------------------------------------------------
------------------------------------------------------------
--
>EU627613
------------------------------------------------------------
------------------------------------------------------------
------------------------------------------------------------
------------------------------------------------------------
------------------------------------------------------------
------------------------------------------------------------
------------------------------------------------------------
------------------------------------------------------------
------------------------------------------------------------
------------------------------------------------------------
------------------------------------------------------------
------------------------------------------------------------
------------------------------------------------------------
------------------------------------------------------------
------------------------------------------------------------
RLGFKQSATRIREDA---------------------------------------------
-----------------------------------------RISCRESN-----------
------------------------------------------------------S-----
------------------ESI---------------------------------------
----------------------------LKRLDKSFF-----------------------
------------------------------TNSSLRNLC----FYSEE------------
--------------------------------SPTAFDSVS-----SDLGR---------
----------------------------LK--FG--------------------------
-------------LSY-KEQ-------VGGNRELYVGDLNTKLMTRLIEDYFECLM-EKM
----------KYTCLNN-------------EAEFERALL----------DMKS-------
-----VV-----------------------------------------------------
------------------------------------------------------------
----------------------------RRSG-------------------FTVSM----
-------------DHSKWG----PH-MSPV---IFSQLFKALQFSL---PDGSQIDKEPI
LNLLSWHIH-KVVEVP---------FNVVHAYTKGY------------------------
------LKRLCGL---------------MD---NRTSKTEDFM-----DKF---------
------F-ADE------VIPSHI--------SSVLDMGQGILHNVSDFYGLITEQFIS--
----YALQTCV--------------------------------G-----V-L------SM
AFT--SSDDEILL----GVTNDL-KNQD----------------------ESLDIDKSLE
FLEFHNYLSATLNKFIS-PKT-------------VAGTF-ACEFKSRFYIW----SQEVP
LLTKFTAAALHNVKAKAP--NQLCETIDTIQDQCVANGVSVEVVGAISKRTNNIIKY---
--------------------SGHPSNPF-----LCLNDMD-------------VKDWVDG
SRGYRLQ-RSVENVYNDDE--------------------------------IPEYVRDMA
A--------RL----------------------------------------FYLIRNGQV
Q-EEYL-ISSMQSDPDECFTLLAGILGVPEQNISRLLD----IRWLNLR----------A
HGDLRMV----------------------------LRTKLMGSNRV-IQREEV-------
------------------------------------------------------------
------------------------------------------------------------
---------------------------------------------PS-------------
------------------------------------------------------------
------------------------------------------------------------
------------------------------------------------------------
------------------------------------------------------------
------------------------------------------------------------
------------------------------------------------------------
--------------------------LIKS-VQSKLSKNFV-------------------
--------------------------RGARK-----------------------------
------------------------------------------------------------
-----------IIT----------------------------------------------
------------------------------------------------------------
---------------------------------DAVNK-----SAFQSCIAA--------
--------------------------------------GFVGI---------------CK
SMG---------------------------------------------------------
----------------------SKCVRDGKGGFMYI------------------------
------------------------------------------------------------
------------------------------------------------------------
--
>EU665255
------------------------------------------------------------
------------------------------------------------------------
------------------------------------------------------------
------------------------------------------------------------
------------------------------------------------------------
------------------------------------------------------------
------------------------------------------------------------
------------------------------------------------------------
------------------------------------------------------------
------------------------------------------------------------
------------------------------------------------------------
------------------------------------------------------------
------------------------------------------------------------
---------------HCN---------------------YNMLRE---------------
--------------------------------------------AMPN------------
--YTDYISTKVFDR----------------------------------------------
-----------------LY----------------------ELLDTK-V-----------
-----------------------------------------------------LS-DKP-
-------------------VI---------------------------------------
-----------------------------EQI----------------------------
-------------------------------MDMMVN--------HKK------------
------------------------------------------------------------
----------------------------FY--FT--------------------------
-------------FFN-KGQK------TSKDREIFVGEYEAKMCMYAVERIAKERC-KLN
----------PDEMISEPGDGKLKVLEQKSEQEIRFLVE----------TTR-------Q
K-NR-DI-----------------------------------------------------
-------------------------------------------------D-EAISALASE
-----NFEDNIERIEKLSRGKSRGL---K----------------------MEINA----
-------------DMSKWS--AQDV-FYKY---FWLIALDPIL---------YPQEKERI
LFFMCNYMQ-KELILP-------------DELLFNL------------------------
------LDQKITY----------------QN-DIISTMTNQLN-----TNT---------
------V------------------------PIKRNWLQGNFNYTSSYVHSCAMSVYK--
----DILKEAITL---------------LD------------GS-----I-L------VN
SLV--HSDDNQTS----ITIVQDKTT-----------------------NEILIDFAMRE
FEKSCLTFGCQANMK----KT-------------YVTNC-IKEFVSLFNLY----GEPFS
IYGRFLLTSVGDCAYIGP--YEDLASRISSAQTAIKHGCPPSLAWVSIAISHWMTYLTYN
M------------------LPGQSNDPI---------------DYFPAE----TRREIPI
ELNGILD-APLSMISTVGL-----------------------------EAGNLNFLINLL
N--------KYT--------------------------------------PVM-MKRESV
V-NQIA-EVRSW-----------KVEDLTDNEIFRL------------------------
----KIL-----------------------------RFLVLDA--EMDPNDIM-------
------------------------------------------------------------
------------------------------------------------------------
------------------------------------------------------------
------------------------------------------------------------
------------------------------------------------------------
------------------------------------------------------------
------------------------------------------------------------
------------------------------------------------------------
------------------------------------------------------------
-------------------GE-----------TSDM------------------------
--------------------------RGRS------------------------------
------------------------------------------------------------
-----------LLT----------------------------------------------
------------------------------------------------------------
-----------------------------------PRK-------FTTAGSL--------
------------------------------------------------------------
------------------------------------------------------------
----------------------RK-----------LYSFSKYQD------RLSAPGGMEE
LFAYLLEK----------------------------------------------------
------------------PELL------------------------VTKGEDSKDY----
--
>EU725771
------------------------------------------------------------
------------------------------------------------------------
------------------------------------------------------------
------------------------------------------------------------
------------------------------------------------------------
------------------------------------------------------------
------------------------------------------------------------
------------------------------------------------------------
------------------------------------------------------------
------------------------------------------------------------
------------------------------------------------------------
-----------------YLGYNDP-------------EQP------KMHEFSRSYLKILC
DHAKAKL------RRQY-G---------------RGVMTQIENSIIREVSSITLE-----
---------RLATLKATSNFNDG----------------WYVYKE---------------
--------------------------------------------VK-D------------
---KNYTRDKLLVK----------------------------------------------
-----------------MT----------------------KFAHRG-------------
-----------------------------------------------------KT-----
------------------LAI---------------------------------------
-----------------------------EMF----------------------------
----------------------------DECMNRIEGKG---------------------
------------------------------------------------------------
-----------------------C----ME--IC--------------------------
-------------LFK-KQQ-------HGGLREIYVMGADERIVQSVIEAIARAIG-RFF
----------DSDTLCNP-TNKMRIPETHGQRA------------------KKRC-----
--GR-SV-----------------------------------------------------
------------------------------------------------------------
---------------------------------------------------WTCATSD--
-------------DARKWN--QGHF-VTKFA--LMLCQFT------------PEEWWPLI
IRGCSMFTN-KFMMMN-------------LDFLRIIDSH---------------------
----KELNIE--------------------D-DFVTKLFKAYH-----GE----------
TTEPW-IEPGRT---------YL--------KTSTGMMQGILHFTSSLLHSLHQEFIR--
----TASLQLFTQRMG-------------SD-----------AASK---V-V------CD
MMQ--GSDDSSMI----ISFPADN-----------ERMRMRYK------------LVAAM
CFRIKKSLGVYVGIYPS-EKST------------SNTDF-VMEYNSEFFFH----SQHVR
PTVRWIAASCSLPEVETL--VARQEEAANLLTSITEGGGSFSLAAMVQQSQCTIHYMLMG
LGVS------ALFGE-FEKAISKWLDPG--------------------------------
-LGFFLF-DNPYSAGLSGFKYNLYRAI---------------------LGSSLKSVYSFF
MK-------RVKGSSE----------------------------------------KAD-
G------------------IISESCSVSPGGAIVMSST----LRWGSVEK------FK--
----KLR----------------------------NRL-------------NI-------
------------------------------------------------------------
------------------------------------------------------------
---------------------------------------------P--------------
------------------------------------------------------------
------------------------------------------------------------
------------------------------------------------------------
------------------------------------------------------------
------------------------------------------------------------
------------------------------------------------------------
----------------------------ED-WREMIN-----------------------
----------------------------ESPE----------------------------
------------------------------------------------------------
-----------VLY----------------------------------------------
------------------------------------------------------------
---------------------------------RAPQTGT--------------------
------------------------------------------------------------
------------------------------------------------------------
------------------------------------------------------------
------------------------------------------------------------
------------------------------------------------------------
--
>EU788002
------------------------------------------------------------
------------------------------------------------------------
------------------------------------------------------------
------------------------------------------------------------
------------------------------------------------------------
------------------------------------------------------------
------------------------------------------------------------
------------------------------------------------------------
------------------------------------------------------------
------------------------------------------------------------
---------------GNVEVEQ--------------------------------------
---------------QLF--------------------------CQEVVELCAQEL----
----------------------------------NKYLQAKSQVLCANIMNKHWD-----
--------------K-PY---------------------FSQTRN---------------
--------------------------------------------I---------------
-------SLKGMSG----------------------------------------------
-----------------------------------------ALQEDG-H-----------
-----------------------------------------------------LS-ASV-
-------------------TL---------------------------------------
------------------------------------------------------------
-------------------------------IEAIRYLN-----RSQI------------
--------------------------------NPNVIDMYEQTKHLKAQAR---------
------------------------------------------------------------
-------------IVR-KYQR------TEADRGFFITTLPTRVRLEIIEDYFDAIA-KVV
----------PEEYISYGGDKKILNIQNALEKALRWASGSSEIITSTGKTLKF-------
--KR-KL-----------------------------------------------------
------------------------------------------------------------
---------------------------------------------------MYVSA----
-------------DATKWS--PGDN-SAKF---------------------------KRF
TQAIYDGLTDEKL----------------KCCVVDA------------------------
------LRNIYE-----------------TE-FFMSRKLHRYI-----DSM---------
------E-DYSEAVN--DFISFF--SGGVSANVKGNWLQGNLNKCSSLFGAAISLLFR--
----EIWKEL------------------YPE-----------LE-----C-F------FE
FAH--HSDDALFI----YGYLEPE-DDGTDWFLYVSHQIQAGNYHWHAINQEMWKSMFNL
HEHLLLMGSIKVSPK----KT-------------TVSPT-NAEFLSTFFEG----CAVSI
PFVKILLGSLSDLPGLGF--FDDLAAAQSRCVKALDLGACPQLAQLAIVLCTSKVERLYG
T------------------ADGMVNSPI---------------AFLKV-----KKSNVPI
PLGGDGS-MSIMELATAGI-----------------------------GMADKNILKNAY
I-----------------------------------------------------------
-----------------------SYKHTRRDGDRYVL-----------------------
----GLF-----------------------------KFLMSLSE-DVFQHDRL-------
------------------------------------------------------------
------------------------------------------------------------
------------------------------------------------------------
------------------------------------------------------------
------------------------------------------------------------
------------------------------------------------------------
------------------------------------------------------------
------------------------------------------------------------
------------------------------------------------------------
-------------------GEFS--------FVGKV------------------------
--------------------------QWK-------------------------------
------------------------------------------------------------
-----------VFT----------------------------------------------
------------------------------------------------------------
-----------------------------------PKNEFEFYDQYSQ------------
------------------------------------------------------------
------------------------------------------------------------
-----------------------T----------YLTNWTRQ----------------HP
VYDYII------------------------------------------------------
------------------------------------------------------------
--
>FJ623474
------------------------------------------------------------
------------------------------------------------------------
------------------------------------------------------------
------------------------------------------------------------
------------------------------------------------------------
------------------------------------------------------------
------------------------------------------------------------
------------------------------------------------------------
------------------------------------------------------------
------------------------------------------------------------
------------------------------------------------------------
-----------------------------------------------FHYFSSLTSGENK
TLM---------------------------KTSYDKFYYNSHPITVESFIKVRYG-----
--------------HMST---------------------TTVLK----------------
------------------------------------------------------------
-------SKKVSEE----------------------------------------------
-----------------LY----------------------DLIKEYNK-----------
-----------------------------------------------------IT-TLDL
DALENLGKGLSGNKVTFIQLL---------------------------------------
-----------------------------EFV----------------------------
-------------------------------LLKTRTNA-----GNTD------------
------------------------------------------------------------
----------------------------FL--VS--------------------------
-------------VFE-KMQR------TKMDREIYLMSMKTKMMLYFIEHTYKHIA-QSD
----------PSEAISISGDYKIKTLASLSYDTITNYNT----------SLQ------KG
L-EC-KM-----------------------------------------------------
------------------------------------------------------------
---------------------------------------------------AFLSA----
-------------DQSKWS--ASDL-TYKY---ILAVLMNPVL---------TTGEINMM
CECILMYVKLKRVCIP-------------TDVFLNL------------------------
------KRGQNTYG--------------SYG-TAISSLTNNLE-----TNT---------
------F------------------------PVSMNWLQGNLNYLSSVYHSCAMLGYE--
----KALKTNKD------------------------------FE-----F-A------VR
WMV--HSDDNATS----VVVKGSITE-------------FLLRFKCTNLSEFLFRSIQSH
FKSYCITL----NPK----KS-------------YASES-EVEFISERIIN----GAVIP
LYCRHLANCCTESSHNSY--FDDLMSLSIHITMLLRKGCPNELISFAYAAIQCQALSIYS
M------------------LPGEENDIM---------------SIGKDVGFPLTKKEIPT
CVGGWMR-APVEMLSVLGP-----------------------------SSNDQYIYYKIL
I-----EFFRQK--------------------------------------DFS-TLKTQV
N-S-----------LGYVTSKINELNKGIAKDELTK------------------------
-EDIKMI-----------------------------CMVNLFKTSLMSEDSDS-------
------------------------------------------------------------
------------------------------------------------------------
------------------------------------------------------------
------------------------------------------------------------
------------------------------------------------------------
------------------------------------------------------------
------------------------------------------------------------
------------------------------------------------------------
------------------------------------------------------------
-------------------------------LNIGM------------------------
--------------------------KFQT------------------------------
------------------------------------------------------------
-----------MMT----------------------------------------------
------------------------QI-----IK---------------------------
----------------------------------LP------------------------
------------------------------------------------------------
------------------------------------------------------------
------------------------------------------------------------
------------------------------------------------------------
------------------------------------------------------------
--
>FJ822962
------------------------------------------------------------
------------------------------------------------------------
------------------------------------------------------------
------------------------------------------------------------
------------------------------------------------------------
------------------------------------------------------------
------------------------------------------------------------
------------------------------------------------------------
------------------------------------------------------------
------------------------------------------------------------
------------------------------------------------------------
---------------------------------------------------NLMMSGDNK
MIM---------------------------KTNQEKFYYNSHPLTVETFMKVRYG-----
--------------TLKT---------------------TTVLK----------------
------------------------------------------------------------
-------SKKVSEE----------------------------------------------
-----------------LY----------------------DLIKEFNK-----------
-----------------------------------------------------IT-EIDL
ESLEKMGKGLNGNRVSFVQLL---------------------------------------
-----------------------------EFV----------------------------
-------------------------------LMKSRTNA-----GNTD------------
------------------------------------------------------------
----------------------------FL--VS--------------------------
-------------VFE-KMQR------TKMDREIYLMSMKTKMMLYFIEHTYKHIA-QSD
----------PSEAISISGDYKIKNLASLSYDTITNYNT----------ALQ------KG
L-EC-KM-----------------------------------------------------
------------------------------------------------------------
---------------------------------------------------AFLSA----
-------------DQSKWS--ASDL-TYKY---VLAVIMNPVL---------TTGEINMM
CECILMYIKLKRVCIP-------------SDIFLNL------------------------
------KRGQTQYG--------------SYG-TSLSVLTDNLE-----TNT---------
------F------------------------PVTMNWLQGNLNYLSSVYHSCAMMGYE--
----KAMKKMTE------------------------------FD-----F-T------IR
WMV--HSDDNATS----MVVRGDTNN-------------LLQMFNCSSLSEMIFRSIQSH
FKSYCITL----NPK----KS-------------YASES-EVEFISERIIN----GAVIP
LYCRHIANCSTESSHNSY--FDDLMSLSIHITMLLRKGCPNELIPFAYSAIQVQSLSIYS
M------------------LPGEENDIM---------------SIAKDSALPLKKNEIPI
CAGGWMY-APVEMISVLGP-----------------------------SVNDQMIYYKIL
L-----DFFDVK--------------------------------------DFN-ALKKNV
N-S-----------LGYVGLRINELFKRIHWNTLTD------------------------
-KDKKMI-----------------------------CMVNLFKTSLMSEDSDS-------
------------------------------------------------------------
------------------------------------------------------------
------------------------------------------------------------
------------------------------------------------------------
------------------------------------------------------------
------------------------------------------------------------
------------------------------------------------------------
------------------------------------------------------------
------------------------------------------------------------
-------------------------------LSIGM------------------------
--------------------------KFQT------------------------------
------------------------------------------------------------
-----------MIT----------------------------------------------
------------------------QI-----VK---------------------------
----------------------------------LPS--------FVS------------
------------------------------------------------------------
------------------------------------------------------------
------------------------------------------------------------
------------------------------------------------------------
------------------------------------------------------------
--
>FJ858378
------------------------------------------------------------
------------------------------------------------------------
------------------------------------------------------------
------------------------------------------------------------
------------------------------------------------------------
------------------------------------------------------------
------------------------------------------------------------
----------------------MREGYTI-------------------------------
------------------------------------------------------------
------------------------------------------------------------
-----ELLQK-----QNVAVEQ--------------------------------------
---------------QLF--------------------------CQEVVELSAAEL----
----------------------------------NKYLQAKSQVLCANIMNKHWD-----
--------------K-PY---------------------FSQVRN---------------
--------------------------------------------I---------------
-------SLKGMSG----------------------------------------------
-----------------------------------------SLQEDG-H-----------
-----------------------------------------------------LS-SSV-
-------------------TL---------------------------------------
------------------------------------------------------------
-------------------------------IEAIRFLN-----RSQT------------
--------------------------------NPNVIDMYEQTKHQKAQAR---------
------------------------------------------------------------
-------------IVR-KYQR------TEADRGFFITTLPTRVRLEIIEDYFDAIA-KVV
----------PEEYISYGGDRKVLNIQAALEKALRWASGISEVITSTGKKIRF-------
--KR-KL-----------------------------------------------------
------------------------------------------------------------
---------------------------------------------------MYVSA----
-------------DATKWS--PGDN-SAKF---------------------------RRF
TQAIYDGLNDDKL----------------KCCVVDA------------------------
------LKNIYE-----------------TE-FFMSRKLHRYI-----DNM---------
------E-DRSESVE--DFLSFF--SGGVSAPVKGNWLQGNLNKCSSLFGVAVSLLFK--
----RVWLEL------------------FPE-----------LE-----C-F------FE
FAH--HSDDALFI----YGYLEPD-DDGTDWFLYVSQQIQAGHYHWHAVNQEMWKSMFNL
HEQLLLMGSIRVSPK----KT-------------TVSPT-NAEFLSTFFEG----CAVSV
PFVKILLGSLSDLPGLGF--FDDLAAAQSRCVKALDLGACPQLAQLAIVLCTSKVERLYG
T------------------ADGMVNSPI---------------SFLKV-----NKAHIPI
PLGGDGS-MSIMELATAGI-----------------------------GMADKNILKKAF
Y-----------------------------------------------------------
-----------------------SYKHTRRDGDRYVL-----------------------
----GLF-----------------------------KFLMSLSD-DVFQHDRL-------
------------------------------------------------------------
------------------------------------------------------------
------------------------------------------------------------
------------------------------------------------------------
------------------------------------------------------------
------------------------------------------------------------
------------------------------------------------------------
------------------------------------------------------------
------------------------------------------------------------
-------------------GEFS--------FVGKV------------------------
--------------------------QWK-------------------------------
------------------------------------------------------------
-----------VFT----------------------------------------------
------------------------------------------------------------
-----------------------------------PKSEFEFYDQYSS------------
------------------------------------------------------------
------------------------------------------------------------
-----------------------S----------YLQAW---------------------
------------------------------------------------------------
------------------------------------------------------------
--
>FJ943510
------------------------------------------------------------
------------DL----------------------------------------------
------------------------------AK---------------TV-----------
------------------------------------------------------------
------------------------------------------------------------
----------------------------LEIEMSQRSD-----------------NLGIW
SKHEKK------------------------------------------------------
-----------------QHVNLPVLVHSL-------------------------------
------------------------------------------------------------
---------------------------AKSLILDTSR-----------------------
-HNHLRNRVE-----SRNNFRRSITTI---------------------------------
---------------STFTSSKSCIK------------------IGDFRDVKSKAHSAAL
KSQ---------------------------QKACEKYRLSNPLFMLEEESTLEV------
--------------SHCC---------------------YEDLIA---------------
--------------------------------------------KIPN------------
--YRDYISVKVFDR----------------------------------------------
-----------------LY----------------------ELFKNG-S-----------
-----------------------------------------------------LD-DSS-
-------------------FI---------------------------------------
-----------------------------EQA----------------------------
-------------------------------MRMMKN--------HVD------------
------------------------------------------------------------
----------------------------FS--FT--------------------------
-------------FFN-KGQK------TAKDREIFVGEFEAKMCMYVIERISKERC-KLN
----------TDEMISEPGDSKLRILEKKAEEEIRYIVE----------KTK-------D
S-IQ-KG-----------------------------------------------------
------------------------------------------------------------
-------------------DPTKAL---K----------------------LEINA----
-------------DMSKWS--AQDV-FYKY---FWLLALDPIL---------YPNEKKRM
LFFMCNYMQ-KSLILP-------------DDLLSNI------------------------
------LDQKTPY----------------NN-DLILDSTNNLS-----SNF---------
------V------------------------NIKRNWLQGNFNYISSYVHSCAMMVYK--
----DIFKETMKL---------------LD------------GD-----C-L------VN
SMV--HSDDNQTS----LAIMQNKVA-----------------------DDVMIQFAANT
FESVCLTFGCQANMK----KT-------------YITHT-CKEFVSLFNLH----GEPLS
IYGRFLLPSVGDCAYIGP--YEDLASRLSATQQSIKHGCPPSFAWVAISCSHWITHLTYN
M------------------LTDQVNSPT---------------NYLPFV----DRSEIPV
ELNGYIN-APLYLISLVGL-----------------------------EAGNLWFLIEML
K--------KLV--------------------------------------PLD-KQRETV
Q-TQCQ-W----------------------------------------------------
------------------------------------------------------------
------------------------------------------------------------
------------------------------------------------------------
------------------------------------------------------------
------------------------------------------------------------
------------------------------------------------------------
------------------------------------------------------------
------------------------------------------------------------
------------------------------------------------------------
------------------------------------------------------------
------------------------------------------------------------
------------------------------------------------------------
------------------------------------------------------------
------------------------------------------------------------
------------------------------------------------------------
------------------------------------------------------------
------------------------------------------------------------
------------------------------------------------------------
------------------------------------------------------------
------------------------------------------------------------
------------------------------------------------------------
--
>FJ952385
------------------------------------------------------------
------------------------------------------------------------
------------------------------------------------------------
------------------------------------------------------------
------------------------------------------------------------
------------------------------------------------------------
------------------------------------------------------------
------------------------------------------------------------
------------------------------------------------------------
------------------------------------------------------------
------------------------------------------------------------
---------------RVGNSPKYSKLVMTET-------VL---ESCPIEMFTK-------
------------------------------------------NITRKFYEEGDWFKCFK-
-----------TILLQLN---------------------VNHYSG---------------
--------------------------------------------RFKHNSR--------L
RLNYKFDYKKLYEDA---------------------------------------------
-----------------------------------------RISERESN-----------
------------------------------------------------------S-----
------------------EAM---------------------------------------
----------------------------CKLLSFTKC-----------------------
------------------------------ITSTLKNLC----FYSDE------------
--------------------------------SPTSYNGAG-----PDTGR---------
----------------------------LQ--FS--------------------------
-------------LSY-KEQ-------VGGNRELYIGDMKTKMYTRFVEDFFESLT-GQL
----------NGSCLND-------------EAQFEEAIS----------EMKQ-------
-----CI-----------------------------------------------------
------------------------------------------------------------
----------------------------REGN-------------------LSYNM----
-------------DHSKWG----PT-MCPL---LFLTVLKNIKYIKDFD-----KPIEHI
STLLSWHVH-KYVEVP---------FNVINAITKSF------------------------
------VKRQLGI---------------QQG--VINTKTEEFI-----FSH---------
------L-DHG------IVPSHI--------SSILDMGQGILHNASDYYGLITEKFIN--
----YTLKLLF--------------------------------R-----G-E------LK
SFT--SSDDQISL----FDKELS-ATLR------------------------DDTEELLC
FLNYHYYLSSQLNKFVS-PKS-------------SLCEF-VAEFKSRFFVW----GEEVP
LLTKFVAASLHNVKCKTP--HQLSETVDTIVDQCAANGVPINICNLLQKRCINLLRY---
--------------------CRFPINPF-----LLNVNTD-------------IKDWIDG
TRGYRIQ-RQLENLFPDS----------------------------------TGTVRKLV
R--------RL----------------------------------------YNSLKNDEV
R-EDFL-AELFSRDPFTVLKSLFKHYDLDE----PQLR----DCWLNLE----------A
HHPIRMV----------------------------LRQKVLFPSALQIESVNL-------
------------------------------------------------------------
------------------------------------------------------------
---------------------------------------------PT-------------
------------------------------------------------------------
------------------------------------------------------------
------------------------------------------------------------
------------------------------------------------------------
------------------------------------------------------------
------------------------------------------------------------
--------------------------VIRV-LQNKLSH----------------------
------------------------------------------------------------
------------------------------------------------------------
------------------------------------------------------------
------------------------------------------------------------
------------------------------------------------------------
------------------------------------------------------------
------------------------------------------------------------
------------------------------------------------------------
------------------------------------------------------------
------------------------------------------------------------
--
>FR823299
------------------------------------------------------------
------------------------------------------------------------
------------------------------------------------------------
------------------------------------------------------------
------------------------------------------------------------
------------------------------------------------------------
------------------------------------------------------------
--------------------------SEL-------------------------------
------------------------------------------------------------
---------------------------EIYIK----------------------------
-----SCIVD-----NPTQFMIDVNN----------------------------------
----------------------------------------------HIAKLNKINMERNK
TKA---------------------IFFGE-LMDVRGKYNRIPEISIKYISNQPF------
-----------IIFKDFK---------------------KDFYHH---------------
--------------------------------------------CGVD------------
--HMSHYNGKVFDV----------------------------------------------
-----------------VI----------------------KENHIN-K-----------
-----------------------------------------------------FE-----
-------------------TL---------------------------------------
-----------------------------RDY----------------------------
-------------------------------YNSNYLD-------ERD------------
------------------------------------------------------------
----------------------------LK--VR--------------------------
-------------IFY-KDQR------SYNDREIYTGNLATRLCLFPLERLFESIN-KKL
----------PEEAITIKGEKKQKKMMEQRVDMIKKRKQ----------YNR------NN
EYKS-EI-----------------------------------------------------
------------------------------------------------------------
---------------------------------------------------ISISS----
-------------DASKWS--ARDI-FLKF---IVPIATCPYI---------TSEEKYFY
LYLCIKYHK-KNILLT-------------ENAYFNA------------------------
------IKFHNDN---------------SER-HVYEDLTKNYT-----TNR---------
------Q------------------------VIRSNWLQGNLNATSSFVHYCSAKLTT--
----VMLEVINKK---------------YN------------MN-----N-L------MN
FMV--HSDDSVYD----MLILKK----------------NEDYVMGKYTGTFIYSLLQWS
TKKHRITI----NTK----KT-------------YMSNF-YKEFLSSLIIG----NELFY
FYLADVLPISSDVTYDSP--LDDLSGFSGYINNAFLHACPYKIIESSILLINHLTLSTYN
L------------------NISSKNTPY---------------NDIFN-DES-DFYDVPL
QVLPRYK-LPISLGGLIPF-----------------------------YCGDAYKIIVRL
MQ-------VAYK-------------------------------------GYT-LNQDKM
F-NEIF-DLEAVT----------RYLNTEKDE--SFL-----------------------
----NYI-----------------------------KMCLLCVNSDIILRDPK-------
------------------------------------------------------------
------------------------------------------------------------
------------------------------------------------------------
------------------------------------------------------------
------------------------------------------------------------
------------------------------------------------------------
------------------------------------------------------------
------------------------------------------------------------
------------------------------------------------------------
-------------------DPYDL-------SDRDM------------------------
--------------------------ARIS------------------------------
------------------------------------------------------------
-----------IID----------------------------------------------
------------------------VL----------------------------------
------------------------------------------------------------
------------------------------------------------------------
------------------------------------------------------------
------------------------------------------------------------
------------------------------------------------------------
------------------------------------------------------------
--
>GQ200821
------------------------------------------------------------
------------------------------------------------------------
------------------------------------------------------------
------------------------------------------------------------
------------------------------------------------------------
------------------------------------------------------------
------------------------------------------------------------
------------------------------------------------------------
------------------------------------------------------------
------------------------------------------------------------
---------A-----GEVKIEQ--------------------------------------
---------------QLF--------------------------CQEVVELSAQEL----
----------------------------------NKYLQAKSQVLCSNIMNKHWD-----
--------------K-PY---------------------FSQTRN---------------
--------------------------------------------I---------------
-------SLKGMSG----------------------------------------------
-----------------------------------------SLQEDG-H-----------
-----------------------------------------------------LA-ASV-
-------------------TL---------------------------------------
------------------------------------------------------------
-------------------------------IEAIRFLN-----RSQT------------
--------------------------------NPNVIDMYEQTKQHKAQAR---------
------------------------------------------------------------
-------------IVR-KYQR------TEADRGFFITTLPTRVRLEIIEDYFDAIA-KVV
----------PEEYISYGGDRKILNIQQALEKALRWASGISEITMSTGKAIRF-------
--KR-KL-----------------------------------------------------
------------------------------------------------------------
---------------------------------------------------MYVSA----
-------------DATKWS--PGDN-SAKF---------------------------KRF
TQAIYDGLSDDKL----------------KCCVVDA------------------------
------LRNIYE-----------------TE-FFMSRKLHRYI-----DNM---------
------E-EYSEAVR--DFVSFF--AGGVSATVKGNWLQGNLNKCSSLFGAAVSLLFR--
----RVWQEL------------------FPE-----------LD-----C-F------FE
FAH--HSDDALFI----YGYLEPE-DDGTDWFMYVSQQIQAGNFHWHAVNQEMWKSMFNL
HEHLLLMGSIKVSPK----KT-------------TVSPT-NAEFLSTFFEG----CAVSI
PFVKILLGSLSDLPGLGF--FDDLAAAQSRCVKALDLGACPQLSQLAIVLCTSKVERLYG
T------------------ADGMVNSPV---------------SFLKV-----DKSHIPI
PLGGDGS-MSIMELATAGI-----------------------------GMADKNILKNAY
Y-----------------------------------------------------------
-----------------------SYKHTRREGDKYVL-----------------------
----GLF-----------------------------KFLMSLSE-DVYQHDRL-------
------------------------------------------------------------
------------------------------------------------------------
------------------------------------------------------------
------------------------------------------------------------
------------------------------------------------------------
------------------------------------------------------------
------------------------------------------------------------
------------------------------------------------------------
------------------------------------------------------------
-------------------GEFS--------FVGKV------------------------
--------------------------QWK-------------------------------
------------------------------------------------------------
-----------VFT----------------------------------------------
------------------------------------------------------------
-----------------------------------PKSEFEFYDQYSS------------
------------------------------------------------------------
------------------------------------------------------------
-----------------------T----------FLSTWTKQ----------------HP
VYDYII------------------------------------------------------
------------------------------------------------------------
--
>GQ244526
------------------------------------------------------------
------------------------------------------------------------
------------------------------------------------------------
------------------------------------------------------------
------------------------------------------------------------
------------------------------------------------------------
------------------------------------------------------------
----------------------MKEGYTI-------------------------------
------------------------------------------------------------
------------------------------------------------------------
-----ELIEK-----QNVIIEQ--------------------------------------
---------------QLF--------------------------CQEVVELSAAEL----
----------------------------------NKYLQAKSQVLCANIMNKHWD-----
--------------K-PY---------------------FSQVRN---------------
--------------------------------------------I---------------
-------SLKGMSG----------------------------------------------
-----------------------------------------SLQEDG-H-----------
-----------------------------------------------------LS-SSV-
-------------------TL---------------------------------------
------------------------------------------------------------
-------------------------------IEAIRFLN-----FSQV------------
--------------------------------NPNVIDMYEQTKHQKAQAR---------
------------------------------------------------------------
-------------IVR-KYQR------TEADRGFFITTLPTRVRLEIIEDYFDAIA-KVV
----------PEEYISYGGDRKVLNIQSALEKALRWASGISEIVTSTGKKIRF-------
--KR-KL-----------------------------------------------------
------------------------------------------------------------
---------------------------------------------------MYVSA----
-------------DATKWS--PGDN-SAKF---------------------------RRF
TQAIYDGLSDNKL----------------KCCVVDA------------------------
------LKNIYE-----------------TE-FFMSRKLHRYI-----DNM---------
------E-SKSESVE--DFLSFF--SGGVSAPVKGNWLQGNLNKCSSLFGVAVSLLFK--
----RVWLEL------------------FPD-----------LE-----C-F------FE
FAH--HSDDALFI----YGYLEPE-DDGTDWFMYVSQQIQAGQYHWHAVNQEMWKSMFNL
HEHLLLMGSIKVSPK----KT-------------TVSPT-NAEFLSTFFEG----CAVSV
PFVKILLGSLSDLPGLGF--FDDLAAAQSRCVKALDLGACPQLAQLAIVLCTSKVERLYG
T------------------ADGMINSPI---------------SFLKV-----NKAHIPI
PLGGDGS-MSIMELATAGI-----------------------------GMADKNILKNAF
Y-----------------------------------------------------------
-----------------------SYKHTRRDGDRYIL-----------------------
----GLF-----------------------------KFLMSLSD-DVFQHDRL-------
------------------------------------------------------------
------------------------------------------------------------
------------------------------------------------------------
------------------------------------------------------------
------------------------------------------------------------
------------------------------------------------------------
------------------------------------------------------------
------------------------------------------------------------
------------------------------------------------------------
-------------------GEFS--------FVGKV------------------------
--------------------------QWK-------------------------------
------------------------------------------------------------
-----------VFT----------------------------------------------
------------------------------------------------------------
-----------------------------------PKSEFEFYDQYSA------------
------------------------------------------------------------
------------------------------------------------------------
-----------------------T----------YLQTW---------------------
------------------------------------------------------------
------------------------------------------------------------
--
>GQ847513
------------------------------------------------------------
------------------------------------------------------------
------------------------------------------------------------
------------------------------------------------------------
------------------------------------------------------------
------------------------------------------------------------
------------------------------------------------------------
------------------------------------------------------------
------------------------------------------------------------
------------------------------------------------------------
------------------------------------------------------------
-P-----------DNDNFLGAGDP-------------ESP------QMHEFSRSYLKKVC
DHGKLLL------TRVF-G---------------QNFKDQIDSSIMREINSITLE-----
---------RLATLKATSNFGES----------------WYVYKD---------------
--------------------------------------------VK-D------------
---KSYSRDRLLVK----------------------------------------------
-----------------MA----------------------SFAREG-------------
-----------------------------------------------------KA-----
------------------LAI---------------------------------------
-----------------------------EKF----------------------------
----------------------------EDCMSIIEERG---------------------
------------------------------------------------------------
-----------------------A----MH--IC--------------------------
-------------LFK-KQQ-------HGGLREIYVLGAEERVVQSIIEAIARSIG-RFF
----------HSDTLCNP-ANKMKIPESHGRRA------------------RSHC-----
--KG-PV-----------------------------------------------------
------------------------------------------------------------
---------------------------------------------------WTTATSD--
-------------DARKWN--QGHF-VTKFA--MMLCEFT------------HPRWHPII
IRGCSMFTN-KYMMMN-------------LQFISILDGR---------------------
----KELPVE--------------------D-EFVQDLFEGYH-----GN----------
KTLPW-VKPGCT---------YL--------QTTTGMMQGILHYTSSLLHTLHQEFIR--
----TLSFRIFDMKVR-------------ED-----------MSTR---V-V------VD
MMQ--GSDDSAML----CSFPCSD-----------EHLLSKCK------------VAATI
CFRVKKLLGIYLAIYPS-EKST------------QNTDF-VLEYNSEFFFH----SQHIR
PTIRWVAASCSLPEVETL--VARQEEASNLMTSISEGGGTFSLSAMIQQSQCTLHYMLMG
MGVS------DLFSE-YKRAILKWRDPG--------------------------------
-LGFFLL-DNPFCAGLGGFRHNLYNAV---------------------TKTNLGKVYAYY
LR-------KVVGKSQ--------------------------------------------
--DDEF-------------NDEERCSVSAGGAIVLSSS----LKWGSRKK------FQ--
----QLR----------------------------DRL-------------DI-------
------------------------------------------------------------
------------------------------------------------------------
---------------------------------------------P--------------
------------------------------------------------------------
------------------------------------------------------------
------------------------------------------------------------
------------------------------------------------------------
------------------------------------------------------------
------------------------------------------------------------
----------------------------DD-WIDQIN-----------------------
----------------------------DNPE----------------------------
------------------------------------------------------------
-----------VLY----------------------------------------------
------------------------------------------------------------
---------------------------------RAPK-----------------------
------------------------------------------------------------
------------------------------------------------------------
------------------------------------------------------------
------------------------------------------------------------
------------------------------------------------------------
--
>GU078661
------------------------------------------------------------
------------------------------------------------------------
------------------------------------------------------------
------------------------------------------------------------
------------------------------------------------------------
------------------------------------------------------------
------------------------------------------------------------
------------------------------------------------------------
------------------------------------------------------------
------------------------------------------------------------
------------------------------------------------------------
---------------------EISSKYFLRE-------SS---SLVSIKDMSK-------
------------------------------------------ALCKKFLDDEQYFSCFK-
-----------LILLQMH---------------------ADKMVG---------------
--------------------------------------------RFSHYKR--------K
TINYKFDMEEFQKGV---------------------------------------------
-----------------------------------------RLSERESN-----------
------------------------------------------------------S-----
------------------EAI---------------------------------------
----------------------------SKALSLNNF-----------------------
------------------------------TSSALKNLC----FYSEE------------
--------------------------------SPQSYNSVS-----PDTGR---------
----------------------------LK--FA--------------------------
-------------LSY-KEQ-------VGGNRELYIGDLRTKMFTRLIEDYFEAFT-NQF
----------KGSCLNN-------------EKEFENAII----------SMKL-------
-----NV-----------------------------------------------------
------------------------------------------------------------
----------------------------SLAN-------------------LSYSM----
-------------DHSKWG----PM-MCPL---LFIACLQNIKLAP-SMGLDCNSSKEYI
TTLLSWHIH-KIVEIP---------FNVVNAMMKSY------------------------
------LKRGLGL---------------MKN--SSITETEAFF-----FSS---------
------F-DSN------IIPSHI--------SSVLDMGQGILHNTSDFYGLISERFIN--
----YCLRLIF--------------------------------P-----D-T------IE
SYT--SSDDQITL----FGPSIS-KLAE------------------------DEDELVEV
ILNFHYYLSDQLNKFVS-PKS-------------SIGRF-VAEFKSRFFVW----GEEVP
LLTKFVAASLHNIKCKEP--HQLSETIDTIIDQCVANGVPLKLCNLIQLRVIRLLEY---
--------------------SQYPIDPF-----LLNVHSD-------------AKDWVDG
NRGYRIM-RNIERIDPEG----------------------------------TKLIRSIM
R--------KL----------------------------------------YNQLKQGKL
H-EEFT-ASFLSGDIYQNLYKICSMFGVEV-GNTDLFS----IGWLNLS----------A
CMPLRMV----------------------------LRQKVLYPGIVNVEDEKL-------
------------------------------------------------------------
------------------------------------------------------------
---------------------------------------------PT-------------
------------------------------------------------------------
------------------------------------------------------------
------------------------------------------------------------
------------------------------------------------------------
------------------------------------------------------------
------------------------------------------------------------
--------------------------IVKT-LQSK-------------------------
------------------------------------------------------------
------------------------------------------------------------
------------------------------------------------------------
------------------------------------------------------------
------------------------------------------------------------
------------------------------------------------------------
------------------------------------------------------------
------------------------------------------------------------
------------------------------------------------------------
------------------------------------------------------------
--
>GU735408
------------------------------------------------------------
------------------------------------------------------------
------------------------------------------------------------
------------------------------------------------------------
------------------------------------------------------------
------------------------------------------------------------
------------------------------------------------------------
------------------------------------------------------------
------------------------------------------------------------
---------------------------------------------------------LYI
LKGVLKCFDE-----DRD-------SL---------------------------------
---------------TNFLEVEGLEE------------------SKYLHFFTNMMSGDNK
ILM---------------------------KTNQDKFYYKSHPLTVETFMKVRYG-----
--------------YFKT---------------------TTVLK----------------
------------------------------------------------------------
-------SKKVSEE----------------------------------------------
-----------------LY----------------------DLIKEFNK-----------
-----------------------------------------------------IT-EVDL
EALEKLGRGLKGNRVTFIQLL---------------------------------------
-----------------------------EFI----------------------------
-------------------------------LMKSRTNA-----GNTD------------
------------------------------------------------------------
----------------------------FL--VS--------------------------
-------------IFE-KMQR------TKMDREIYLMSMKTKMMLYFIEHTYKHVA-QSD
----------PSEAISISGDYKIKNLASLSYDTITNYNT----------ALQ------KN
L-EC-KM-----------------------------------------------------
------------------------------------------------------------
---------------------------------------------------AFLSA----
-------------DQSKWS--ASDL-TYKY---ILAVIMNPLL---------TTGEINLM
CECIMMYVKLKRVCIP-------------TDIFLNL------------------------
------KRGQTEYG--------------SYG-TALSVLTDNLE-----TNT---------
------F------------------------PVSMNWLQGNLNYLSSVYHSCAMMGYE--
----KAMKKMGN------------------------------YD-----F-T------IR
WMV--HSDDNATS----MVVRGDIKE-------------LLAEFNCTSLSELLFRSIQSH
FKSYCITL----NPK----KS-------------YASES-EVEFISERIIN----GAVIP
LYCRHLANCSTESSHNSY--FGDLMSLSIHITMLLRKGCPNELIPFAYAAIQIQFLSIYS
M------------------LPGEENDIS---------------TIVKEIDFPLSKREIPI
CAGGWMY-APIELLSILGP-----------------------------SSNDQLIYYKII
L-----DFFNLK--------------------------------------DFS-SLKKSV
N-S-----------LGYIDLRINELFKRIKYQKITN------------------------
-ADKKMI-----------------------------CMVNLFKTSLMS------------
------------------------------------------------------------
------------------------------------------------------------
------------------------------------------------------------
------------------------------------------------------------
------------------------------------------------------------
------------------------------------------------------------
------------------------------------------------------------
------------------------------------------------------------
------------------------------------------------------------
------------------------------------------------------------
------------------------------------------------------------
------------------------------------------------------------
------------------------------------------------------------
------------------------------------------------------------
------------------------------------------------------------
------------------------------------------------------------
------------------------------------------------------------
------------------------------------------------------------
------------------------------------------------------------
------------------------------------------------------------
--
>GU904041
------------------------------------------------------------
------------------------------------------------------------
------------------------------------------------------------
------------------------------------------------------------
------------------------------------------------------------
------------------------------------------------------------
------------------------------------------------------------
-----------------------ENGYTI-------------------------------
------------------------------------------------------------
------------------------------------------------------------
-----GELND-----NQDLVEQ--------------------------------------
---------------QLY--------------------------CQDAVELAAVEL----
----------------------------------NKILSTKSQVVANSILNKYWE-----
--------------V-PY---------------------FSQTRN---------------
--------------------------------------------I---------------
-------SLKGMSG----------------------------------------------
-----------------------------------------QVQEDG-H-----------
-----------------------------------------------------LA-ASV-
-------------------TI---------------------------------------
------------------------------------------------------------
-------------------------------IEAIRYLS-----SSQN------------
--------------------------------NPNVLQLYEETRKIKAQAR---------
------------------------------------------------------------
-------------IVR-KYQR------TEADRGFFITTLPTRCRLEIIEDYYDAIS-KNV
----------AEEYISYGGERKILCIQSALEKALRWASGESFIELSNGKFIRM-------
--KR-KL-----------------------------------------------------
------------------------------------------------------------
---------------------------------------------------MYVSA----
-------------DATKWS--PGDN-SAKF---------------------------RRF
TAALHNGLPDDRL----------------RNCVIDA------------------------
------LRNVYK-----------------TD-FYMSRKLRAYI-----DNM---------
------N-GHEPAVK--NFLEFF--PDGHCGEVRGNWLQGNLNKCSSLFGVGMSLLFK--
----QLWNEL------------------FPE-----------LD-----C-F------FE
FAH--HSDDALFI----YGYLEPI-DDGTDWFLYVSQQIQAGNLHWFSVNTEMWKSMFNL
HEHVLLLGSIKISPK----KT-------------TLSPT-NAEFLSTFFEG----CAVSI
PFIKILLGSLSDLPGLGY--FDDLAAAQSRCVKAMDLGASPQVAQLAVALCTNKVERLYG
T------------------AVGMINHPS---------------TYLQV-----KHADTPI
PLGGSGA-MSIMELATAGI-----------------------------GMSDKNLLKRAL
L-----------------------------------------------------------
-----------------------GYLHKRQKNMAYIL-----------------------
----GLF-----------------------------KFLMNLSK-DTFQHERL-------
------------------------------------------------------------
------------------------------------------------------------
------------------------------------------------------------
------------------------------------------------------------
------------------------------------------------------------
------------------------------------------------------------
------------------------------------------------------------
------------------------------------------------------------
------------------------------------------------------------
-------------------GEFS--------FVGKV------------------------
--------------------------QWK-------------------------------
------------------------------------------------------------
-----------IFI----------------------------------------------
------------------------------------------------------------
-----------------------------------PKSEFEFFDMYTP------------
------------------------------------------------------------
------------------------------------------------------------
-----------------------K----------FLKLWS--------------------
------------------------------------------------------------
------------------------------------------------------------
--
>HE795087
------------------------------------------------------------
------------------------------------------------------------
------------------------------------------------------------
------------------------------------------------------------
------------------------------------------------------------
------------------------------------------------------------
------------------------------------------------------------
------------------------------------------------------------
------------------------------------------------------------
------------------------------------------------------------
------------------------------------------------------------
------------------------------------------------------------
------------------------------------------------------------
-----------------------------------------DVRK---------------
--------------------------------------------AIPN------------
--YADCISTKVFDA----------------------------------------------
-----------------LY----------------------EKIKNG-E-----------
-----------------------------------------------------ID-DKP-
-------------------TV---------------------------------------
-----------------------------SHI----------------------------
-------------------------------LEIMKK--------HKQ------------
------------------------------------------------------------
----------------------------FY--FS--------------------------
-------------FFN-KGQK------TAKDREIFVGEFEAKMCLYLIERISKERC-RLN
----------PEEMISEPGDSKLKKLEDLAEAEIRYTAQ----------TLK-------N
L-NR-KI-----------------------------------------------------
-------------------------------------------------Q-KDMFGSE--
---------------IDIDMKLHAL---K----------------------IEINA----
-------------DMSKWS--AQDV-LYKY---FWLFVLDPVL---------YKYEKERI
LYFLCNYMQ-KRLILP-------------DDLIANI------------------------
------LDQRIQR----------------QD-DIIYEMSNGLT-----QNW---------
------V------------------------EIKRNWLQGNLNYTSSYLHTCSMNVYK--
----DIIKRSIDL---------------LE------------GE-----T-L------VN
SMV--HSDDNHTS----LVIVQNKLN-----------------------DNILIEFSIKL
FEKICLTFGNQANMK----KT-------------YLTNF-IKEFVSLFNIY----GEPFS
VYGRFLLTAVGDCAYLGP--YEDCASRLSATQTAIKHGCPPSLAWISIALNQWITHNTYN
M------------------LPGQNNDPC---------------NILPCY----NRFEVPI
ELCGLLN-CSLPSIAIAGL-----------------------------EADNLEFLVRTS
R--------KLS--------------------------------------SVM-YQREPI
Q-VQYE-HILDW-----------DISQLTEIETIRF------------------------
----KML-----------------------------RFMALDS--SMSSDDGM-------
------------------------------------------------------------
------------------------------------------------------------
------------------------------------------------------------
------------------------------------------------------------
------------------------------------------------------------
------------------------------------------------------------
------------------------------------------------------------
------------------------------------------------------------
------------------------------------------------------------
-------------------GE-----------TSDM------------------------
--------------------------RSRS------------------------------
------------------------------------------------------------
-----------LLT----------------------------------------------
------------------------------------------------------------
-----------------------------------PRK-------FTTQASL--------
------------------------------------------------------------
------------------------------------------------------------
----------------------SR-----------LVSYNDYQQ------IIQDQTKIDE
LLGYFIQC----------------------------------------------------
------------------PQLL------------------------VTKGENVEEFCQ--
--
>HE795090
------------------------------------------------------------
------------------------------------------------------------
------------------------------------------------------------
------------------------------------------------------------
------------------------------------------------------------
------------------------------------------------------------
------------------------------------------------------------
------------------------------------------------------------
------------------------------------------------------------
------------------------------------------------------------
------------------------------------------------------------
------------------------------------------------------------
------------------------------------------------------------
------------------------------------------LKA---------------
--------------------------------------------AIPN------------
--YIDIMSTKVFDS----------------------------------------------
-----------------LY----------------------QKIKKK-E-----------
-----------------------------------------------------ID-DRP-
-------------------TV---------------------------------------
-----------------------------HHI----------------------------
-------------------------------LTVMKN--------HTD------------
------------------------------------------------------------
----------------------------FK--FT--------------------------
-------------FFN-KGQK------TAKDREIFVGEFEAKMCLYLVERISKERC-KLN
----------PDEMISEPGDSKLKKLEELAESEIRFTAA----------TMK-------Q
I-KE-RH-----------------------------------------------------
-------------------------------------------------L-AEMGEVG--
---------------QMITYKPHSV---K----------------------IEINA----
-------------DMSKWS--AQDV-LFKY---FWLFALDPAL---------YLQEKERI
LYFLCNYMQ-KKLILP-------------DEMLCSI------------------------
------LDQRIKH----------------ED-DIIYEMTNGLS-----QNW---------
------V------------------------NIKRNWLQGNLNYTSSYLHSCSMNVYK--
----DVLKRAATL---------------LE------------GE-----V-L------VN
SMV--HSDDNHTS----IVMIQDKLD-----------------------DDIIIEFSTKL
FEKICLTFGNQANMK----KT-------------YITNF-IKEFVSLFNIY----GEPFS
VYGRFILTSVGDCAFLGP--YEDVASRLSATQTAIKHGAPPSIAWTAIALTQWITHSTYN
M------------------LPGQINDPT---------------SILPSH----DRFELPI
ELCGLIN-SELPTIAIAGL-----------------------------ESDNLSYLVRLS
K--------RMS--------------------------------------PIH-LCREPI
Q-HQYE-NIHAW-----------DITKLTQCDIFRL------------------------
----KLL-----------------------------RYMTLDS--TMSSDDGM-------
------------------------------------------------------------
------------------------------------------------------------
------------------------------------------------------------
------------------------------------------------------------
------------------------------------------------------------
------------------------------------------------------------
------------------------------------------------------------
------------------------------------------------------------
------------------------------------------------------------
-------------------GE-----------TSEM------------------------
--------------------------RSRS------------------------------
------------------------------------------------------------
-----------LLT----------------------------------------------
------------------------------------------------------------
-----------------------------------PRK-------FTTASSL--------
------------------------------------------------------------
------------------------------------------------------------
----------------------SR-----------LHSYADYQA------TIQDQKKIDE
LFEYFIVN----------------------------------------------------
------------------PQLL------------------------VTKGETCEEFCMS-
--
>HE795093
------------------------------------------------------------
------------------------------------------------------------
------------------------------------------------------------
------------------------------------------------------------
------------------------------------------------------------
------------------------------------------------------------
------------------------------------------------------------
------------------------------------------------------------
------------------------------------------------------------
------------------------------------------------------------
----IRSRIE-----NSNNLKRSITTI---------------------------------
---------------STFTSSKSCIK------------------IGDFSDLKVRKEKKTL
ESL---------------------------KKEIRKYTIANPEFADEMDIACAI------
--------------HHAD---------------------YNDVRK---------------
--------------------------------------------AVPN------------
--YADCMSTKVFDA----------------------------------------------
-----------------LY----------------------EKIKNQ-E-----------
-----------------------------------------------------ID-DKP-
-------------------TV---------------------------------------
-----------------------------THI----------------------------
-------------------------------LDTMKN--------ISS------------
------------------------------------------------------------
----------------------------FI--L---------------------------
-------------VFN-KGQK------TAKDREIFVGEFEAKMCLYLVERISKERC-RLN
----------PEEMISEPGDSKLKKLEDLAESEIRYTAQ----------TLK-------N
L-NR-KI-----------------------------------------------------
-------------------------------------------------Q-NDMFGSE--
---------------VDIDMKLRAL---K----------------------IEINA----
-------------DMSKWS--AQDV-LYKY---FWLFVLDPIL---------YKHEKERI
LYFLCNYMQ-KRLILP-------------DDLIASI------------------------
------LDQRIQR----------------QN-DIIYEMTNGLT-----QNW---------
------V------------------------EIKRNWLQGNLNYTSSYLHTCSMNVYK--
----DIMKRSIDL---------------LE------------GE-----A-L------VN
SMV--HSDDNHTS----LVIVQNKLN-----------------------DKILIEFSIKL
FEKICLTFGNQANMK----KT-------------YLTNF-IKEFVSLFNIY----GEPFS
VYGRFLLTSVGDCAYLGP--YEDCASRLSATQTAIKHGCPPSLAWVSIALNQWITHNTYN
M------------------LPGQNNDPC---------------SILPTY----NRFEIPI
ELCGLLN-CSLPSIAIAGL-----------------------------EADNLEFLVRTS
R--------KLS--------------------------------------PVI-YQREPI
Q-NQYE-HIAEW-----------DITKLTEMEIIRF------------------------
----KML-----------------------------RFMALDS--SMSSDDGM-------
------------------------------------------------------------
------------------------------------------------------------
------------------------------------------------------------
------------------------------------------------------------
------------------------------------------------------------
------------------------------------------------------------
------------------------------------------------------------
------------------------------------------------------------
------------------------------------------------------------
-------------------GE-----------TSDM------------------------
--------------------------RSRS------------------------------
------------------------------------------------------------
-----------LL-----------------------------------------------
------------------------------------------------------------
------------------------------------------------------------
------------------------------------------------------------
------------------------------------------------------------
------------------------------------------------------------
------------------------------------------------------------
------------------------------------------------------------
--
>HE795096
------------------------------------------------------------
------------------------------------------------------------
------------------------------------------------------------
------------------------------------------------------------
------------------------------------------------------------
------------------------------------------------------------
------------------------------------------------------------
------------------------------------------------------------
------------------------------------------------------------
------------------------------------------------------------
------------------------------------------------------------
------------------------------------------------------------
---------------------------------IKKYTVANPEFIEEFNENAMV------
--------------RHAT---------------------YDDVRS---------------
--------------------------------------------AIPD------------
--FVDILSTKVFDA----------------------------------------------
-----------------LY----------------------SKISNG-E-----------
-----------------------------------------------------ID-NAP-
-------------------TV---------------------------------------
-----------------------------EHI----------------------------
-------------------------------LKTMKD--------HKR------------
------------------------------------------------------------
----------------------------FV--FT--------------------------
-------------YFN-KGQK------TAKDREIFVGEFEAKMCLYLVERISKERC-KLN
----------PDEMISEPGDAKLKKLEDMAENEIRYTAN----------TLK-------S
M-KD-KV-----------------------------------------------------
-------------------------------------------------L-KEMSAFS--
---------------ETINYKPHST---K----------------------VEINA----
-------------DMSKWS--AQDV-MFKY---FWLFALDPAL---------YSCEKERI
LYFLCNYMQ-KILVLP-------------DEVIASI------------------------
------LDQRVKH----------------DN-DLIYNMTNGLQ-----RNW---------
------V------------------------AIKRNWLQGNLNYTSSYLHSCCMNVYK--
----DILKNVASL---------------LE------------GE-----V-L------VN
SMV--HSDDNHTS----IVMIQDKVS-----------------------DDIIIEYSIKL
FEKICLTFGNQANMK----KT-------------YVTNF-IKEFVSLFNIY----GEPFS
VFGRFLLTAVGDCAYLGP--YEDAASRFSSTQTAIKHGACPSIAWVAIALTQWITHNTYN
M------------------LPGQINDPL---------------NVFPTS----NRFEIPI
ELCGLLE-TELPTLAIAGL-----------------------------EAGNLTYLVNLS
R--------RMS--------------------------------------NVQ-LLRESI
Q-AQYA-GVDNW-----------DISQLTTMDKFKL------------------------
----KLL-----------------------------RFMTLDS--AMSSDDGM-------
------------------------------------------------------------
------------------------------------------------------------
------------------------------------------------------------
------------------------------------------------------------
------------------------------------------------------------
------------------------------------------------------------
------------------------------------------------------------
------------------------------------------------------------
------------------------------------------------------------
-------------------GE-----------T---------------------------
------------------------------------------------------------
------------------------------------------------------------
------------------------------------------------------------
------------------------------------------------------------
------------------------------------------------------------
------------------------------------------------------------
------------------------------------------------------------
------------------------------------------------------------
------------------------------------------------------------
------------------------------------------------------------
--
>HE795099
------------------------------------------------------------
------------------------------------------------------------
------------------------------------------------------------
------------------------------------------------------------
------------------------------------------------------------
------------------------------------------------------------
------------------------------------------------------------
------------------------------------------------------------
------------------------------------------------------------
------------------------------------------------------------
----IRSRIE-----NSNNLKRSITTI---------------------------------
---------------STFTSSKSCIK------------------IGDFSDLKIRKEKKTL
ENM---------------------------RKEIKKYTVANPEFADELDISCAV------
--------------HHAD---------------------YNDVRK---------------
--------------------------------------------AIPN------------
--YADCMSTKVFDA----------------------------------------------
-----------------LY----------------------EKIKNH-E-----------
-----------------------------------------------------ID-DRP-
-------------------TV---------------------------------------
-----------------------------IHI----------------------------
-------------------------------LDTMKK--------HKQ------------
------------------------------------------------------------
----------------------------FY--FS--------------------------
-------------FFN-KGQK------TAKDREIFVGEFEAKMCLYLVERISKERC-RLN
----------PEEMISEPGDSKLKKLEDLAESEIRYTAQ----------TLK-------N
L-NR-KI-----------------------------------------------------
-------------------------------------------------Q-NDMFGSE--
---------------IDMDMKLHAL---K----------------------IEINA----
-------------DMSKWS--AQDV-LYKY---FWLFALDPVL---------YKHEKERI
LYFLCNYMQ-KRLILP-------------DDLIASI------------------------
------LDQRVQR----------------QN-DIIYEMTNGLA-----QNW---------
------V------------------------EIKRNWLQGNLNYTSSYLHTCSMNVYK--
----DIVKRSIDL---------------LE------------GE-----A-L------IN
SMV--HSDDNHTS----LVIVQNKLD-----------------------DNVLIEFSIKL
FEKVCLTFGNQANMK----KT-------------YLTNF-IKEFVSLFNIY----GEPFS
VYGRFLLTSVGDCAYLGP--YEDCASRLSATQTAIKHGCPPSLAWISIALNQWITHNTYN
M------------------LPGQNNDPC---------------SILPTY----NRFEIPI
ELCGLLN-SSLPSIAIAGL-----------------------------EADNLEFLVRTS
R--------KLS--------------------------------------PVI-HQREPI
Q-TQYE-HIAEW-----------DISQLTEMEVIRF------------------------
----KML-----------------------------RFMALDS--SMSSDDGM-------
------------------------------------------------------------
------------------------------------------------------------
------------------------------------------------------------
------------------------------------------------------------
------------------------------------------------------------
------------------------------------------------------------
------------------------------------------------------------
------------------------------------------------------------
------------------------------------------------------------
-------------------GE-----------TSDM------------------------
--------------------------RSRS------------------------------
------------------------------------------------------------
-----------LL-----------------------------------------------
------------------------------------------------------------
------------------------------------------------------------
------------------------------------------------------------
------------------------------------------------------------
------------------------------------------------------------
------------------------------------------------------------
------------------------------------------------------------
--
>HE795102
------------------------------------------------------------
------------------------------------------------------------
------------------------------------------------------------
------------------------------------------------------------
------------------------------------------------------------
------------------------------------------------------------
------------------------------------------------------------
------------------------------------------------------------
------------------------------------------------------------
------------------------------------------------------------
------------------------------------------------------------
------------------------------------------------------------
------------------------------------------------------------
------------------------------------------LKK---------------
--------------------------------------------AIPN------------
--YIDVMSTKVFDS----------------------------------------------
-----------------LY----------------------QKIKKK-E-----------
-----------------------------------------------------ID-DKP-
-------------------TV---------------------------------------
-----------------------------HHI----------------------------
-------------------------------LTTMKN--------HTD------------
------------------------------------------------------------
----------------------------FK--FT--------------------------
-------------FFN-KGQK------TAKDREIFVGEFEAKMCLYLVERISKERC-KLN
----------PDEMISEPGDSKLKKLEELAESEIRFTAA----------TMK-------Q
I-KE-RY-----------------------------------------------------
-------------------------------------------------L-AEMGEAS--
---------------HMITYKPHSV---K----------------------IEINA----
-------------DMSKWS--AQDV-LFKY---FWLFALDPAL---------YLQEKERI
LYFLCNYMQ-KKLILP-------------DEMLCSI------------------------
------LDQRIKH----------------ED-DIIYEMTNGLS-----QNW---------
------V------------------------NIKRNWLQGNLNYTSSYLHSCSMNVYK--
----DVLKRAAIL---------------LE------------GE-----V-L------VN
SMV--HSDDNHTS----IVMIQDKLN-----------------------DDVIIEFSAKL
FEKICLTFGNQANMK----KT-------------YITNF-IKEFVSLFNIY----GEPFS
VYGRFILTSVGDCAFLGP--YEDVASRLSATQTAIKHGAPPSLAWTAIALTQWITHSTYN
M------------------LPGQINDPT---------------SVLPSH----DRFELPI
ELCGLIN-SELPTIAIAGL-----------------------------ESDNLSYLVRLS
K--------RMS--------------------------------------PIH-LCREPI
Q-HQYE-NIHTW-----------DINKLTQCDIFRL------------------------
----KLL-----------------------------RYMTLDS--TMSSDDGM-------
------------------------------------------------------------
------------------------------------------------------------
------------------------------------------------------------
------------------------------------------------------------
------------------------------------------------------------
------------------------------------------------------------
------------------------------------------------------------
------------------------------------------------------------
------------------------------------------------------------
-------------------GE-----------TSEM------------------------
--------------------------RSRS------------------------------
------------------------------------------------------------
-----------LLT----------------------------------------------
------------------------------------------------------------
-----------------------------------PRK-------FTTASSL--------
------------------------------------------------------------
------------------------------------------------------------
----------------------SR-----------LHSYADYQT------TIQDQQKIEE
LFEYFIAN----------------------------------------------------
------------------PQLL------------------------VTKGETCEEFCMS-
--
>HE795105
------------------------------------------------------------
------------------------------------------------------------
------------------------------------------------------------
------------------------------------------------------------
------------------------------------------------------------
------------------------------------------------------------
------------------------------------------------------------
------------------------------------------------------------
------------------------------------------------------------
------------------------------------------------------------
------------------------------------------------------------
------------------------------------------------------------
------------------------------------------------------------
------------------------------------------------------------
------------------------------------------------------------
------------------------------------------------------------
------------------------------------------------------------
------------------------------------------------------------
------------------------------------------------------------
------------------------------------------------------------
----------------------------------------------TD------------
------------------------------------------------------------
----------------------------FK--FT--------------------------
-------------FFN-KGQK------TAKDREIFVGEFEAKMCLYLVERISKERC-KLN
----------PDEMISEPGDSKLKKLEELAESEIRFTAA----------TMK-------Q
I-KE-RY-----------------------------------------------------
-------------------------------------------------L-AEMGEAS--
---------------HMITYKPHSV---K----------------------IEINA----
-------------DMSKWS--AQDV-LFKY---FWLFALDPAL---------YLQEKERI
LYFLCNYMQ-KKLVLP-------------DEMLCSI------------------------
------LDQRIKH----------------ED-DIIYEMTNGLS-----QNW---------
------V------------------------NIKRNWLQGNLNYTSSYLHSCSMNVYK--
----DILKRAATL---------------LE------------GE-----V-L------VN
SMV--HSDDNHTS----IVMIQDKLD-----------------------DDIIIEFSAKL
FEKICLTFGNQANMK----KT-------------YITNF-IKEFVSLFNIY----GEPFS
VYGRFILTSVGDCAFLGP--YEDVASRLSATQTAIKHGAPPSLAWTAIALTQWITHSTYN
M------------------LPGQINDPT---------------SVLPSH----DRFELPI
ELCGLIN-SELPTIAIAGL-----------------------------EADNLSYLVRLS
K--------RMS--------------------------------------PIH-LCREPI
Q-HQYE-NIHTW-----------DISRLTQCDIFRL------------------------
----KLL-----------------------------RYMTLDS--TMSSDDGM-------
------------------------------------------------------------
------------------------------------------------------------
------------------------------------------------------------
------------------------------------------------------------
------------------------------------------------------------
------------------------------------------------------------
------------------------------------------------------------
------------------------------------------------------------
------------------------------------------------------------
-------------------GE-----------TSEM------------------------
--------------------------RSRS------------------------------
------------------------------------------------------------
-----------LLT----------------------------------------------
------------------------------------------------------------
-----------------------------------PRK-------F--------------
------------------------------------------------------------
------------------------------------------------------------
------------------------------------------------------------
------------------------------------------------------------
------------------------------------------------------------
--
>HE795108
------------------------------------------------------------
------------------------------------------------------------
------------------------------------------------------------
------------------------------------------------------------
------------------------------------------------------------
------------------------------------------------------------
------------------------------------------------------------
------------------------------------------------------------
------------------------------------------------------------
------------------------------------------------------------
----IRSRIE-----NANNLKRPITTI---------------------------------
---------------STFTSSKSCIK------------------RGDFAEFKAKVSKKTA
NSL---------------------------AKSIQKYVVANPEFADLEIENGQI------
--------------RHAQ---------------------YEDVVK---------------
--------------------------------------------AVPN------------
--YIDVMSTKVFDR----------------------------------------------
-----------------LY----------------------ELISCG-S-----------
-----------------------------------------------------ID-NKP-
-------------------TI---------------------------------------
-----------------------------HHI----------------------------
-------------------------------LQIMKD--------HTE------------
------------------------------------------------------------
----------------------------FI--FT--------------------------
-------------FFN-KGQK------TAKDREIFVGEFEAKMCLYLVERISKERC-KLN
----------PEEMISEPGDGKLKKLEELAESEIRYTAQ----------TLK-------I
M-KE-KK-----------------------------------------------------
-------------------------------------------------I-SEMFGGQ--
---------------IDIDYRPHSL---K----------------------IEINA----
-------------DMSKWS--AQDV-LFKY---FWLFTLDPAL---------YRHEKERI
LYFLCNYMQ-KKLILP-------------DELVQTI------------------------
------LDQRGHR----------------DN-DLIFEMTNGLS-----QNW---------
------V------------------------EIKRNWLQGNLNYTSSYLHSCCMNVYK--
----DVIKSASEL---------------LE------------GE-----S-L------IN
SMV--HSDDNHTS----IVIIQDKLP-----------------------DDTIIEFCIKL
FEKICLTFGNQANMK----KT-------------YITNF-IKEFVSLFNIY----GEPFS
VYGRFLLTAVGDCAYLGP--YEDAASRLSATQTAIKHGCPGSLAWISIALNQWITHTTYN
M------------------LPGQNNDPC---------------NVFPTY----NRQEIPI
ELCGLIN-ADLSTIAIAGL-----------------------------ESGNLEYLVGLS
K--------RMS--------------------------------------SIE-LQREPI
Q-SQYN-KIEEW-----------NIDSLTPMDRIKL------------------------
----KLL-----------------------------RFMTLDS--SMSSDDGM-------
------------------------------------------------------------
------------------------------------------------------------
------------------------------------------------------------
------------------------------------------------------------
------------------------------------------------------------
------------------------------------------------------------
------------------------------------------------------------
------------------------------------------------------------
------------------------------------------------------------
-------------------GE-----------TSDM------------------------
--------------------------RSRS------------------------------
------------------------------------------------------------
-----------LL-----------------------------------------------
------------------------------------------------------------
------------------------------------------------------------
------------------------------------------------------------
------------------------------------------------------------
------------------------------------------------------------
------------------------------------------------------------
------------------------------------------------------------
--
>HF568801
------------------------------------------------------------
------------------------------------------------------------
------------------------------------------------------------
------------------------------------------------------------
------------------------------------------------------------
-------------------------------------------------------SNSIV
NNLTNE------------------------------------------------------
-----------------FKIPLDCDVLTL-------------------------------
------------------------------------------------------------
---------------------------ERKLD----------------------------
-----ELEIS-----NPDKFLVYANA----------------------------------
----------------------------------------------EIERVNTKR-----
-------------------------------REENSNVSLLPSLYIYVKGDTKF------
-----------IKMH--K---------------------YSYTKL---------------
--------------------------------------------LGDK------------
--FIKQNNAKVFDE----------------------------------------------
-----------------FY----------------------RISEEN-N-----------
-----------------------------------------------------IL-----
-------------------NV---------------------------------------
-----------------------------KQA----------------------------
-------------------------------YKSLIHK-------D-D------------
------------------------------------------------------------
----------------------------LL--VR--------------------------
-------------IFY-KDQR------TAEDREIYTGNAQTRLCLYPIEMTFKTMC-KYC
----------PNEAITISGDQKQKKMLEQRLSLLKLKK-----------QFK------RD
GFDS-EI-----------------------------------------------------
------------------------------------------------------------
---------------------------------------------------YSVSS----
-------------DASKWS--ARDV-FLKF---IVTISTNPYL---------SSSEKWFF
LYLMMRYYN-KKIVLT-------------DNIFSDM------------------------
------INLMS-D---------------DKV-GIYEEMTSNCN-----QNW---------
------F------------------------PVRSNWLQGNLNHLSSFVHLTSTKYTE--
----TMLRIVSEN---------------NG------------LT-----S-N------MT
CMV--HSDDSTYD----ILINFGKPK--------DYKRLSHEF-KKPSIGQLIIALITYS
NKFHCITL----NEK----KT-------------YISTF-YKEFLSTTIVG----DDLFF
FYMSDLLPIASDTSYSSP--LNDFASYSGYINNAFSHACPYDLIRVALILINHLTMSTYN
M------------------HYTSEKNPK---------------NHI-D------SSDVPI
QIYPRYK-LPMDLAGVVPY-----------------------------YASDAFNILNDI
IY-------RMHQ-------------------------------------SQS-LKTA-M
I-EEVI-TLEMLD----------EYLKTVKLN-PKLL-----------------------
----MYI-----------------------------KLCILCMDYTQYERDDE-------
------------------------------------------------------------
------------------------------------------------------------
------------------------------------------------------------
------------------------------------------------------------
------------------------------------------------------------
------------------------------------------------------------
------------------------------------------------------------
------------------------------------------------------------
------------------------------------------------------------
-------------------DPYNI-------IDYDL------------------------
--------------------------SQTS------------------------------
------------------------------------------------------------
-----------IIN----------------------------------------------
------------------------------------------------------------
------------------------------------------------------------
------------------------------------------------------------
------------------------------------------------------------
------------------------------------------------------------
------------------------------------------------------------
------------------------------------------------------------
--
>HF912243
------------------------------------------------------------
------------------------------------------------------------
------------------------------------------------------------
------------------------------------------------------------
------------------------------------------------------------
--------------------------------------------------------NTKQ
DEHDYS------------------------------------------------------
-----------------GRLPNDIDIHSL-------------------------------
------------------------------------------------------------
---------------------------EKIVT----------------------------
-----ESKIT-----DESEFMRSVNA----------------------------------
----------------------------------------------EIYRINNKRLQDSS
--------------------------NN-----EKRSINLLPEIYIETIKGVKF------
-----------IKIK--R---------------------HEYTRM---------------
--------------------------------------------ISGD------------
--YLGQKNAKVFDE----------------------------------------------
-----------------FF----------------------KLTEEY-N-----------
-----------------------------------------------------LL-----
-------------------TL---------------------------------------
-----------------------------KDA----------------------------
-------------------------------YSRLIHD-------H-E------------
------------------------------------------------------------
----------------------------LL--IR--------------------------
-------------IFY-KDQR------TAEDREIYTGNAQTRLCLYPIEKTYKAIC-KHI
----------PGEAITISGDQKQKKLLEQRLALIKEKR-----------QKS------KD
NKQA-EI-----------------------------------------------------
------------------------------------------------------------
---------------------------------------------------YSVSS----
-------------DASKWS--ARDI-FLKF---IVTISLNPYL---------HPDEKWFL
LFLCFKYYK-KNIVLA-------------DSIFNRM------------------------
------IGLAS-E---------------DNT-GPYEDMTENFS-----KNY---------
------F------------------------QVRSNWLQGNLNMISSFVHHCATLYTE--
----TMLKIVSDK---------------YR------------LE-----C-S------MT
SMV--HSDDSTYD----FLICDGTNR--------Q----PNIFTKKENIGKFIIALITYS
NRKHCITL----NEK----KT-------------YISTF-YKEFLSTIIVG----NELFF
FYLADLLPLTSDTSYASP--LQDLASYSGYINNSFSHACPRNMIQTAIILVNHLTLSTYN
M------------------QYTSDKNPR---------------LNI-K------STDLPI
QIYPRYK-LPIDLAGMIPY-----------------------------YSADAFNILNDI
IL-------KLQK-------------------------------------HDK-LKSE-L
I-EDVL-TLDLIE----------EYISIVKKTTPDIL-----------------------
----KYL-----------------------------KSCVLCMDYTQYERDDS-------
------------------------------------------------------------
------------------------------------------------------------
------------------------------------------------------------
------------------------------------------------------------
------------------------------------------------------------
------------------------------------------------------------
------------------------------------------------------------
------------------------------------------------------------
------------------------------------------------------------
-------------------DPYNI-------IDYDL------------------------
--------------------------SQKS------------------------------
------------------------------------------------------------
-----------I------------------------------------------------
------------------------------------------------------------
------------------------------------------------------------
------------------------------------------------------------
------------------------------------------------------------
------------------------------------------------------------
------------------------------------------------------------
------------------------------------------------------------
--
>HG763861
------------------------------------------------------------
------------------------------------------------------------
------------------------------------------------------------
------------------------------------------------------------
------------------------------------------------------------
------------------------------------------------------------
------------------------------------------------------------
------------------------------------------------------------
------------------------------------------------------------
--------------------------------------------------------DEYI
LKGVLKCFVE-----DKD-------AL---------------------------------
---------------KNFMTLEELDE------------------SDYFHYFSRLTSGEDK
ALM---------------------------KTSYDKFYYNSHPTTVETFIKVRYG-----
--------------HMST---------------------TTVLK----------------
------------------------------------------------------------
-------SKKVSEE----------------------------------------------
-----------------LY----------------------DLIKEYNK-----------
-----------------------------------------------------IT-ELDL
EALENMGRGLSGSKMTFMQLL---------------------------------------
-----------------------------EFV----------------------------
-------------------------------LLKTRTNA-----GNTD------------
------------------------------------------------------------
----------------------------FL--VS--------------------------
-------------VFE-KMQR------TKMDREIYLMSMRIKMMLYFVEHTYKHIA-QSD
----------PSEAISISGDYKIKTLASLSYDTITNYNT----------SLQ------KG
L-EC-KM-----------------------------------------------------
------------------------------------------------------------
---------------------------------------------------AFLSA----
-------------DQSKWS--ASDL-TYKY---VLAVLMNPVL---------TTGEINMM
CECILMYVKLKRVCIP-------------TDVFLNL------------------------
------KRGQSTYG--------------SHG-TAISALTDNLE-----TNT---------
------F------------------------PVSMNWLQGNLNYLSSVYHSCAMLGYE--
----KALKTNSD------------------------------FE-----F-T------VR
WMV--HSDDNATS----VVAKGDIKK-------------FLSKFNCANLSEFLFRSIQSH
FKSYCITL----NPK----KS-------------YASES-EVEFISERIIN----GAVIP
LYCRHLANCCTESSHNSY--FDDLMSLSTHITMLLRKGCPNELITFAYAAIQCQALSIYS
M------------------LPGEENDII---------------SIGKEIGLPLGKEEIPT
CAGGWMR-APVEMLSILGP-----------------------------SSNDQYIYYKIL
I-----EFFKQK--------------------------------------DFI-SLKTQV
N-S-----------LGYVPQRINDLNKRIAKDTLTK------------------------
-EDVKMI-----------------------------CMVNLFKTSLI-------------
------------------------------------------------------------
------------------------------------------------------------
------------------------------------------------------------
------------------------------------------------------------
------------------------------------------------------------
------------------------------------------------------------
------------------------------------------------------------
------------------------------------------------------------
------------------------------------------------------------
------------------------------------------------------------
------------------------------------------------------------
------------------------------------------------------------
------------------------------------------------------------
------------------------------------------------------------
------------------------------------------------------------
------------------------------------------------------------
------------------------------------------------------------
------------------------------------------------------------
------------------------------------------------------------
------------------------------------------------------------
--
>HM007352
------------------------------------------------------------
------------------------------------------------------------
------------------------------------------------------------
------------------------------------------------------------
------------------------------------------------------------
------------------------------------------------------------
------------------------------------------------------------
------------------------------------------------------------
------------------------------------------------------------
------------------------------------------------------------
------------------------------------------------------------
-------------------------------------------------KEKEIQYTKQK
KNI---------------------------EIESRKRRLANPLFVSDEEIGLEV------
--------------GHCN---------------------YNMLRE---------------
--------------------------------------------AMPE------------
--YRDYISTKVFDR----------------------------------------------
-----------------LY----------------------EMLDTD-Q-----------
-----------------------------------------------------VS-DKP-
-------------------TI---------------------------------------
-----------------------------ELI----------------------------
-------------------------------MDMMAD--------HTD------------
------------------------------------------------------------
----------------------------FY--FT--------------------------
-------------FFN-KGQK------TSKDREIFVGEYEAKMCMYAVERIAKERC-KLN
----------PDEMISEPGDGKLKVLEQKSEQEIRFLVE----------TTR-------Q
K-NR-GI-----------------------------------------------------
-------------------------------------------------D-EAIESLAAE
-----NFEGNISKIEKLAKGKARGL---K----------------------MEINA----
-------------DMSKWS--AQDV-FFKY---FWLIALDPIL---------YPQEKERI
IFFFCNYMQ-KKLILP-------------DDLMCNL------------------------
------LDQKATY----------------RD-DIISIMTNQLQ-----TNC---------
------V------------------------EIKRNWLQGNFNYTSSYVHSCAMSVYK--
----DVLKEAMSY---------------LE------------GS-----I-V------IN
SLV--HSDDNQTS----VTIVQDKAP-----------------------DEVLIEFSITQ
FQKICLAFGCQANMK----KT-------------YVTNC-IKEFVSLFNLY----GEPFS
IYGRFLLTSVGDCAYIGP--YEDLASRISSAQTAIKHGCPPSLAWVSIAISHWITGLTYN
M------------------LPGQSNDPM---------------DYFPAE----NRKDIPI
ELNGVLD-APLSMISTVGL-----------------------------EAGNLWFLIKML
N--------KHT--------------------------------------PIM-QKRESV
V-NQIS-EIRNW-----------DLNRMDDNEIFKL------------------------
----KIL-----------------------------RYLVLDA--EMDPSDIM-------
------------------------------------------------------------
------------------------------------------------------------
------------------------------------------------------------
------------------------------------------------------------
------------------------------------------------------------
------------------------------------------------------------
------------------------------------------------------------
------------------------------------------------------------
------------------------------------------------------------
-------------------GE-----------TSDM------------------------
--------------------------RGRS------------------------------
------------------------------------------------------------
-----------ILT----------------------------------------------
------------------------------------------------------------
-----------------------------------PRK-------FTT------------
------------------------------------------------------------
------------------------------------------------------------
------------------------------------------------------------
------------------------------------------------------------
------------------------------------------------------------
--
>HM015221
------------------------------------------------------------
------------------------------------------------------------
------------------------------------------------------------
------------------------------------------------------------
------------------------------------------------------------
------------------------------------------------------------
------------------------------------------------------------
---------------------KLENGYNI-------------------------------
------------------------------------------------------------
------------------------------------------------------------
-----AEI-G-----GLIKVEQ--------------------------------------
---------------QLY--------------------------CQEVVELAAQEL----
----------------------------------NSYLHAKSQVLATNILNKHWD-----
--------------K-PY---------------------FSQTRN---------------
--------------------------------------------I---------------
-------SLKGMSG----------------------------------------------
-----------------------------------------SLQEDG-H-----------
-----------------------------------------------------LA-SSV-
-------------------TL---------------------------------------
------------------------------------------------------------
-------------------------------IEAIRYLN-----NSQI------------
--------------------------------NPTLIDLYEQTKDQPAQAR---------
------------------------------------------------------------
-------------IVR-KYQR------TEADRGFFITTLPTRVRLEIIEDYYDAIA-KVV
----------PEEYISYGGERKILNIQTALEKALRWASGESEIIQANGDTIKL-------
--KR-KL-----------------------------------------------------
------------------------------------------------------------
---------------------------------------------------MYVSA----
-------------DATKWS--PGDN-SAKF---------------------------RCF
TQALYDGLTDDRL----------------KNCVVDA------------------------
------LRNIYE-----------------TE-FYMSRKLHRYI-----DDM---------
------D-VLSDNVK--GFLEFF--ESKASSKIRGNWLQGNLNKCSSLFGVAVSLLFK--
----HVWQKL------------------FPD-----------LD-----C-F------FE
FAH--HSDDALFI----YGYLEPL-DDGSAWFKYVSQQIQAGGLHWHSVNNEMWKSMFNL
HEYILLMGSIRVSPK----KT-------------TVSPT-NAEFLSTFFEG----CAVSI
PFIKILLGSLSDLPGLGF--FDDLAAAQSRCVKAMDLGASPQLAQLAIVLCTSKVERLYG
T------------------AVGMVNNPT---------------SYLKV-----PRNQVPI
PLGGDGS-MSIMELATAGI-----------------------------GMADKNILKKSY
Q-----------------------------------------------------------
-----------------------SFLHTKRDNDRYVL-----------------------
----GLF-----------------------------KFLMGLSN-EVFQHEKL-------
------------------------------------------------------------
------------------------------------------------------------
------------------------------------------------------------
------------------------------------------------------------
------------------------------------------------------------
------------------------------------------------------------
------------------------------------------------------------
------------------------------------------------------------
------------------------------------------------------------
-------------------GEFS--------FIGKV------------------------
--------------------------QWK-------------------------------
------------------------------------------------------------
-----------VFT----------------------------------------------
------------------------------------------------------------
-----------------------------------PKSKFEFYDQFSQ------------
------------------------------------------------------------
------------------------------------------------------------
-----------------------T----------YIQN----------------------
------------------------------------------------------------
------------------------------------------------------------
--
>HM119401
------------------------------------------------------------
------------------------------------------------------------
------------------------------------------------------------
------------------------------------------------------------
------------------------------------------------------------
------------------------------------------------------------
------------------------------------------------------------
------------------------------------------------------------
------------------------------------------------------------
------------------------------------------------------------
------------------------------------------------------------
CP-----------QNDEYLGLGDP-------------NEP------KMHEFSRSFLKKCT
DHSKTIL------RKVY-G---------------HNFMSQIDSQITREISSITLE-----
---------RLATLKASSNFDES----------------WYCYND---------------
--------------------------------------------CS-K------------
---KEYHREKAIVK----------------------------------------------
-----------------MS----------------------KFAGSG-------------
-----------------------------------------------------KT-----
------------------LAI---------------------------------------
-----------------------------EVF----------------------------
----------------------------DNCMKLIEKRG---------------------
------------------------------------------------------------
-----------------------N----MH--IC--------------------------
-------------LFK-KQQ-------HGGDREIYVLGAEERIVQSIIEAISRSIG-RFF
----------PSDTLCNP-NNKMKIPESHGIRA------------------RKHC-----
--RG-PV-----------------------------------------------------
------------------------------------------------------------
---------------------------------------------------WTCSTSD--
-------------DARKWN--QGHF-VTKFA--LMLCEFT------------HQKWWPII
IRGCSMFTN-KFMMMN-------------LRYIDILSRH---------------------
----HELKVD--------------------D-EFSDTIFRAYH-----GE----------
VKVPW-MDAGCT---------FL--------KTKTGMMQGILHYTSSLLHTIYQEFTR--
----SLTFKIFNMKVS-------------PD-----------MSQM---I-V------CD
VMQ--GSDDSSMM----ISFPCDN-----------EEKFTKCK------------IAASI
SFRMKKRLGVYLGIYPS-EKST------------SNTDF-VMEYNSEFFFH----SQHVR
PTIRWVAACCNLPEVETL--VARQEEASNLMTSVSEGGGSFSLSNCIQHSQCTLHYMLIG
MGVS------SLFEQ-FKKAILKWKDPG--------------------------------
-LGFFLL-DNPYCSGLGGFRFNLYKAI---------------------STTSLKKLYSYF
MK-------KVRLESD----------------------------------------ESQ-
G------------------LVTESCSVSPGGAIVLSSA----LKWGSKQK------FY--
----KLR----------------------------DKL-------------NI-------
------------------------------------------------------------
------------------------------------------------------------
---------------------------------------------P--------------
------------------------------------------------------------
------------------------------------------------------------
------------------------------------------------------------
------------------------------------------------------------
------------------------------------------------------------
------------------------------------------------------------
----------------------------ED-WIERIN-----------------------
----------------------------DNPS----------------------------
------------------------------------------------------------
-----------VLY----------------------------------------------
------------------------------------------------------------
---------------------------------RAP------------------------
------------------------------------------------------------
------------------------------------------------------------
------------------------------------------------------------
------------------------------------------------------------
------------------------------------------------------------
--
>HM119407
------------------------------------------------------------
------------------------------------------------------------
------------------------------------------------------------
------------------------------------------------------------
------------------------------------------------------------
------------------------------------------------------------
------------------------------------------------------------
------------------------------------------------------------
------------------------------------------------------------
------------------------------------------------------------
---------------------------------------------------------EHL
CP-----------TDDIYLGSGDP-------------KEP------KMHEFSRSFLKKCT
DHGKTIL------RKIY-G---------------QNFMQQIDTQIMREISTITLE-----
---------KLATLKASSNFDEK----------------WYDYEK---------------
--------------------------------------------CN-K------------
---EDYHREKAIVK----------------------------------------------
-----------------MS----------------------EFAASG-------------
-----------------------------------------------------KT-----
------------------LAI---------------------------------------
-----------------------------EVF----------------------------
----------------------------DECMKFVEKRG---------------------
------------------------------------------------------------
-----------------------N----MH--IC--------------------------
-------------LFK-KQQ-------HGGDREIYVLGREERIIQSIVEAISRSIG-RFF
----------PSDTLCNP-GNKIKIPETHGIRA------------------RKHC-----
--KG-AV-----------------------------------------------------
------------------------------------------------------------
---------------------------------------------------WTCSTSD--
-------------DARKWN--QGHF-VTKFA--LMLCEFT------------LPKWWPII
IRGCSMFTN-KYMMMN-------------MRYISILSRH---------------------
----KELDIE--------------------D-EFSRTIFKAFH-----GE----------
VTVPW-MDAGAT---------FL--------KTKTGMMQGILHFTSSLLHTLHQEFIR--
----SLSFKIFNTKVR-------------PE-----------MSQS---V-V------ID
MMQ--GSDDSSMM----ISFPCSN-----------EDQLMKCK------------IAAAI
CFRIKKRLGVFLAIYPS-EKST------------SNTDF-VMEYNSEFFFH----SQHVR
PTVRWIAACCNLPEVETL--VARQEEASNLMTSVSEGGGSFSLAACIQQAQCTLHYMLMG
MGVS------SLFEE-YKKAIIRWKDPG--------------------------------
-LGFFLL-DNPYCAGLGGFRFNLYKAI---------------------AQTPLKCLYSYF
MK-------KVRHGLE----------------------------------------TND-
G------------------TIPESCSVSPGGAIVLSSA----LRWGSKQK------FY--
----KLR----------------------------DKL-------------NI-------
------------------------------------------------------------
------------------------------------------------------------
---------------------------------------------P--------------
------------------------------------------------------------
------------------------------------------------------------
------------------------------------------------------------
------------------------------------------------------------
------------------------------------------------------------
------------------------------------------------------------
----------------------------ED-WIDQIN-----------------------
----------------------------QNPS----------------------------
------------------------------------------------------------
-----------ILY----------------------------------------------
------------------------------------------------------------
------------------------------------------------------------
------------------------------------------------------------
------------------------------------------------------------
------------------------------------------------------------
------------------------------------------------------------
------------------------------------------------------------
--
>HM119410
------------------------------------------------------------
------------------------------------------------------------
------------------------------------------------------------
------------------------------------------------------------
------------------------------------------------------------
------------------------------------------------------------
------------------------------------------------------------
------------------------------------------------------------
------------------------------------------------------------
------------------------------------------------------------
-----------------------------------------------------------L
CP-----------ESDEFLGEGDP-------------VNP------RMHEFSRSFLKKCT
DHGKTVL------RKVY-G---------------HNFIQQIDTQIIREISSITLE-----
---------RLATLKASSNFDEK----------------WYNYNE---------------
--------------------------------------------CS-K------------
---KDYHREKAIVK----------------------------------------------
-----------------MS----------------------DFAATG-------------
-----------------------------------------------------KT-----
------------------LAI---------------------------------------
-----------------------------EVF----------------------------
----------------------------DESMKLIEDRG---------------------
------------------------------------------------------------
-----------------------N----MH--IC--------------------------
-------------LFK-KQQ-------HGGDREIYVLGREERIVQSIVEAIARSIG-RFF
----------PSDTLCNP-ANKTKIPESHGIRA------------------RKHC-----
--RG-PV-----------------------------------------------------
------------------------------------------------------------
---------------------------------------------------WTCSTSD--
-------------DARKWN--QGHF-VTKFA--LMLCEFT------------MPKWWPII
IRGCSMFTN-KYMMMN-------------MRYIDILSRH---------------------
----QELHVA--------------------D-EFSQQIFKAYH-----GE----------
VEVPW-MTSGGT---------YL--------KTKTGMMQGILHFTSSLLHTLHQEFVR--
----SLTFKIFNSKVH-------------PE-----------MSQS---I-V------VD
MMQ--GSDDSSMM----ISYPCSD-----------ESVLMKCK------------IASAI
CFRMKKRLGIYLAIYPS-EKST------------ANTDF-VMEYNSEFFFH----SQHVR
PTVRWVAACCNLPEVETL--VARQEEASNLMTSISEGGGSFSLSACIQQAQCTLHYMLMG
MGVS------SLFEE-YKKAILKWKDPG--------------------------------
-LGFFLL-DNPYCAGLGGFRFNLYKAI---------------------TTTNLKGLYSYF
MK-------KVRQEGE----------------------------------------LSG-
N------------------VIPESCSVSPGGAIVLSSA----LRWGSKQK------FY--
----KLR----------------------------DKL-------------KI-------
------------------------------------------------------------
------------------------------------------------------------
---------------------------------------------P--------------
------------------------------------------------------------
------------------------------------------------------------
------------------------------------------------------------
------------------------------------------------------------
------------------------------------------------------------
------------------------------------------------------------
----------------------------ED-WIDQIN-----------------------
----------------------------NNPS----------------------------
------------------------------------------------------------
-----------VLY----------------------------------------------
------------------------------------------------------------
---------------------------------RA-------------------------
------------------------------------------------------------
------------------------------------------------------------
------------------------------------------------------------
------------------------------------------------------------
------------------------------------------------------------
--
>HM119413
------------------------------------------------------------
------------------------------------------------------------
------------------------------------------------------------
------------------------------------------------------------
------------------------------------------------------------
------------------------------------------------------------
------------------------------------------------------------
------------------------------------------------------------
------------------------------------------------------------
------------------------------------------------------------
---------------------------------------------------------EHL
CP-----------KDDKFLGSGDP-------------REP------KMHEFSRSFLKKCT
DHGKTIL------RKIY-G---------------QNFMQQVDTQIMREIGSITLE-----
---------KLATLKASSNFDER----------------WYDYSV---------------
--------------------------------------------CS-K------------
---EDYHREKAIVK----------------------------------------------
-----------------MS----------------------EFAASG-------------
-----------------------------------------------------KT-----
------------------LAI---------------------------------------
-----------------------------EVF----------------------------
----------------------------DECMKLVENRG---------------------
------------------------------------------------------------
-----------------------N----MH--IC--------------------------
-------------LFK-KQQ-------HGGDREIYVLGREERIIQSIVEAISRSIG-RFF
----------PSDTLCNP-GNKIRIPETHGIRA------------------RKHC-----
--RG-AV-----------------------------------------------------
------------------------------------------------------------
---------------------------------------------------WTCSTSD--
-------------DARKWN--QGHF-VTKFA--LMLCEFT------------LPKWWPII
IRGCSMFTN-KFMMMN-------------MRYISILSRH---------------------
----KELEVE--------------------D-EFSRTIFRAFH-----GE----------
VRVPW-MEEGST---------YL--------KTKTGMMQGILHFTSSLLHTLHQEFIR--
----SLSFKIFNTKVR-------------PE-----------MSQS---I-V------ID
MMQ--GSDDSSMM----ISFPCSN-----------EDELMKCK------------IAAAI
CFRMKKRLGVYLAIYPS-EKST------------SNTDF-VMEYNSEFFFH----SQHVR
PTVRWVAACCNLPEVETL--VARQEEASNLMTSVSEGGGSFSLAACIQQAQCTLHYMLMG
MGIS------SLFEE-YKKAIIRWKDPG--------------------------------
-LGFFLL-DNPYCAGLGGFRFNLYKAI---------------------SQTPLKCLYSYF
MK-------KVRQGIE----------------------------------------TND-
G------------------AIPESCSVSPGGAIVLSSA----LRWGSKQK------FY--
----KLR----------------------------DKL-------------NI-------
------------------------------------------------------------
------------------------------------------------------------
---------------------------------------------P--------------
------------------------------------------------------------
------------------------------------------------------------
------------------------------------------------------------
------------------------------------------------------------
------------------------------------------------------------
------------------------------------------------------------
----------------------------ED-WVDQIN-----------------------
----------------------------QNPS----------------------------
------------------------------------------------------------
-----------VLY----------------------------------------------
------------------------------------------------------------
------------------------------------------------------------
------------------------------------------------------------
------------------------------------------------------------
------------------------------------------------------------
------------------------------------------------------------
------------------------------------------------------------
--
>HM119416
------------------------------------------------------------
------------------------------------------------------------
------------------------------------------------------------
------------------------------------------------------------
------------------------------------------------------------
------------------------------------------------------------
------------------------------------------------------------
------------------------------------------------------------
------------------------------------------------------------
------------------------------------------------------------
---------------------------------------------------------EHL
CP-----------KDDVFLGSGDP-------------KDP------KMHEFSRSFLKKCT
DHGKTIL------RKIY-G---------------QNFMQQIDTQIMREISTITLE-----
---------KLATLKASSNFDEK----------------WYDYAT---------------
--------------------------------------------CS-K------------
---EDYHRGKAIVK----------------------------------------------
-----------------MS----------------------EFAATG-------------
-----------------------------------------------------KT-----
------------------LAI---------------------------------------
-----------------------------EVF----------------------------
----------------------------DECMKFIEKRG---------------------
------------------------------------------------------------
-----------------------N----MH--IC--------------------------
-------------LFK-KQQ-------HGGDREIYVLGREERIIQSIVEAISRSIG-RFF
----------PSDTLCNP-GNKIKIPETHGIRA------------------RKHC-----
--RG-AV-----------------------------------------------------
------------------------------------------------------------
---------------------------------------------------WTCSTSD--
-------------DARKWN--QGHF-VTKFA--LMLCEFT------------LPKWWPII
IRGCSMFTN-KFMMMN-------------MRYMSILSRH---------------------
----KELYIE--------------------D-EFSRTIFKAFH-----GE----------
AKVPW-MDEGAT---------FL--------KTKTGMMQGILHFTSSLLHTLHQEFIR--
----SLSFKIFNTKVR-------------PE-----------MSQS---I-V------ID
MMQ--GSDDSSMM----ISFPCLN-----------EDELMKCK------------IAAAI
CFRMKKRLGVYLAIYPS-EKST------------SNTDF-VMEYNSEFFFH----SQHVR
PTVRWVAACCNLPEVETL--VARQEEASNLMTSVSEGGGSFSLAACIQQAQCTLHYMLMG
MGVS------SLFEE-YKKAIIRWKDPG--------------------------------
-LGFFLL-DNPYCAGLGGFRFNLYKAI---------------------AQTSLKCLYSYF
MK-------KVRQGIE----------------------------------------SND-
G------------------TIPESCSVSPGGAIVLSSA----LRWGSKQK------FY--
----KLR----------------------------DKL-------------NI-------
------------------------------------------------------------
------------------------------------------------------------
---------------------------------------------P--------------
------------------------------------------------------------
------------------------------------------------------------
------------------------------------------------------------
------------------------------------------------------------
------------------------------------------------------------
------------------------------------------------------------
----------------------------ED-WIEQIN-----------------------
----------------------------QNPS----------------------------
------------------------------------------------------------
-----------VLY----------------------------------------------
------------------------------------------------------------
------------------------------------------------------------
------------------------------------------------------------
------------------------------------------------------------
------------------------------------------------------------
------------------------------------------------------------
------------------------------------------------------------
--
>HM119419
------------------------------------------------------------
------------------------------------------------------------
------------------------------------------------------------
------------------------------------------------------------
------------------------------------------------------------
------------------------------------------------------------
------------------------------------------------------------
------------------------------------------------------------
------------------------------------------------------------
------------------------------------------------------------
---------------------------------------------------------EHL
CP-----------TNDIYLGSGDP-------------KEP------KMHEFSRSFLKKCT
DHGKTIL------RKIY-G---------------QNFMQQIDTQIMREISTITLE-----
---------KLATLKASSNFDEK----------------WYDYEK---------------
--------------------------------------------CS-K------------
---EDYHREKAIVK----------------------------------------------
-----------------MS----------------------EFAASG-------------
-----------------------------------------------------KT-----
------------------LAI---------------------------------------
-----------------------------EVF----------------------------
----------------------------DECMKFVERRG---------------------
------------------------------------------------------------
-----------------------N----MH--IC--------------------------
-------------LFK-KQQ-------HGGDREIYVLGREERIIQSIVEAISRSIG-RFF
----------PSDTLCNP-GNKIKIPETHGIRA------------------RKHC-----
--KG-AV-----------------------------------------------------
------------------------------------------------------------
---------------------------------------------------WTCSTSD--
-------------DARKWN--QGHF-VTKFA--LMLCEFT------------LPKWWPII
IRGCSMFTN-KYMMMN-------------MRYISILSRH---------------------
----KELNIE--------------------D-EFSRTIFKAFH-----GE----------
VTVPW-MDAGAT---------FL--------KTKTGMMQGILHFTSSLLHTLHQEFIR--
----SLSFKIFNTKVR-------------PE-----------MSQS---V-V------ID
MMQ--GSDDSSMM----ISFPCSN-----------EDELMKCK------------IAAAI
CFRIKKRLGVFLAIYPS-EKST------------SNTDF-VMEYNSEFFFH----SQHVR
PTVRWIAACCNLPEVETL--VARQEEASNLMTSVSEGGGSFSLSACIQQAQCTLHYMLMG
MGVS------SLFEE-YKKAIIRWKDPG--------------------------------
-LGFFLL-DNPYCAGLGGFRFNLYKAI---------------------AQTPLKCLYSYF
MK-------KVRHGLE----------------------------------------TND-
G------------------TIPESCSVSPGGAIVLSSA----LRWGSKQK------FY--
----KLR----------------------------DKL-------------NI-------
------------------------------------------------------------
------------------------------------------------------------
---------------------------------------------P--------------
------------------------------------------------------------
------------------------------------------------------------
------------------------------------------------------------
------------------------------------------------------------
------------------------------------------------------------
------------------------------------------------------------
----------------------------ED-WIDQIN-----------------------
----------------------------QNPS----------------------------
------------------------------------------------------------
-----------ILY----------------------------------------------
------------------------------------------------------------
------------------------------------------------------------
------------------------------------------------------------
------------------------------------------------------------
------------------------------------------------------------
------------------------------------------------------------
------------------------------------------------------------
--
>HM119422
------------------------------------------------------------
------------------------------------------------------------
------------------------------------------------------------
------------------------------------------------------------
------------------------------------------------------------
------------------------------------------------------------
------------------------------------------------------------
------------------------------------------------------------
------------------------------------------------------------
------------------------------------------------------------
---------------------------------------------------------EHL
CP-----------TDDIYLGSGDP-------------KEP------KMHEFSRSFLKKCT
DHGKTIL------RKIY-G---------------QNFLQQIDTQIMREISTITLE-----
---------KLATLKASSNFDEK----------------WYDYEK---------------
--------------------------------------------CS-K------------
---EDYHREKAIVK----------------------------------------------
-----------------MS----------------------EFAASG-------------
-----------------------------------------------------KT-----
------------------LAI---------------------------------------
-----------------------------EVF----------------------------
----------------------------DECMKFVERRG---------------------
------------------------------------------------------------
-----------------------N----MH--IC--------------------------
-------------LFK-KQQ-------HGGDREIYVLGREERIIQSIVEAISRSIG-RFF
----------PSDTLCNP-GNKIKIPETHGIRA------------------RKHC-----
--KG-AV-----------------------------------------------------
------------------------------------------------------------
---------------------------------------------------WTCSTSD--
-------------DARKWN--QGHF-VTKFA--LMLCEFT------------LPKWWPII
IRGCSMFTN-KYMMMN-------------MRYISILSRH---------------------
----KELDIE--------------------D-EFSRTIFKAFH-----GE----------
VTVPW-MDAGAT---------FL--------KTKTGMMQGILHFTSSLLHTLHQEFIR--
----SLSFKIFNTKVR-------------PE-----------MSQS---V-V------ID
MMQ--GSDDSSMM----ISFPCSN-----------EDELMKCK------------IAAAI
CFRIKKRLGIFLAIYPS-EKST------------SNTDF-VMEYNSEFFFH----SQHVR
PTVRWIAACCNLPEVETL--VARQEEASNLMTSVSEGGGSFSLAACIQQAQCTLHYMLMG
MGVS------SLFEE-YKKAIIRWKDPG--------------------------------
-LGFFLL-DNPYCAGLGGFRFNLYKAI---------------------AQTPLKCLYSYF
MK-------KVRHGLE----------------------------------------TND-
G------------------TIPESCSVSPGGAIVLSSA----LRWGSKQK------FY--
----KLR----------------------------DKL-------------NI-------
------------------------------------------------------------
------------------------------------------------------------
---------------------------------------------P--------------
------------------------------------------------------------
------------------------------------------------------------
------------------------------------------------------------
------------------------------------------------------------
------------------------------------------------------------
------------------------------------------------------------
----------------------------ED-WIDQIN-----------------------
----------------------------QNPS----------------------------
------------------------------------------------------------
-----------ILY----------------------------------------------
------------------------------------------------------------
------------------------------------------------------------
------------------------------------------------------------
------------------------------------------------------------
------------------------------------------------------------
------------------------------------------------------------
------------------------------------------------------------
--
>HM119425
------------------------------------------------------------
------------------------------------------------------------
------------------------------------------------------------
------------------------------------------------------------
------------------------------------------------------------
------------------------------------------------------------
------------------------------------------------------------
------------------------------------------------------------
------------------------------------------------------------
------------------------------------------------------------
------------------------------------------------------------
CP-----------GTDENLGSGDP-------------LNP------QMHEFSRSLLKKCT
DHGKTIL------RRVY-G---------------HNFLQQVDAQITREISTITLE-----
---------RLATLKASSNFDSS----------------WYQYKD---------------
--------------------------------------------CD-K------------
---RDYHREKAIVK----------------------------------------------
-----------------MS----------------------KFASTG-------------
-----------------------------------------------------KT-----
------------------LAI---------------------------------------
-----------------------------EVF----------------------------
----------------------------DDCMKLIESRG---------------------
------------------------------------------------------------
-----------------------N----MH--IC--------------------------
-------------LFK-KQQ-------HGGDREIYVLGPEERIVQSIVEAISRSIG-KFF
----------PSDTLCNP-TNKMKIPETHGLRA------------------RKHC-----
--KG-SV-----------------------------------------------------
------------------------------------------------------------
---------------------------------------------------WTCSTSD--
-------------DAKKWN--QGHF-VTKFA--LMLCEFT------------LPKWWPII
IRGCSMFTN-KYMMMN-------------LRYIDILNRH---------------------
----QTIDVQ--------------------D-DFSQSIFKAYH-----GE----------
ITVPW-MDDGCT---------YL--------KTKTGMMQGILHYTSSLLHTIYQEFLR--
----SLTFKIFNMKVH-------------PE-----------MSQQ---I-V------CD
MMQ--GSDDSSMM----ISFPCSD-----------EKLLMKCK------------IAAAI
CFRMKKRLGVYLGIYPS-EKST------------PNTDF-VMEYNSEFFFH----SQHVR
PTIRWIAASCNLPEVETL--VARQEEASNLMTSVSEGGGSFSLSYCIQQGQCSLHYMLMG
MGIS------SLFPE-FKKAILKWKDPG--------------------------------
-LGFFLL-DNPFCSGLGGFRFNLFKAI---------------------STTSLKKIYSYF
MK-------RVRSQSV----------------------------------------EDD-
V------------------YIPESCSVSPGGAIVLSSA----LRWGSKQK------FY--
----KLR----------------------------DKL-------------GI-------
------------------------------------------------------------
------------------------------------------------------------
---------------------------------------------P--------------
------------------------------------------------------------
------------------------------------------------------------
------------------------------------------------------------
------------------------------------------------------------
------------------------------------------------------------
------------------------------------------------------------
----------------------------ED-WIERIN-----------------------
----------------------------ENPS----------------------------
------------------------------------------------------------
-----------VLY----------------------------------------------
------------------------------------------------------------
---------------------------------RAP------------------------
------------------------------------------------------------
------------------------------------------------------------
------------------------------------------------------------
------------------------------------------------------------
------------------------------------------------------------
--
>HM119428
------------------------------------------------------------
------------------------------------------------------------
------------------------------------------------------------
------------------------------------------------------------
------------------------------------------------------------
------------------------------------------------------------
------------------------------------------------------------
------------------------------------------------------------
------------------------------------------------------------
------------------------------------------------------------
---------------------------------------------------------EHL
CP-----------TNDVYLGSGDP-------------KNP------KMHEFSRSFLKKCA
DHGKTIL------RKIY-G---------------QNFMQQIDTQIMREISSITLE-----
---------KLATLKASSNFDEK----------------WYDYEK---------------
--------------------------------------------CN-K------------
---EDYHREKAIVK----------------------------------------------
-----------------MS----------------------EFAASG-------------
-----------------------------------------------------KT-----
------------------LAI---------------------------------------
-----------------------------EVF----------------------------
----------------------------DECMKFVERRG---------------------
------------------------------------------------------------
-----------------------N----MH--IC--------------------------
-------------LFK-KQQ-------HGGDREIYVLGREERVIQSIVEAISRSIG-RFF
----------PSDTLCNP-GNKIKIPETHGIRA------------------RKHC-----
--KG-AV-----------------------------------------------------
------------------------------------------------------------
---------------------------------------------------WTCSTSD--
-------------DARKWN--QGHF-VTKFA--LMLCEFT------------LPKWWPII
IRGCSMFTN-KYMMMN-------------MRYISILSRH---------------------
----KELEIE--------------------D-EFSRTIFKAFH-----GE----------
VKVPW-MDAGST---------FL--------KTKTGMMQGILHFTSSLLHTLHQEFIR--
----SLSFKIFNTKVR-------------PE-----------MSQS---V-V------ID
MMQ--GSDDSSMM----ISFPCSN-----------EDELMKCK------------IAAAI
CFRIKKRLGVFLAIYPS-EKST------------SNTDF-VMEYNSEFFFH----SQHVR
PTVRWVAACCNLPEVETL--VARQEEASNLMTSVSEGGGSFSLAACIQQAQCTLHYMLMG
MGVS------SLFEE-YKKAIIRWKDPG--------------------------------
-LGFFLL-DNPYCAGLGGFRFNLYKAI---------------------AQTPLKCLYSYF
MK-------KVRHGLE----------------------------------------TND-
G------------------TIPESCSVSPGGAIVLSSA----LRWGSKQK------FY--
----KLR----------------------------DKL-------------NI-------
------------------------------------------------------------
------------------------------------------------------------
---------------------------------------------P--------------
------------------------------------------------------------
------------------------------------------------------------
------------------------------------------------------------
------------------------------------------------------------
------------------------------------------------------------
------------------------------------------------------------
----------------------------ED-WIDQIN-----------------------
----------------------------QNPS----------------------------
------------------------------------------------------------
-----------VLY----------------------------------------------
------------------------------------------------------------
------------------------------------------------------------
------------------------------------------------------------
------------------------------------------------------------
------------------------------------------------------------
------------------------------------------------------------
------------------------------------------------------------
--
>HM119431
------------------------------------------------------------
------------------------------------------------------------
------------------------------------------------------------
------------------------------------------------------------
------------------------------------------------------------
------------------------------------------------------------
------------------------------------------------------------
------------------------------------------------------------
------------------------------------------------------------
------------------------------------------------------------
------------------------------------------------------------
CP-----------DDDTYLGEGDP-------------INP------KTHEFSRSFLKKCT
DHGKTVL------RKVY-G---------------HNFMQQIDTQIVREISSITLE-----
---------RLATLKASSNFDES----------------WYNYSN---------------
--------------------------------------------RP-D------------
---RDYHREKAIVK----------------------------------------------
-----------------MS----------------------KFAANG-------------
-----------------------------------------------------KT-----
------------------LAI---------------------------------------
-----------------------------EVF----------------------------
----------------------------DESMKLIENRG---------------------
------------------------------------------------------------
-----------------------N----MH--IC--------------------------
-------------LFK-KQQ-------HGGDREIYVLGPEERIVQSVVEAISRSVG-RFF
----------ASDTLCNP-SNKMKIPESHGIRA------------------RKHC-----
--KG-PV-----------------------------------------------------
------------------------------------------------------------
---------------------------------------------------WTCSTSD--
-------------DAKKWN--QGHF-VTKFA--LMLCEFT------------LPKWWPII
IRGCSMFTN-KYMMMN-------------LRYIEILSGH---------------------
----QELNVQ--------------------D-EFSSLIFKAYH-----GE----------
CVVPW-MDSGCT---------YL--------KTKTGMMQGILHYTSSLLHTLHQEFIR--
----SLTFKVFNSKVQ-------------PE-----------MSQS---I-V------VD
MMQ--GSDDSSMM----ISFPCSD-----------ETLMMKCK------------IAAAI
CFRMKKRLGVFLGIYPS-EKST------------SNTDF-VMEYNSEFFFH----SQHVR
PTVRWVAACCNLPEVETL--VARQEEASNLMTSISEGGGSFSLSACIQQAQCTLHYMLMG
MGIS------SLFAQ-FKKAIIKWKDPG--------------------------------
-LGFFLL-DNPYCAGLGGFRFNLYKAI---------------------TTTSLKGLYSYF
MK-------KVKQGSP----------------------------------------SHE-
G------------------ALPESCSVSPGGAIVLSSA----LRWGSKQK------FF--
----KLR----------------------------DKL-------------NI-------
------------------------------------------------------------
------------------------------------------------------------
---------------------------------------------P--------------
------------------------------------------------------------
------------------------------------------------------------
------------------------------------------------------------
------------------------------------------------------------
------------------------------------------------------------
------------------------------------------------------------
----------------------------ED-WIDQIN-----------------------
----------------------------ENPS----------------------------
------------------------------------------------------------
-----------VLY----------------------------------------------
------------------------------------------------------------
---------------------------------RAP------------------------
------------------------------------------------------------
------------------------------------------------------------
------------------------------------------------------------
------------------------------------------------------------
------------------------------------------------------------
--
>HM119434
------------------------------------------------------------
------------------------------------------------------------
------------------------------------------------------------
------------------------------------------------------------
------------------------------------------------------------
------------------------------------------------------------
------------------------------------------------------------
------------------------------------------------------------
------------------------------------------------------------
------------------------------------------------------------
---------------------------------------------------------EHL
CP-----------TDDKYLGSGDP-------------KAP------KMHEFSRSFLKKCT
DHGKTIL------RKIY-G---------------QNFIQQIDVQIMREIGTITLE-----
---------RLATLKASSNFDEK----------------WYKYSK---------------
--------------------------------------------CE-K------------
---DDYHREKAIVK----------------------------------------------
-----------------MS----------------------EFASSG-------------
-----------------------------------------------------KT-----
------------------LAI---------------------------------------
-----------------------------EVF----------------------------
----------------------------DECMKHIENRG---------------------
------------------------------------------------------------
-----------------------N----MH--IC--------------------------
-------------LFK-KQQ-------HGGDREIYVLGREERIVQSIIEAISRSIG-RFF
----------PSDTLCNP-GNKIKIPETHGIRA------------------RKHC-----
--KG-AV-----------------------------------------------------
------------------------------------------------------------
---------------------------------------------------WTCSTSD--
-------------DARKWN--QGHF-VTKFA--LMLCEFT------------LPKWWPII
IRGCSMFTN-KYMMMN-------------MRYISILSRH---------------------
----KELEVE--------------------D-EFSRTIFKAFH-----GE----------
VIVPW-MSDGST---------YL--------KTKTGMMQGILHFTSSLLHTLHQEFIR--
----SLSFKIFNTKVK-------------PE-----------MSQS---I-V------ID
MMQ--GSDDSSMM----ISFPCSN-----------EDELMKCK------------IAAAI
CFRMKKRLGIYLAIYPS-EKST------------SNTDF-VMEYNSEFFFH----SQHVR
PTVRWVAACCNLPEVETL--VARQEEASNLMTSVSEGGGSFSLAACIQQAQCTLHYMLMG
MGVS------SLFDE-YKKAILKWKDPG--------------------------------
-LGFFLL-DNPYCAGLGGFRFNLYKAI---------------------TRTDLKRLYSYF
MK-------KVRQGTE----------------------------------------ESD-
D------------------TIPESCSVSPGGAIVLSSA----LRWGSKQK------FY--
----KLR----------------------------DKL-------------NI-------
------------------------------------------------------------
------------------------------------------------------------
---------------------------------------------P--------------
------------------------------------------------------------
------------------------------------------------------------
------------------------------------------------------------
------------------------------------------------------------
------------------------------------------------------------
------------------------------------------------------------
----------------------------ED-WIDQIN-----------------------
----------------------------QNPS----------------------------
------------------------------------------------------------
-----------VLY----------------------------------------------
------------------------------------------------------------
------------------------------------------------------------
------------------------------------------------------------
------------------------------------------------------------
------------------------------------------------------------
------------------------------------------------------------
------------------------------------------------------------
--
>HM466934
------------------------------------------------------------
------------------------------------------------------------
------------------------------------------------------------
------------------------------------------------------------
------------------------------------------------------------
------------------------------------------------------------
------------------------------------------------------------
------------------------------------------------------------
------------------------------------------------------------
------------------------------------------------------------
---------------------------------------------------------EHL
CP-----------TDDVYLGSGDP-------------KEP------KMHEFSRSFLKKCT
DHGKTIL------RKIY-G---------------QNFLQQIDTQIMREISTITLE-----
---------KLATLKASSNFDEK----------------WYDYEK---------------
--------------------------------------------CS-K------------
---EDYHREKAIVK----------------------------------------------
-----------------MS----------------------EFAASG-------------
-----------------------------------------------------KT-----
------------------LAI---------------------------------------
-----------------------------EVF----------------------------
----------------------------DECMKFVERRG---------------------
------------------------------------------------------------
-----------------------N----MH--IC--------------------------
-------------LFK-KQQ-------HGGDREIYVLGREGRIIQSIVEAISRSIG-RFF
----------PSDTLCNP-GNKIKIPETHGIRA------------------RKHC-----
--KG-AV-----------------------------------------------------
------------------------------------------------------------
---------------------------------------------------WTCSTSD--
-------------DARKWN--QGHF-VTKFA--LMLCEFT------------LPKWWPII
IRGCSMFTN-KYMMMN-------------MRYISILSRH---------------------
----KELDIE--------------------D-EFSRTIFKAFH-----GE----------
VTVPW-MDAGAT---------FL--------KTKTGMMQGILHFTSSLLHTLHQEFIR--
----SLSFKIFNTKVR-------------PE-----------MSQS---V-V------ID
MMQ--GSDDSSMM----ISFPCSN-----------EDELMKCK------------IAAAI
CFRIKKRLGVFLAIYPS-EKST------------SNTDF-VMEYNSEFFFH----SQHVR
PTVRWIAACCNLPEVETL--VARQEEASNLMTSVSEGGGSFSLAACIQQAQCTLHYMLMG
MGVS------SLFEE-YKKAIIRWKDPG--------------------------------
-LGFFLL-DNPYCAGLGGFRFNLYKAI---------------------AQTPLKCLYSYF
MK-------KVRHGLE----------------------------------------TND-
G------------------TIPESCSVSPGGAIVLSSA----LRWGSKQK------FY--
----KLR----------------------------DKL-------------NI-------
------------------------------------------------------------
------------------------------------------------------------
---------------------------------------------P--------------
------------------------------------------------------------
------------------------------------------------------------
------------------------------------------------------------
------------------------------------------------------------
------------------------------------------------------------
------------------------------------------------------------
----------------------------ED-WIDQIN-----------------------
----------------------------QNPS----------------------------
------------------------------------------------------------
-----------ILY----------------------------------------------
------------------------------------------------------------
------------------------------------------------------------
------------------------------------------------------------
------------------------------------------------------------
------------------------------------------------------------
------------------------------------------------------------
------------------------------------------------------------
--
>HM566138
------------------------------------------------------------
------------------------------------------------------------
------------------------------------------------------------
------------------------------------------------------------
------------------------------------------------------------
------------------------------------------------------------
------------------------------------------------------------
------------------------------------------------------------
------------------------------------------------------------
------------------------------------------------------------
-----------------------------------------------------------L
KP-----------GTDEFLGWGDP-------------EDP------KTHEFSRSYLKEVC
EHGKAIL------KRMY-G---------------HNVLQQIDDQITREISSLTIE-----
---------RLATLKATSNFDEN----------------WYVYKD---------------
--------------------------------------------CK-D------------
---KNYTRDKLLVK----------------------------------------------
-----------------MS----------------------QFASEG-------------
-----------------------------------------------------KT-----
------------------LAI---------------------------------------
-----------------------------EKF----------------------------
----------------------------EDCMTSIESRG---------------------
------------------------------------------------------------
-----------------------A----MH--IC--------------------------
-------------LFK-KQQ-------HGGLREIYVMGAEERIVQSVVECIAKTVG-KFF
----------SSDTLCNP-NNKSRIPESHAHRA------------------RKHC-----
--RS-SV-----------------------------------------------------
------------------------------------------------------------
---------------------------------------------------WTCATSD--
-------------DAKKWN--QGHF-VTKFA--MMLCEFT------------SPKWWPII
IRGCSMFTR-KFMMMN-------------MRYLDILNGH---------------------
----RELKVD--------------------D-EFVMTLFNAYH-----GE----------
VEVPW-LEKGRT---------YL--------QTTTGMMQGILHSTSSLLHTLHQEFVR--
----SLSFKVFNMKVQ-------------PD-----------MGSK---V-V------CD
VMQ--GSDDSSMI----ISFPANE-----------DSTFMKCK------------MAAAM
CFRVKKTLGLYLGIYPS-EKST------------SNTDF-VMEYNSEFFFH----TSHVR
PLVRWVSSCCSLPEVETL--VARQEEASNLLTSISEGGGSFALSAMIQQSQCTIHYQLIG
MGVS------SIFPH-YRRALARWKDPG--------------------------------
-LGFFLL-DNPYAAGLGGFRFNLFKAI---------------------TMTELQKVYAYF
MR-------KVKDNS-----------------------------------------LPE-
--EEGV-------------LVPETCSVSPGGAIIMSSS----LKWGSRKK------FS--
----RLR----------------------------DRL-------------NI-------
------------------------------------------------------------
------------------------------------------------------------
---------------------------------------------P--------------
------------------------------------------------------------
------------------------------------------------------------
------------------------------------------------------------
------------------------------------------------------------
------------------------------------------------------------
------------------------------------------------------------
----------------------------EN-WVELIN-----------------------
----------------------------DNPE----------------------------
------------------------------------------------------------
-----------VL-----------------------------------------------
------------------------------------------------------------
------------------------------------------------------------
------------------------------------------------------------
------------------------------------------------------------
------------------------------------------------------------
------------------------------------------------------------
------------------------------------------------------------
--
>HM566147
------------------------------------------------------------
------------------------------------------------------------
------------------------------------------------------------
------------------------------------------------------------
------------------------------------------------------------
------------------------------------------------------------
------------------------------------------------------------
------------------------------------------------------------
------------------------------------------------------------
------------------------------------------------------------
--------------------------L------------------------------EHM
CP-----------EDDKYLGADDP-------------EEP------KMHEFSRSYLMECI
QHGKQLL------ARMH-G---------------HNFMDLIDEQIVREVSQLTIE-----
---------RLATLKATSNFNEN----------------WYVYKD---------------
--------------------------------------------VK-D------------
---KNYTRDKLLVK----------------------------------------------
-----------------MS----------------------NYASEG-------------
-----------------------------------------------------NS-----
------------------IAL---------------------------------------
-----------------------------QKF----------------------------
----------------------------EDCMTTIEKRG---------------------
------------------------------------------------------------
-----------------------S----MH--IC--------------------------
-------------LFK-KQQ-------HGGLREIYVMGAEERIVQSLVESIAKSIG-RFF
----------PSDTLCNP-ANKTKIPESHGVRA------------------RKHC-----
--EG-SV-----------------------------------------------------
------------------------------------------------------------
---------------------------------------------------WTCSTSD--
-------------DARKWN--QGHF-VTKFA--LMLREFT------------HPKWWPII
IRGCSMFTE-KKMMMN-------------LNFIRILDCH---------------------
----KELKTS--------------------D-EFANTLFKAYH-----GE----------
IEVPW-AKPGRT---------YL--------TTKTGMMQGILHFTSSLLHTLHQEFIR--
----SLTFKVFNSKVH-------------PE-----------MSHK---M-V------CD
MMQ--GSDDSSMM----LSFPSRD-----------ESTIAKCK------------VAASL
CFRLKKKLGIYIGIYPS-EKST------------SNTDF-VMEYNSEFYFH----SQHVR
PTIRWISASCSLPEVETL--VARQEEAANLLTAITEGGGSFSLASCVQHAQCTLHYMLIG
MGVS------ELFYE-YKKAINRWKDPG--------------------------------
-IGFFLM-DNPYSAGLGGFRYNLYRAI---------------------TGTNLQKIYAFF
LK-------KVRG-------------------------------------------EKD-
--DEDL-D-------NLE---PDSCSVSPGGALILSSS----LKWGSRQK------FY--
----RLR----------------------------DRL-------------NI-------
------------------------------------------------------------
------------------------------------------------------------
---------------------------------------------P--------------
------------------------------------------------------------
------------------------------------------------------------
------------------------------------------------------------
------------------------------------------------------------
------------------------------------------------------------
------------------------------------------------------------
----------------------------SD-WLEKIN-----------------------
----------------------------ENPA----------------------------
------------------------------------------------------------
------------------------------------------------------------
------------------------------------------------------------
------------------------------------------------------------
------------------------------------------------------------
------------------------------------------------------------
------------------------------------------------------------
------------------------------------------------------------
------------------------------------------------------------
--
>HM566152
------------------------------------------------------------
------------------------------------------------------------
------------------------------------------------------------
------------------------------------------------------------
------------------------------------------------------------
------------------------------------------------------------
------------------------------------------------------------
------------------------------------------------------------
------------------------------------------------------------
------------------------------------------------------------
-----------------------------------------------------------L
CP-----------ENMDYLGFEDP-------------LEP------KMHEFSRSYLKQCI
DHAKQCL------RKMY-G---------------HNVMDQIDNQITRDVASITLE-----
---------RLATLKASSNFNES----------------WYNYKD---------------
--------------------------------------------VK-D------------
---KQYSRDKVIVK----------------------------------------------
-----------------MS----------------------EMASSG-------------
-----------------------------------------------------KT-----
------------------LAI---------------------------------------
-----------------------------QCF----------------------------
----------------------------EECMSKIESRG---------------------
------------------------------------------------------------
-----------------------C----MH--IC--------------------------
-------------LFK-KQQ-------HGGLREIYVMGAEERIVQSIIESIAKSIG-RFF
----------PSDTLCNP-GNKTKIPESHGMRA------------------RSHC-----
--KG-SV-----------------------------------------------------
------------------------------------------------------------
---------------------------------------------------WTCATSD--
-------------DARKWN--QGHF-VTKFA--LMLCEFT------------QPKWWPII
IRGCSMFTN-KYMMMN-------------LQYLSILDKH---------------------
----REILVE--------------------D-DFVNDLFLAYH-----GE----------
KPQQW-IDTGST---------YL--------KTKTGMMQGILHFTSSLLHTIHQEFIR--
----SLSFKIFNLKVH-------------PE-----------MAFN---V-V------CD
MMQ--GSDDSSMI----ISFPAKD-----------DIFFSKCK------------MAAAL
CFRIKKLLGVYLAIYPS-EKST------------SNTDF-VMEYNSEFYFH----SQHIR
PTIRWIAASCSLPEVETL--VARQEEATNLMTSVTEGGGSFSLAHCIQHSQCSLHYMLMG
MGLS------SLFGE-FKKAILKWKDPG--------------------------------
-LGFFLL-DNPYCAGLGGFRFNLFKAI---------------------TQTNLKQLYAYF
MK-------KVRK-------------------------------------------GDE-
--DSDF-I-------S-------HCSVSPGGAIILSSA----LKWGSKQK------FI--
----KLR----------------------------SRL-------------DI-------
------------------------------------------------------------
------------------------------------------------------------
---------------------------------------------P--------------
------------------------------------------------------------
------------------------------------------------------------
------------------------------------------------------------
------------------------------------------------------------
------------------------------------------------------------
------------------------------------------------------------
----------------------------DD-WIERIN-----------------------
----------------------------DNPS----------------------------
------------------------------------------------------------
-----------ILY----------------------------------------------
------------------------------------------------------------
---------------------------------RAPR-----------------------
------------------------------------------------------------
------------------------------------------------------------
------------------------------------------------------------
------------------------------------------------------------
------------------------------------------------------------
--
>HM566155
------------------------------------------------------------
------------------------------------------------------------
------------------------------------------------------------
------------------------------------------------------------
------------------------------------------------------------
------------------------------------------------------------
------------------------------------------------------------
------------------------------------------------------------
------------------------------------------------------------
------------------------------------------------------------
-----------------------------------------------------------L
KP-----------DSDRFLGWEDP-------------SDP------KTHEFSRSYIKEIC
NHGKAIL------KRIY-G---------------QSIMQQIDDQITREVSSLTIE-----
---------RLATLKATSNFDEN----------------WYIYKD---------------
--------------------------------------------CK-D------------
---KNYTRDKLLVK----------------------------------------------
-----------------MS----------------------QFASEG-------------
-----------------------------------------------------KT-----
------------------LAI---------------------------------------
-----------------------------EKF----------------------------
----------------------------EDCMTAIEERG---------------------
------------------------------------------------------------
-----------------------A----MH--VC--------------------------
-------------LFK-KQQ-------HGGLREIYVMGAEERVVQALVECIAKTVG-KFF
----------SSDTLCNP-NNKSRIPESHAHRA------------------RKHC-----
--RS-SV-----------------------------------------------------
------------------------------------------------------------
---------------------------------------------------WTCATSD--
-------------DAKKWN--QGHF-VTKFA--LMLCEFT------------SPKWWPII
IRGCSMFTR-KYMMMN-------------MRYLDILNGH---------------------
----RELKVD--------------------D-DFVMTLFLAYH-----GE----------
LDVPW-LERGRT---------YL--------QTTTGMMQGILHSTSSLLHTLHQEFIR--
----SLSFKIFNLKVS-------------PD-----------MGSR---V-V------CD
VMQ--GSDDSSMI----ISFPACE-----------DSVFTKCK------------LAAAM
CFRVKKTLGLYAGIYPS-EKST------------SNTDF-VMEYNSEFFFH----SSHVR
PLIRWIASCCSLPEVETL--VARQEEASNLLTSISEGGGSFGLTAMIQQSQCTLHYQLVG
MGVS------SVFPH-YRKALSRWKDPG--------------------------------
-LGFFLL-DNPFAAGLGGFRFNLFKAI---------------------TMTELQKVYAYF
MK-------KVKEGT-----------------------------------------TPD-
--DDGV-------------LVPESCSVSPGGAIIMSSS----LKWGSRKK------FA--
----KLR----------------------------DRL-------------NI-------
------------------------------------------------------------
------------------------------------------------------------
---------------------------------------------P--------------
------------------------------------------------------------
------------------------------------------------------------
------------------------------------------------------------
------------------------------------------------------------
------------------------------------------------------------
------------------------------------------------------------
----------------------------DD-WIDKIN-----------------------
----------------------------HNPQ----------------------------
------------------------------------------------------------
-----------LL-----------------------------------------------
------------------------------------------------------------
------------------------------------------------------------
------------------------------------------------------------
------------------------------------------------------------
------------------------------------------------------------
------------------------------------------------------------
------------------------------------------------------------
--
>HM566159
------------------------------------------------------------
------------------------------------------------------------
------------------------------------------------------------
------------------------------------------------------------
------------------------------------------------------------
------------------------------------------------------------
------------------------------------------------------------
------------------------------------------------------------
------------------------------------------------------------
------------------------------------------------------------
------------------------------------------------------------
---------------YNYLGLGDPP-----------SDDL------RFHEYSVSFLKHLC
LHAEHDL------RRNW-G---------------ESFRSMITRDIVDAIASIDLE-----
---------RLATLKASSNFNEE----------------WYQKRT---------------
-----------------------------------------------D------------
--GKVYHRCKVLEK----------------------------------------------
-----------------VS----------------------QYIKKS-------------
-----------------------------------------------------SS-----
------------------HLH---------------------------------------
-----------------------------HIM----------------------------
----------------------------EECLRKVEGQG---------------------
------------------------------------------------------------
-----------------------C----MH--IC--------------------------
-------------LFK-KPQ-------HGGLREIYVLGFEERVVQLVIETIARQIC-KRF
----------KSETLTNP-KQKLAIPETHGLRA------------------VKTC-----
--GI-HH-----------------------------------------------------
------------------------------------------------------------
---------------------------------------------------ETVATSD--
-------------DAAKWN--QCHH-VTKFA--LMLCHFT------------DPLFHGFI
IRGCSLFMR-KRIMID-------------QSLIDIIDSH---------------------
----TSLDTT--------------------D-EYLQKIHRGYH-----GSI--------D
EQPRW-MVRGGA---------FV--------QTETGMMQGILHYTSSLLHTLLQEWLK--
----NFAQKFIRSKAS-------------VD-----------QRPD---V-L------ID
VLQ--SSDDSGMM----ISFPSMD-----------KATTGKYR------------YLAAL
IFKFKKEVGRYLGIYSS-VKST------------NNTLH-LLEFNSEFFFH----INHNR
PLLRWITACDTISEQESL--ASRQEEMYNNLTSVLEGGGSFSLVTFCQYGQLMLHYTLLG
MTVS------PLFLE-YIKLVSEIKDPS--------------------------------
-LGFFLM-DHPFGSGLSGFKYNVWVAV---------------------QNSVLGSRYRCL
LE-------AIQDSTSD-------------------------------------------
-------------------TPKKTLDTTSSGTFVQSTI----IRFGDRKK------WQ--
----RLV----------------------------DRL-------------SL-------
------------------------------------------------------------
------------------------------------------------------------
---------------------------------------------P--------------
------------------------------------------------------------
------------------------------------------------------------
------------------------------------------------------------
------------------------------------------------------------
------------------------------------------------------------
------------------------------------------------------------
----------------------------AD-WLEIID-----------------------
----------------------------DNPE----------------------------
------------------------------------------------------------
-----------VVY----------------------------------------------
------------------------------------------------------------
---------------------------------RRPRDG---------------------
------------------------------------------------------------
------------------------------------------------------------
------------------------------------------------------------
------------------------------------------------------------
------------------------------------------------------------
--
>HM566162
------------------------------------------------------------
------------------------------------------------------------
------------------------------------------------------------
------------------------------------------------------------
------------------------------------------------------------
------------------------------------------------------------
------------------------------------------------------------
------------------------------------------------------------
------------------------------------------------------------
------------------------------------------------------------
-----------------------------------------------------------L
KP-----------ETDEYLGWGDP-------------VEP------KTHEFSRSYLKEVC
EHGKAVL------KRIY-G---------------HNVLQQIDDQITREISSLTIE-----
---------RLATLKATSNFDEN----------------WYVYKD---------------
--------------------------------------------CK-D------------
---KNYTRDKLLVR----------------------------------------------
-----------------MS----------------------QFASEG-------------
-----------------------------------------------------KT-----
------------------LAI---------------------------------------
-----------------------------EKF----------------------------
----------------------------EECMDSIESRG---------------------
------------------------------------------------------------
-----------------------A----MH--IC--------------------------
-------------LFK-KQQ-------HGGLREIYVMGAEERIVQSIVECIAKTVG-KFF
----------SSDTLCNP-NNKSRIPESHAYRA------------------RKHC-----
--RS-SV-----------------------------------------------------
------------------------------------------------------------
---------------------------------------------------WTCATSD--
-------------DAKKWN--QGHF-VTKFA--MMLCEFT------------TPKWWPII
IRGCSMFTR-KFMMMN-------------MRYLDILNGH---------------------
----RELKVD--------------------D-EFVMTLFNAYH-----GE----------
VEVPW-LEKGRT---------YL--------QTTTGMMQGILHSTSSLLHTLHQEFIR--
----SLSFKVFNMKVQ-------------PD-----------MGSK---V-V------CD
VMQ--GSDDSSMI----ISFPANE-----------GPIFMKCK------------MAAAM
CFRIKKTLGLYLGIYPS-EKST------------SNTDF-VMEYNSEFFFH----TSHVR
PLVRWVSSCCSLPEVETL--VARQEEASNLLTSISEGGGSFALSAMIQQSQCTIHYQLIG
MGVS------SIFSH-YIRALSRWKDPG--------------------------------
-LGFFLL-DNPYAAGLGGFRFNLFKAI---------------------TMTELQKVYAYF
MK-------KVKDNS-----------------------------------------QTE-
--EEGV-------------LVPETCSVSPGGAIIMSSS----LKWGSRKK------FS--
----RLR----------------------------DRL-------------NI-------
------------------------------------------------------------
------------------------------------------------------------
---------------------------------------------P--------------
------------------------------------------------------------
------------------------------------------------------------
------------------------------------------------------------
------------------------------------------------------------
------------------------------------------------------------
------------------------------------------------------------
----------------------------EN-WVEMIN-----------------------
----------------------------NNPE----------------------------
------------------------------------------------------------
-----------VL-----------------------------------------------
------------------------------------------------------------
------------------------------------------------------------
------------------------------------------------------------
------------------------------------------------------------
------------------------------------------------------------
------------------------------------------------------------
------------------------------------------------------------
--
>HM566164
------------------------------------------------------------
------------------------------------------------------------
------------------------------------------------------------
------------------------------------------------------------
------------------------------------------------------------
------------------------------------------------------------
------------------------------------------------------------
------------------------------------------------------------
------------------------------------------------------------
------------------------------------------------------------
----------------------------------------------------------HL
CP-----------ETDENLGVGDP-------------LEP------KMHEFSRSYLKSCI
EHAKHLL------KRTH-G---------------SSYMKMIDSQIMRELSSLTLE-----
---------RLATLKATSCFNES----------------WYSFKE---------------
--------------------------------------------VK-D------------
---KSYSRDKLIVK----------------------------------------------
-----------------MS----------------------EFANSG-------------
-----------------------------------------------------KT-----
------------------LAI---------------------------------------
-----------------------------HMF----------------------------
----------------------------EQCMNLIEQRG---------------------
------------------------------------------------------------
-----------------------A----MH--IC--------------------------
-------------LFK-KMQ-------HGGLREIYVMGAEERIVQSVVETISRCIG-CFF
----------PSDTLCNP-ANKSRIPESHGMRA------------------RKHC-----
--RG-PV-----------------------------------------------------
------------------------------------------------------------
---------------------------------------------------WTCATSD--
-------------DAKKWN--QGHF-VTKFS--LMLCSFT------------SPKWWPII
VRGCSMFTN-KFMMMN-------------MRYIEILHNH---------------------
----RDLTVN--------------------D-EFVNQLYSAYH-----GD----------
LEVPW-ISPGCT---------YL--------KTKTGMMQGILHFTSSLLHTIHQEYIR--
----SLSFKIINMKVH-------------PE-----------ASYK---V-V------CD
MMQ--GSDDSSMI----MSFPSSD-----------LAMLARFK------------VAAAI
CFRVKKDLGIYIGIYKS-EKCT------------SNTDF-VMEYNSEFYFH----SQHVR
PTIRWVASCCNLPEVETL--VARQEEASNLMTSISEGGGSFALSAQIQQAQCTLHYMLMG
MGVT------DLFKH-YKVAIMRWKDPG--------------------------------
-LGFFLL-DNPYCAGLGGFRFNLYKAI---------------------TRTQLQKLYAYF
LR-------KVRK-------------------------------------------NSD-
--DGDQ---------------LETCSVSPGGALIMSSS----LKWGSRQK------FL--
----KLR----------------------------SRL-------------NI-------
------------------------------------------------------------
------------------------------------------------------------
---------------------------------------------P--------------
------------------------------------------------------------
------------------------------------------------------------
------------------------------------------------------------
------------------------------------------------------------
------------------------------------------------------------
------------------------------------------------------------
----------------------------ED-WVDRIN-----------------------
----------------------------EIPD----------------------------
------------------------------------------------------------
-----------ILY----------------------------------------------
------------------------------------------------------------
---------------------------------RA-------------------------
------------------------------------------------------------
------------------------------------------------------------
------------------------------------------------------------
------------------------------------------------------------
------------------------------------------------------------
--
>HM566167
------------------------------------------------------------
------------------------------------------------------------
------------------------------------------------------------
------------------------------------------------------------
------------------------------------------------------------
------------------------------------------------------------
------------------------------------------------------------
------------------------------------------------------------
------------------------------------------------------------
------------------------------------------------------------
-----------------------------------------------------------L
CP-----------ENMDYLGFEDP-------------LEP------KMHEFSRSYLKQCI
DHAKQCL------RKMY-G---------------HNVMDQIDNQITRDVASITLE-----
---------RLATLKASSNFNES----------------WYNYKD---------------
--------------------------------------------VK-D------------
---KQYSRDKVIVK----------------------------------------------
-----------------MS----------------------EMASSG-------------
-----------------------------------------------------KT-----
------------------LAI---------------------------------------
-----------------------------QCF----------------------------
----------------------------EECMSKIESRG---------------------
------------------------------------------------------------
-----------------------C----MH--IC--------------------------
-------------LFK-KQQ-------HGGLREIYVMGAEERIVQSIIESIAKSIG-RFF
----------PSDTLCNP-GNKTKIPESHGMRA------------------RSHC-----
--KG-SV-----------------------------------------------------
------------------------------------------------------------
---------------------------------------------------WTCATSD--
-------------DARKWN--QGHF-VTKFA--LMLCEFT------------QPKWWPII
IRGCSMFTN-KYMMMN-------------LQYLSILDKH---------------------
----REILVE--------------------D-DFVNDLFLAYH-----GE----------
KPQQW-IDTGST---------YL--------KTKTGMMQGILHFTSSLLHTIHQEFIR--
----SLSFKIFNLKVH-------------PE-----------MAFN---V-V------CD
MMQ--GSDDSSMI----ISFPAKD-----------DIFFSKCK------------MAAAL
CFRIKKLLGVYLAIYPS-EKST------------SNTDF-VMEYNSEFYFH----SQHIR
PTIRWIAASCSLPEVETL--VARQEEATNLMTSVTEGGGSFSLAHCIQHSQCSLHYMLMG
MGLS------SLFGE-FKKAILKWKDPG--------------------------------
-LGFFLL-DNPYCAGLGGFRFNLFKAI---------------------TQTNLKQLYAYF
MK-------KVRK-------------------------------------------GDE-
--DSDF-I-------S-------HCSVSPGGAIILSSA----LKWGSKQK------FI--
----KLR----------------------------SRL-------------DI-------
------------------------------------------------------------
------------------------------------------------------------
---------------------------------------------P--------------
------------------------------------------------------------
------------------------------------------------------------
------------------------------------------------------------
------------------------------------------------------------
------------------------------------------------------------
------------------------------------------------------------
----------------------------DD-WIERIN-----------------------
----------------------------DNPS----------------------------
------------------------------------------------------------
-----------ILY----------------------------------------------
------------------------------------------------------------
---------------------------------RAPR-----------------------
------------------------------------------------------------
------------------------------------------------------------
------------------------------------------------------------
------------------------------------------------------------
------------------------------------------------------------
--
>HM566174
------------------------------------------------------------
------------------------------------------------------------
------------------------------------------------------------
------------------------------------------------------------
------------------------------------------------------------
------------------------------------------------------------
------------------------------------------------------------
[truncated: 1,758,258 more chars]
