# Supplementary material for: Metatranscriptomic analysis reveals the diversity of RNA viruses in ticks in Inner Mongolia, China
Source: PLoS Negl Trop Dis. 2024 Dec 11;18(12):e0012706. doi: 10.1371/journal.pntd.0012706 (PMC11634002; doi:10.1371/journal.pntd.0012706)
Supplement: S1 File — (ZIP) [file pntd.0012706.s005.zip › S1 File/Bunyavirales/Bunyavirales_rdrp_m.fasta.log]

IQ-TREE multicore version 1.6.12 for Linux 64-bit built Mar 16 2020
Developed by Bui Quang Minh, Nguyen Lam Tung, Olga Chernomor,
Heiko Schmidt, Dominik Schrempf, Michael Woodhams.

Host:    DESKTOP-5FPH2QN (AVX2, FMA3, 100 GB RAM)
Command: iqtree -s bun_rdrp_m.fasta -m MFP -bb 1000 -nt 32
Seed:    941069 (Using SPRNG - Scalable Parallel Random Number Generator)
Time:    Tue Apr 23 08:44:07 2024
Kernel:  AVX+FMA - 32 threads (36 CPU cores detected)

Reading alignment file bun_rdrp_m.fasta ... Fasta format detected
Alignment most likely contains protein sequences
WARNING: 81 sites contain only gaps or ambiguous characters.
Alignment has 578 sequences with 3662 columns, 1702 distinct patterns
1233 parsimony-informative, 257 singleton sites, 2172 constant sites
          Gap/Ambiguity  Composition  p-value
   1  AB009656   83.70%    passed     95.59%
   2  AB061774   83.70%    failed      0.46%
   3  AB190458   84.24%    passed     28.42%
   4  AB586645   83.92%    failed      1.20%
   5  AB620102   83.67%    passed     11.07%
   6  AB620105   83.67%    passed     10.51%
   7  AB620108   83.67%    passed     17.50%
   8  AB693151   84.11%    passed      5.31%
   9  AB712372   83.64%    passed     16.35%
  10  AB842088   83.67%    passed     25.63%
  11  AB972429   83.70%    passed     21.94%
  12  AB972431   84.19%    failed      3.23%
  13  AF025538   83.67%    failed      0.11%
  14  AF133128   83.67%    failed      0.28%
  15  AF291704   83.67%    failed      2.42%
  16  AF427517   84.08%    failed      2.15%
  17  AF484424   83.64%    failed      2.03%
  18  AJ005637   83.83%    passed     10.49%
  19  AJ410617   83.67%    passed     24.01%
  20  AM941711   83.67%    failed      0.00%
  21  AY216502   84.11%    failed      0.44%
  22  AY216514   89.19%    failed      4.87%
  23  AY216517   83.67%    failed      2.98%
  24  AY216519   83.67%    passed     13.26%
  25  AY358021   83.83%    passed      9.67%
  26  AY358022   84.43%    passed      6.75%
  27  AY358024   83.70%    failed      0.47%
  28  AY358026   83.97%    failed      3.44%
  29  AY389361   84.00%    failed      0.01%
  30  AY494081   83.97%    failed      1.08%
  31  AY563040   84.46%    failed      0.00%
  32  AY772169   83.75%    failed      4.44%
  33  AY847351   84.11%    failed      1.19%
  34  AY924390   84.19%    failed      0.00%
  35  AY924393   83.86%    failed      0.00%
  36  AY924395   83.86%    failed      0.10%
  37  BK059263   83.67%    failed      0.00%
  38  D10066     83.64%    failed      0.01%
  39  D10759     83.78%    failed      2.32%
  40  D31879     84.00%    passed     36.45%
  41  DQ056292   83.64%    passed     13.69%
  42  DQ211612   84.00%    failed      0.15%
  43  DQ256124   83.70%    failed      0.16%
  44  DQ328876   83.83%    failed      1.61%
  45  DQ328878   83.75%    failed      1.07%
  46  DQ375403   83.64%    passed     88.23%
  47  DQ825770   83.67%    passed     11.63%
  48  EF485032   84.03%    passed     11.89%
  49  EF543525   83.64%    passed     39.82%
  50  EF552435   83.70%    failed      0.18%
  51  EF641806   83.70%    passed     11.20%
  52  EF646763   83.67%    passed     10.75%
  53  EU136039   83.83%    failed      2.03%
  54  EU203678   84.03%    passed     11.00%
  55  EU257628   83.64%    failed      0.38%
  56  EU260464   83.94%    failed      1.45%
  57  EU627611   84.19%    failed      1.64%
  58  EU627612   83.86%    failed      0.74%
  59  EU627613   83.94%    passed      9.54%
  60  EU665255   83.83%    passed     19.63%
  61  EU725771   83.70%    passed     30.73%
  62  EU788002   83.70%    passed     39.38%
  63  FJ623474   83.92%    failed      0.17%
  64  FJ822962   83.92%    failed      0.05%
  65  FJ858378   83.67%    failed      2.88%
  66  FJ943510   83.83%    passed     74.91%
  67  FJ952385   83.70%    passed      6.26%
  68  FR823299   83.67%    failed      0.00%
  69  GQ200821   83.67%    passed     13.51%
  70  GQ244526   83.67%    passed     12.11%
  71  GQ847513   83.64%    passed     78.03%
  72  GU078661   83.75%    failed      3.82%
  73  GU735408   83.67%    failed      0.22%
  74  GU904041   83.67%    passed     15.96%
  75  HE795087   84.24%    passed     15.62%
  76  HE795090   84.24%    passed     56.24%
  77  HE795093   83.67%    passed      8.08%
  78  HE795096   85.28%    passed     36.52%
  79  HE795099   83.64%    passed     32.88%
  80  HE795102   84.24%    passed     61.10%
  81  HE795105   86.89%    passed     86.59%
  82  HE795108   83.64%    passed     35.33%
  83  HF568801   83.64%    failed      0.00%
  84  HF912243   83.64%    failed      0.00%
  85  HG763861   83.67%    failed      3.21%
  86  HM007352   84.05%    passed     28.62%
  87  HM015221   83.70%    passed      9.43%
  88  HM119401   83.64%    passed     56.21%
  89  HM119407   83.64%    passed     64.46%
  90  HM119410   83.64%    passed     92.47%
  91  HM119413   83.64%    passed     51.11%
  92  HM119416   83.64%    passed     45.15%
  93  HM119419   83.64%    passed     60.62%
  94  HM119422   83.64%    passed     55.70%
  95  HM119425   83.64%    passed     60.62%
  96  HM119428   83.64%    passed     75.37%
  97  HM119431   83.64%    passed     76.87%
  98  HM119434   83.64%    passed     68.00%
  99  HM466934   83.64%    passed     64.12%
 100  HM566138   83.67%    passed     69.52%
 101  HM566147   83.64%    passed     94.84%
 102  HM566152   83.64%    passed     65.21%
 103  HM566155   83.67%    passed     78.46%
 104  HM566159   83.67%    passed      9.11%
 105  HM566162   83.67%    passed     82.67%
 106  HM566164   83.67%    passed     69.62%
 107  HM566167   83.64%    passed     65.21%
 108  HM566174   83.64%    passed     91.29%
 109  HM566181   83.67%    passed     27.91%
 110  HM566185   83.64%    passed     82.73%
 111  HM566191   83.78%    passed     12.19%
 112  HM627178   83.67%    passed      5.98%
 113  HM627185   83.67%    passed     63.18%
 114  HM639780   83.78%    failed      4.42%
 115  HM745930   83.67%    passed     11.04%
 116  HQ541738   83.67%    passed     41.58%
 117  HQ728385   83.70%    failed      1.05%
 118  HQ734817   84.03%    passed     11.94%
 119  HQ834697   83.67%    passed     47.07%
 120  HQ871942   83.70%    failed      0.00%
 121  J04340     83.92%    failed      0.24%
 122  JF417980   83.64%    failed      1.18%
 123  JF838324   83.67%    passed      9.11%
 124  JF838327   83.67%    passed     71.63%
 125  JF838330   83.64%    passed      9.23%
 126  JF911697   83.67%    passed     24.73%
 127  JF920133   83.64%    passed     14.30%
 128  JF920136   84.41%    passed     86.56%
 129  JF920148   83.67%    passed     26.58%
 130  JF939846   83.64%    passed     33.91%
 131  JN560178   83.67%    failed      1.67%
 132  JN572062   83.83%    passed      9.68%
 133  JN572065   85.12%    passed     43.01%
 134  JN572071   83.83%    passed     21.15%
 135  JN572074   83.83%    passed     13.92%
 136  JN572080   83.83%    passed     11.79%
 137  JN968590   83.83%    passed     24.63%
 138  JQ082302   83.67%    passed     23.37%
 139  JQ659256   83.67%    failed      0.59%
 140  JQ675598   83.67%    passed     36.17%
 141  JQ717261   83.75%    passed     23.12%
 142  JQ717263   83.67%    failed      1.81%
 143  JQ924562   83.78%    passed     10.53%
 144  JX028271   83.64%    passed     15.91%
 145  JX472400   83.70%    passed     87.88%
 146  JX472403   83.70%    passed     69.06%
 147  JX846606   83.78%    failed      0.94%
 148  JX961616   83.67%    passed     10.68%
 149  JX983194   83.67%    passed     38.84%
 150  KC136242   83.64%    passed     13.08%
 151  KC335496   83.67%    failed      3.66%
 152  KC355457   86.89%    passed     81.56%
 153  KC490922   83.67%    passed     16.27%
 154  KC508670   83.70%    failed      2.36%
 155  KC589005   83.67%    passed      8.86%
 156  KC608152   83.83%    passed     17.32%
 157  KC631784   83.67%    passed     46.99%
 158  KC669549   83.64%    passed     25.98%
 159  KC669693   83.70%    passed      5.18%
 160  KC854418   84.19%    passed     23.62%
 161  KC880347   87.14%    passed     80.11%
 162  KF153118   83.64%    passed     17.19%
 163  KF234075   83.83%    passed      9.79%
 164  KF234253   83.78%    failed      4.53%
 165  KF254770   84.19%    passed     11.83%
 166  KF254773   84.19%    passed     23.96%
 167  KF254776   84.19%    passed     70.60%
 168  KF254779   84.19%    passed     62.12%
 169  KF297900   83.64%    passed     86.40%
 170  KF297903   83.64%    passed     36.73%
 171  KF297909   83.64%    passed     51.73%
 172  KF543244   83.67%    passed     73.86%
 173  KF590574   83.67%    failed      0.83%
 174  KF590577   83.67%    failed      0.14%
 175  KF697138   83.67%    passed     31.46%
 176  KF697139   83.67%    passed     63.35%
 177  KF697142   83.64%    failed      2.32%
 178  KF697147   83.64%    passed      7.02%
 179  KF697150   83.64%    passed     49.56%
 180  KF697153   83.64%    passed     32.37%
 181  KF697154   83.75%    failed      0.13%
 182  KF848980   83.67%    passed     23.27%
 183  KF892052   83.64%    failed      1.08%
 184  KF892055   83.67%    passed     24.59%
 185  KF981633   83.67%    passed     10.38%
 186  KJ420567   83.67%    passed     14.17%
 187  KJ420568   83.67%    passed     15.63%
 188  KJ481923   83.78%    failed      1.80%
 189  KJ481926   83.67%    passed     10.45%
 190  KJ481929   83.78%    failed      4.17%
 191  KJ541746   83.70%    passed      6.98%
 192  KJ710425   83.78%    failed      4.64%
 193  KJ740148   83.67%    failed      3.82%
 194  KJ857311   83.81%    passed     45.53%
 195  KJ857320   83.67%    passed     64.44%
 196  KJ857321   83.64%    passed     34.42%
 197  KJ867178   84.11%    passed     10.00%
 198  KJ867184   84.03%    failed      4.76%
 199  KJ867190   84.11%    passed      5.25%
 200  KJ867202   83.64%    failed      3.65%
 201  KJ867205   85.20%    failed      4.40%
 202  KJ939330   83.64%    passed     82.87%
 203  KJ939623   83.70%    failed      0.00%
 204  KM020190   83.86%    failed      0.72%
 205  KM048311   83.67%    passed     36.22%
 206  KM048313   83.67%    passed      5.18%
 207  KM092512   84.19%    passed     76.21%
 208  KM102249   83.67%    passed     16.98%
 209  KM114252   83.67%    failed      3.27%
 210  KM114257   83.64%    passed     54.30%
 211  KM114546   83.70%    failed      0.01%
 212  KM225254   83.75%    passed     34.01%
 213  KM225257   83.75%    failed      1.36%
 214  KM225260   84.05%    passed     31.91%
 215  KM245524   83.83%    passed     28.15%
 216  KM272174   83.64%    passed     59.97%
 217  KM272183   83.64%    passed     49.65%
 218  KM272186   83.64%    passed     56.71%
 219  KM280929   84.19%    passed     39.08%
 220  KM464726   83.67%    failed      0.10%
 221  KM817666   83.67%    passed     26.18%
 222  KM817667   83.67%    failed      0.19%
 223  KM817668   83.64%    passed     16.16%
 224  KM817672   83.67%    failed      4.24%
 225  KM817674   83.67%    failed      0.00%
 226  KM817675   83.70%    failed      0.02%
 227  KM817676   83.67%    failed      1.30%
 228  KM817679   83.67%    passed     39.65%
 229  KM817684   83.70%    passed     12.03%
 230  KM817688   83.64%    failed      3.11%
 231  KM817689   83.67%    passed     15.81%
 232  KM817690   83.64%    failed      0.89%
 233  KM817692   83.64%    failed      0.43%
 234  KM817696   83.67%    failed      3.87%
 235  KM817698   83.67%    failed      3.23%
 236  KM817700   83.67%    passed     11.64%
 237  KM817703   83.64%    passed     12.96%
 238  KM817704   83.64%    failed      1.81%
 239  KM819698   83.89%    failed      0.51%
 240  KP050226   84.19%    passed     10.59%
 241  KP272001   83.64%    passed     84.70%
 242  KP272028   83.67%    passed     83.45%
 243  KP272036   83.67%    passed     82.03%
 244  KP272040   83.64%    passed     84.48%
 245  KP406723   83.67%    failed      0.00%
 246  KP691627   83.64%    failed      3.41%
 247  KP710232   83.64%    failed      1.22%
 248  KP710246   83.67%    failed      0.06%
 249  KP771821   83.64%    passed     60.91%
 250  KP792654   83.67%    passed     10.50%
 251  KP792657   83.64%    passed      8.63%
 252  KP792660   83.64%    failed      3.63%
 253  KP792663   83.64%    passed      6.75%
 254  KP792666   83.75%    passed     15.16%
 255  KP792669   84.11%    passed     53.00%
 256  KP792672   83.78%    passed     19.58%
 257  KP792675   83.64%    failed      1.31%
 258  KP792678   84.19%    passed     71.11%
 259  KP792681   83.67%    passed     18.93%
 260  KP792690   83.64%    failed      2.56%
 261  KP792693   83.67%    passed     11.30%
 262  KP792705   83.67%    failed      0.26%
 263  KP792708   83.67%    passed      9.10%
 264  KP792711   83.67%    passed     23.63%
 265  KP792714   83.67%    failed      2.09%
 266  KP792741   83.67%    failed      3.22%
 267  KP792744   83.67%    failed      0.05%
 268  KP835520   85.23%    failed      1.60%
 269  KP863799   83.67%    passed     29.09%
 270  KP867641   83.70%    passed     35.93%
 271  KP867642   83.70%    passed     13.17%
 272  KP966616   83.64%    passed     12.34%
 273  KP966619   83.64%    passed     45.77%
 274  KR003786   83.67%    passed      7.22%
 275  KR013232   83.67%    passed     11.70%
 276  KR013235   83.78%    failed      3.73%
 277  KR072623   83.67%    passed      9.93%
 278  KR106177   83.64%    passed     33.16%
 279  KR149249   84.63%    passed     28.88%
 280  KR260738   83.83%    passed     35.96%
 281  KR363190   83.70%    passed     71.67%
 282  KR534878   83.67%    passed     23.90%
 283  KR537444   83.67%    passed     33.11%
 284  KR537447   83.67%    passed      7.66%
 285  KR537450   83.67%    passed     16.99%
 286  KR537453   83.67%    passed      5.21%
 287  KR870023   83.70%    passed      6.40%
 288  KR870029   83.70%    failed      4.94%
 289  KR870031   83.67%    failed      0.01%
 290  KT160026   83.64%    passed     11.43%
 291  KT328593   83.67%    passed     39.37%
 292  KT693187   83.64%    failed      1.33%
 293  KT820202   83.70%    passed      7.10%
 294  KT820205   84.00%    failed      2.82%
 295  KT861481   83.70%    failed      0.00%
 296  KT899703   83.67%    failed      3.46%
 297  KT972590   83.70%    failed      0.19%
 298  KT983773   83.67%    passed      6.43%
 299  KU159766   85.12%    passed     37.06%
 300  KU178983   84.19%    failed      3.21%
 301  KU230449   84.41%    failed      4.96%
 302  KU255114   83.70%    passed     84.60%
 303  KU343148   83.67%    failed      4.04%
 304  KU343154   83.67%    failed      3.23%
 305  KU343160   83.67%    passed      6.69%
 306  KU343163   83.67%    failed      0.18%
 307  KU343169   83.70%    passed      6.62%
 308  KU641378   83.94%    failed      0.37%
 309  KU925434   83.67%    failed      0.02%
 310  KU925437   83.67%    failed      0.12%
 311  KU925440   83.70%    failed      0.25%
 312  KU925446   83.67%    failed      4.04%
 313  KU925467   83.67%    failed      4.01%
 314  KU925470   83.67%    failed      2.60%
 315  KU925473   83.67%    failed      2.32%
 316  KU925479   83.67%    failed      2.79%
 317  KU925482   83.70%    failed      0.13%
 318  KU925485   83.67%    failed      0.18%
 319  KU925488   83.67%    passed      7.58%
 320  KU925494   83.70%    failed      0.12%
 321  KU925497   83.67%    failed      0.01%
 322  KU933936   83.64%    passed     25.21%
 323  KU950715   83.67%    failed      3.32%
 324  KX100111   83.83%    passed     55.50%
 325  KX100120   83.67%    passed     58.30%
 326  KX100129   83.78%    passed     11.11%
 327  KX100132   83.83%    passed     53.69%
 328  KX100135   83.67%    passed     61.48%
 329  KX161718   84.19%    passed     33.82%
 330  KX247379   83.67%    failed      0.12%
 331  KX272883   83.64%    passed     27.06%
 332  KX280012   83.64%    failed      3.96%
 333  KX470551   83.64%    passed      5.30%
 334  KX527582   83.67%    failed      3.15%
 335  KX551962   83.67%    passed     39.84%
 336  KX579499   83.83%    passed     14.73%
 337  KX611382   83.64%    passed     64.49%
 338  KX611385   83.64%    passed     84.04%
 339  KX611388   83.64%    passed     65.29%
 340  KX611391   83.67%    passed     73.40%
 341  KX611397   83.64%    passed     63.28%
 342  KX611400   83.64%    passed     90.69%
 343  KX611403   83.64%    passed     23.57%
 344  KX698424   83.70%    failed      0.89%
 345  KX817312   84.63%    passed     42.39%
 346  KX817318   84.05%    passed     42.31%
 347  KX817324   83.83%    passed     24.30%
 348  KX817330   83.83%    passed     13.20%
 349  KX817333   84.05%    passed     12.99%
 350  KX817336   84.05%    passed     21.18%
 351  KX845680   83.67%    passed     12.38%
 352  KX852391   83.67%    failed      3.50%
 353  KX884758   83.64%    failed      0.29%
 354  KX884772   83.67%    passed     29.17%
 355  KX884775   84.08%    failed      3.03%
 356  KX884786   84.08%    failed      0.14%
 357  KX884796   83.67%    failed      4.55%
 358  KX884799   83.67%    passed     14.14%
 359  KX884809   83.67%    passed     16.05%
 360  KX884856   83.67%    passed     47.33%
 361  KX960112   83.67%    passed     52.97%
 362  KY013487   85.23%    passed     11.26%
 363  KY053854   83.64%    failed      0.73%
 364  KY056657   83.70%    failed      0.00%
 365  KY555808   84.03%    passed      7.56%
 366  KY662266   83.67%    passed     13.97%
 367  KY662275   83.70%    failed      1.91%
 368  KY780088   83.67%    passed      7.48%
 369  KY793537   83.78%    passed     11.65%
 370  KY910429   83.78%    passed     12.05%
 371  L37901     83.67%    failed      1.23%
 372  LC008512   83.67%    failed      0.02%
 373  LC063770   83.64%    passed     44.82%
 374  LC153711   83.67%    passed     12.37%
 375  LC466008   83.67%    passed      7.21%
 376  LC496090   83.70%    failed      0.00%
 377  LC576445   89.30%    failed      0.02%
 378  LC604727   83.81%    failed      0.00%
 379  LC618931   83.64%    passed     25.40%
 380  LC621355   83.70%    passed     36.33%
 381  LR828198   83.67%    failed      0.00%
 382  MF062125   83.81%    failed      0.00%
 383  MF062139   84.68%    passed      7.33%
 384  MF066368   83.67%    passed     42.59%
 385  MF141052   83.67%    passed      5.39%
 386  MF176242   83.67%    failed      3.96%
 387  MF176881   83.67%    failed      1.14%
 388  MF289183   83.64%    passed     17.70%
 389  MF317491   83.94%    failed      0.66%
 390  MF375882   83.70%    passed     91.26%
 391  MF414201   83.67%    passed     20.27%
 392  MF469033   83.70%    failed      0.24%
 393  MF497778   83.78%    passed     20.83%
 394  MF593931   83.64%    passed     99.43%
 395  MF695812   83.64%    passed     27.75%
 396  MF766025   83.70%    failed      0.00%
 397  MG029269   84.19%    passed     11.47%
 398  MG029275   84.19%    passed     73.00%
 399  MG029287   84.41%    failed      0.33%
 400  MG566074   83.64%    passed     32.55%
 401  MG581739   83.64%    passed     10.24%
 402  MG599863   87.93%    failed      1.65%
 403  MG599866   88.72%    passed      5.97%
 404  MG599940   83.67%    failed      0.94%
 405  MG599946   83.67%    failed      0.00%
 406  MG599949   83.67%    failed      0.03%
 407  MG599952   83.67%    passed     13.71%
 408  MG764565   83.67%    passed     58.72%
 409  MG792213   85.31%    passed     22.21%
 410  MG828823   83.83%    passed      7.45%
 411  MG976577   83.72%    passed      5.44%
 412  MH017275   84.24%    passed     10.07%
 413  MH017276   84.24%    passed     11.55%
 414  MH017277   84.19%    passed     33.67%
 415  MH017278   84.19%    passed     29.96%
 416  MH017280   83.67%    failed      0.13%
 417  MH018032   83.67%    failed      1.12%
 418  MH223635   83.70%    failed      0.00%
 419  MH370821   83.83%    failed      1.78%
 420  MH370824   83.83%    failed      2.78%
 421  MH483025   83.67%    failed      0.00%
 422  MH483030   83.67%    failed      0.00%
 423  MH483032   83.67%    failed      0.27%
 424  MH483042   83.67%    failed      0.00%
 425  MH483044   83.67%    failed      0.30%
 426  MH484306   83.83%    passed     10.32%
 427  MH484312   83.78%    passed      6.69%
 428  MH484324   83.78%    failed      2.18%
 429  MH484327   83.67%    passed     83.05%
 430  MH484330   83.86%    passed     11.55%
 431  MH484336   83.67%    failed      4.25%
 432  MH484339   84.24%    passed     28.79%
 433  MH484348   84.30%    passed     18.85%
 434  MH717874   83.67%    passed     41.76%
 435  MH727572   83.67%    failed      0.00%
 436  MH778629   83.67%    failed      0.41%
 437  MH817469   83.64%    passed     67.46%
 438  MH822966   83.64%    passed     14.46%
 439  MK165653   83.67%    passed      5.10%
 440  MK305894   83.70%    failed      0.00%
 441  MK330169   84.05%    passed     13.13%
 442  MK330759   83.67%    failed      0.54%
 443  MK330762   83.64%    failed      4.17%
 444  MK330765   83.67%    passed     69.41%
 445  MK330768   83.67%    passed     61.05%
 446  MK330771   83.64%    passed     58.92%
 447  MK503253   83.67%    passed     88.86%
 448  MK514125   83.64%    passed     37.30%
 449  MK524332   83.64%    passed     97.90%
 450  MK524337   83.67%    passed     79.90%
 451  MK524341   83.64%    passed     11.50%
 452  MK524345   83.64%    passed     38.51%
 453  MK524348   83.64%    passed     57.18%
 454  MK602171   83.70%    failed      0.00%
 455  MK602177   89.24%    failed      0.03%
 456  MK611981   83.70%    failed      0.00%
 457  MK611982   83.70%    failed      0.00%
 458  MK728654   83.67%    failed      0.00%
 459  MK728657   83.67%    failed      0.68%
 460  MK757580   83.67%    failed      1.86%
 461  MK861116   83.67%    passed     47.49%
 462  MK883760   83.81%    passed     15.83%
 463  MK896432   84.11%    passed     53.00%
 464  MK896441   84.19%    passed     73.48%
 465  MK896444   83.64%    passed     17.64%
 466  MK896447   83.75%    passed     12.47%
 467  MK896450   86.92%    passed     29.46%
 468  MK896453   83.64%    passed      7.31%
 469  MK896459   87.03%    passed     12.36%
 470  MK896468   83.67%    failed      0.18%
 471  MK896474   83.64%    passed     55.50%
 472  MK896477   84.19%    passed     15.20%
 473  MK896480   84.19%    passed     34.84%
 474  MK896486   83.64%    passed     49.11%
 475  MK896500   83.86%    passed     64.70%
 476  MK896509   86.97%    passed     92.09%
 477  MK896512   83.64%    passed     11.74%
 478  MK896518   84.19%    passed     29.56%
 479  MK896521   83.75%    passed     47.39%
 480  MK896527   83.75%    passed      7.42%
 481  MK896536   83.64%    passed     29.69%
 482  MK896545   83.81%    failed      4.36%
 483  MK896548   83.64%    passed     24.82%
 484  MK896554   83.75%    passed     30.28%
 485  MK896557   83.75%    failed      4.68%
 486  MK896567   84.41%    failed      2.36%
 487  MK896570   83.75%    failed      3.64%
 488  MK896599   83.75%    passed     58.05%
 489  MK896611   87.22%    passed     84.15%
 490  MK896614   84.41%    passed     17.63%
 491  MK896617   83.72%    passed     16.72%
 492  MK896620   83.72%    passed      9.35%
 493  MK896623   84.24%    passed     35.16%
 494  MK896629   84.19%    passed     33.82%
 495  MK896635   83.64%    passed     25.20%
 496  MK896641   84.19%    passed     33.82%
 497  MK896653   83.72%    passed      9.35%
 498  MK935152   83.70%    failed      3.95%
 499  MN044342   83.67%    passed     78.69%
 500  MN053784   83.64%    failed      0.84%
 501  MN062090   83.64%    passed     39.42%
 502  MN092352   84.11%    passed     43.10%
 503  MN092355   83.64%    failed      0.00%
 504  MN119734   83.64%    failed      0.02%
 505  MN163034   83.70%    passed      6.62%
 506  MN167501   85.53%    passed      7.44%
 507  MN168168   84.43%    passed     50.90%
 508  MN295687   83.67%    passed     36.92%
 509  MN385573   83.70%    failed      0.01%
 510  MN385577   83.70%    failed      0.00%
 511  MN510769   83.67%    failed      0.01%
 512  MN513376   83.67%    passed     46.07%
 513  MN520751   83.72%    passed     24.30%
 514  MN520754   83.70%    failed      4.18%
 515  MN520757   83.70%    passed     18.33%
 516  MN567062   83.67%    failed      0.00%
 517  MN585282   84.22%    passed     69.42%
 518  MN661012   83.67%    failed      1.41%
 519  MN661015   86.87%    failed      0.01%
 520  MN661021   83.64%    failed      0.11%
 521  MN752229   90.61%    passed     46.52%
 522  MN792651   83.67%    failed      1.86%
 523  MN793997   87.33%    failed      1.56%
 524  MN832782   83.64%    passed     20.41%
 525  MN972594   83.64%    failed      0.05%
 526  MN982386   83.70%    passed     52.84%
 527  MT078839   83.83%    passed     14.56%
 528  MT112174   83.67%    failed      0.00%
 529  MT153364   84.43%    passed      7.32%
 530  MT153420   84.41%    failed      1.32%
 531  MT153554   84.60%    failed      0.00%
 532  MT241517   83.64%    passed      7.04%
 533  MT263282   83.81%    passed     23.35%
 534  MT269667   84.13%    passed     65.84%
 535  MT270825   84.41%    passed     43.19%
 536  MT270828   84.41%    passed     88.25%
 537  MT270831   84.41%    passed     21.31%
 538  MT270834   84.41%    passed     65.45%
 539  MT328776   84.54%    failed      1.88%
 540  MT353902   83.70%    passed     14.20%
 541  MT498812   84.43%    passed     20.39%
 542  MT498816   83.72%    failed      0.50%
 543  MT860240   84.43%    passed     14.35%
 544  MT879190   83.64%    failed      0.00%
 545  MW039262   83.70%    failed      0.29%
 546  MW091472   83.67%    failed      0.01%
 547  MW274737   83.64%    passed      9.73%
 548  MW274740   83.64%    failed      0.03%
 549  MW274743   85.80%    failed      4.51%
 550  MW274746   85.80%    failed      0.41%
 551  MW291944   83.67%    passed     28.82%
 552  MW415981   83.64%    failed      2.40%
 553  MW434660   83.75%    passed     29.52%
 554  MW434703   83.89%    passed      7.27%
 555  MW842780   84.00%    passed     18.37%
 556  MW842781   84.13%    passed     22.02%
 557  MW896845   83.72%    failed      0.17%
 558  MZ065536   83.75%    failed      4.29%
 559  MZ065540   83.83%    passed     13.24%
 560  MZ209987   84.33%    passed      6.19%
 561  MZ210010   84.05%    passed     13.91%
 562  MZ343362   83.67%    passed     17.38%
 563  MZ391827   89.46%    failed      0.00%
 564  OL774846   84.11%    passed     35.04%
 565  OM456564   83.70%    failed      0.13%
 566  OP946511   83.67%    passed     32.21%
 567  OR700523   83.64%    passed      7.62%
 568  OU230765   83.64%    passed     43.37%
 569  OU466880   83.70%    failed      0.00%
 570  U15018     83.64%    failed      0.56%
 571  U73034     83.86%    passed     33.41%
 572  X14383     83.83%    passed     12.56%
 573  X55901     83.64%    passed      9.04%
 574  X56492     83.67%    passed     35.46%
 575  X68414     83.70%    passed     44.09%
 576  X93218     83.70%    failed      0.07%
 577  OQ849227   24.22%    failed      0.00%
 578  E_VSTV     88.39%    passed     68.60%
WARNING: 577 sequences contain more than 50% gaps/ambiguity
****  TOTAL      83.83%  218 sequences failed composition chi2 test (p-value<5%; df=19)
NOTE: HM566167 is identical to HM566152 but kept for subsequent analysis
NOTE: JF838324 is identical to HM566159 but kept for subsequent analysis
NOTE: MK896432 is identical to KP792669 but kept for subsequent analysis
NOTE: KU925446 is identical to KU343148 but kept for subsequent analysis
NOTE: KU925485 is identical to KU343163 but kept for subsequent analysis
NOTE: MH483030 is identical to MH483025 but kept for subsequent analysis
NOTE: MK896653 is identical to MK896620 but kept for subsequent analysis
NOTE: MK896641 is identical to MK896629 but kept for subsequent analysis
NOTE: 1 identical sequences (see below) will be ignored for subsequent analysis
NOTE: MK896468 (identical to KU343163) is ignored but added at the end

For your convenience alignment with unique sequences printed to bun_rdrp_m.fasta.uniqueseq.phy

NOTE: Restoring information from model checkpoint file bun_rdrp_m.fasta.model.gz

CHECKPOINT: Initial tree restored
NOTE: ModelFinder requires 1543 MB RAM!
ModelFinder will test 546 protein models (sample size: 3662) ...
 No. Model         -LnL         df  AIC          AICc         BIC
  1  Dayhoff       312525.271   1151 627352.541   628409.077   634495.377
  2  Dayhoff+I     311553.787   1152 625411.575   626470.368   632560.616
  3  Dayhoff+G4    300339.547   1152 602983.094   604041.887   610132.135
  4  Dayhoff+I+G4  300148.132   1153 602602.265   603663.319   609757.512
  5  Dayhoff+R2    303286.746   1153 608879.492   609940.546   616034.739
  6  Dayhoff+R3    300985.800   1155 604281.599   605347.186   611449.257
  7  Dayhoff+R4    300079.323   1157 602472.645   603542.778   609652.715
  8  Dayhoff+R5    299626.466   1159 601570.932   602645.625   608763.414
  9  Dayhoff+R6    299410.309   1161 601142.618   602221.884   608347.511
 10  Dayhoff+R7    299266.614   1163 600859.228   601943.081   608076.532
 11  Dayhoff+R8    299177.904   1165 600685.809   601774.262   607915.525
 12  Dayhoff+R9    299136.506   1167 600607.013   601700.081   607849.140
 13  Dayhoff+R10   299110.607   1169 600559.214   601656.911   607813.753
 14  Dayhoff+F     309459.636   1170 621259.273   622359.289   628520.017
 15  Dayhoff+F+I   308483.700   1171 619309.400   620411.739   626576.350
 16  Dayhoff+F+G4  297302.487   1171 596946.974   598049.313   604213.924
 17  Dayhoff+F+I+G4 297120.627   1172 596585.254   597689.919   603858.410
 18  Dayhoff+F+R2  300265.599   1172 602875.198   603979.863   610148.354
 19  Dayhoff+F+R3  297964.572   1174 598277.143   599386.472   605562.711
 20  Dayhoff+F+R4  297050.905   1176 596453.810   597567.816   603751.790
 21  Dayhoff+F+R5  296590.358   1178 595536.717   596655.414   602847.108
 22  Dayhoff+F+R6  296351.880   1180 595063.760   596187.162   602386.563
 23  Dayhoff+F+R7  296247.087   1182 594858.175   595986.296   602193.389
 24  Dayhoff+F+R8  296163.266   1184 594694.531   595827.385   602042.157
 25  Dayhoff+F+R9  296108.334   1186 594588.669   595726.270   601948.706
 26  Dayhoff+F+R10 296082.932   1188 594541.863   595684.226   601914.312
 27  mtMAM         337054.173   1151 676410.345   677466.881   683553.181
 28  mtMAM+I       336235.280   1152 674774.561   675833.354   681923.602
 29  mtMAM+G4      317555.296   1152 637414.591   638473.385   644563.632
 30  mtMAM+I+G4    317447.139   1153 637200.279   638261.333   644355.525
 31  mtMAM+R2      321965.340   1153 646236.680   647297.735   653391.927
 32  mtMAM+R3      318753.167   1155 639816.335   640881.921   646983.993
 33  mtMAM+R4      317703.194   1157 637720.388   638790.520   644900.458
 34  mtMAM+R5      317049.105   1159 636416.211   637490.903   643608.692
 35  mtMAM+R6      316651.007   1161 635624.013   636703.279   642828.906
 36  mtMAM+R7      316411.870   1163 635149.739   636233.592   642367.044
 37  mtMAM+R8      316271.703   1165 634873.405   635961.859   642103.121
 38  mtMAM+R9      316191.065   1167 634716.131   635809.199   641958.258
 39  mtMAM+R10     316138.363   1169 634614.726   635712.423   641869.265
 40  mtMAM+F       324548.166   1170 651436.332   652536.348   658697.077
 41  mtMAM+F+I     323664.388   1171 649670.776   650773.115   656937.727
 42  mtMAM+F+G4    307665.013   1171 617672.026   618774.365   624938.977
 43  mtMAM+F+I+G4  307544.065   1172 617432.131   618536.796   624705.287
 44  mtMAM+F+R2    311660.868   1172 625665.736   626770.401   632938.892
 45  mtMAM+F+R3    308880.620   1174 620109.241   621218.569   627394.808
 46  mtMAM+F+R4    307768.675   1176 617889.349   619003.355   625187.328
 47  mtMAM+F+R5    307096.866   1178 616549.732   617668.428   623860.122
 48  mtMAM+F+R6    306725.156   1180 615810.311   616933.713   623133.113
 49  mtMAM+F+R7    306536.056   1182 615436.113   616564.234   622771.327
 50  mtMAM+F+R8    306407.625   1184 615183.250   616316.104   622530.876
 51  mtMAM+F+R9    306314.914   1186 615001.828   616139.429   622361.865
 52  mtMAM+F+R10   306273.293   1188 614922.586   616064.949   622295.035
 53  JTT           310057.151   1151 622416.302   623472.837   629559.137
 54  JTT+I         309202.655   1152 620709.310   621768.103   627858.351
 55  JTT+G4        297864.141   1152 598032.281   599091.074   605181.322
 56  JTT+I+G4      297707.104   1153 597720.208   598781.262   604875.454
 57  JTT+R2        300834.582   1153 603975.163   605036.218   611130.410
 58  JTT+R3        298525.323   1155 599360.646   600426.233   606528.304
 59  JTT+R4        297655.329   1157 597624.659   598694.792   604804.729
 60  JTT+R5        297161.956   1159 596641.911   597716.604   603834.393
 61  JTT+R6        296936.675   1161 596195.351   597274.616   603400.244
 62  JTT+R7        296803.137   1163 595932.273   597016.126   603149.578
 63  JTT+R8        296727.907   1165 595785.814   596874.268   603015.530
 64  JTT+R9        296679.928   1167 595693.856   596786.925   602935.984
 65  JTT+R10       296657.969   1169 595653.938   596751.635   602908.477
 66  JTT+F         308399.434   1170 619138.869   620238.885   626399.613
 67  JTT+F+I       307572.564   1171 617487.129   618589.468   624754.079
 68  JTT+F+G4      296213.506   1171 594769.011   595871.350   602035.962
 69  JTT+F+I+G4    296061.161   1172 594466.322   595570.988   601739.478
 70  JTT+F+R2      299208.674   1172 600761.348   601866.013   608034.504
 71  JTT+F+R3      296871.669   1174 596091.337   597200.666   603376.905
 72  JTT+F+R4      295999.924   1176 594351.849   595465.855   601649.828
 73  JTT+F+R5      295505.071   1178 593366.142   594484.839   600676.533
 74  JTT+F+R6      295283.533   1180 592927.067   594050.468   600249.869
 75  JTT+F+R7      295146.542   1182 592657.084   593785.205   599992.298
 76  JTT+F+R8      295078.840   1184 592525.680   593658.534   599873.306
 77  JTT+F+R9      295036.147   1186 592444.294   593581.896   599804.331
 78  JTT+F+R10     295017.473   1188 592410.947   593553.310   599783.395
 79  WAG           307281.625   1151 616865.251   617921.786   624008.086
 80  WAG+I         306490.973   1152 615285.946   616344.739   622434.987
 81  WAG+G4        296290.271   1152 594884.542   595943.335   602033.583
 82  WAG+I+G4      296145.297   1153 594596.595   595657.649   601751.841
 83  WAG+R2        299013.223   1153 600332.447   601393.501   607487.693
 84  WAG+R3        296789.118   1155 595888.236   596953.823   603055.895
 85  WAG+R4        295967.785   1157 594249.571   595319.703   601429.641
 86  WAG+R5        295546.856   1159 593411.713   594486.405   600604.194
 87  WAG+R6        295340.903   1161 593003.806   594083.072   600208.699
 88  WAG+R7        295237.505   1163 592801.010   593884.862   600018.314
 89  WAG+R8        295158.277   1165 592646.554   593735.008   599876.270
 90  WAG+R9        295128.198   1167 592590.397   593683.465   599832.524
 91  WAG+R10       295104.704   1169 592547.408   593645.105   599801.947
 92  WAG+F         306094.203   1170 614528.406   615628.422   621789.150
 93  WAG+F+I       305315.038   1171 612972.076   614074.415   620239.027
 94  WAG+F+G4      294924.835   1171 592191.670   593294.009   599458.621
 95  WAG+F+I+G4    294786.423   1172 591916.846   593021.512   599190.003
 96  WAG+F+R2      297718.889   1172 597781.777   598886.442   605054.933
 97  WAG+F+R3      295464.736   1174 593277.473   594386.801   600563.040
 98  WAG+F+R4      294576.466   1176 591504.932   592618.938   598802.912
 99  WAG+F+R5      294183.798   1178 590723.597   591842.293   598033.987
100  WAG+F+R6      293984.638   1180 590329.276   591452.677   597652.078
101  WAG+F+R7      293882.309   1182 590128.617   591256.739   597463.831
102  WAG+F+R8      293807.559   1184 589983.117   591115.972   597330.743
103  WAG+F+R9      293777.305   1186 589926.610   591064.212   597286.647
104  WAG+F+R10     293757.588   1188 589891.177   591033.540   597263.625
105  cpREV         308084.475   1151 618470.949   619527.485   625613.785
106  cpREV+I       307195.170   1152 616694.341   617753.134   623843.382
107  cpREV+G4      297258.241   1152 596820.482   597879.275   603969.523
108  cpREV+I+G4    297071.822   1153 596449.644   597510.699   603604.891
109  cpREV+R2      300038.499   1153 602382.998   603444.052   609538.244
110  cpREV+R3      297695.975   1155 597701.950   598767.537   604869.609
111  cpREV+R4      296928.727   1157 596171.454   597241.586   603351.523
112  cpREV+R5      296532.620   1159 595383.241   596457.933   602575.722
113  cpREV+R6      296321.882   1161 594965.765   596045.030   602170.658
114  cpREV+R7      296195.728   1163 594717.456   595801.308   601934.760
115  cpREV+R8      296119.182   1165 594568.364   595656.818   601798.080
116  cpREV+R9      296081.668   1167 594497.336   595590.404   601739.464
117  cpREV+R10     296058.624   1169 594455.247   595552.944   601709.786
118  cpREV+F       307544.368   1170 617428.736   618528.752   624689.481
119  cpREV+F+I     306632.864   1171 615607.729   616710.068   622874.679
120  cpREV+F+G4    296413.407   1171 595168.814   596271.153   602435.765
121  cpREV+F+I+G4  296170.612   1172 594685.225   595789.890   601958.381
122  cpREV+F+R2    299332.967   1172 601009.934   602114.599   608283.090
123  cpREV+F+R3    296865.392   1174 596078.784   597188.113   603364.352
124  cpREV+F+R4    296100.046   1176 594552.092   595666.097   601850.071
125  cpREV+F+R5    295688.492   1178 593732.984   594851.681   601043.375
126  cpREV+F+R6    295471.871   1180 593303.742   594427.144   600626.545
127  cpREV+F+R7    295334.011   1182 593032.022   594160.143   600367.236
128  cpREV+F+R8    295255.742   1184 592879.483   594012.338   600227.109
129  cpREV+F+R9    295207.496   1186 592786.992   593924.594   600147.029
130  cpREV+F+R10   295181.807   1188 592739.613   593881.976   600112.062
131  mtREV         323844.462   1151 649990.924   651047.459   657133.759
132  mtREV+I       323090.582   1152 648485.165   649543.958   655634.205
133  mtREV+G4      309351.430   1152 621006.860   622065.653   628155.901
134  mtREV+I+G4    309246.421   1153 620798.843   621859.897   627954.089
135  mtREV+R2      312664.042   1153 627634.085   628695.139   634789.332
136  mtREV+R3      310293.997   1155 622897.995   623963.581   630065.653
137  mtREV+R4      309197.245   1157 620708.489   621778.622   627888.559
138  mtREV+R5      308795.853   1159 619909.706   620984.399   627102.188
139  mtREV+R6      308510.253   1161 619342.507   620421.772   626547.400
140  mtREV+R7      308366.504   1163 619059.009   620142.861   626276.313
141  mtREV+R8      308285.349   1165 618900.697   619989.151   626130.413
142  mtREV+R9      308227.648   1167 618789.296   619882.364   626031.423
143  mtREV+R10     308205.890   1169 618749.780   619847.476   626004.319
144  mtREV+F       313593.515   1170 629527.030   630627.046   636787.775
145  mtREV+F+I     312761.014   1171 627864.028   628966.367   635130.979
146  mtREV+F+G4    300336.187   1171 603014.374   604116.713   610281.324
147  mtREV+F+I+G4  300207.075   1172 602758.151   603862.816   610031.307
148  mtREV+F+R2    303614.990   1172 609573.979   610678.645   616847.136
149  mtREV+F+R3    301204.353   1174 604756.706   605866.034   612042.274
150  mtREV+F+R4    300106.256   1176 602564.512   603678.518   609862.492
151  mtREV+F+R5    299670.189   1178 601696.378   602815.074   609006.768
152  mtREV+F+R6    299439.116   1180 601238.232   602361.634   608561.034
153  mtREV+F+R7    299292.687   1182 600949.374   602077.495   608284.588
154  mtREV+F+R8    299197.095   1184 600762.189   601895.043   608109.815
155  mtREV+F+R9    299158.991   1186 600689.983   601827.584   608050.020
156  mtREV+F+R10   299138.288   1188 600652.575   601794.938   608025.024
157  rtREV         309025.617   1151 620353.235   621409.770   627496.070
158  rtREV+I       308236.328   1152 618776.656   619835.449   625925.696
159  rtREV+G4      296808.605   1152 595921.211   596980.004   603070.252
160  rtREV+I+G4    296679.969   1153 595665.938   596726.992   602821.185
161  rtREV+R2      299831.288   1153 601968.575   603029.630   609123.822
162  rtREV+R3      297493.092   1155 597296.184   598361.770   604463.842
163  rtREV+R4      296504.177   1157 595322.354   596392.487   602502.424
164  rtREV+R5      296068.838   1159 594455.675   595530.367   601648.156
165  rtREV+R6      295876.127   1161 594074.254   595153.519   601279.147
166  rtREV+R7      295742.176   1163 593810.353   594894.205   601027.657
167  rtREV+R8      295648.843   1165 593627.687   594716.140   600857.403
168  rtREV+R9      295611.282   1167 593556.564   594649.632   600798.692
169  rtREV+R10     295596.733   1169 593531.466   594629.163   600786.005
170  rtREV+F       306592.596   1170 615525.193   616625.209   622785.938
171  rtREV+F+I     305853.627   1171 614049.254   615151.592   621316.204
172  rtREV+F+G4    294127.799   1171 590597.597   591699.936   597864.548
173  rtREV+F+I+G4  294004.421   1172 590352.841   591457.507   597625.998
174  rtREV+F+R2    297208.518   1172 596761.036   597865.701   604034.192
175  rtREV+F+R3    294893.613   1174 592135.226   593244.555   599420.794
176  rtREV+F+R4    293839.480   1176 590030.959   591144.965   597328.939
177  rtREV+F+R5    293421.226   1178 589198.451   590317.148   596508.842
178  rtREV+F+R6    293214.833   1180 588789.666   589913.068   596112.469
179  rtREV+F+R7    293079.487   1182 588522.974   589651.095   595858.188
180  rtREV+F+R8    292994.362   1184 588356.725   589489.579   595704.350
181  rtREV+F+R9    292959.253   1186 588290.506   589428.108   595650.543
182  rtREV+F+R10   292942.462   1188 588260.924   589403.288   595633.373
183  mtART         327157.469   1151 656616.938   657673.473   663759.773
184  mtART+I       326541.117   1152 655386.235   656445.028   662535.276
185  mtART+G4      309436.720   1152 621177.440   622236.233   628326.480
186  mtART+I+G4    309345.588   1153 620997.177   622058.231   628152.424
187  mtART+R2      313172.887   1153 628651.775   629712.829   635807.021
188  mtART+R3      310459.000   1155 623227.999   624293.586   630395.658
189  mtART+R4      309391.004   1157 621096.009   622166.141   628276.079
190  mtART+R5      308984.701   1159 620287.401   621362.094   627479.883
191  mtART+R6      308619.585   1161 619561.171   620640.436   626766.064
192  mtART+R7      308390.183   1163 619106.367   620190.219   626323.671
193  mtART+R8      308258.445   1165 618846.891   619935.344   626076.607
194  mtART+R9      308191.399   1167 618716.798   619809.866   625958.926
195  mtART+R10     308155.145   1169 618648.290   619745.986   625902.829
196  mtART+F       315504.615   1170 633349.231   634449.247   640609.976
197  mtART+F+I     314690.591   1171 631723.181   632825.520   638990.132
198  mtART+F+G4    300045.330   1171 602432.660   603534.999   609699.610
199  mtART+F+I+G4  299914.882   1172 602173.764   603278.429   609446.920
200  mtART+F+R2    303663.173   1172 609670.345   610775.011   616943.502
201  mtART+F+R3    301100.730   1174 604549.460   605658.789   611835.028
202  mtART+F+R4    299998.575   1176 602349.149   603463.155   609647.129
203  mtART+F+R5    299525.966   1178 601407.933   602526.629   608718.323
204  mtART+F+R6    299162.190   1180 600684.379   601807.781   608007.182
205  mtART+F+R7    298976.657   1182 600317.314   601445.435   607652.528
206  mtART+F+R8    298849.095   1184 600066.190   601199.044   607413.815
207  mtART+F+R9    298782.946   1186 599937.892   601075.493   607297.929
208  mtART+F+R10   298742.753   1188 599861.506   601003.870   607233.955
209  mtZOA         320503.936   1151 643309.872   644366.408   650452.707
210  mtZOA+I       319841.553   1152 641987.106   643045.899   649136.147
211  mtZOA+G4      304183.444   1152 610670.888   611729.681   617819.929
212  mtZOA+I+G4    304083.840   1153 610473.681   611534.735   617628.927
213  mtZOA+R2      307595.617   1153 617497.234   618558.289   624652.481
214  mtZOA+R3      305175.647   1155 612661.295   613726.882   619828.953
215  mtZOA+R4      304095.501   1157 610505.002   611575.135   617685.072
216  mtZOA+R5      303703.104   1159 609724.208   610798.900   616916.689
217  mtZOA+R6      303362.997   1161 609047.995   610127.260   616252.887
218  mtZOA+R7      303185.006   1163 608696.011   609779.864   615913.316
219  mtZOA+R8      303068.397   1165 608466.795   609555.248   615696.511
220  mtZOA+R9      303009.950   1167 608353.901   609446.969   615596.028
221  mtZOA+R10     302977.622   1169 608293.243   609390.940   615547.782
222  mtZOA+F       311399.504   1170 625139.009   626239.025   632399.753
223  mtZOA+F+I     310543.094   1171 623428.188   624530.527   630695.139
224  mtZOA+F+G4    297065.129   1171 596472.257   597574.596   603739.208
225  mtZOA+F+I+G4  296926.979   1172 596197.959   597302.624   603471.115
226  mtZOA+F+R2    300503.418   1172 603350.837   604455.502   610623.993
227  mtZOA+F+R3    298065.985   1174 598479.971   599589.299   605765.539
228  mtZOA+F+R4    296981.944   1176 596315.888   597429.894   603613.868
229  mtZOA+F+R5    296490.872   1178 595337.744   596456.441   602648.135
230  mtZOA+F+R6    296167.065   1180 594694.130   595817.532   602016.932
231  mtZOA+F+R7    296012.985   1182 594389.971   595518.092   601725.185
232  mtZOA+F+R8    295894.581   1184 594157.162   595290.017   601504.788
233  mtZOA+F+R9    295836.265   1186 594044.530   595182.131   601404.567
234  mtZOA+F+R10   295803.374   1188 593982.748   595125.111   601355.196
235  VT            306823.212   1151 615948.425   617004.960   623091.260
236  VT+I          306071.254   1152 614446.509   615505.302   621595.550
237  VT+G4         295997.269   1152 594298.538   595357.331   601447.579
238  VT+I+G4       295852.650   1153 594011.301   595072.355   601166.547
239  VT+R2         298646.634   1153 599599.267   600660.321   606754.514
240  VT+R3         296522.134   1155 595354.267   596419.854   602521.926
241  VT+R4         295687.344   1157 593688.688   594758.821   600868.758
242  VT+R5         295320.382   1159 592958.765   594033.457   600151.246
243  VT+R6         295085.515   1161 592493.029   593572.295   599697.922
244  VT+R7         294980.020   1163 592286.039   593369.892   599503.343
245  VT+R8         294919.771   1165 592169.542   593257.996   599399.258
246  VT+R9         294891.181   1167 592116.363   593209.431   599358.490
247  VT+R10        294876.836   1169 592091.672   593189.369   599346.211
248  VT+F          305912.047   1170 614164.094   615264.110   621424.839
249  VT+F+I        305184.432   1171 612710.863   613813.202   619977.814
250  VT+F+G4       295065.451   1171 592472.903   593575.242   599739.853
251  VT+F+I+G4     294928.826   1172 592201.652   593306.317   599474.808
252  VT+F+R2       297731.823   1172 597807.646   598912.311   605080.802
253  VT+F+R3       295608.404   1174 593564.808   594674.137   600850.376
254  VT+F+R4       294728.445   1176 591808.890   592922.895   599106.869
255  VT+F+R5       294390.674   1178 591137.348   592256.045   598447.739
256  VT+F+R6       294161.807   1180 590683.614   591807.016   598006.416
257  VT+F+R7       294057.921   1182 590479.842   591607.963   597815.056
258  VT+F+R8       294000.064   1184 590368.129   591500.983   597715.754
259  VT+F+R9       293972.838   1186 590317.676   591455.278   597677.713
260  VT+F+R10      293960.482   1188 590296.964   591439.327   597669.413
261  LG            306601.024   1151 615504.048   616560.583   622646.883
262  LG+I          305809.602   1152 613923.204   614981.997   621072.245
263  LG+G4         294100.598   1152 590505.196   591563.989   597654.237
264  LG+I+G4       293968.038   1153 590242.075   591303.130   597397.322
265  LG+R2         297216.934   1153 596739.867   597800.921   603895.114
266  LG+R3         294818.132   1155 591946.264   593011.851   599113.922
267  LG+R4         293809.768   1157 589933.535   591003.668   597113.605
268  LG+R5         293417.239   1159 589152.479   590227.171   596344.960
269  LG+R6         293169.660   1161 588661.320   589740.585   595866.212
270  LG+R7         293018.496   1163 588362.991   589446.844   595580.295
271  LG+R8         292933.055   1165 588196.111   589284.564   595425.827
272  LG+R9         292894.150   1167 588122.299   589215.368   595364.427
273  LG+R10        292876.378   1169 588090.756   589188.452   595345.295
274  LG+F          306118.512   1170 614577.025   615677.041   621837.769
275  LG+F+I        305357.713   1171 613057.425   614159.764   620324.376
276  LG+F+G4       293554.256   1171 589450.513   590552.852   596717.463
277  LG+F+I+G4     293429.158   1172 589202.316   590306.981   596475.472
278  LG+F+R2       296679.040   1172 595702.081   596806.746   602975.237
279  LG+F+R3       294284.425   1174 590916.850   592026.179   598202.418
280  LG+F+R4       293266.371   1176 588884.742   589998.748   596182.721
281  LG+F+R5       292871.099   1178 588098.198   589216.895   595408.589
282  LG+F+R6       292623.986   1180 587607.971   588731.373   594930.774
283  LG+F+R7       292474.078   1182 587312.157   588440.278   594647.371
284  LG+F+R8       292396.538   1184 587161.076   588293.930   594508.701
285  LG+F+R9       292359.985   1186 587091.970   588229.572   594452.007
286  LG+F+R10      292343.381   1188 587062.761   588205.124   594435.210
287  DCMut         312499.648   1151 627301.296   628357.831   634444.131
288  DCMut+I       311530.334   1152 625364.668   626423.461   632513.709
289  DCMut+G4      300336.222   1152 602976.444   604035.238   610125.485
290  DCMut+I+G4    300153.472   1153 602612.944   603673.998   609768.190
291  DCMut+R2      303277.812   1153 608861.625   609922.679   616016.872
292  DCMut+R3      300954.350   1155 604218.699   605284.286   611386.358
293  DCMut+R4      300071.816   1157 602457.632   603527.764   609637.702
294  DCMut+R5      299659.805   1159 601637.611   602712.303   608830.092
295  DCMut+R6      299421.454   1161 601164.907   602244.173   608369.800
296  DCMut+R7      299286.195   1163 600898.390   601982.243   608115.695
297  DCMut+R8      299194.319   1165 600718.639   601807.092   607948.354
298  DCMut+R9      299138.587   1167 600611.174   601704.242   607853.301
299  DCMut+R10     299111.517   1169 600561.033   601658.730   607815.572
300  DCMut+F       309433.055   1170 621206.110   622306.126   628466.855
301  DCMut+F+I     308459.623   1171 619261.246   620363.585   626528.196
302  DCMut+F+G4    297296.234   1171 596934.468   598036.807   604201.418
303  DCMut+F+I+G4  297114.632   1172 596573.265   597677.930   603846.421
304  DCMut+F+R2    300254.355   1172 602852.709   603957.375   610125.866
305  DCMut+F+R3    297954.545   1174 598257.091   599366.419   605542.659
306  DCMut+F+R4    296992.481   1176 596336.962   597450.968   603634.941
307  DCMut+F+R5    296622.733   1178 595601.466   596720.163   602911.857
308  DCMut+F+R6    296359.923   1180 595079.847   596203.248   602402.649
309  DCMut+F+R7    296246.129   1182 594856.258   595984.379   602191.472
310  DCMut+F+R8    296172.883   1184 594713.766   595846.621   602061.392
311  DCMut+F+R9    296117.691   1186 594607.382   595744.983   601967.419
312  DCMut+F+R10   296089.882   1188 594555.764   595698.128   601928.213
313  PMB           307654.386   1151 617610.772   618667.308   624753.607
314  PMB+I         306961.937   1152 616227.875   617286.668   623376.916
315  PMB+G4        297236.108   1152 596776.215   597835.009   603925.256
316  PMB+I+G4      297114.063   1153 596534.127   597595.181   603689.373
317  PMB+R2        299780.383   1153 601866.765   602927.819   609022.012
318  PMB+R3        297766.842   1155 597843.685   598909.271   605011.343
319  PMB+R4        296886.928   1157 596087.856   597157.989   603267.926
320  PMB+R5        296550.317   1159 595418.634   596493.326   602611.115
321  PMB+R6        296360.440   1161 595042.879   596122.145   602247.772
322  PMB+R7        296270.828   1163 594867.657   595951.509   602084.961
323  PMB+R8        296211.817   1165 594753.634   595842.087   601983.350
324  PMB+R9        296186.554   1167 594707.108   595800.176   601949.235
325  PMB+R10       296173.198   1169 594684.395   595782.092   601938.934
326  PMB+F         306986.014   1170 616312.028   617412.044   623572.773
327  PMB+F+I       306285.773   1171 614913.547   616015.886   622180.497
328  PMB+F+G4      296398.158   1171 595138.317   596240.656   602405.267
329  PMB+F+I+G4    296278.971   1172 594901.942   596006.607   602175.098
330  PMB+F+R2      299018.384   1172 600380.767   601485.433   607653.924
331  PMB+F+R3      296955.494   1174 596258.988   597368.316   603544.556
332  PMB+F+R4      296054.332   1176 594460.664   595574.670   601758.644
333  PMB+F+R5      295713.090   1178 593782.181   594900.878   601092.572
334  PMB+F+R6      295522.828   1180 593405.657   594529.058   600728.459
335  PMB+F+R7      295432.831   1182 593229.661   594357.782   600564.875
336  PMB+F+R8      295369.487   1184 593106.974   594239.828   600454.600
337  PMB+F+R9      295343.398   1186 593058.797   594196.398   600418.834
338  PMB+F+R10     295329.038   1188 593034.077   594176.440   600406.525
339  HIVb          320134.496   1151 642570.992   643627.528   649713.828
340  HIVb+I        319175.467   1152 640654.934   641713.727   647803.975
341  HIVb+G4       306126.277   1152 614556.553   615615.347   621705.594
342  HIVb+I+G4     305950.013   1153 614206.026   615267.081   621361.273
343  HIVb+R2       309762.081   1153 621830.161   622891.215   628985.408
344  HIVb+R3       307000.879   1155 616311.758   617377.345   623479.416
345  HIVb+R4       305904.386   1157 614122.771   615192.904   621302.841
346  HIVb+R5       305459.512   1159 613237.023   614311.715   620429.504
347  HIVb+R6       305204.372   1161 612730.744   613810.009   619935.636
348  HIVb+R7       305023.979   1163 612373.958   613457.811   619591.262
349  HIVb+R8       304934.529   1165 612199.058   613287.512   619428.774
350  HIVb+R9       304868.482   1167 612070.963   613164.032   619313.091
351  HIVb+R10      304835.313   1169 612008.626   613106.323   619263.165
352  HIVb+F        318333.815   1170 639007.630   640107.647   646268.375
353  HIVb+F+I      317453.808   1171 637249.616   638351.955   644516.567
354  HIVb+F+G4     304030.339   1171 610402.679   611505.018   617669.629
355  HIVb+F+I+G4   303867.469   1172 610078.938   611183.603   617352.094
356  HIVb+F+R2     307713.027   1172 617770.055   618874.720   625043.211
357  HIVb+F+R3     304978.700   1174 612305.399   613414.728   619590.967
358  HIVb+F+R4     303855.138   1176 610062.276   611176.282   617360.256
359  HIVb+F+R5     303403.588   1178 609163.175   610281.872   616473.566
360  HIVb+F+R6     303138.256   1180 608636.512   609759.913   615959.314
361  HIVb+F+R7     302954.121   1182 608272.241   609400.362   615607.455
362  HIVb+F+R8     302850.292   1184 608068.585   609201.439   615416.210
363  HIVb+F+R9     302797.995   1186 607967.990   609105.591   615328.027
364  HIVb+F+R10    302770.769   1188 607917.538   609059.901   615289.986
365  HIVw          332625.342   1151 667552.685   668609.220   674695.520
366  HIVw+I        331424.923   1152 665153.846   666212.640   672302.887
367  HIVw+G4       318340.397   1152 638984.793   640043.586   646133.834
368  HIVw+I+G4     318117.323   1153 638540.645   639601.699   645695.892
369  HIVw+R2       322072.657   1153 646451.313   647512.368   653606.560
370  HIVw+R3       319226.438   1155 640762.877   641828.463   647930.535
371  HIVw+R4       318094.608   1157 638503.216   639573.349   645683.286
372  HIVw+R5       317692.286   1159 637702.573   638777.265   644895.054
373  HIVw+R6       317404.719   1161 637131.438   638210.704   644336.331
374  HIVw+R7       317212.852   1163 636751.703   637835.556   643969.008
375  HIVw+R8       317110.690   1165 636551.381   637639.834   643781.097
376  HIVw+R9       317051.286   1167 636436.572   637529.640   643678.699
377  HIVw+R10      317009.759   1169 636357.518   637455.214   643612.057
378  HIVw+F        326304.490   1170 654948.979   656048.995   662209.724
379  HIVw+F+I      325368.476   1171 653078.953   654181.292   660345.903
380  HIVw+F+G4     312200.207   1171 626742.414   627844.753   634009.364
381  HIVw+F+I+G4   312022.983   1172 626389.966   627494.631   633663.122
382  HIVw+F+R2     315838.906   1172 634021.812   635126.477   641294.968
383  HIVw+F+R3     313060.821   1174 628469.642   629578.970   635755.210
384  HIVw+F+R4     311987.372   1176 626326.745   627440.750   633624.724
385  HIVw+F+R5     311564.258   1178 625484.515   626603.212   632794.906
386  HIVw+F+R6     311276.435   1180 624912.869   626036.271   632235.672
387  HIVw+F+R7     311097.759   1182 624559.518   625687.639   631894.732
388  HIVw+F+R8     311001.973   1184 624371.945   625504.800   631719.571
389  HIVw+F+R9     310943.157   1186 624258.314   625395.916   631618.351
390  HIVw+F+R10    310901.805   1188 624179.611   625321.974   631552.059
391  JTTDCMut      309952.265   1151 622206.531   623263.066   629349.366
392  JTTDCMut+I    309088.210   1152 620480.419   621539.212   627629.460
393  JTTDCMut+G4   297792.703   1152 597889.406   598948.199   605038.447
394  JTTDCMut+I+G4 297633.341   1153 597572.682   598633.736   604727.929
395  JTTDCMut+R2   300760.582   1153 603827.163   604888.217   610982.410
396  JTTDCMut+R3   298446.251   1155 599202.501   600268.088   606370.159
397  JTTDCMut+R4   297502.930   1157 597319.860   598389.992   604499.929
398  JTTDCMut+R5   297115.708   1159 596549.416   597624.108   603741.897
399  JTTDCMut+R6   296878.210   1161 596078.421   597157.686   603283.313
400  JTTDCMut+R7   296748.686   1163 595823.372   596907.225   603040.677
401  JTTDCMut+R8   296675.159   1165 595680.318   596768.772   602910.034
402  JTTDCMut+R9   296630.743   1167 595595.486   596688.554   602837.613
403  JTTDCMut+R10  296603.178   1169 595544.356   596642.053   602798.895
404  JTTDCMut+F    308292.209   1170 618924.417   620024.433   626185.162
405  JTTDCMut+F+I  307456.443   1171 617254.886   618357.225   624521.837
406  JTTDCMut+F+G4 296121.430   1171 594584.860   595687.199   601851.810
407  JTTDCMut+F+I+G4 295967.632   1172 594279.264   595383.930   601552.420
408  JTTDCMut+F+R2 299117.000   1172 600577.999   601682.665   607851.156
409  JTTDCMut+F+R3 296777.413   1174 595902.827   597012.155   603188.394
410  JTTDCMut+F+R4 295823.112   1176 593998.224   595112.230   601296.204
411  JTTDCMut+F+R5 295439.643   1178 593235.285   594353.982   600545.676
412  JTTDCMut+F+R6 295205.994   1180 592771.988   593895.390   600094.790
413  JTTDCMut+F+R7 295070.269   1182 592504.538   593632.659   599839.752
414  JTTDCMut+F+R8 295003.369   1184 592374.737   593507.592   599722.363
415  JTTDCMut+F+R9 294963.494   1186 592298.988   593436.590   599659.025
416  JTTDCMut+F+R10 294941.789   1188 592259.578   593401.941   599632.026
417  FLU           315910.445   1151 634122.891   635179.426   641265.726
418  FLU+I         314941.214   1152 632186.429   633245.222   639335.470
419  FLU+G4        302711.633   1152 607727.267   608786.060   614876.308
420  FLU+I+G4      302545.291   1153 607396.582   608457.636   614551.828
421  FLU+R2        306140.219   1153 614586.438   615647.492   621741.685
422  FLU+R3        303560.172   1155 609430.344   610495.931   616598.003
423  FLU+R4        302464.823   1157 607243.646   608313.779   614423.716
424  FLU+R5        302076.348   1159 606470.695   607545.387   613663.176
425  FLU+R6        301789.095   1161 605900.191   606979.456   613105.084
426  FLU+R7        301640.276   1163 605606.553   606690.405   612823.857
427  FLU+R8        301553.763   1165 605437.525   606525.979   612667.241
428  FLU+R9        301506.028   1167 605346.057   606439.125   612588.184
429  FLU+R10       301476.361   1169 605290.722   606388.418   612545.261
430  FLU+F         314494.563   1170 631329.126   632429.142   638589.871
431  FLU+F+I       313661.458   1171 629664.917   630767.256   636931.867
432  FLU+F+G4      301178.501   1171 604699.002   605801.341   611965.953
433  FLU+F+I+G4    301047.659   1172 604439.318   605543.983   611712.474
434  FLU+F+R2      304641.481   1172 611626.962   612731.627   618900.118
435  FLU+F+R3      302065.668   1174 606479.337   607588.665   613764.905
436  FLU+F+R4      300962.355   1176 604276.710   605390.716   611574.690
437  FLU+F+R5      300559.311   1178 603474.623   604593.319   610785.014
438  FLU+F+R6      300270.241   1180 602900.482   604023.884   610223.284
439  FLU+F+R7      300114.659   1182 602593.318   603721.440   609928.532
440  FLU+F+R8      300021.754   1184 602411.508   603544.362   609759.134
441  FLU+F+R9      299977.392   1186 602326.784   603464.385   609686.821
442  FLU+F+R10     299951.063   1188 602278.127   603420.490   609650.575
443  Blosum62      307312.584   1151 616927.168   617983.704   624070.004
444  Blosum62+I    306624.529   1152 615553.058   616611.851   622702.099
445  Blosum62+G4   296728.392   1152 595760.785   596819.578   602909.826
446  Blosum62+I+G4 296609.979   1153 595525.958   596587.013   602681.205
447  Blosum62+R2   299320.752   1153 600947.504   602008.558   608102.751
448  Blosum62+R3   297271.615   1155 596853.231   597918.818   604020.889
449  Blosum62+R4   296378.900   1157 595071.800   596141.933   602251.870
450  Blosum62+R5   296028.083   1159 594374.166   595448.858   601566.647
451  Blosum62+R6   295830.361   1161 593982.722   595061.987   601187.615
452  Blosum62+R7   295741.037   1163 593808.074   594891.927   601025.379
453  Blosum62+R8   295690.152   1165 593710.304   594798.757   600940.019
454  Blosum62+R9   295660.857   1167 593655.714   594748.782   600897.842
455  Blosum62+R10  295643.179   1169 593624.359   594722.055   600878.898
456  Blosum62+F    306893.957   1170 616127.914   617227.931   623388.659
457  Blosum62+F+I  306203.568   1171 614749.135   615851.474   622016.086
458  Blosum62+F+G4 296206.363   1171 594754.726   595857.064   602021.676
459  Blosum62+F+I+G4 296086.382   1172 594516.763   595621.428   601789.919
460  Blosum62+F+R2 298845.773   1172 600035.546   601140.211   607308.702
461  Blosum62+F+R3 296759.782   1174 595867.565   596976.893   603153.133
462  Blosum62+F+R4 295860.909   1176 594073.818   595187.824   601371.798
463  Blosum62+F+R5 295508.216   1178 593372.432   594491.129   600682.823
464  Blosum62+F+R6 295304.557   1180 592969.114   594092.516   600291.917
465  Blosum62+F+R7 295214.172   1182 592792.343   593920.464   600127.557
466  Blosum62+F+R8 295163.001   1184 592694.003   593826.857   600041.628
467  Blosum62+F+R9 295132.465   1186 592636.930   593774.531   599996.966
468  Blosum62+F+R10 295114.448   1188 592604.896   593747.259   599977.345
469  mtMet         322491.040   1151 647284.081   648340.616   654426.916
470  mtMet+I       321789.093   1152 645882.185   646940.978   653031.226
471  mtMet+G4      307134.968   1152 616573.936   617632.729   623722.977
472  mtMet+I+G4    307027.171   1153 616360.342   617421.396   623515.588
473  mtMet+R2      310359.107   1153 623024.214   624085.268   630179.461
474  mtMet+R3      308049.050   1155 618408.101   619473.687   625575.759
475  mtMet+R4      307010.338   1157 616334.676   617404.808   623514.746
476  mtMet+R5      306618.130   1159 615554.260   616628.952   622746.741
477  mtMet+R6      306301.468   1161 614924.937   616004.202   622129.830
478  mtMet+R7      306156.411   1163 614638.822   615722.675   621856.127
479  mtMet+R8      306044.214   1165 614418.427   615506.881   621648.143
480  mtMet+R9      305991.737   1167 614317.475   615410.543   621559.602
481  mtMet+R10     305959.047   1169 614256.094   615353.790   621510.633
482  mtMet+F       312939.944   1170 628219.888   629319.904   635480.633
483  mtMet+F+I     312112.678   1171 626567.357   627669.696   633834.307
484  mtMet+F+G4    299183.365   1171 600708.730   601811.069   607975.680
485  mtMet+F+I+G4  299043.644   1172 600431.288   601535.953   607704.444
486  mtMet+F+R2    302518.475   1172 607380.951   608485.616   614654.107
487  mtMet+F+R3    300112.920   1174 602573.840   603683.169   609859.408
488  mtMet+F+R4    299041.411   1176 600434.822   601548.828   607732.801
489  mtMet+F+R5    298586.086   1178 599528.173   600646.870   606838.564
490  mtMet+F+R6    298319.308   1180 598998.616   600122.018   606321.418
491  mtMet+F+R7    298159.903   1182 598683.807   599811.928   606019.021
492  mtMet+F+R8    298064.745   1184 598497.491   599630.345   605845.116
493  mtMet+F+R9    298019.563   1186 598411.125   599548.727   605771.162
494  mtMet+F+R10   297987.987   1188 598351.975   599494.338   605724.423
495  mtVer         330866.662   1151 664035.325   665091.860   671178.160
496  mtVer+I       329972.651   1152 662249.302   663308.095   669398.343
497  mtVer+G4      314051.560   1152 630407.120   631465.914   637556.161
498  mtVer+I+G4    313924.751   1153 630155.502   631216.556   637310.749
499  mtVer+R2      317636.399   1153 637578.799   638639.853   644734.046
500  mtVer+R3      315109.384   1155 632528.767   633594.354   639696.426
501  mtVer+R4      313975.164   1157 630264.328   631334.461   637444.398
502  mtVer+R5      313564.289   1159 629446.578   630521.270   636639.059
503  mtVer+R6      313217.420   1161 628756.839   629836.105   635961.732
504  mtVer+R7      313033.546   1163 628393.092   629476.945   635610.397
505  mtVer+R8      312912.672   1165 628155.344   629243.797   635385.059
506  mtVer+R9      312850.439   1167 628034.878   629127.946   635277.005
507  mtVer+R10     312817.065   1169 627972.130   629069.827   635226.669
508  mtVer+F       320729.991   1170 643799.983   644899.999   651060.727
509  mtVer+F+I     319757.136   1171 641856.272   642958.611   649123.222
510  mtVer+F+G4    305663.979   1171 613669.958   614772.297   620936.908
511  mtVer+F+I+G4  305499.179   1172 613342.358   614447.023   620615.514
512  mtVer+F+R2    309359.343   1172 621062.686   622167.351   628335.842
513  mtVer+F+R3    306746.969   1174 615841.939   616951.267   623127.507
514  mtVer+F+R4    305581.742   1176 613515.484   614629.490   620813.463
515  mtVer+F+R5    305073.402   1178 612502.804   613621.501   619813.195
516  mtVer+F+R6    304757.308   1180 611874.616   612998.017   619197.418
517  mtVer+F+R7    304562.985   1182 611489.970   612618.091   618825.184
518  mtVer+F+R8    304442.513   1184 611253.026   612385.880   618600.651
519  mtVer+F+R9    304384.041   1186 611140.082   612277.683   618500.119
520  mtVer+F+R10   304351.440   1188 611078.879   612221.243   618451.328
521  mtInv         320598.390   1151 643498.780   644555.316   650641.616
522  mtInv+I       319944.493   1152 642192.986   643251.779   649342.027
523  mtInv+G4      306295.496   1152 614894.991   615953.785   622044.032
524  mtInv+I+G4    306180.501   1153 614667.003   615728.057   621822.250
525  mtInv+R2      309309.313   1153 620924.626   621985.680   628079.872
526  mtInv+R3      307130.512   1155 616571.024   617636.611   623738.682
527  mtInv+R4      306130.170   1157 614574.340   615644.473   621754.410
528  mtInv+R5      305743.658   1159 613805.316   614880.009   620997.798
529  mtInv+R6      305450.345   1161 613222.690   614301.955   620427.583
530  mtInv+R7      305322.268   1163 612970.537   614054.390   620187.841
531  mtInv+R8      305230.748   1165 612791.496   613879.949   620021.211
532  mtInv+R9      305184.632   1167 612703.265   613796.333   619945.392
533  mtInv+R10     305161.538   1169 612661.076   613758.772   619915.615
534  mtInv+F       309465.110   1170 621270.220   622370.236   628530.964
535  mtInv+F+I     308629.309   1171 619600.618   620702.957   626867.569
536  mtInv+F+G4    296561.482   1171 595464.964   596567.302   602731.914
537  mtInv+F+I+G4  296408.911   1172 595161.822   596266.487   602434.978
538  mtInv+F+R2    299718.833   1172 601781.667   602886.332   609054.823
539  mtInv+F+R3    297421.827   1174 597191.653   598300.982   604477.221
540  mtInv+F+R4    296374.857   1176 595101.713   596215.719   602399.692
541  mtInv+F+R5    295928.783   1178 594213.566   595332.263   601523.957
542  mtInv+F+R6    295689.997   1180 593739.993   594863.395   601062.795
543  mtInv+F+R7    295542.683   1182 593449.367   594577.488   600784.581
544  mtInv+F+R8    295461.925   1184 593291.850   594424.704   600639.475
545  mtInv+F+R9    295413.155   1186 593198.310   594335.912   600558.347
546  mtInv+F+R10   295385.147   1188 593146.294   594288.657   600518.742
Akaike Information Criterion:           LG+F+R10
Corrected Akaike Information Criterion: LG+F+R10
Bayesian Information Criterion:         LG+F+R10
Best-fit model: LG+F+R10 chosen according to BIC

All model information printed to bun_rdrp_m.fasta.model.gz
CPU time for ModelFinder: 494525.159 seconds (137h:22m:5s)
Wall-clock time for ModelFinder: 16986.637 seconds (4h:43m:6s)
Generating 1000 samples for ultrafast bootstrap (seed: 941069)...

NOTE: 1543 MB RAM (1 GB) is required!
Estimate model parameters (epsilon = 0.100)
1. Initial log-likelihood: -292397.600
2. Current log-likelihood: -292327.024
3. Current log-likelihood: -292323.576
4. Current log-likelihood: -292322.349
5. Current log-likelihood: -292321.680
6. Current log-likelihood: -292321.306
7. Current log-likelihood: -292321.144
8. Current log-likelihood: -292320.983
9. Current log-likelihood: -292320.868
10. Current log-likelihood: -292320.742
Optimal log-likelihood: -292320.618
Site proportion and rates:  (0.047,0.049) (0.046,0.171) (0.102,0.285) (0.119,0.417) (0.151,0.602) (0.104,0.807) (0.156,1.088) (0.086,1.431) (0.092,1.745) (0.097,2.912)
Parameters optimization took 10 rounds (193.184 sec)
Computing ML distances based on estimated model parameters... 464.410 sec
WARNING: Some pairwise ML distances are too long (saturated)
Computing BIONJ tree...
0.662 seconds
Log-likelihood of BIONJ tree: -295819.091
--------------------------------------------------------------------
|             INITIALIZING CANDIDATE TREE SET                      |
--------------------------------------------------------------------
Generating 98 parsimony trees... 111.955 second
Computing log-likelihood of 98 initial trees ... 117.311 seconds
Current best score: -292320.618

Do NNI search on 20 best initial trees
Estimate model parameters (epsilon = 0.100)
BETTER TREE FOUND at iteration 1: -291953.384
Estimate model parameters (epsilon = 0.100)
BETTER TREE FOUND at iteration 2: -291940.008
Estimate model parameters (epsilon = 0.100)
BETTER TREE FOUND at iteration 5: -291938.170
Iteration 10 / LogL: -291956.216 / Time: 0h:11m:43s
Estimate model parameters (epsilon = 0.100)
BETTER TREE FOUND at iteration 11: -291925.208
Iteration 20 / LogL: -291935.657 / Time: 0h:15m:12s
Finish initializing candidate tree set (20)
Current best tree score: -291925.208 / CPU time: 690.970
Number of iterations: 20
--------------------------------------------------------------------
|               OPTIMIZING CANDIDATE TREE SET                      |
--------------------------------------------------------------------
Estimate model parameters (epsilon = 0.100)
BETTER TREE FOUND at iteration 28: -291916.201
Estimate model parameters (epsilon = 0.100)
BETTER TREE FOUND at iteration 29: -291909.720
Iteration 30 / LogL: -291974.020 / Time: 0h:17m:40s (1h:0m:21s left)
Iteration 40 / LogL: -291925.764 / Time: 0h:19m:55s (0h:45m:29s left)
Iteration 50 / LogL: -292060.618 / Time: 0h:22m:3s (0h:35m:33s left)
Log-likelihood cutoff on original alignment: -291999.574
Iteration 60 / LogL: -291999.240 / Time: 0h:24m:20s (0h:28m:27s left)
Iteration 70 / LogL: -292000.464 / Time: 0h:26m:34s (0h:22m:43s left)
Iteration 80 / LogL: -292026.779 / Time: 0h:28m:49s (0h:17m:52s left)
Iteration 90 / LogL: -291920.041 / Time: 0h:31m:2s (0h:13m:36s left)
Iteration 100 / LogL: -291910.256 / Time: 0h:33m:18s (0h:9m:45s left)
Log-likelihood cutoff on original alignment: -291997.607
NOTE: Bootstrap correlation coefficient of split occurrence frequencies: 0.997
Iteration 110 / LogL: -291911.078 / Time: 0h:35m:31s (0h:29m:20s left)
Iteration 120 / LogL: -291967.505 / Time: 0h:37m:49s (0h:25m:25s left)
Iteration 130 / LogL: -291912.417 / Time: 0h:40m:3s (0h:21m:44s left)
TREE SEARCH COMPLETED AFTER 130 ITERATIONS / Time: 0h:40m:3s

--------------------------------------------------------------------
|                    FINALIZING TREE SEARCH                        |
--------------------------------------------------------------------
Performs final model parameters optimization
Estimate model parameters (epsilon = 0.010)
1. Initial log-likelihood: -291909.720
2. Current log-likelihood: -291909.708
Optimal log-likelihood: -291909.701
Site proportion and rates:  (0.046,0.048) (0.044,0.167) (0.098,0.280) (0.120,0.410) (0.156,0.600) (0.105,0.813) (0.156,1.092) (0.076,1.433) (0.097,1.708) (0.101,2.849)
Parameters optimization took 2 rounds (5.660 sec)
BEST SCORE FOUND : -291909.701
Creating bootstrap support values...
Split supports printed to NEXUS file bun_rdrp_m.fasta.splits.nex
Total tree length: 232.763

Total number of iterations: 130
CPU time used for tree search: 65258.521 sec (18h:7m:38s)
Wall-clock time used for tree search: 2182.109 sec (0h:36m:22s)
Total CPU time used: 71911.133 sec (19h:58m:31s)
Total wall-clock time used: 2412.005 sec (0h:40m:12s)

Computing bootstrap consensus tree...
Reading input file bun_rdrp_m.fasta.splits.nex...
577 taxa and 1667 splits.
Consensus tree written to bun_rdrp_m.fasta.contree
Reading input trees file bun_rdrp_m.fasta.contree
Log-likelihood of consensus tree: -291909.388

Analysis results written to: 
  IQ-TREE report:                bun_rdrp_m.fasta.iqtree
  Maximum-likelihood tree:       bun_rdrp_m.fasta.treefile
  Likelihood distances:          bun_rdrp_m.fasta.mldist

Ultrafast bootstrap approximation results written to:
  Split support values:          bun_rdrp_m.fasta.splits.nex
  Consensus tree:                bun_rdrp_m.fasta.contree
  Screen log file:               bun_rdrp_m.fasta.log

Date and Time: Tue Apr 23 14:07:42 2024
