# Supplementary material for: Metatranscriptomic analysis reveals the diversity of RNA viruses in ticks in Inner Mongolia, China
Source: PLoS Negl Trop Dis. 2024 Dec 11;18(12):e0012706. doi: 10.1371/journal.pntd.0012706 (PMC11634002; doi:10.1371/journal.pntd.0012706)
Supplement: S1 File — (ZIP) [file pntd.0012706.s005.zip › S1 File/Bunyavirales/Bunyavirales_rdrp_m.fasta.treefile]

(AB009656:0.6823239973,(((((((((((((((((AB061774:0.1496860292,((((AF025538:0.0470029108,GU735408:0.0447218225)52:0.0089989098,DQ256124:0.0469626679)52:0.0054365460,AF133128:0.0281581927)69:0.0283323709,((EF552435:0.0377023284,FJ822962:0.0359322246)100:0.1004847324,KM819698:0.0619602586)12:0.0249852489)61:0.0345783777)100:0.0391158259,KX247379:0.1516822759)100:0.0700224411,(((FJ623474:0.0627209158,MF469033:0.0653970207)90:0.0147219807,JN560178:0.0488842544)89:0.0079302433,(HG763861:0.0305767447,KJ541746:0.0438662646)100:0.0274086226)100:0.1116593035)100:0.2816338604,(HQ728385:0.1303143645,JF417980:0.1382173434)100:0.4816760019)99:0.1723533094,((((D10066:0.0957538532,(KM114546:0.0528631413,KU641378:0.0619394388)100:0.0124059907)100:0.0188518923,KT972590:0.0278808176)100:0.0819711574,KX698424:0.2054472277)35:0.0511459976,X93218:0.1594385656)75:0.1963172002)100:2.1161906350,(((((((((((AM941711:0.2361563101,HF912243:0.1663280928)100:0.0373474093,(MK602171:0.1269599661,OU466880:0.1277293518)100:0.0440630825)100:0.0600086719,KY056657:0.1881307085)100:0.0461957534,(HQ871942:0.1510804123,MT879190:0.1826585579)100:0.0698817689)100:0.0379664046,MH727572:0.1705456932)100:0.2191604990,HF568801:0.4245973903)100:0.1299799413,(AY563040:0.3931623694,(KT861481:0.2613199938,MT112174:0.3231352665)100:0.1714555696)100:0.1809792641)98:0.0863261535,LC604727:0.4027110603)99:0.2305239611,(LC576445:0.3427015510,(MK602177:0.5574280209,MZ391827:0.3324807076)98:0.1155306395)100:0.7485218160)8:0.1963640182,((BK059263:0.1322065846,(FR823299:0.1862742260,MK305894:0.1348916832)99:0.0517833428)100:0.3089788880,((KJ939623:0.4342390233,MF766025:0.3495349850)100:0.2862232508,(LR828198:0.3365013299,MH223635:0.3964471352)100:0.1099637962)100:0.0725928661)100:0.5384942458)47:0.2399683620,(LC496090:0.8829747029,(MN385573:0.2699301432,MN385577:0.2911355710)100:0.6515539848)100:0.3004226678)100:2.2466529800)40:0.3848854546,(((((((((((((((AB190458:0.0170583619,MH484339:0.0106625837)100:0.0969011464,MH484348:0.1105726436)91:0.0389947010,HE795096:0.1451898919)100:0.1203439338,(((HE795090:0.0361330061,HE795102:0.0121033617)97:0.0063777316,KC355457:0.0090053939)57:0.0000026171,HE795105:0.0057540839)100:0.1909230079)95:0.0626611903,HE795108:0.2043419725)99:0.0469236716,((HE795087:0.0146297754,KF153118:0.0366515414)100:0.0466397643,(HE795093:0.0587128950,HE795099:0.0329494538)100:0.0244798136)100:0.1728596828)100:0.1963374074,((((AF484424:0.0191137637,(KF697142:0.0070382011,KP691627:0.0056520716)69:0.0051481401)95:0.0190927820,KF697147:0.0284089748)100:0.1622976588,KF697154:0.2362560685)100:0.0658352129,(((((((JQ675598:0.0045877412,JX983194:0.0038466494)100:0.0590444068,KF697139:0.0381077747)100:0.0128721386,KF697153:0.0221845600)87:0.0142008347,KF697150:0.0582350396)100:0.1359613485,MH484336:0.0845156552)93:0.0391825641,MW415981:0.1189142546)100:0.0790420526,KF697138:0.1332338028)100:0.1207198633)100:0.0651098581)100:0.0553769814,HM627178:0.3594033077)100:0.0604481120,MH484327:0.3445567741)100:0.0892620482,(((KC854418:0.1383629345,MK896623:0.1290247812)100:0.1053426970,MK896500:0.1688746085)95:0.0367591199,((((((KF254770:0.0234691442,MG029269:0.0257271730)100:0.0256067887,((KF254773:0.0045847198,MK896518:0.0022046621)100:0.0063944369,MK896477:0.0191183662)100:0.0243666031)100:0.0659581470,(MG029287:0.0513747697,MK896567:0.0383685796)100:0.1074686175)100:0.0302762987,((((KF254776:0.0067870421,MG029275:0.0022964214)100:0.0089430253,KM092512:0.0115832406)100:0.0200970537,(KF254779:0.0086325307,MK896441:0.0234644237)100:0.0174176506)100:0.0444136428,KM280929:0.0397317050)100:0.0829274048)100:0.0598286743,(KU178983:0.1392920003,(((KX161718:0.0022159323,MK896480:0.0022244901)75:0.0022102261,(MK896629:0.0000020606,MK896641:0.0000020606)80:0.0000020864)100:0.1179822213,((MH017275:0.0036137604,MH017276:0.0057428262)100:0.0560976335,(MH017277:0.0208826323,MH017278:0.0398241655)100:0.0868204208)92:0.0549254129)100:0.1640685885)100:0.0699634419)99:0.0399822661,(((((((((KP792657:0.0153350160,KP792666:0.0112461352)100:0.0114443690,KP792660:0.0089502995)89:0.0083858939,KP792675:0.0176984351)100:0.0235014663,(KP835520:0.0312524704,MK896447:0.0560488158)100:0.0174671763)100:0.0272663127,((KP792663:0.0464840511,((MK896521:0.0167684215,MK896599:0.0037208094)100:0.0398810905,MK896554:0.0431206966)100:0.0548965271)100:0.0165696567,KT160026:0.0718521272)100:0.0566933682)100:0.0121811090,(MK896617:0.0618345389,(MK896620:0.0000020606,MK896653:0.0000020606)100:0.0386221108)100:0.0905171381)100:0.0264051957,MK896527:0.1636363780)99:0.0347673935,((MK896557:0.0000021452,MK896570:0.0022980721)100:0.0578438128,MK896614:0.1227005937)100:0.0662774265)99:0.0237876577,KY013487:0.1683315596)100:0.0450898020)98:0.0407451480)100:0.2832108815)79:0.0407252083,((((((((((EF485032:0.0360738596,(EU203678:0.0221429822,HQ734817:0.0335282313)100:0.0099462574)100:0.0432031758,(KX817312:0.0334491904,KX817330:0.0665075367)96:0.0084255606)99:0.0173369018,(EU665255:0.0213855943,KX817324:0.0356554597)100:0.0419198981)100:0.0547359205,((((HM007352:0.0179217877,KX817318:0.0257874458)77:0.0085054704,KX817336:0.0364846488)100:0.0876144203,KX817333:0.0653681136)100:0.0461312451,(KR149249:0.0511714941,KY555808:0.0737006521)100:0.1111110631)91:0.0246397277)100:0.1591227514,(KJ867178:0.1720890998,KJ867184:0.2324403036)100:0.1518520399)100:0.0660846959,(((((KM272174:0.0000021840,KM272186:0.0020528697)100:0.0203030623,(MK896474:0.0165441267,MK896486:0.0104740474)95:0.0156376145)95:0.0350732477,KM272183:0.0310015586)100:0.3107287790,((((KP792669:0.0000020606,MK896432:0.0000020606)100:0.0870767427,OL774846:0.1178786564)100:0.0778926748,MN092352:0.1542510000)100:0.0971644906,((MK330169:0.0800495096,(MK514125:0.0564540244,MK896536:0.0307274038)100:0.0396116085)100:0.0692075166,MK896444:0.0607458033)100:0.1272594562)100:0.1108481842)63:0.0463792873,(((KP792690:0.1447407265,MK896512:0.1232789521)67:0.0425101080,MK896453:0.0792057896)67:0.0431794057,(MK896548:0.0278744460,MK896635:0.0525145271)100:0.0823106318)100:0.1974967414)100:0.2350506709)100:0.0770597723,(((((((((((FJ943510:0.0636204818,(KX100111:0.0022859287,KX100132:0.0000020606)100:0.0731190325)99:0.0223466142,((KX100129:0.0108151575,KY910429:0.0051060285)100:0.0646436358,MH484312:0.0548580776)94:0.0196716111)82:0.0091537150,((KX100120:0.0023500722,KX100135:0.0043347034)100:0.0473831199,MF066368:0.0308424560)100:0.0492775910)95:0.0335953043,((MG828823:0.0022533771,MH484306:0.0022530013)54:0.0000028459,MH484324:0.0086095975)100:0.1208730694)100:0.0695033855,KU159766:0.1616046489)92:0.0398956168,(((((KC608152:0.0102579312,X14383:0.0036060867)100:0.0435254463,KF234075:0.0689181021)95:0.0255505298,MH484330:0.0809801987)100:0.0389225015,MH370821:0.1981698084)76:0.0265917353,MH370824:0.1445883673)96:0.0486701954)48:0.0268887418,(JX846606:0.1594370438,KJ710425:0.2552032691)95:0.0386390627)100:0.0990625556,((JN572062:0.0724156209,(JN572065:0.0315465880,(JN572071:0.0518936734,JN968590:0.0536285041)100:0.0905417543)100:0.0290236935)100:0.1131444947,((JN572074:0.0022464400,JN572080:0.0000020606)100:0.0079080070,KX579499:0.0057068144)100:0.1396362833)100:0.1734172260)96:0.0543328029,KR260738:0.3133746116)97:0.0853280870,KM245524:0.5673094900)100:0.1344090974,(((KF234253:0.0043014467,KJ481929:0.0021548265)100:0.0021571581,KR013235:0.0000023152)100:0.3947178210,(KJ481923:0.3712433922,(KJ481926:0.0539736052,KR013232:0.1336869354)100:0.2159234030)100:0.0697774389)100:0.3603602353)100:0.0275984857)75:0.0383981611,((KJ867190:0.4626794445,(KJ867205:0.2834558861,KX470551:0.2432429158)100:0.0974542759)99:0.0606809834,KJ867202:0.3682893443)100:0.1334124788)87:0.0458436923,((((KP792672:0.2145345194,(KY793537:0.1517481018,MK896545:0.1402921307)100:0.0806321940)100:0.1728985311,(MG792213:0.2367980937,MK896611:0.2822485772)96:0.0207295709)97:0.0784969848,MF497778:0.4248837497)100:0.1927106019,((KP792678:0.2569566086,MK896509:0.2863544817)100:0.0665970467,MK896459:0.2812342366)100:0.1888661083)100:0.1751483606)92:0.0393496145,(KT820202:0.3343381954,MK896450:0.3110421841)100:0.1640110676)99:0.0753958328)63:0.0596481924,((HM639780:0.3743920062,MH018032:0.4646359559)100:0.1117393388,((KP792654:0.0000020606,KP792693:0.0042948496)100:0.0681400092,KP792681:0.1745987000)100:0.3056814411)100:0.0920819307)100:0.2046956873,(KM225254:0.1652939420,(KM225257:0.1869444149,((KM225260:0.1721079213,MK330759:0.1279844359)100:0.0599218999,MK330762:0.2010549179)97:0.0368718579)97:0.0470176291)100:0.5466610646)100:0.2734269298,(((((JQ659256:0.0996739980,KF590577:0.1482196174)100:0.0596357437,KF590574:0.0820773648)100:0.9163180068,MN092355:0.9018730193)100:0.2668258949,KF981633:0.7316918227)99:0.1363160088,KM817679:1.3484874204)99:0.2471309039)100:0.4485283872,MN119734:1.5247969790)80:0.2924143833)100:0.6216205584,(((((((((((AB620102:0.0749262908,((AB620105:0.0117396271,AB620108:0.0401564243)100:0.0800253752,L37901:0.0736578805)49:0.0188934340)54:0.0199554920,(((AF291704:0.0574363996,EU788002:0.0642496079)97:0.0215049053,((FJ858378:0.0274592784,GQ244526:0.0336703218)100:0.0519061874,KT983773:0.0784097803)86:0.0258047409)63:0.0167899445,GQ200821:0.0678232934)79:0.0185144845)100:0.0871272859,((((((AB712372:0.0113105903,MN832782:0.0225089954)100:0.0267319994,JX028271:0.0501238715)100:0.0287720990,(KJ857311:0.0081898551,KJ857321:0.0000024589)100:0.0298214335)100:0.0311061240,MK883760:0.0502492262)70:0.0268365973,(AJ005637:0.0713234908,EF646763:0.0947336378)100:0.0389839575)100:0.0453393585,KT899703:0.1490126606)76:0.0321479523)90:0.0502597637,HM015221:0.1720935334)100:0.1438726375,(((((((AJ410617:0.0097214860,GU904041:0.0118271259)100:0.0091786752,JF920148:0.0174760700)100:0.0766825674,JQ082302:0.0938469519)100:0.0324864585,((KC490922:0.0043686693,MZ343362:0.0115900056)100:0.0774211985,(OP946511:0.0158743745,X56492:0.0156642977)100:0.0590154487)100:0.0455496651)100:0.0304415126,((DQ056292:0.0135489523,KC136242:0.0090819645)100:0.0057140864,(OR700523:0.0000028187,X55901:0.0066967471)100:0.0310840049)100:0.0772466822)100:0.0740256319,KX551962:0.1768768049)100:0.0425565420,((EF543525:0.0914586303,(KC880347:0.0342399166,KJ857320:0.0541177964)100:0.0309863400)100:0.0578450855,((HQ834697:0.0308204690,MN295687:0.0035304115)100:0.1287861773,KC631784:0.1260677678)100:0.0767642349)100:0.0396952982)100:0.0984670393)71:0.0630908987,((((DQ825770:0.0045639361,KJ420568:0.0181949138)100:0.0850166176,(EF641806:0.0225166585,KJ420567:0.0093344044)100:0.1276761565)100:0.1820666527,KX845680:0.2806835488)74:0.0553671624,((((KM102249:0.0000020606,KY662266:0.0044727034)100:0.1035309765,KY662275:0.1356608633)100:0.0557404681,(KU950715:0.1491341097,MK165653:0.1312253648)100:0.1081861702)95:0.0530670857,(KR072623:0.0132979929,KY780088:0.0155415036)100:0.2379275330)95:0.0302003428)78:0.0782036702)49:0.0828684059,MG599940:0.5124757098)100:0.7879309546,(MG599946:1.5617834070,(MG599949:0.8445034110,MN510769:0.8277761232)100:0.5755515756)100:0.5004002770)100:0.3159236454,MG599952:3.1218008044)100:0.4501440732,(OQ849227:0.0169429782,E_VSTV:0.0171109631)100:1.9402090660)100:0.2749584107,((KX884856:0.0253947417,MH717874:0.0220931932)98:0.2443579522,MK861116:0.1780926415)100:2.4091848330)97:0.6617333207)96:0.3868754916,(((((KM817675:0.7797014001,(((KP710246:0.1847931484,MN661015:0.2609437650)100:0.0911212975,MW039262:0.3249204897)100:0.1768150699,MT153364:0.1835922251)100:0.2961979901)100:0.3535354408,(KM817692:0.9944370987,(MW274743:0.1016774746,MW274746:0.0785140450)100:0.7039481267)100:0.1146026816)100:0.5231305100,KP710232:1.7439728279)100:0.8795434127,(((KM817688:0.5340841378,(((((((KM817698:0.1840931868,MF176242:0.1111423495)100:0.3926460802,MN661021:0.3045508143)100:0.1931304591,((MN513376:0.2774912902,MW434660:0.3726230922)100:0.2231414610,MW434703:0.4238668221)100:0.2097097631)100:0.1383279737,MN168168:0.6274581666)100:0.1372349552,MH822966:0.5963196786)100:0.1126653664,(KX884775:0.3055113331,KX884786:0.2991066762)100:0.2984464250)100:0.0932092322,(MZ209987:0.4481790494,MZ210010:0.4584835927)100:0.1686644550)100:0.1510047966)100:0.1740764160,((KY053854:0.3145234888,MW274740:0.2443154342)100:0.1191063985,MW274737:0.4590581688)100:0.1918875601)100:0.4101806991,MN982386:1.0035350024)100:0.7946970533)100:1.4446883980,MN793997:4.6875295468)91:0.3579034133)100:1.0484617310,(((((((((((((((AB586645:0.0898700939,AB972431:0.0743866582)100:0.1333326581,((DQ328876:0.1070244449,MZ065540:0.1169275448)100:0.0601728878,MT078839:0.0958244228)100:0.1147388727)100:0.0394105823,AY772169:0.2444296408)100:0.0915109391,(((AB972429:0.2802843196,(DQ328878:0.2685405218,MK935152:0.2286675784)87:0.0502303097)100:0.0935910003,KP867641:0.3038228878)100:0.0795871805,U73034:0.2518280888)100:0.0693195363)100:0.0406883573,(KC669693:0.1756181621,MF414201:0.2424439217)100:0.1839839502)100:0.0865467401,(GU078661:0.2396442413,(KP867642:0.0800502416,MZ065536:0.0963277154)100:0.1740082670)100:0.2181995151)100:0.0995433657,KP050226:0.4248198076)100:0.1006098403,(AB693151:0.1678346879,((AY847351:0.0887436175,EU136039:0.0866905564)100:0.0637203542,KM020190:0.1931511798)100:0.1008006779)100:0.2303655084)100:0.1272904407,FJ952385:0.5458013576)100:0.4012842471,(((((AF427517:0.2186875970,AY216502:0.1771906541)100:0.0732980551,AY494081:0.2019059310)100:0.0821522067,(EU627611:0.2540134991,EU627613:0.3365830098)100:0.1085675608)97:0.0542483271,(AY924390:0.1469430464,(AY924393:0.1268671512,AY924395:0.1430619392)100:0.0569850274)100:0.2105482128)100:0.2124194756,((AY216514:0.2389879373,EU627612:0.1900497010)100:0.2145387624,((((AY216517:0.1846741789,AY216519:0.2387605573)100:0.0557396600,AY358024:0.1856691934)100:0.1560254129,(((AY358021:0.1440814841,AY358022:0.1259645647)100:0.0910795487,J04340:0.1305149581)100:0.1285613449,((AY358026:0.1221564136,MF317491:0.1188881188)100:0.0433060627,EU260464:0.1127455463)100:0.1857620862)100:0.0863408951)100:0.1752336379,MG976577:0.3901429151)100:0.0771013605)100:0.1693762005)100:0.2750004878)100:0.6338433521,(JQ717261:0.3600401353,(((JQ717263:0.0497462098,KC508670:0.0981692610)100:0.0769209540,KX527582:0.1122357247)100:0.0528961094,(KR870023:0.0025405835,KR870029:0.0045199693)100:0.1382772252)100:0.3509608664)100:1.7136389250)100:0.7085632651,((((((KR870031:0.0452329463,MH483042:0.0306404367)100:0.0725009027,MW091472:0.0724985661)100:0.1320646317,(MH778629:0.2164458327,OM456564:0.1839552865)100:0.0494339509)100:0.1072390629,(MH483032:0.0284124820,MH483044:0.0503294030)100:0.3030971183)100:0.1223038063,(MH483025:0.0000020606,MH483030:0.0000020606)100:0.2098895146)100:0.2218178837,MN567062:0.4735855009)100:2.5306878730)98:0.2328413042,((MG599863:0.6682705142,(MG599866:0.6142161327,(MK611981:0.0076033372,MK611982:0.0088894602)100:0.3619557733)100:0.3201147965)100:1.1108500220,MW896845:2.3010247204)100:0.6633501706)100:1.2287889310,KX884758:3.4112094090)100:0.6306540969,(((((((((AB842088:0.0667098474,KR537444:0.0718921223)100:0.0522680516,KR537453:0.0761282623)100:0.1731263404,(KP792711:0.1565655397,((KP792714:0.0360943798,KU343160:0.0469461845)100:0.0582427071,(KU343148:0.0000020606,KU925446:0.0000020606)100:0.0482844659)100:0.0919405158)100:0.1270299675)100:0.1146415297,(((KF892055:0.0527675116,KR537447:0.0104298822)100:0.0253725307,KP792741:0.0267381470)100:0.0778100535,KR534878:0.1080386761)100:0.1430670013)100:0.2666393550,((((((AY389361:0.0410825862,DQ211612:0.0394321104)100:0.2098830269,((EU257628:0.0168715935,U15018:0.0379281606)100:0.1669022821,KM464726:0.1133183106)60:0.0347167807)78:0.0400602714,((KP406723:0.0301654299,LC008512:0.0815208927)100:0.0658207160,MN972594:0.1321516700)100:0.0535659062)99:0.1124240891,(JF911697:0.1463649496,KR537450:0.1241712712)100:0.3751245598)100:0.1928432636,(KT820205:0.0642257771,(KU925440:0.0205814193,(KU925482:0.0020733961,KU925494:0.0042934010)100:0.0332007334)98:0.0347890510)100:0.3258600883)99:0.0653541872,KP792744:0.3546251918)100:0.1303468717)96:0.0922838189,(((((KP792708:0.0134575114,KU925467:0.0273679297)100:0.0463459230,KU925488:0.0472214400)100:0.1544115758,((((KU343154:0.0085259504,KU925479:0.0233566959)100:0.0069553171,KU925470:0.0015171251)100:0.0693356970,KU925473:0.0365198774)100:0.0491881597,KU343169:0.0624174612)100:0.0584259911)100:0.2628876092,MH017280:0.3928215130)100:0.1427397596,(((KU343163:0.0000000000,MK896468:0.0000000000):0.0000020606,KU925485:0.0000020606)100:0.2573709782,(((KU925434:0.0289255153,KU925497:0.0253349737)100:0.0762384543,KU925437:0.1045444640)100:0.1003855365,MF176881:0.1774253197)100:0.0999364088)100:0.1914940644)99:0.1155241011)89:0.0602240197,((KM817667:0.1805543248,((KP792705:0.1410387902,MT328776:0.1863597270)100:0.0602214188,(MK757580:0.0085561346,MN792651:0.0000020640)100:0.2560114274)99:0.0408771141)100:0.3463633840,(LC621355:0.0793225475,MT263282:0.0938754261)100:0.2766694172)96:0.1575292584)100:0.3701193158,((KM817674:0.5787819188,MT153554:0.4913942165)100:1.0866770300,KM817676:1.3570865843)97:0.2554943353)99:0.7893947434,KM817696:2.7020967826)100:1.8632816720)100:0.4788064002)100:1.4058286790,(KX280012:2.9499300069,MN585282:3.2957629694)88:0.2402435808)100:0.6386680735,((((((((KX960112:0.1503110466,MG764565:0.1344964296)100:0.1650115654,((MT269667:0.1855404089,MW842781:0.2143080077)100:0.1411966233,MW842780:0.2609103516)100:0.0960844803)100:0.0671205123,MW291944:0.3426377445)100:0.3908098147,MN520751:0.8645413750)100:0.3156451704,((MN520754:0.1316038632,MN520757:0.1114821621)100:0.0869996219,MT353902:0.1800778646)100:0.8691150322)100:0.1658577282,LC466008:1.3382002138)90:0.1822309870,MF375882:1.6086539543)100:0.5306170535,(MF062125:0.1672680278,((MF062139:0.1402064407,MK728657:0.2287692126)98:0.0934451399,MK728654:0.3851571113)72:0.1329431101)100:1.8659673270)100:0.3313453438)55:0.3516491432,(((HQ541738:0.4270270536,KF543244:0.4049095238)100:0.1460535567,KM817703:0.5350081167)100:0.9154244514,((KX272883:1.1529079084,MN752229:0.8378997010)100:0.9979593724,(MN167501:1.6564719715,MN661012:1.6928625511)100:0.4528214675)100:0.5040519853)55:0.3106526461)100:0.2093774298,((((((((((((D10759:0.0342670590,(HM566191:0.0011621086,JQ924562:0.0288963330)100:0.0354722610)100:0.0301701370,JF838327:0.1606213967)100:0.0313086014,(HM566159:0.0000020606,JF838324:0.0000020606)100:0.0723985354)100:0.0411933603,(HM566181:0.1181514181,JF838330:0.0658200573)100:0.0397386244)100:0.1795881991,KF892052:0.3423308155)100:0.1162506016,LC153711:0.5449708081)100:0.1330117396,(((KM114257:0.1245790810,MG581739:0.1353547087)100:0.0402108444,KM817668:0.0885622882)100:0.1262057366,LC618931:0.2037817162)100:0.3343858604)100:0.1378424922,((((KM048311:0.0511089693,KU933936:0.0465994832)100:0.1635548731,KM817684:0.2886110219)100:0.1425630655,KM817672:0.2658473478)100:0.5609930463,(KM817666:0.2037476050,KM817704:0.1400167684)100:0.7456752240)98:0.1113515932)100:0.2497765429,((((((((DQ375403:0.1855709929,(((KF297903:0.0228345574,MF695812:0.0241829797)100:0.0836675571,KF297909:0.0738517359)100:0.1803221212,MK330771:0.3375711067)76:0.0635565731)73:0.0343487371,((((((HM119401:0.1411147878,(HM119425:0.0509360506,MK524348:0.0440335246)100:0.1006164979)74:0.0415447932,HM119431:0.1004713214)51:0.0330325958,HM119410:0.0841642562)51:0.0248300860,(((((HM119407:0.0068607253,(HM119419:0.0068598025,(HM119422:0.0022956971,HM466934:0.0045831076)100:0.0022927087)97:0.0000020607)97:0.0137796883,HM119428:0.0146289841)100:0.0238643118,HM119416:0.0352504549)100:0.0175589227,HM119413:0.0354145018)100:0.0365190970,HM119434:0.0400158795)100:0.0720986454)100:0.1877540280,(((HM566152:0.0000020606,HM566167:0.0000020606)100:0.1023296581,(KP272001:0.0323514823,KP272040:0.0383747255)100:0.1215856306)100:0.1379266482,(KP272028:0.0183822887,KP272036:0.0362579909)100:0.1513916629)100:0.0558332171)96:0.0527805004,(((HM566147:0.1216801371,KX611400:0.1021149446)100:0.1510000384,((HM566185:0.2047042680,KX611403:0.2529814188)71:0.0259050601,MF289183:0.3703398686)100:0.0692529728)100:0.0661653829,((((HM566164:0.1341993955,KX611388:0.0875426699)100:0.0566707067,MK524341:0.1344493755)100:0.1424850678,(MK524332:0.1213046037,MK524345:0.2977583254)96:0.0523917288)99:0.0566236129,(KX611385:0.1282262420,MK503253:0.1358322860)100:0.1509599274)79:0.0437451918)71:0.0228627946)77:0.0437083833)81:0.0386422529,((((HM566138:0.0169751777,HM566162:0.0433933410)100:0.0628724864,HM566155:0.1052990472)100:0.2047842202,(KX611382:0.2272310260,KX611397:0.3256145045)51:0.0425370541)67:0.0249289000,((HM627185:0.0000022489,MK330768:0.0451493104)100:0.2393670173,((KX611391:0.0586782983,MK524337:0.0695814519)100:0.0902253948,MK330765:0.1351560361)100:0.0864623946)80:0.0484355146)52:0.0412280401)65:0.0268166704,((((GQ847513:0.0413346762,KP771821:0.0251913166)100:0.0314931893,(KP966619:0.0246762538,KR106177:0.0341370824)100:0.0767234773)100:0.2263433763,((MT270825:0.0707182785,MT270828:0.1355063908)100:0.1120977467,MT270834:0.1179043130)100:0.1045597173)71:0.0596693784,((HM566174:0.0766370329,MF593931:0.0874001590)100:0.2112714636,((((JX472400:0.0031337637,KU255114:0.0133066854)100:0.0282979818,KR363190:0.0610597719)100:0.0150721814,JX472403:0.0576351761)45:0.0306721986,KJ939330:0.0641924743)100:0.1468609908)61:0.0566431310)52:0.0245058527)52:0.0602048970,KC669549:0.3430817658)86:0.0383560913,(((((((((EU725771:0.0070403496,KP863799:0.0021502080)100:0.0478111988,JF920133:0.0405890515)100:0.0507290245,X68414:0.0933890548)94:0.0354191730,KP966616:0.0303155686)55:0.0158762784,JF939846:0.0221593579)55:0.0162246623,OU230765:0.0377757849)92:0.0267650903,MT270831:0.0806087553)100:0.0602956774,KF297900:0.1401195699)97:0.0460785140,JF920136:0.1516335400)100:0.2307076006)100:0.2294448470,LC063770:0.4388870886)100:0.3744602478,((((HM745930:0.0726129728,KT328593:0.0551096410)100:0.1244093398,KJ740148:0.1902395225)100:0.1169497618,KF848980:0.1734548592)100:0.5480577179,((JX961616:0.0377834391,KC335496:0.0286904266)100:0.1100637285,(KC589005:0.2624232687,KM114252:0.1574956082)93:0.0753370800)100:0.8450618748)100:0.5309935911)100:0.2111304560)81:0.0891798249,((KM048313:0.0933980329,MF141052:0.0785826350)100:0.2530729246,KU230449:0.3064543383)100:0.7439884557)100:0.0957035070,MN163034:1.2697531519)86:0.1139601558,(MN062090:1.3960970797,MT241517:0.9009312674)79:0.1198415441)80:0.1128315583)87:0.1340633362,(((KM817689:0.8530428601,(((KM817700:0.1784015733,(KT693187:0.0576801625,MT498816:0.0498384670)100:0.0529177935)100:0.1842711602,(KR003786:0.1662178079,MN053784:0.2223001033)100:0.2637095947)100:0.9205696452,KX884799:0.6991346239)67:0.1439989662)99:0.1773012241,(KX884796:0.7595136366,KX884809:1.0416441286)100:0.5894068478)100:0.4011948740,((KX852391:0.4129907773,MT153420:0.6488281273)100:0.7813190402,KX884772:1.4420765968)99:0.2868894907)95:0.1258555357)100:0.3215970854,(KM817690:1.0683102401,(MT498812:0.5965892155,MT860240:0.4853388191)100:0.2951249591)100:0.1552175902)100:0.2345197681,MH817469:0.7811577305)100:0.1755379221,((D31879:0.1920300334,MG566074:0.1974877756)100:0.1930788272,MN044342:0.2525812854)100:0.4005102623);
