# Supplementary material for: Metatranscriptomic analysis reveals the diversity of RNA viruses in ticks in Inner Mongolia, China
Source: PLoS Negl Trop Dis. 2024 Dec 11;18(12):e0012706. doi: 10.1371/journal.pntd.0012706 (PMC11634002; doi:10.1371/journal.pntd.0012706)
Supplement: S1 File — (ZIP) [file pntd.0012706.s005.zip › S1 File/Chuviridae/Chuviridae_rdrp_m.fasta]

>BK061547
------------------------------------------------------------
--------------------ILETLLHCKRQFIKSYLVRHHKWP--LINFSKELHPG-LV
YARLHNRDPESLFITSRYG-NIDIKEYNNVDFYPCLTFDFIDNIIPLLKDKTISVLRSKV
MSCYL----------NENPD--------KVTW----------KDTRVLLHYLLSRELETN
HRHYIEKYMMSD-DLED--LLDYLVIRIVPKEKELKE-VFRGFGCKTFLDRARGIVQERN
VKHYLDLYSNEQAMTLSELDILHRLNSFRFIHKAYPGYTPLFLVIDASGWNNMFRRQTVD
PVMRELLDKLYGT-SIFGKTMLAYNRSLIYIP--DQEGTWHWEGQEGGIEGLNQDTWVTV
YIGQIHTALSKY--LYPYHVFCKGDDLRVVVMVPPHALQAMT-----ILEVKNAIVTEIQ
TTLQ-KLGHSINVQESYGSTSYFAFSKSASCGTIELPQSFRKIQKAYGANNAFLPLLDDY
IGSAFSNAHSATKTTTTVVPCYYVALIWSYYHLLRSQW----------------------
----YQNLS---------------------------------------------------
------------------------------------------------------------
------------------------------------------------------------
----------------------------------------------
>BK061669
------------------------------------------------------------
------------------------------------------------------------
---------------------ISLTDFDHVELVPLKEFNMVENFLPYVKDRTVSMLRHKV
LRKYI----------NEDQDLK-------QDW----------KETRLLLCYLMLPEEQTS
HREYIEMFTAGL--WED--IQDYLVIRLVPKEKEHKV-NPRGFGCKTLLDRARGIVQELN
VADFLQDYSDEQAMTLGELDLIKKLESFRKLRLAYSGHTAIYLNVDASSWNSRFRHEAVG
PVMSSTLDLIYNN-TIFSKTHLAYQNSFIYVP--DVDKCYHWDGQLGGIEGLNQDTWVYV
YTHQIKVCFQQL--NHPFYILCKGDDLRVCVLISPEILQDYS-----IQQIKTELMNKIS
SIGA-KFGHVMKVEDSYASETYFAFSKNAVVKDIEQPQTFRKIMKAYGSNNAFLSTIDDY
IASSFSNSHSASKTGPSPVACYIVGLWWMCHYLLTHPE----------------------
----YSKLDDMQLCALTLTPNLVGGFPIIFLHNFFTRAESDLLPPFLDLLFYTKTSNN-E
LHQSLLNMLC-HVVKDP------YECFTAFL----IDPYCLPLSLPKTPQTILRSEVSRI
IKK-----KTRNESIRDLFEAQADPINEHIIESLYRSKIWNAKLYCALYDSSPDGIIREL
TRKFETGRSVYDVIVLNTSVGMTRRILTRCIKAEKEMCLFR-----
>BK061670
------------------------------------------------------------
------------------------------------------------------------
------KDPNAAELVRRFS-KVDILDYIYIELEKVMELDKLENFIPYIKDKTVSLLKTRV
VQDLF----------EKTEDRAAV------SW----------KETRLLLWYLLNPKEVTN
HIPYVDDFALGD-DLAA--VMDYLIIRVVPKEGELKI-LFRGFGCRTPFDRARGIISGAN
AKKFLGEYSDEQAMTLSELELIKKLYTLRSIRRAYRGHTSLCINIDASSWNNRFRAETVD
SPLSQTLSKIFGN-NIFSKVHQAFQNSLIYVP--DGDKCYYWFGQDGGIEGLNQDEWVVV
YLGQLKAALSQF--QMKYYVLCKGDDVRVICMIPPVLLRQTS-----IKELKEQIISAIS
KGLG-SMGHKIKLEDSYASESYSAFSKASAVGTIELPMVFRKITKCHGANNAFIRSLDEY
VGSAFSSAHSSCKTGPTCISVYAVALFWALRHIKSYPA----------------------
----YDKLTMNEFVALMLTPSVVGGFPLIYLHNMYVRAESDLLSPFIGILAWCKTYRS-E
IADAMQHFAA-FPYDIP-------ESLIGLF----KDPYSIPLSRPQLPSTKLRSAIIPV
LKR-----KARNEDIKKLLNIADSEEQKKLVEVLGTCVPLDVKVAANIYAATPRGIIDEI
TRKFETGRSVLELLVIRYGRSRS-----------------------
>BK061671
------------------------------------------------------------
------------------------------------------------------------
-----NKDPDSSEFTSIRG-STPIEEYDAVELEKNMEFNYIDNILPYLKDKTISLMKSTV
FKRYMK--------GEFTPE----------RW----------EDTRLLLYYLLHDLDPKH
HQEYLKHWTDAD-VLEKQYIADYLAIRIVPKEKELKE-EFRGFGCKTYEDRMRTICQELN
VADYLDTYCSEQALTLSELEILKRLSSFRRISRAYKGYVPIYIVIDASSWNNKFRHESVA
PVMEETLDKIFGV-KIFSRTMLAYENALIYVP--DADKTRYWDGQFGGIEGLNQYTWDTV
YLPQIRACLHST--GYEPKLFVKGDDLRAVVLVPPDLLEVKN-----VDQIRRELVETLT
SNME-KLGHDININESYGSLYYFAFSKVASVGTVELPEGMRKIQKAYGANNAFLPFLDEY
IGSAFSISHSSSKASCNPVASYTIGLFWSSWHLIHAPR----------------------
----YSSLSTTSLAALLLVPSLLGGFPIIYLHNIWVRAESDLFSPFLGLMKYCEKMYP-H
VACFLKRFLN-VNLIPA------QKGFTGLL----TDPYSLPIQKPSSASTILRKMILPA
LRR-----CVKNKQVIELFEAGTGVQDKDLIACLSSSNVYNARVLSAIYSASPSGLLTEL
LRKFESGRSILELLILRWGRKRA-----------------------
>BK061672
------------------------------------------------------------
------------------------------------------------NSASCPKG--LQ
MAFIMNKDPNTAFIREKYG-VTKISDYVYVDLLPNMQYAKLENAIPYLKDKTISVLRSQV
FASYF----------KSKLGTSEHV---KTNW----------ADTRCLLAYLIHPQIYHD
HIKLQDSIAYDG-DLEG--ILDYLVIRVVPKEKELKK-IYRGYGCKTYEYRLATLAQEKN
VMKFLDEFSDEQAMTLSELDILRKLRAFRVLHKAYKKHTLLYVVLDLSKWNNKFRKETVD
DVMDQTLDKIFDY-PIFSRTHQLYQKTFVYIP--DGDTTYSWDGQDGGIEGQNQDTWVVT
YIGMIKSALEGI--QYPYHILVKGDDCRIAFAIPDTSLEETS-----MLKIKNAIVSQLA
RRLK-DLGHTLKVEESYGSSKYFAFSKSASCGNIELPQTYRKIQKCYGASNAFLPTLDEY
IAATFSNAHSSCKVNPIVTHCYCVALEWCCYYLLDHVV----------------------
----FQDCTNDEIVALLLVPNMLGGFPIIYLHNMHVRAESDLLSPFLGLLLYCKERYY-S
IYSLMVNFLT-APLEQP-------EDLVMLF----TDPYALPTDRPILPSVKLRSIVKPI
LRR-----ISRNQALLELINASESEIQQDLNKLIGSARPFNSKIASVLYTATPRGQLNTL
----------------------------------------------
>BK061673
-------------------------------------------------KIMGHPFCDIE
AAAEQFHDRCTEENPIDPQMVAMSVQMAKKDLLEGYINKYNKWPPVVVYKHKR----LFA
YAYNLGISPFSPRVQKKHG-LCKLSYMDELEFEPFEKFDRLENFLPYVKDRTISLVRDVV
IPKYI-----------TQQDIKV-------NW----------ANTKALLAYLFLPYEDTE
HLSYLEMYTHED--WDL--MSNYLIIRLIPKELEHKR-NPRYFGCKPAVERARTSVISEN
TAHMLHKYSDSDAMTQSELTLIKKLYAFRNTYQLYKDYHQIIICLDASGWSGRQRAAANA
PVAKATFDKAFGN-NMCGLTHTAYHHTFFYIP--DVDKVYSWDGQAGGIDGQDQYYWVWS
YIAQLKSVMTII--GYPFRLLVKGDDVRIVILIPPYVYENKT-----IDDIKRQVVKRIT
ELSK-MYGHVMKPEDSYASSTYCTFSKNAFVCNSEQPQSFRKCQKAYGANNAFMNTIDEY
AASSFSNCHSTSKTSPTPIACYLLSLWWFIQSLLGSKH----------------------
----YKHLTVHQLSSLCLVPNMLGGFPVIYLHNYYQRAESDLLSSFIGMYLVTRRYNS-Q
LFDELSKFMC-QVVLPA------KENVQMLC----IDPYSLPLHKPSGAKSVLKLAIR--
------------------------------------------------------------
----------------------------------------------
>KM460042
------------------------------------------------------------
------------------------------------------------------------
--------------------KIELVDYDKVRIQKCLDFDWVENFLPYVKDRTVSLLKSDA
LKKYI----------ENDPDFK-------TDW----------RKTRLLLFYLLWPETETS
HMPYMKAYTAGE--WDQ--VANYLIIKICPKEKEHKL-EARGFGCKSTLDRARGIIQELN
VARFLNDYSDEHVMTLGEIALAKKLLAFRKLHNAYRGHKMIIVSVDASSWNNRFRAASVA
PVMEAVLDAAYGV-PIFSKTHEAYQRSFIYVP--DADEVYSWDGQLGGIEGLNQDTWVLT
YIHQIKVCMEDH--PYPYYILCKGDDLRIAVMVPPSALTNTS-----LDELKAKLLESVS
SRGE-KLGHVIKVEDSYASECYFAYSKDAFVRDVEQPQTFRKIQKCYGANNAFTTVPDDY
VASAYSNAHSASKTSPSPIPCYAVGVYWSCELLVRHDV----------------------
----YSSLSDVELTALLQVPNMLGGFPIIFLHNFFVRAESDLLPPFIDLWQKTRRLGP-T
VHKVLAKFLV-QKVSDP------EKCLAGLF----TDCYSLPIDRPTPASTVLRRQVTLL
VQR-----RTRNKYIKQLFLLSKKGFERDFLRTLATANVYNVKLLAALFECTPDGIIREL
VRKFESGKSIYTAILNCAGRGLAQRTLNACYKADKELHLYRKQV--
>KM817593
------------------------------------------------------------
-----------------------CVRYAKLDFIRKFLMREKTWPLIEMDVD-APRT--LK
MACLLNHDPKSPAHQHKYG-NFHVEMMDFITILPNMKFDWLENFIPYIKDKTITLGKSAV
LARYI----------NKMQADG-------GDW----------KQTRLLLYYLLQPESKTD
HLWYLSAYIGGD--WEQ--VANYLVIRIVPKEKEHKV-EPRGFGCKTYEDRARGIVQEEN
VAMFLDRYSDEHVMTLNEVRVAKKLLGFRNLGAAYSGYGVLIMSVDSKSWNNQFRSATVA
PVAGAVLDRVFGV-ELFSKTHTAYEKATVYVP--DADRVIYWSGQDGGVEGLNQDTWVFV
YIHQIKVCMEGL--PYPYFILCKGDDLRIAMMIPPEVLKTTS-----LDKIKRDSISHIA
ERGA-AFGHVIKVEDSYVSENYFAYSKDAYVAGVEQPQSYRKVQKCYGANNAFLTTLDDY
IASAFSNAHSTAKACPSPIPCYYVASWWSLESILKHPR----------------------
----YMKEAEESLVALMMIPNMMGGFPIIFLHNFFVRAESDLLPPFLDLLAFCKEYYP-V
VGKVLDNAMH-QRLASP------ETCLVGLM----VDPYSLPIVKPRPASTVLRRAVTDM
VRK-----KTRNMEVKELFDIAHEGFELEFVDAMAS------------------------
----------------------------------------------
>KM817594
------------------------------------------------------------
--------------VIDTEAVVQCVRYAKMDFIRKFLAKEKRWPLVELTSE-ASRG--LK
FAQMLNADPKNPDHQRKYG-QILLTDMDQVTVLPNIKFDWLENFIPYVKDRTVTLDRSAV
VRRYI----------EGSKDLR-------DNW----------KDTRLLLFYLMQPVHMTD
HMWYLQAYNRGD--WEQ--VANYLVIRIVPKEKEHKI-ESRGFGCKTPMDRARGIIQEEN
AARFLDKYSDEHVMTLGEITLAKKLLGFRQLGKAYQGYTCLTMSVDSSSWNNRFRSQAVA
PVAEAVLDASYGV-KIFKKTHTAYERSFIYMP--DADQVYSWDGQLGGIEGLNQDTWVYV
YLQQMKVCMEGL--PYPYYLLCKGDDLRVAIMVPPEVREKKS-----LDVIKQEVLAHVS
ERGK-LFGHVIKVEDSYVSECYFAYSKDAYVAGVEQPQTFRKIQKCYGANNAFLTTVDDY
IASSFSNAHSASKNAPSPIQCFITALFWSYDALTLHAK----------------------
----YGELCDEELVALLCAPNLVGGFPIIFLHNFFVRAESDLLSPFIDLLQYTKKHYP-R
IFDLLCGFIT-QKVMRP------EKVLSGLL----IDPYSLPLAKPTQAGTVLRQAVTEL
VER-----TTKNEDLKELFRAVK-------------------------------------
----------------------------------------------
>KM817595
------------------------------------------------------------
--------------ELSLENIHRSALYAKQDFIRHYIAKERKWPATTLEPG-CPKS--LA
QAKFYDISPDSISHQRTYG-PIKVEDYAYVNIERCLEFDWVENFLPHVKDRTISLLRSEV
FKEYV----------EKDPDFK-------KDW----------KQTRLLLYYLLWPEEVTK
HVGYIKKFVEGE--WEL--LADYLVIRVVPKEKEHKV-SPRGFGAKTALDRARGVVQEWN
VSKYLDAYCPEQAMTLGEVELSRKLLGFRNLRKAYQGYSSITVNIDSSSWNNHFRHVAVA
AVASAVLDCAYDI-ELFSKTMKAYEKSFVIMP--DEGEVYHWDGQLGGIEGLNQYTWVDT
YINQVKVCMEPY--NFPYHILCRGDDLRVVIMVPPKAVREQG-----LDKIKKSILSRFA
MDGM-TFGHKIKEEDSYASECYFAFSKNAFVHDVEQPQTFRKIQKAYGANNAFLKTPDDY
VASAFSNCHSASKTSPTPVACYSVACLWAAEYLTHHED----------------------
----YVKLSDHELTALLQTPNIMGGFPVIYLHNFFVRAESDLLPPFLHLTQLLKQSHP-A
IGDVMYKFWC-QKMADA------RRSFVGLL----IDPYSLPLAKPTTATTLLRKEASKM
VEK-----RTKNAQLSQLFKVAN-------------------------------------
----------------------------------------------
>KM817597
------------------------------------------------------------
------------------------------------------------------------
-AFLEHKNPHSLSIKNRFG-EVAIEDYAYIELDVNMRFEKLENVIPHLKDKTISLLRSAV
IKTYL----------EKSHTGSRP------NW----------KDTRLLLSYLLNPTMVHD
HVQYLEEFTQSE-DLSE--LLNYLCIRIVPKEGELKV-AYRGFGCKTYEDRMRALAQEKN
VMRFLDQFSDEQAMTLGELDIFRRLSALRRLKSAYTAHEIIHIVVDASAWNNHFRSETVD
FPMEHTLDKVFGT-KIFSKTHKAYEKTLMFVP--DHGTTYSWEGQGGGIEGLNQDTWVVV
YLAQIKTALDPF--GYKYHIFCKGDDLRVSLAIPKTVLRTTS-----MLDIKNNLVKAIS
TTMK-EFGHKINVEESYGSSKFYAFSKIASLGTVELPQTLRKIQKVYGANNAFIPTLDDY
IASTFSNAHSACKVSPCVVPCYGTACFWSVFYLKHSEY----------------------
----FKDMTNTEIAALLLIPSMLGGFPIIYLHNMYVRAESDLLSPFLGLLDYCKRLNP-D
IYEVMRKFMNVAALDK--------VSIPQLF----RDPYSLPITRPPLPSFVLRSYIKPA
LEK-----LVKNEDVLELFECLDSPVTEQLNSCLASATPFDAKVLAGLYAATPGGILDEL
LRKFESSRSVFELLILRMGKRRSEN---------------------
>KM817599
------------------------------------------------------------
------------------------------------------------------------
---------YSLDVRKKHG-DLEDYHWAAVDLEPEMRFIYAENILPLLKDKAISVVRSRA
VEAYL------------QHEGKR------ITS----------KETRLLLYYLFTHPAETD
HMKYIMKYMESEDDLDE--VLDYLVIRIVPKEKELKE-AYRGFGCKTYMDRARSIIQEIN
AMQYLDLTSDEQAMTLSELALTKKLYAYRNLKKLYPQHRIVMINFDASGWNNKFRRDTTD
RVLASTLDPIFNV-HLYRKTQAAYERSMIYVP--DPLHPTAWDGQLGGIEGLNQDSWVII
YLAQIKYAFRNI--EYATHMLVKGDDLRVCVAIPSYMHTEDE-----ITKVIRDLVARVA
DTAK-EFGHEIKITDSYASEAVFTFSKTIYVGNITLPFSFRKIQKTYGVNNAFLPVLDDY
IASSFSNAHSACAATVTTVPCYAVALLWVFYYLILHPI----------------------
----YQNLSRREMVALSLTPSVVGGLPIIYLHNMFVRAESDLLAAYLGLLLYLNEIDS-P
LIVYMSRFLH---LATA------KTSKVQLL----QDPYSLPIWRPMTAGNFFKRVIRSI
LKG-----RIVNRDVKQLFTLYDHKARDRLVAALESNGEWPAKAFAALYANSPFQLLEEL
LTQFLTAKSIKDLLLTS-----------------------------
>KM817600
----------------------------------QSAPISVMHELGCLSKIMGHPYCDVK
QGAKDLYDKTHEYKELSLDNIHRSALYAKQDFIRHYIAKERHWPATTLEPG-CPKS--LA
KAKLYDVSPDSVSHQRTYG-PIKVDDYAFVNIEKCLEFDWIENFIPHVKDRTISLLRSEV
FKEYI----------DKDPEFK-------KDW----------KQTRLLLYYLLWPEEVTK
HVGYIKKFVEGE--WEL--LADYLVIRVVPKEKEHKV-SPRGFGAKTALDRARGVVQEWN
VSKFLDAYCPEQAMTLGEVEISRKLLGFRNLCKAYQGYSSITVNIDSSSWNNHFRHVAVA
AVASAVLDCAYDI-SLFSKTMKAYEKSFVIMP--DEGQVYYWDGQMGGIEGLNQYTWVDT
YINQVKVCMEPY--NFPYHILCRGDDLRVVIMVPPKAVREQG-----LDNIKKSILSRFA
MDGM-SFGHKIKEEDSYASECYFAFSKNAFVHDVEQPQTLRKIQKAYGANNAFLKTPDDY
VASAYSNCHSAAKTSPTPIACYAVACFWAAEYLVHHED----------------------
----YRKLSDHDLVALLQIPNIMGGCPIIYMHNFFARAESDLLPPFLHLTQLLLKSHP-L
VGQVMYKFWC-QKMADP------KRSFVGLL----IDPYSLPLSKPTSSMTILR------
------------------------------------------------------------
----------------------------------------------
>KM817601
------------------------------------------------------------
------------------------------------------------KFSKCPRGTPLL
EAWIRNCDPKQPSIHDKFG-AYRIDDWALVELGENMKYNRLENYLPYLKDRTISILRSRV
MNDYL----------KTTERNKI-------PW----------SETRLLLYYMMHNAEMVD
HTKYLDKYERSV-DLSE--LADYLVIRLVPKELELKP-LFRFFGCKTYEDRTRMTVQTIN
AKHFLDMYSDEQAMTLGELDISKKLYAFRNLKAAYKGYEVLYINLDCSAWNNAFRHETVS
QIAAETLDRVFGT-NLFNKTHLAYQQGLFYVP--GMVDDIYWEGQQGGIEGLDQDTWVWV
YINQIKTAMLDH--DVHYHVFCKGDDFRIAVLISPRHLAEKS-----MLEWKNALVQSIA
EVTE-KAGHKIKVQESYGSPRYFTFSKHASVGKIELPEGFRKIQKVYGSNNAFLNCLDDY
IGSTFSNAHSACRVMTVSYAPYMVALVWSYFYLLMDDH----------------------
----YAKLSDDALVSLLMVPSLLGGFPIIFLHNMYVRAESDLLSPFLDLCSFCHHHYP-P
VWDHLKHFLR--LSKSA------RLDLSTLY----ADPYSLPVKKPPAPSFVMRQTIIPE
IKR-----IARNREIVQLVKAAESPVTKSLVQMMSDSPHQPVKVFSVIYSALPISILNEL
TR--------------------------------------------
>KM817604
------------------------------------------------------------
------------------------------------------------NSINTPKA--LQ
MAYIMNKDPTSSFITNKYG-PTAINDYIYVDIEKNFEYTHLENAIPHLKDKTISLLRSKV
MTSYL----------QSHHATKEDT---RKNW----------AETRCLLAYMLFPQMVHD
HIKLQDRIAYDG-NLEG--IMDYLVMRIVPKEKELKG-IFRGFGCKTYEYRLATLAQEKN
VMRFLDEFSDEQAMTVSELDILRKLRAFRVLDKAYKKHKVMYIVLDLSKWNNKFRPSTVD
EVMDETLDKVFDY-PIFSKTHKLYKKTLIYVP--DSEVTYWWDGQEGGIEGQNQDTWVVT
YIAMIKTALAGI--TYPYHILVKGDDCRIAISIPEAQANEVE-----LQTLKNLVVKQLA
AGLK-EVGHDMKIEESYGSCRYFAFSKSASCDEIELPQTYRKIQKTFGASNAFIPTVDEY
IAATFSNAHSACKVNPIVTHPYCVALEWCCYYLLQHPI----------------------
----YMKCTDSEIVALLLTPNMVGGFPIIYLHNMHVRAESDLLSPYLGLLQHTRRTES-D
VYFAMANFCC-IPADPP-------RDKVAIF----MDPYALPSDRPMLPSGKLRSYIKPA
LKK-----IARNEAIRELIKASETEVQAHLDLLLATARPFNSRIIANLYASTPKGVLNTL
----------------------------------------------
>KM817609
------------------------------------------------------------
------------------------------------------------------------
AMILRNRNPFDPAVIRQYG-AIALEHYDLIELLPIKEFDWVENFLPHIKDRTISALRSSV
IQHYI----------RKSAS--------CVRW----------QDTRLLLFYMLNPREMTD
HVHYLKDYMAGR--WEM--LQDYLIIRIVPKEKEHKR-EARGFGCKTALDRARTIIQEHN
TAGILAKYSSEHVMTLDELALAKKLLAFRHMCRAYHGYRMIIVSVDASAWNNAFRAEALH
PMMEETLDALHGV-SVWSKTQTAYEQSFIYMP--DIDKVYSWDGQAGGIEGLNQYTWVYA
YIHQMKVCMREQ--PYPYYILCKGDDLRLAVLVAPELLEESS-----IDVIKQVLLESVS
RIGK-KFGHTIKIEDSYASESYFAFSKDAYVQGVEQSQAMRKIQKCYGANNAFLNILDDY
VSSAMSNAHSASRVAPSPVTTYMVGAWWAYYAITEAPQ----------------------
----YKSLSDHQLAAYLLVPNMLGGFPIIYLHNMFVRAESDLLPPYLDLCRFTRDYDP-Q
LHEYLMRAWC-HKIVEP------EKCLAGLM----VDIYSLPIARPRTAPSVLRREMTTF
LSS-----YTKNEDLQRLFKATARGVGKSMLRTFATANVYNAKLMGALYSCTPEQITEEL
VRKFETGKSIYLALLRYRG--------------------YRRAIAT
>KM817610
------------------------------------------------------------
----------------------------------------------------------LR
MAALYGEYYNSPSITERFG-HAQIMDFVFVELRPDLKFSKLENAIPYLKDKTLSLLRSKV
VSMYI----------NQEEDMRT-------RW----------ADTRLLLVYLLHPTSALD
HVNYIEQYCESA-TLDE--LMNYLVIRIVPKEKEHKI-DFRGFGCKTYEDRLRCLAQEKA
VMQYLDLYSDEQAMTLSELQIARKLEGFRRMKDAFPGYVTITVNLDASAWCNHFRPETVD
DTMVPTLDKIYGT-NIFSKTHLAYNKTLYYVP--DESGTYYWYGQDGGIEGLNQDTWVVV
YISQIKTAFSGM--AIRYTVLCKGDDCRVVLSIPYREIVDGD-----VAGFKNKIVQRLS
ETAS-SLGHKIKILDSYGSERYFNFSKTASVGYVELPQTFRKIQKCYGANNAFIPTMDEY
IASTFSNAHSASKVGMSPVSCYYTAIMWSAYYLATNNL----------------------
----YKDLSLDAHTALMLVPSIFGGFPIIYYHNFFVRAESDLMSPFIGLLQFCKNYYP-S
VHEEMTKFCN-ISCPPS-------LTCEGLC----RDMYSVPISRPPLPSTVLRNMVADA
LPK-----ITRNQGIRDLLEAARSDESDTVMEILTSASHFEAKVLSVIYACLPVSLVSEL
VRKFESARSVNEMLILRFGHTST-----------------------
>KM817611
------------------------------------------------------------
------------------------------------------------------------
-ARDQNKDPKNITHHKQYG-AIRIADYALVNLLPCMEFDWVENFVPFIKDRTVSFLRDEV
LKVYF----------PEDDEDSEGK--YRPDW----------SQTRALLLYLLWPNDVTD
HKEYMKQFVAGE--WDL--ICPYLVIRLVPKEKEHKI-AARAFGAKTAQDRARSIIQELN
VAKFLDKYSDEHVMTQGELDVARKLLGFRMLKHAYQGHTMLIIQVDASSWNSRFRHASVA
PIAQKVLDSVYDV-EIFSKTQTGFEMSFIYMP--DIAQNRKWQGQLGGIEGLQQYTWVFV
YIHQIKVCMEEH--PYPFFILCKGDDLRIAVMVPPLVLERTS-----IDSLKKTILTSLS
EQAT-LMGHVLKVEDSYASECYFAYSKNTFINDVEMPQTYRKIQKCHGANNAFMSTIDDY
IGTVFSNAHSASKTSPSPISCYLVAIFWSVTHLLERKD----------------------
----YQVLTEVEMAALLQVPNLLGGFPIIFLHNFFVRAESDLLPPFLELCDFAKVRSP-A
IGQTMIRFLH-QAIDDP------RKSFAGLM----ADPYSLPLVKPQAVSTIIRQDVTRL
LQH-----IVRNEKVKQLFVLSKSNFDQRFLTVLFSADIWNVKLLSSCFNCGPGAIVAEL
IRKFESGRSIYNLLLIKRGRK-------------------------
>KU095839
------------------------------------------------------------
----------------------------------------------------------LR
MAALYGEYYNSPAITQRFG-EAKIMDFVFVDLKPDLKFSKLENAIPYLKDKTLSLLRSKV
ISMYI----------NQEEDMRT-------RW----------ADTRLLLVYLLHPTSALD
HVNYIEQYCESS-TLDE--LMNYLVIRIVPKEKEHKI-DFRGFGCKTYEDRLRCLAQEKA
VMQYLDLYSDEQAMTLSELQIARKLEGFRRMKDAFPGYVTITVNLDASSWCNHFRPETVD
DAMAPTLDKIYGT-NIFSKTHLAYNKTLYYVP--DESGTYYWHGQDGGIEGLNQDTWVVV
YISQIKTAFSGM--SIRYTVLCKGDDCRVVLSIPYREIENGD-----VAGFKNKIVQRLS
ETAS-SLGHKIKILDSYGSETYFNFSKTASVGYIELPQTFRKIQKCYGANNAFIPTMDEY
IASTFSNAHSASKVGMSPVSCYYTAVTWSAYYLATNSL----------------------
----YKDLSLDAHTALMLVPSIFGGFPIIYYHNFFVRAESDLMSPFIGLLQFCRNFYP-S
VHDEMTKFCN-ISSPPS-------TTCEGLC----RDMYSVPISRPPLPSTVLRNMVADA
LPR-----ITRNQGIRDLLEAAKSDESDTVMEILTSASHYEAKVLSVIYACLPVSLVSEL
VRKFESARSVNEMLILRFGKKST-----------------------
>KU230451
------------------------------------------------------------
----------------SITHIERARLYAVEDYIRQFRKKEGKWPPVKLLPG-VNPS--LV
QAQIDNADPKSLSHHKKHG-TINVDDYTFVEILPCLDFDWVDNFIPFVKDRTISFLKDEV
VRVYL----------TEDEERT-GK--RDINW----------SKTRALLLYLLWPSSETD
HLQYMRSYVKGE--WDV--VANYLVIRLVPKEREHKI-AARAFGCKTTQDRARSIIQELN
VARFLDKYSDEHVMTQGELDVAKKLLGFRMLGDAYKGYRMIIIQVDASSWNSRFRHESVA
PIA-AVLDNVYNV-KIFSRTHEAFEMSFVYMP--DGLTTYSWDGQLGGIEGLQQYTWVFV
YVHHVKVCMEQH--PYPFYILCKGDDLRIAVMVPPQVIENTS-----IDSLKQRILTTLA
DEAS-KMGHVLKVEDSYASECYFAYSKNTFVNNVEQPQAFRKIQKCHGANNAFLSTIDDY
IGSAYSNAHSAAKTAPSPIPCYLVALFWSVLHLAERPD----------------------
----YKALSESEMAALLQVPNLLGGLPVVFLHNFFVRAESDLLPPFLDMLEYFRVRWP-T
IHSLMYKFLH-QQIEDT------RKSFAGLM----ADPYSLPLKKP--------------
------------------------------------------------------------
----------------------------------------------
>KX884409
------------------------------------------------------------
------------------------------------------------------------
---------------REAS-EPRTEDFAHVTLARDKSFDIVNLDLEELKDKSLSPSMSAL
RSRYG---------TEIFRDLEQMGGAQLETWAVACQRPEFRRQCSLLLHFLYAPLSELD
IDRTIRRFAYDS-VTDPDMAFEYFVMKLVEKEKELKE-PPRIFGSQTYVNRSIRRSVERS
IESYLRDYIPEQVLTSGDMEYARKIEAFKNWRTIKPGFRVAYVNFDASGWCYTFREGSTV
PPCREVFDRVFGV-HAFSKIMQCFGQTHFYSS--EGDSNLVYHGQLGGIQGLHQFTWDAV
YIPQMARELRKQ--GLEFHILCKGDDFRAAVLVPESQCPTDEAFAAKVEELKVEVCEAAS
R----NFGYKIKATDSYASESVMVFSKKIYVKGVELSQVFRMGAKIHGTQDMTLDSLDSR
VANIFANCHSACASSAAYIPQYATALFWAYYNMADSRV----------------------
----YRSISQAKKVSLLLAPSVIGGFPIIPLYSCFLRAESDLLSSALDLMMTALVVDP-E
VGALLKNLCG----QPPSP----RKQWTNLM----RDPYALNRSSPPPPLTILRRHIRIL
LEKEFREGKAKNEMVKEFLSLYGNSSALGWDSCFSNCGVIRAKLLASWFENSPFTLVDT-
----------------------------------------------
>KX884419
------------------------------------------HELMCLSKIFGHPFVDMQ
RGSFTIRDNAHKKSSLDSTMIKTCVMNAKRSLIKGHILRYGKWPIVHFKTG-CHPA--LI
NSCFENADPESIKIRSRYG-IVKLDDYDYITIGYNKELSKYDNFLPFLKDRTLSVLRSKV
VGFYI----------EKINEEKP-------QW----------EETRVLLHYLMSSKDMVD
HVKYITKFENSC-DLNE--LLEYMIIRIVPKEKELKE-VFRGFGCQSYFERARRIVQEKA
VSEYLDLYYHNQAMTLDYLGLVKKLRSLATIKDAYPGYTPICLVVDSSKWCNMWRSDVVD
EVCKETLGPYFGT-RLWDHTMHSYQKTLFYVP--DEEETYYWYGQDGGIEGLNQYTWTFV
YIEMLKTCLGKYVDQIPIQIMCKGDDVRIFLMIPPEILETTT-----IDEFRQEVLQTMI
DNCA-KFGHKVNFEESYCSGVYFAFSKQAYCDGIELPQLFRKIQKSHGTSNTFVSSLDEQ
IGAGFSNCHGSSRVTHASLTPLRIAYFWALYHLKLHYQ----------------------
----YRMLNENELTCLLLVPNLLGGFPVINLGNLFVSSESDLLPPFLDIVNHCTRLYP-D
IAIYLKKFLL-VKTIDP------RSAFQGLL----VDSYSLPISK---------------
------------------------------------------------------------
----------------------------------------------
>KX884424
------------------------------------------------------------
---------------------TESINFIKENYIRNHILRHGKWPPCRIDTTKAPKA--II
MAQILNKDPNSLDIVRKYG-RTLIHHYLYIDFLPNMRFSKLENYIPYLKDKTVTLSRTKL
FKCLW----------PGDADTQQE------SW----------RETRLLLVYLLNSNLVVD
HVNYINNYIDSE-DLTE--LLDYLVIRIVPKEKELKI-KYRGFGCKTYEDRARALAQEKS
VMEFLDIYSDEQAMTLGELPLTRKLYSFRTILNSYKGSSVLYINLDASSWNNRFRRLTVD
HPMSQTLDDIFGV-KIFSKTHLAFEKSFIYVP--DGLDFYYWDGQAGGIEGLNQDTWVVA
YLGQIKTAMKAL--GFNYYVLCKGDDVRLAVLIPPLVSRQQS-----IERIKSNIVKTLK
ESLS-KFGHKIKIEESYGSENYFSFSKTASLNTVELPQVFRKIQKSHGANNAFISTLDEY
IASAFSNVHSSCKVSPNITPIYAVAVLWSLHYLMSNKT----------------------
----YSNLSDIEYMTLMLTPSIVGGFPIIFLHNMFVRAESDLLSPFIGMLIFSKTLNY-D
LYNTMYNFLTFRSTKP--------SSYIALY----KDPYSLPLNRPTLPTTLLRK-----
------------------------------------------------------------
----------------------------------------------
>KX884427
------------------------------------------------------------
------------------------------------------------------------
---------------------------SFIEVKANERFNKLDNIIPYLKDKTISVLRSKA
LKMYF----------DNQEEGNS-------DW----------KDTRLLLAYLLNPKLVHD
HETYIERYESSE-ELDD--LLDYLIIKIVPKELEPKV-LFRGFGCKTYEDRFRALAQEKN
AMRFLDRYSDEQAMTLGELEMLRRLSSFRNLWRAYVGYKIMYVVIDASSWNNHFRSETVD
DVMKETLDKIFDT-TIFGKTHKAYEKTFFYVP--NGHEAYSWEGQGGGIEGLNQDTWVIT
YLGQMKVALSGL--GMPYHMLCKGDDLRIAIAVPPAVWKTTE-----LRILKNDIVKRIS
ENMK-DFGHKVKVLESYGSSVYFAFSKSASVHEIELPQGYRKVQKCYGASNALLPTLDEY
IGSSFSNAHSACHTEPSVLSCYGVGLYWSLYYLVNHSC----------------------
----YKDISDDALVALMLTPSMVGGFPIIYLHNMAVRAESDLLSPFLGLVHYLRQQGD-P
AFEYMRNFCT-APLHEP------GTRYTMIY----KDPYALPSKRPSLPSAVLRSHITPV
LQK-----FTRREEIKELLEASKSDAMDIIHDVLSSANVLNSKILAALYAATPEGLLDEL
IRKFESARSIVELLIKTLGYRKSTTMLYKVLRAE------------
>KX884439
------------------------------------------------------------
----RAYERANKVKSLNYLAINSSRNLAVESYIRSYILKHRKWPPCIIQPE-AGKW--LH
SAKERNLDPYHPNIQKQYG-SGTFEEFTYVDLEPVKELDQLLHYTQYLKDKTVTLEKSKI
FRHYI----------N-VYD--------KPRW----------EETRLLLVYLFHTNEDLG
LSKYLQDYLNTAPDMNL--ALDYLVIKLVPKEKELKR-KARLFGCKTYQDRYRGKVQEEA
VMSFMSDYVQDQSMTLDDIGLMHRLYSFRHLLKAYKGWKVLYVNFDVSGWCSNFRHETVH
PIAHDILDKYYQTGDFFGKTQLAYEHGLFYIPKQDGSGAYHWEGQLGGVEGLNQDTWMMV
YIPQMRLALHEF--QAHMFVMAYGDDYKAALLIPPDQ-ANRD-----ITTLKNKIIEVVS
NVAQTCFAQDMKVFDSYGSECFISFCKNASVRGVELSQGFRKIQKCYGANNAFLPHIDDY
IASAFSNSHSASRHMPVSYAPFLVGAFWSIHHLLHHYL----------------------
----YEHLSDEQILALLMVPSCVGGFPVIYLYHYFVRGESDHLSTFLDLWKFTTSHYK-T
VSQYIQYGLR-YNLMNP-------INLEALL----RDPYSLPLSKPPLPSTVFRKFIMPS
LES-----KIQNEDMLELLNLANDQFSK--------------------YA----------
----------------------------------------------
>KX884451
-----------------------SY--------LQRCSIPEMHEFSCLSKIVGHPLVDLN
AGIDKVRKRANEDLDVDLESIRMCVNLAKKQTVKSYFFRHGKWPPCEVEPPKLRSDA-LM
YAMLKNIEPDDPSLSYHGG-PIQVDDWERVTFQPFLHFQEYENCIPFLKDKTISLLKTDV
VRHYL----------RGTSEGRI-------PW----------RDTRLLLFYLLHNKHELC
HTDYLHRYMEVD-DLEE--LQNYLVTRLVPKEKELKL-EPRFFGACTFQERMRRLVQEKN
AMHYLDLYSDEQALTLGELEISSRLYAFRKIRHAYADHAVVRIQLDASGWNHRFRHQTVA
PVADAVLDKPFAT-SLYWRTMQAYEHTFHYVP--DEEKVTVWEGQLGGIEGLNQDTWDIV
YLNQIRAAMYNE--NLKYHMLVKGDDLRIAVMIPPNLLAINP-----VDWWSRRLMHSVS
DTAK-KFGHNLKVKESYASEVYFSFSKAASVRTIELPQGNRKILKVYGANNAFLETLDDY
IASTFSNAHSAARVLPNHYGPYWVALAWSYWYLLNDPA----------------------
----YRALADDQLVATLLVPGLLGGFPIIYLHNMSVRAESDLLSPFIHIWKWTQHNYP-A
IHLVLDSFFR-HRIGGR-------IQYEQLY----RDPYSLQLGVPATA-----------
------------------------------------------------------------
----------------------------------------------
>KX884458
------------------------------------------------------PFVDTS
GGVRKVQSRARAPAEFAPGTADRLADLAKAQFCRAYYAKRRRWPKISSLEG-VPNH--LK
QMIEGNKRPDDAAIARIHGCALVAEDYRNLVLAQEGVVACYENPIPLLKDRTISPRLEEM
VRVHIIPLLAKALAVPHGPRVSP-----ADKA----------RSTSLLCHFITSTMGQLG
YDEFLQAYRRED-RFELPLVKSALLLKLVSKELELKSDDPRQFAAQTVPDRHRRQVTEAA
VGTFLKEFSNEHTMTSSEIKLQQQLSALRRWGKSHPDSTTLIVSLDVRAWNNGFRASLVD
TVMSNTLAAYFGD-PLFEAVHAAYEHTHFYSI-EGSSFVDYWFGQGGGIEGLNQYTWVWV
YLVMNHSIFERW--EYKYTFLCHGDDFRAYISIPNSVVAARG-----MLAIKQEIIAVVK
RGLA-DFNLEVKTYDSYGSSTFSSFKKIQSVDSIVLPTAFRKMMKCHSSMDMVLPLLDAY
IGTCFSTAHGGCFTAPTMVPAYATALMWACKHLLSHGL----------------------
----YATLPLSVLAALLIVPANLGGFPTLCPENLAVRASADQTTDFINRYEFARRCAP-D
LALVFERFLF-QPMGVVAAEGYSKAPVLQLL----DDPYAFPISRPTLPL----------
------------------------------------------------------------
----------------------------------------------
>KX924630
------------------------------------------------------------
------------------------TCYVKQNYIRNYILRYGKWPSHTVISSAAPDA--IK
YGSLLNLDPEGFMIKSKHG-NISVLDYNFVELEADQKFNKLENVIPHLKDKTISALRSNV
IKKYI-----------THQDVKT-------GW----------ADTRLLLYYLLHDNAETD
HTEFLARYSEGE-LMDD--FINYLVIRIVPKEKEMKI-KFRGFGCTTFPNRMLFLAQEKT
AMEYLDLFCDEQAMTLSELDLVKRLHAFRCLKDAYPLHEVLYIMVDASKWNNHFRRETTD
KVLASTLDRIYDT-KVFGRTHEKYQKTLFYVP--DGDVTYFWEGQDGGVEGLNQDSWVVV
YIGQIKTALSGY--DLKYHVLCKGDDLRIAVLIPHRDVRAQD-----MAETKNQLMVRIS
KVAA-DMGHDIKILDSYGSTRYFNFSKTASIDKIELTQVLRKIQKCYGATNAFLPTIDDF
IGSTFSNAHSACRVTTNVIPCFFVALAWAYYYLLSDELSLAERAAKKKKMSRQSAFKYSF
DVMTYAELSDVELIALLLVPSSCGGFPIIHLHNMIARAESDMFPAFLDLITYVKSAGKNE
LYQTLTNFLV--------------------------------------------------
------------------------------------------------------------
---FDSRRK-------------------------------------
>MF360789
------------------------------------------------------------
----------------------------------------------------------LV
YSKNHNLDPDSAIITQRYG-VIPITDFAYVELGKVMEFEYLDNYLPHLKDKTISVLRSKV
VNRYLQ--------QEKTDEGRI-------DW----------KETRLLLVYLMQDETLVD
HRKFIDKYQDVE-SLET--LHDYLVIRIVPKEKELKT-DFRGFGCKPYMSRALSLAQEKN
AMRFLDEYCDEQAMTLSELALAKKLQAFRNITKAYRGYQAIYINIDASSWNNHFRDETVR
PVAKETLDRLFGT-NLFCKTHEAYQNTLIYVP--DETHTWFWEGQEGGIEGLNQDTWVWV
YINQIKVALEEV--DVRYHLLCKGDDLRVVILVPPDRIREEG-----VHKIKDRAVEAIS
RVSE-LMGHTIKVNDSYGSAHYLAFSKAASVGTIELPQVFRKIQKVYGANNAFIPTLDEF
IGSTFSNAHSACAVSTTPIPCYCTALTWSFFYLERSHY----------------------
----YSQLPRDALIALMMVPSMVGGFPIIFLHNMFTRAESDLLSPFIGLLQFCEQHF---
--RHLAQYML-PFTDQK------VADSYTLFKGLLADPYTLPIRKPTSPAVVLRNMIGPI
LQG-----ITVNKAVKQIMSTPYQTSSQAILDTLYDCNVYNAKIFSALYAATPDALFQEL
VRKFETSRSVHQLLIIKHGP--------------------------
>MG600009
------------------------------------------------------------
---------------VNYFAIQTTRNMAVESFIRNYIARHGKWPPVTIEAD-APLY--LR
ESNNLNRDPKSAFIIRRFG-LGSHDDYVYVELGRVIELDKLEHYSQYLKDKALSVLRNTA
EGYYI----------NHTVE--------RLEW----------KETRLLLVHMLHSEEELD
VRNYLKQYCDSEMNMED--ILNYLTIKLVPKEKELKE-IGRPFGCKTYMDRFRSCLQEEN
VKHFLDLYSTDQSMTLDNLGLIKRLYSFRTLNKTYKNWRVLYINFDVSGWCANFRHETVE
PIGTDVLDRVFGTSSLFGKTQRAYEKGFFYIP--DSQGTYHWEGQDGGIEGLNQYTWMTV
YIPQMRFALEAF--KMHFFVMAYGDDYKAALLIPPEE-KNID-----IEELKKKIVTSVA
DTARIEFGQKMKYFDSYGSEVYISFCKNASVSAVGMPQGIRKIQKCYGSTNAFLPTLDDY
VASAFSNAHSAACAMTNTYPAYRVSLTWLYYHLKTHMN----------------------
----YCDLTDTELHATALTPSCVGGLPILFLANFHTRAENDHLPFYLDLIKFLKTYNP-Q
LAGALSQGLT-FELLGI-------HEIEALL----RDPYSLPVKKPQLPSGVLRRELLPA
LKP-----IIRNQEILTLIE-ASD------------------------------------
----------------------------------------------
>MG600010
-------------------------------------------------KITGHPLIDTA
RTAGTAETRACKPVTVDYYAIQMSRNIAVETFIRNYYARNGKWPPVEIDAE-APVA--LQ
EAYRLQKEPGSSMIKRRHG-VIRTEDYVYVSLGKVLEFNQLEHYLQYLKDKTITVLRQPV
IRTYV----------ERVSR--------ESPW----------KDTRLLLVHLTHTEAELN
RLQYLHQYMDSDMTMDD--VLDYLIIKLVPKEKELKV-VARPFGCKTYLDRYRSCLQEEN
TKHYLDLYGMDQSMTLDNLGLIKRMYTFRNLTASYKGWKVLYINFDVSGWCANFRHETVE
PIATDVLDAVHGTKNFFSKTQRAYERGYFYLP--DSKGTYHWEGMDGGVEGLNQYTWMAV
YIPQMRYLLRDF--NLHFHVMAYGDDYKAAMLIPPDQ-DFVD-----VRKLKSDIVRIVS
DSAKVSFGQQMKYFDSYGSEAYISFCKNASVRGIELPQGIRKVQKCYGSTNAFLPTLDDY
ISSAYSNAHSTARVMTCTFGSYSVALFWTYLHLLVHKC----------------------
----TKGLRDVEILAMSLIPSCVGGLPIIYLDAFHTRAENDHLPTFLHMIEFARVYHP-E
LASIMSRALS-YDKLGP-------ESFETLL----RDPYSLPIRKPPLPSGLFR------
------------------------------------------------------------
----------------------------------------------
>MH188031
VEKWRNDEFLKLVCEELIDATGFDYTDSDLCYILKNNPIEVISELSCLSKLFGHPLVNMV
SWARAIHKKATETYKLDYKKIVECTCYIKEAYVQQYITRYNRWPPHSITSKLAPLA--LR
MAALYGEYHNSPAIQKRFG-EVKIMDFVYVELKPDLKFSKLENAIPYLKDKTLSLLRSKV
ISMYI----------NEEEDMRT-------RW----------ADTRLLLVYLLHPTSALD
HVSYIERYCESA-TLDE--LMNYLVIRIVPKEKEHKI-DFRGFGCKTYEDRLRCLAQEKA
VMQYLDLYSDEQAMTLSELQIAKKLEGFRRMKDAFPGYVTITVNLDASAWCNHFRPETVD
DTMAPTLDKIYNT-KIFSKTHLAYNKTLYYVP--DESGTYYWHGQDGGIEGLNQDTWVVV
YISQIKTAFSGM--AIRYTVLCKGDDCRVVLSIPYREIEDGN-----VAGFKNKIVKKLS
ETAS-SLGHKIKILDSYGSERYFNFSKTASVGYVELPQTFRKIQKCYGANNAFIPTMDEY
IASTFSNAHSASKVGMSPVSCYYTAVTWSAYYLATNTL----------------------
----YKDLSVSSHVALMLIPSIFGGFPIIYYHNFFVRAESDLMSPFIGLLQFCKTFYP-S
VHEEMAKFCN--------------------------------------------------
------------------------------------------------------------
----------------------------------------------
>MH188036
VEKWRNDEFLKLVCEELIDATGFDYTDSDLCYILKNNPIEVISELSCLSKLFGHPLVNMV
SWARAIHKKATETYKLDYKKIVECTCYIKEAYVQQYITRYNRWPPHSITSKLAPLA--LR
MAALYGEYHNSPAIQKRFG-EVKIMDFVYVELKPDLKFSKLENAIPYLKDKTLSLLRSKV
ISMYI----------NEEEDMRT-------RW----------ADTRLLLVYLLHPTSALD
HVSYIERYCESA-TLDE--LMNYLVIRIVPKEKEHKI-DFRGFGCKTYEDRLRCLAQEKA
VMQYLDLYSDEQAMTLSELQIAKKLEGFRRMKDAFPGYVTITVNLDASAWCNHFRPETVD
DTMAPTLDKIYNT-KIFSKTHLAYNKTLYYVP--DESGTYYWYGQDGGIEGLNQDTWVVV
YISQIKTAFSGM--AIRYTVLCKGDDCRVVLSIPYREIEDGN-----VAGFKNKIVKKLS
ETAS-SLGHKIKILDSYGSERYFNFSKTASVGYVELPQTFRKIQKCYGANNAFIPTMDEY
IASTFSNAHSASKVGMSPVSCYYTAVIXSAYYLATNTL----------------------
----YKDLSVSSHVALMLIPSIFGGFPIIYYHNFFVRAESDLMSPFIGLLQFCKTFYP-S
VHEEMAKFCN--------------------------------------------------
------------------------------------------------------------
----------------------------------------------
>MH620818
------------------------------------------------------------
-----------------------------LNYIKNHIMRHKRWPPSSLDYGGS-MT--LT
QAYVRNKDPNDPFITSRYG-PSNLADMNFVRIEKNLRFYKLENVIPYLKDKTITLMRSKV
FKYIF----------PTGEEISS-------RW----------EETRLLLTYLLNPSVVHN
HVDYIDRYSGSD-DLSE--LLDYLVIRIVPKEKELKI-DFRGFGCKTYEDRFRTLAQEKN
AMRFLDDYSDEQAMTLSELEILRRLSTFRHLYKAYPGHKIIYINVDAKAWNNHFRAETVD
YPLDETLDKIFGT-TIFGKTHLAYNKTFFYVP--GFPSTYYWDGQAGGIEGLNQDDWVII
YLGQIKTVLDAL--LLKYHCLCKGDDLRIAIAIPPYMWKNRE-----MSDIKNDIVGRLS
LAMK-SFGHEIKIIESYGSSKYFSFSKNASIGEVEMPQGFRKIQKCYGASNALIATLDEY
IGSTFSNAHSTCKVEPCVLPAYLVALYWSLTYLITHPI----------------------
----YTKLSSDELTALLLMPSLAGGFPIIYLHNMAVRAESDLLSPFIEMYSFCKKNYP-S
IATSMESFMH-APIHTD------EDSFVMLY----KDPYSIPHDRPPLPSAVLRRFI---
------------------------------------------------------------
----------------------------------------------
>MK026591
------------------------------------------------------------
------------------------------------------------------------
-----------------------------VTILKNMSFDWVENFLPYIKDRTISLPKSDV
LIKFI----------KRDPDFK-------SDW----------KKTRLLLYYLLWPETETS
HIPYLKAFAEGD--WEQ--LANYMVIRIVPKEKEHKI-EARGFGCKTSHDRARTIIQEMN
VARFLDDYSDEHVMTLGEIALAKKLLGFRKLQNAYKGYKMIILSVDASSWNNRFRHETVA
PVAEAVLDNVFDV-PVFSKTHQAYEKSFVYNP--DIEEVIYWDGQLGGIEGLNQDTWVFV
YVHQIKVCLEKH--PYPYYILCKGDDLRVAIMVPPTTLQKTT-----MTELKRKILGSVS
ETGA-KFGHVIKVEDSYASECYFAYSKNAFVSEVEQPQAYRKVQKCYGANNAFLTTVDDY
VGSAFSNAHSTSKTSPSPLSCYATACYWAAESLTTHDT----------------------
----YKHMSDYQLVALLQIPNMVGGFPIIYLHNFFVRAESDLFPPYIDLCQTMLKLHP-E
VGECLTKFLC-QVKSNV------NKSLAGLF----TDPYSLPISRPKPAVTLLRQQMTNI
IKG-----RTKNKYIRQLFSIMNKKFERHMLDCFSTSNVYNVKLMAAVFDCTPEAIIREM
I---------------------------------------------
>MN025520
------------------------------------------------------------
------------------------------DFIRKYLAKEKQWPPVEMDQG-VSRC--LK
FASLMGHDPTDASHQRLYG-TFNISDMDGVTILKCLKFDWLENFIPYVKDRTVTLGRSAV
VRRYI----------ENKKELQ-------DNW----------KETRLLLYYLLQPTSKTD
HLFYLETFNSGD--WEQ--IANYLVIRVVPKEKEHKI-EARGFGCKTPADRARSIVQEEN
AARFLDKYSDEHVMTLGEISLARKLIGFRNLGQAYPGYTNLTLSVDSSSWNNRFRHKAVA
PVADAVLDSAYGT-KIFQKTHLAYERSFIYVP--DADKIYYWDGQLGGIEGLNQDTWVYV
YLQQMKVCLEGL--PYPYYLLCKGDDLRVSIMVPPEVMKKKT-----LDVIKKEILTHVS
EKGK-QFGHVIKVEDSYVSESYFAYSKDAYVRGVEQPQTFRKIQKCYGANNAFLTTPDDY
VASSYSNAHSASKASPSPVQCFMVALYWMYDLLTERVE----------------------
----YKSLTDDELTSLSMVPNLIGGFPIIFLHNFFVRAESDLLTPFLDLLGFTFKYYR-G
IFDVLSGFLK-QKTLDP------DRHLGALL----MDPYSLPLSRPPAPGSILRQSI---
------------------------------------------------------------
----------------------------------------------
>MN567051
-------------------------------------------------------LIDVE
LTAQKVQERTKREMEINYDAIQTTRNLAVEAFIRNYIVKNGEWPPVETLKG-CPQI--FL
EAIRLRKDPNSPTLLKRYP-KPSIDDYVFIELGQIYELDRLQHYAQYLKDKSITVLRDKA
IACYI----------NREIQ--------TIPW----------KETRLLLVHLFHTNDELD
IFEYLRQYVRSDTSMED--ILNYLTIKLVPKEKELKV-TARPFGCKTYQDRYRGCVQEEN
VKHYLDEYANDQSMTLDNLGIIKRMYSFRNLKRAYPGWKILYINFDVSGWNSNFRHETVE
PIASDVLDKLFGTEKFFSKTQLAYENGFFYLP--DQSGTYHWSGQDGGIEGLNQYTWMAV
YIPQMRYALREF--NLHFHVMAYGDDYKAALLIPPEQ-ADID-----IGTLKKRIVKIVA
NSARINFGQQMKYFDSYGSEVYISFCKNASVKGVEMPQGVRKIQKCYGSSNAFLPTLDEY
IASAFSNAHSAAKTMPCTFPSYRVALFWSYHHLIRHHL----------------------
----YKGLSDTKLHGLMLTPSCVGGLPVLYLSSFHTRAENDHLPVYLDLLSFLQNYDH-P
VFLSASQGLT-FEIIDD-------SNKETLL----RDPYSLPVKKPPLPSSILRREILPA
LKP-----EIRNEEVSDL------------------------------------------
----------------------------------------------
>MN599998
--------------------------------------------------------C---
-----------ANTLIDEEAVYKCVQHAKLDFIRKYLVREKQWPPVEMDEG-VSRC--LK
FAALLGHDPTESSHQKLYG-TFELSDLDAVTILKCLKFDWLENFIPYVKDRTVTLGRSAV
IRRYI----------QNKKELR-------DNW----------KETRLLLYYLLQPTSKSD
HLFYLEAFNDGN--WEQ--IADYLVIRVVPKEKEHKI-EARGFGCKTPADRARSIVQEEN
AARFLNDYSDEHVMTLGEISLAKKLVGFRNLGRAYPGYTRLTLSVDSSSWNNRFRHKAVA
PVANAVLDSAYGT-KIFQKTHLAYEKSFIYVP--DADKIYYWDGQLGGIEGLNQDTWVYI
YLQQMKVCMEGL--PYPYYLLCKGDDLRVSIMVPPEVMAKKT-----LDVIKQEILTHVS
ERGK-LFGHVIKVEDSYVSEHYFAYSKDAYVKGVEQPQTFRKIQKCYGANNAFLTTPDDY
IASSYSNAHSASKTAPSPVQCFAVALYWMYDLLTGLPE----------------------
----YSALSDEDLAALSMVPNLIGGFPIIFLHNFFVRAESDLLTPFLDLVCFTRKYYP-G
LHAPLGNFLR-QKTLDP------DKHLGALL----MDPYSLPLARPPTASSILRGSITEL
VRK-----TTRNEDLKELFSAIKDGFEEAFLDVVRTAN----------------------
----------------------------------------------
>MT153506
------------------------------------------------------------
----------------------------KQHFIRSFIKRHGRWPLVEIDRE--SKS--LT
KAMLMNKDPQSIAHQRRYG-LIKIEDYDAVTLKKNMEFDWVENFIPYIKDRTVSLLKSET
LNRYI----------EGNLE--------KTDW----------RSTRALLAYLLWPARKCN
HMDYLQSYVAGD--WEM--IGDYLIIRIVPKEKEHKI-KARGFGCKTLQDRARSIIQELN
SAEFLDQYSDEHAMTQGEIPLLKKLYAYRHMSEAYTGYKMILINVDASSWNNRFRHQAVA
PLMSQTLDAIFDT-PIFSKTHQAYQKSFIYMP--DAGRVYWWDGQEGGIEGLNQDTWVVT
YISQIKVCMEKF--QYPYHILCKGDDLRVAVLIPPQVLDHTS-----IEDLKRDILMAIS
EIGD-KFGHVIKVEDSYASECYFAFSKNTYIGDTELSQSYRKIQKCYGANNSFINTIDDH
VACSFSNAHSAAKTSPSPISCYIVAVVWCIFYLMRHDD----------------------
----FEPLADNELVSLLLIPNVLGCFPIIYLHNFLVRAESDLLTAFLHIMQYCKNSYP-D
IYSYLVFSLK-QVWLNP------DDNLIGLM----IDPYSLPLKKPP-------------
------------------------------------------------------------
----------------------------------------------
>MW291694
------------------------------------------HELMCLSKLLGHPFVDME
KGSFTIRDNARAPANIDAASVHLCAQNAKRSLIKGHILKFGKWPIVYFEPN-CHPA--LI
NACLENADPESIKIKSRYG-DIRLIDYENITIGYNKELSKYDNFLPFLKDRTLTVLRSKV
VHHYI----------DKINEDKP-------QW----------EETRVLLHYLMSTKEVVD
HVKYINRFEESI-DLNE--LLEYMVIRVVPKEKELKE-IFRGFGCQSYLERARRIVQEKA
VSEYLDLYYHNQAMTLDYLGLIKKLRSLATIQDAYPGYTPLCLVADSKKWCNKWTSEVVD
EVCKQTLGPYFGT-RLWEHTMRSYQKTLFYVP--DDEETYYWLGQNGGIEGLNQYTWTYV
YIEMLKTCLLEFSDQMPIQIMCKGDDVRIFLMIPPHILEQTT-----IEKFRTKVLQTVI
ENCA-KFGHTINFEESYCSGVYFAFSKQAFCKGVELPQLFRKIQKSHGTSNTFVSSLDEQ
IGAGFSNCHGSSRVTHVSLTPLRIAYFWGVYHLRLNYH----------------------
----YKALNENEHICLLLVPGLLGGFPIINLGNMFVSSESDLLPPFLDILSHCEEHFP-D
IAMYLKRFLQ-VKTINP------REAFQGLL----IDSYSLPIRK---------------
------------------------------------------------------------
----------------------------------------------
>MW291695
------------------------------------------HELMCLSKILGHPFVDME
KGSFTIRDNARAHTDIDRESVQTCIQNAKRSLIKGHILKYGKWPIVLFHQN-CHPA--LL
NACMENCDPESIKIKSRYG-DTQLSDYDRIDIGQNKELCKYDNFLPFLKDRTLSVLRSKV
VNHYI----------EKINESKP-------QW----------EETRVLLHYLMSTKEVVD
HVKYISRFEESI-DLNE--LLEYLVIRIVPKEKELKE-VFRGFGCQSYMERARRIVQEKA
VSEYLDLYYHNQAMTLDYLGLIKKLRSLATIQDAYPGYTPLCLVADSKKWCNKWTSEVVD
EVCKQTLGPYFGT-RLWEHTMRSYQKTLFYVP--DDEETYYWLGQNGGIEGLNQYTWTYV
YIEMLKTCLSEFMDQMPIQIMCKGDDVRIFLMIPPHILEQTT-----IEQFRARVLQTMI
ENCA-KFGHTINFEESYCSGVYFAFSKQAYCDGIELPQLFRKVQKSHGTSNTFVSSLDEQ
IGAGFSNCHGSSRVSHVSLTPLRIAYFWAVYHLKLNHH----------------------
----YKNLTDNEYVCLLLVPGLLGGFPIINLGNLFVSSESDLLPPFLDIVSHCEEYYP-E
IAVYLKRFLL-VRTVTP------RKAFQGLL----MDSYSLPIQK---------------
------------------------------------------------------------
----------------------------------------------
>OP628502
------------------------------------------------------------
---------------IE-------------DFIRKYLAKEGRWPHVRFETG-ASKA--LV
HACLTNTDPRSIPHSRKYG-KIHLSDYDKVKVEKCLEFDWVENFLPYVKDRTVSLLRSEA
LKKYI----------DQDPDFQ-------TDW----------RRTRLLLFYLLWPETETS
HMPYMKAYTAGE--WNQ--VANYLIIKIVPKEKEHKI-EARGFGCKSTQDRARSIIQELN
VARFLNDYSDEHVMTLGEIALAKKLLAFRKLHHAYKGHKMIIVSVDASSWNNRFRAASVA
PVMEAVLDAAYDV-PIFSKTHEAYQRSFVYVP--DADEVYSWDGQQGGIEGLNQDTWVLT
YIHQIKVCMEDH--PYPYYILCKGDDLRIAVMVPPSALTNTT-----LDSLKRRLLESVS
ARGE-KLGHVIKVEDSYASECYFAYSKDAFVRDVEQPQTFRKIQKCYGANNAFTTVPDDY
VASAFSNAHSASKTSPSPVPCYAVGVFWSCDLLVRHAV----------------------
----YATLSDVEITGLLQVPNLLGGFPVIYLHNFFTRAESDLLPPFIDLWQKMNQWGP-A
VHEVLGKFLV-QKLSNP------EQSLAGLF----TDCYSLPIDRPTPASTVLRKQVTA-
------------------------------------------------------------
----------------------------------------------
>OP863301
------------------------------------------------------------
----------------------------------------------------------LL
YAKTHNLDPDSSLVTKRYG-VIGVSDYAYVELGKVMEFEYLDNYLPHLKDKTISVLRSKV
VNRYLS--------QEKTEDSRI-------DW----------KETRLLLVYLMNDETLID
HRKFIDKYQDVE-SLET--LHDYLVIRIVPKEKELKT-DFRGFGCKPYMSRALSLAQEKN
AMRFLDEYCDEQAMTLSELALAKKLQAFRNITKAYRGYQAIYINIDASSWNNHFRDETVR
PIAKETLDRIFGT-NLFCKTHEAYQNTLVYVP--DETATWFWNGQEGGIEGLNQDTWVWV
YINQIKVALEEV--DVRYHLLCKGDDLRVVILVPPDRIREEG-----VHKIKDRAVEAIS
RVSA-LLGHSIKVNDSYGSAHYLAFSKAASVGTIELPQVFRKIQKVYGANNAFIPTLDEF
IGSTFSNAHSACAVSTTPVPCYCTALVWSFFYLGRSDF----------------------
----YARLPDDALIALMMVPSAMGGFPIIFLHNMFTRAESDLLSPYLGLLQFCDKHF---
--RHLAQYMQ-PFTDQK------VADPYSLFKGLLADPYTLPIRKPTSPAVTLRNMIGPI
LQS-----ITVNRAVRQIMSAPFQMSSQAIVDTLFECNVYNAKIFSALYAATPDALFQEL
VRKFETSRSIHQLLLIKHG---------------------------
>D_TGTNV
------------------------------------------------------------
----------------------------------------------------------LL
YAKTHNLDPDSSLVTKRYG-VIGIPDYAYVELGKVMEFEYLDNYLPHLKDKTISVLRSKV
VNRYLS--------QEKTEDSRI-------DW----------KETRLLLVYLMNDETLID
HRKFIDKYQDVE-SLET--LHDYLVIRIVPKEKELKT-DFRGFGCKPYMSRALSLAQEKN
AMRFLDEYCDEQAMTLSELALAKKLQAFRNITKAYRGYQAIYINIDASSWNNHFRDETVR
PIAKETLDRIFGT-NLFCKTHEAYQNTLVYVP--DETATWFWNGQEGGIEGLNQDTWVWV
YINQIKVALEEV--DVRYHLLCKGDDLRVVILVPPDRIREEG-----VHKIKDRAVEAIS
RVSA-LLGHSIKVNDSYGSAHYLAFSKAASVGTIELPQVFRKIQKVYGANNAFIPTLDEF
IGSTFSNAHSACAVSTTPVPCYCTALVWSFFYLGRSDF----------------------
----YARLPDDALIALMMVPSAMGGFPIIFLHNMFTRAESDLLSPYLGLLQFCDKHF---
--RHLAQYMQ-PFTDQK------VADPYSLFKGLLADPYTLPIRKPTSPAVTLRNMIGPI
LQS-----ITVNRAVRQIMSAPFQISSQAIVDTLFECNVYNAKIFSALYAATPDALFQEL
VRKFETSRSIHQLLLIKHG---------------------------
>K_NUMV
------------------------------------------------------------
---------------IE-------------DFIRKYLAKEGRWPHVRFETG-ASKA--LV
HACLTNTDPRSIPHSRKYG-KIHLSDYDKVKVEKCLEFDWVENFLPYVKDRTVSLLRSEA
LKKYI----------DQDPDFQ-------TDW----------RRTRLLLFYLLWPETETS
HMPYMKAYTAGE--WNQ--VANYLIIKIVPKEKEHKI-EARGFGCKSTQDRARSIIQELN
VARFLNDYSDEHVMTLGEIALAKKLLAFRKLHHAYKGHKMIIVSVDASSWNNRFRAASVA
PVMEAVLDAAYDV-PIFSKTHEAYQRSFVYVP--DADEVYSWDGQQGGIEGLNQDTWVLT
YIHQIKVCMEDH--PYPYYILCKGDDLRIAVMVPPSALTNTT-----LDSLKRRLLESVS
ARGE-KLGHVIKVEDSYASECYFAYSKDAFVRDVEQPQTFRKIQKCYGANNAFTTVPDDY
VASAFSNAHSASKTSPSPVPCYAVGVFWSCDLLVRHAV----------------------
----YATLSDVEITGLLQVPNLLGGFPVIYLHNFFTRAESDLLPPFIDLWQKMNQWGP-A
VHEVLGKFLV-QKLSNP------EQSLAGLF----TDCYSLPIDRPTPASTVLRKQVT--
------------------------------------------------------------
----------------------------------------------
>E_BLTV3
------------------------------------VSIPVRHELACLSKVMGHPFCDVE
RGAIALEAKVNAEKLIDLDAVLQCVRYAKLDFIRKFLMREKTWPLIEMDVD-APRT--LK
MACLLNHDPKSPAHQHKYG-NFHVEMMDFITILPNMKFDWLENFIPYIKDKTITLGKSAV
LARYI----------YKMQADG-------GDW----------KQTRLLLYYLLQPESKTD
HLWYLSAYIGGD--WEQ--VANYLVIRIVPKEKEHKV-EPRGFGCKTYEDRARGIVQEEN
VAMFLDRYSDEHVMTLNEVRVAKKLLGFRNLGAAYSGYGVLIMSVDSKSWNNQFRSATVA
PVAGAVLDRVFGV-ELFSKTHTAYEKATVYVP--DADRVIYWSGQDGGVEGLNQDTWVFV
YIHQIKVCMEGL--PYPYFILCKGDDLRIAMMIPPEVLKKTS-----LDKIKRDSISHIA
ERGA-AFGHVIKVEDSYVSENYFAYSKDAYVAGV--------------------------
------------------------------------------------------------
------------------------------------------------------------
------------------------------------------------------------
------------------------------------------------------------
----------------------------------------------
>D_LMV
------------------------------------------------------------
------------------------------------------------------------
------------------------------------------------------------
------------------------------------------------------------
------------------------------------------------------------
------------------------------------------------------------
------------------------------------------------------------
---------------------------RIAVMVPPSALTNTT-----LDSLKRRLLESVS
ARGE-KLGHVIKVEDSYASECYFAYSKDAFVRDVEQPQTFRKIQKCYGANNAFTTVPDDY
VASAFSNAHSASKTSPSPVPCYAVGVFWSCDLLVRHAV----------------------
----YATLSDVEITGLLQVPNLLGGFPVIYLHNFFTRAESDLLPPFIDLWQKMNQWGP-A
VHEVLGKFLV-QKLSNP------EQSLAGLF----TDCYSLPIDRPTPASTVLRKQVTAL
VQR-----QTKNKYLKQLFRLSKAGFEKEFLSTLSTANVYNVKLLAALFECTPDGIIREL
VRKFESGRSIYSALLMCAGRGLAERTLRECQYADNKVHLYRKQV--
