# Supplementary material for: Metatranscriptomic analysis reveals the diversity of RNA viruses in ticks in Inner Mongolia, China
Source: PLoS Negl Trop Dis. 2024 Dec 11;18(12):e0012706. doi: 10.1371/journal.pntd.0012706 (PMC11634002; doi:10.1371/journal.pntd.0012706)
Supplement: S1 File — (ZIP) [file pntd.0012706.s005.zip › S1 File/Chuviridae/Chuviridae_rdrp_m.fasta.log]

IQ-TREE multicore version 1.6.12 for Linux 64-bit built Mar 16 2020
Developed by Bui Quang Minh, Nguyen Lam Tung, Olga Chernomor,
Heiko Schmidt, Dominik Schrempf, Michael Woodhams.

Host:    DESKTOP-5FPH2QN (AVX2, FMA3, 100 GB RAM)
Command: iqtree -s chu_rdrp_m.fasta -m MFP -bb 1000 -nt 32 -redo
Seed:    212954 (Using SPRNG - Scalable Parallel Random Number Generator)
Time:    Sun Apr 21 12:30:58 2024
Kernel:  AVX+FMA - 32 threads (36 CPU cores detected)

Reading alignment file chu_rdrp_m.fasta ... Fasta format detected
Alignment most likely contains protein sequences
Alignment has 47 sequences with 826 columns, 767 distinct patterns
598 parsimony-informative, 69 singleton sites, 159 constant sites
          Gap/Ambiguity  Composition  p-value
   1  BK061547   44.79%    passed     83.59%
   2  BK061669   28.09%    passed     89.75%
   3  BK061670   28.45%    passed     67.45%
   4  BK061671   28.21%    passed     81.40%
   5  BK061672   28.93%    passed     92.80%
   6  BK061673   29.54%    passed     85.60%
   7  KM460042   27.60%    passed     93.55%
   8  KM817593   29.42%    passed     53.90%
   9  KM817594   29.90%    passed     89.31%
  10  KM817595   29.90%    passed     89.11%
  11  KM817597   27.60%    passed     95.27%
  12  KM817599   29.78%    passed     62.07%
  13  KM817600   27.97%    passed     73.06%
  14  KM817601   28.93%    passed     99.72%
  15  KM817604   28.93%    passed     78.92%
  16  KM817609   27.60%    passed     14.49%
  17  KM817610   27.60%    passed     86.46%
  18  KM817611   27.60%    passed     75.45%
  19  KU095839   27.60%    passed     81.83%
  20  KU230451   33.66%    passed     98.51%
  21  KX884409   29.30%    passed      5.99%
  22  KX884419   29.66%    passed     43.68%
  23  KX884424   33.29%    passed      7.99%
  24  KX884427   29.54%    passed     91.49%
  25  KX884439   27.60%    passed     44.44%
  26  KX884451   27.97%    passed     24.43%
  27  KX884458   27.97%    failed      1.00%
  28  KX924630   33.90%    passed     90.24%
  29  MF360789   27.60%    passed     99.23%
  30  MG600009   29.90%    passed     93.63%
  31  MG600010   29.66%    passed     89.22%
  32  MH188031   27.60%    passed     87.33%
  33  MH188036   27.72%    passed     82.84%
  34  MH620818   34.14%    passed     39.65%
  35  MK026591   33.90%    passed     97.56%
  36  MN025520   34.38%    passed     97.48%
  37  MN567051   28.09%    passed     96.53%
  38  MN599998   27.60%    passed     99.14%
  39  MT153506   35.59%    passed     59.99%
  40  MW291694   29.66%    passed     48.54%
  41  MW291695   29.66%    passed     35.14%
  42  OP628502   33.90%    passed     87.41%
  43  OP863301   27.72%    passed     99.97%
  44  D_TGTNV    27.72%    passed     99.93%
  45  K_NUMV     34.02%    passed     88.94%
  46  E_BLTV3    47.82%    passed     45.55%
  47  D_LMV      60.29%    passed     33.31%
WARNING: 1 sequences contain more than 50% gaps/ambiguity
****  TOTAL      31.03%  1 sequences failed composition chi2 test (p-value<5%; df=19)

NOTE: Restoring information from model checkpoint file chu_rdrp_m.fasta.model.gz

CHECKPOINT: Initial tree restored
NOTE: ModelFinder requires 60 MB RAM!
ModelFinder will test 546 protein models (sample size: 826) ...
 No. Model         -LnL         df  AIC          AICc         BIC
  1  Dayhoff       36349.601    91  72881.202    72904.014    73310.412
  2  Dayhoff+I     35901.456    92  71986.912    72010.257    72420.839
  3  Dayhoff+G4    34519.017    92  69222.035    69245.380    69655.961
  4  Dayhoff+I+G4  34487.229    93  69160.457    69184.342    69599.100
  5  Dayhoff+R2    34883.341    93  69952.682    69976.567    70391.325
  6  Dayhoff+R3    34573.805    95  69337.610    69362.596    69785.686
  7  Dayhoff+R4    34516.990    97  69227.981    69254.096    69685.491
  8  Dayhoff+R5    34496.112    99  69190.224    69217.497    69657.167
  9  Dayhoff+R6    34487.860    101 69177.720    69206.179    69654.096
 10  Dayhoff+R7    34483.895    103 69173.790    69203.463    69659.599
 14  Dayhoff+F     36133.061    110 72486.121    72520.275    73004.947
 15  Dayhoff+F+I   35703.141    111 71628.282    71663.105    72151.824
 16  Dayhoff+F+G4  34303.530    111 68829.061    68863.884    69352.603
 17  Dayhoff+F+I+G4 34274.645    112 68773.291    68808.791    69301.549
 18  Dayhoff+F+R2  34660.120    112 69544.240    69579.741    70072.499
 19  Dayhoff+F+R3  34356.827    114 68941.654    68978.532    69479.346
 20  Dayhoff+F+R4  34305.419    116 68842.837    68881.122    69389.962
 21  Dayhoff+F+R5  34286.012    118 68808.024    68847.747    69364.582
 22  Dayhoff+F+R6  34277.954    120 68795.909    68837.100    69361.900
 23  Dayhoff+F+R7  34273.975    122 68791.950    68834.641    69367.374
 27  mtMAM         39709.261    91  79600.523    79623.335    80029.733
 28  mtMAM+I       39379.787    92  78943.574    78966.919    79377.501
 29  mtMAM+G4      36319.933    92  72823.865    72847.211    73257.792
 30  mtMAM+I+G4    36313.901    93  72813.802    72837.687    73252.445
 31  mtMAM+R2      36951.319    93  74088.637    74112.523    74527.281
 32  mtMAM+R3      36406.988    95  73003.977    73028.963    73452.053
 33  mtMAM+R4      36357.140    97  72908.280    72934.396    73365.790
 34  mtMAM+R5      36308.630    99  72815.261    72842.533    73282.204
 35  mtMAM+R6      36280.525    101 72763.050    72791.509    73239.427
 36  mtMAM+R7      36266.502    103 72739.005    72768.678    73224.814
 37  mtMAM+R8      36251.030    105 72712.060    72742.977    73207.303
 38  mtMAM+R9      36247.785    107 72709.570    72741.759    73214.246
 40  mtMAM+F       38078.041    110 76376.082    76410.236    76894.908
 41  mtMAM+F+I     37702.609    111 75627.218    75662.042    76150.760
 42  mtMAM+F+G4    35284.634    111 70791.269    70826.092    71314.811
 43  mtMAM+F+I+G4  35271.931    112 70767.861    70803.362    71296.120
 44  mtMAM+F+R2    35803.359    112 71830.718    71866.219    72358.976
 45  mtMAM+F+R3    35383.136    114 70994.271    71031.149    71531.963
 46  mtMAM+F+R4    35333.166    116 70898.331    70936.616    71445.456
 47  mtMAM+F+R5    35283.371    118 70802.741    70842.464    71359.300
 48  mtMAM+F+R6    35259.279    120 70758.558    70799.749    71324.549
 49  mtMAM+F+R7    35246.659    122 70737.319    70780.010    71312.743
 50  mtMAM+F+R8    35234.340    124 70716.681    70760.903    71301.539
 51  mtMAM+F+R9    35229.648    126 70711.295    70757.080    71305.586
 53  JTT           36043.274    91  72268.547    72291.359    72697.757
 54  JTT+I         35613.917    92  71411.833    71435.178    71845.760
 55  JTT+G4        34254.946    92  68693.893    68717.238    69127.820
 56  JTT+I+G4      34226.453    93  68638.906    68662.791    69077.549
 57  JTT+R2        34581.280    93  69348.559    69372.444    69787.202
 58  JTT+R3        34311.381    95  68812.762    68837.748    69260.839
 59  JTT+R4        34257.176    97  68708.351    68734.466    69165.861
 60  JTT+R5        34238.289    99  68674.579    68701.851    69141.522
 61  JTT+R6        34230.250    101 68662.500    68690.959    69138.877
 62  JTT+R7        34226.567    103 68659.133    68688.806    69144.943
 66  JTT+F         35946.609    110 72113.217    72147.371    72632.043
 67  JTT+F+I       35533.452    111 71288.905    71323.728    71812.447
 68  JTT+F+G4      34158.102    111 68538.205    68573.028    69061.747
 69  JTT+F+I+G4    34131.807    112 68487.613    68523.114    69015.872
 70  JTT+F+R2      34488.981    112 69201.961    69237.462    69730.220
 71  JTT+F+R3      34208.993    114 68645.985    68682.863    69183.677
 72  JTT+F+R4      34161.616    116 68555.232    68593.517    69102.357
 73  JTT+F+R5      34143.133    118 68522.265    68561.988    69078.823
 74  JTT+F+R6      34134.786    120 68509.572    68550.763    69075.563
 75  JTT+F+R7      34131.380    122 68506.759    68549.451    69082.184
 79  WAG           35580.664    91  71343.329    71366.141    71772.539
 80  WAG+I         35177.011    92  70538.022    70561.367    70971.948
 81  WAG+G4        34028.994    92  68241.988    68265.333    68675.915
 82  WAG+I+G4      33996.895    93  68179.790    68203.676    68618.434
 83  WAG+R2        34277.721    93  68741.442    68765.327    69180.085
 84  WAG+R3        34050.155    95  68290.310    68315.297    68738.387
 85  WAG+R4        34007.781    97  68209.562    68235.677    68667.072
 86  WAG+R5        33999.053    99  68196.106    68223.379    68663.049
 87  WAG+R6        33994.613    101 68191.226    68219.684    68667.602
 92  WAG+F         35536.840    110 71293.679    71327.833    71812.504
 93  WAG+F+I       35143.491    111 70508.983    70543.806    71032.525
 94  WAG+F+G4      33956.376    111 68134.752    68169.576    68658.294
 95  WAG+F+I+G4    33926.636    112 68077.273    68112.774    68605.531
 96  WAG+F+R2      34216.545    112 68657.089    68692.590    69185.348
 97  WAG+F+R3      33981.829    114 68191.657    68228.535    68729.349
 98  WAG+F+R4      33937.057    116 68106.114    68144.399    68653.239
 99  WAG+F+R5      33929.937    118 68095.875    68135.598    68652.433
100  WAG+F+R6      33925.918    120 68091.836    68133.027    68657.827
105  cpREV         35941.815    91  72065.629    72088.441    72494.839
106  cpREV+I       35526.263    92  71236.526    71259.872    71670.453
107  cpREV+G4      34294.359    92  68772.719    68796.064    69206.645
108  cpREV+I+G4    34258.466    93  68702.932    68726.818    69141.576
109  cpREV+R2      34573.231    93  69332.462    69356.347    69771.105
110  cpREV+R3      34320.108    95  68830.215    68855.202    69278.292
111  cpREV+R4      34272.290    97  68738.581    68764.696    69196.090
112  cpREV+R5      34267.655    99  68733.311    68760.583    69200.253
118  cpREV+F       35867.680    110 71955.360    71989.514    72474.185
119  cpREV+F+I     35451.789    111 71125.577    71160.401    71649.119
120  cpREV+F+G4    34179.194    111 68580.389    68615.212    69103.931
121  cpREV+F+I+G4  34145.911    112 68515.823    68551.323    69044.081
122  cpREV+F+R2    34476.127    112 69176.254    69211.755    69704.513
123  cpREV+F+R3    34203.724    114 68635.447    68672.325    69173.139
124  cpREV+F+R4    34156.874    116 68545.748    68584.033    69092.873
125  cpREV+F+R5    34154.368    118 68544.737    68584.460    69101.295
131  mtREV         37970.828    91  76123.657    76146.469    76552.867
132  mtREV+I       37661.435    92  75506.870    75530.215    75940.796
133  mtREV+G4      35648.624    92  71481.248    71504.593    71915.175
134  mtREV+I+G4    35643.182    93  71472.364    71496.249    71911.007
135  mtREV+R2      35988.453    93  72162.906    72186.792    72601.550
136  mtREV+R3      35738.293    95  71666.585    71691.571    72114.662
137  mtREV+R4      35639.923    97  71473.846    71499.962    71931.356
138  mtREV+R5      35635.167    99  71468.335    71495.608    71935.278
144  mtREV+F       36565.711    110 73351.422    73385.576    73870.247
145  mtREV+F+I     36212.847    111 72647.694    72682.517    73171.236
146  mtREV+F+G4    34532.749    111 69287.498    69322.321    69811.040
147  mtREV+F+I+G4  34514.208    112 69252.416    69287.917    69780.675
148  mtREV+F+R2    34906.311    112 70036.621    70072.122    70564.880
149  mtREV+F+R3    34608.611    114 69445.222    69482.100    69982.914
150  mtREV+F+R4    34527.154    116 69286.309    69324.594    69833.434
151  mtREV+F+R5    34522.145    118 69280.289    69320.012    69836.848
157  rtREV         35724.784    91  71631.568    71654.380    72060.778
158  rtREV+I       35363.606    92  70911.212    70934.557    71345.138
159  rtREV+G4      34020.861    92  68225.723    68249.068    68659.649
160  rtREV+I+G4    33998.626    93  68183.252    68207.137    68621.895
161  rtREV+R2      34320.345    93  68826.689    68850.575    69265.333
162  rtREV+R3      34066.835    95  68323.671    68348.657    68771.747
163  rtREV+R4      34007.928    97  68209.857    68235.972    68667.366
164  rtREV+R5      34003.895    99  68205.790    68233.062    68672.733
170  rtREV+F       35531.203    110 71282.405    71316.559    71801.231
171  rtREV+F+I     35178.168    111 70578.337    70613.160    71101.879
172  rtREV+F+G4    33762.574    111 67747.148    67781.971    68270.690
173  rtREV+F+I+G4  33742.104    112 67708.208    67743.709    68236.467
174  rtREV+F+R2    34072.298    112 68368.596    68404.097    68896.855
175  rtREV+F+R3    33809.590    114 67847.180    67884.058    68384.872
176  rtREV+F+R4    33754.557    116 67741.114    67779.399    68288.239
177  rtREV+F+R5    33749.663    118 67735.326    67775.049    68291.884
183  mtART         38814.739    91  77811.478    77834.290    78240.688
184  mtART+I       38537.466    92  77258.933    77282.278    77692.860
185  mtART+G4      35696.169    92  71576.338    71599.683    72010.265
186  mtART+I+G4    35691.737    93  71569.474    71593.360    72008.118
187  mtART+R2      36169.871    93  72525.742    72549.628    72964.386
188  mtART+R3      35774.074    95  71738.148    71763.135    72186.225
189  mtART+R4      35699.099    97  71592.198    71618.313    72049.708
190  mtART+R5      35690.128    99  71578.255    71605.528    72045.198
191  mtART+R6      35670.850    101 71543.700    71572.158    72020.076
192  mtART+R7      35659.657    103 71525.313    71554.986    72011.123
193  mtART+R8      35638.946    105 71487.891    71518.808    71983.134
194  mtART+R9      35636.682    107 71487.363    71519.553    71992.039
196  mtART+F       37061.952    110 74343.905    74378.058    74862.730
197  mtART+F+I     36744.781    111 73711.563    73746.386    74235.105
198  mtART+F+G4    34465.730    111 69153.459    69188.283    69677.002
199  mtART+F+I+G4  34457.669    112 69139.338    69174.838    69667.596
200  mtART+F+R2    34859.680    112 69943.360    69978.861    70471.619
201  mtART+F+R3    34566.764    114 69361.528    69398.405    69899.219
202  mtART+F+R4    34476.521    116 69185.043    69223.328    69732.168
203  mtART+F+R5    34468.288    118 69172.576    69212.298    69729.134
204  mtART+F+R6    34452.427    120 69144.854    69186.046    69710.845
205  mtART+F+R7    34442.627    122 69129.253    69171.944    69704.678
206  mtART+F+R8    34416.951    124 69081.902    69126.124    69666.759
207  mtART+F+R9    34412.820    126 69077.639    69123.425    69671.930
209  mtZOA         37694.294    91  75570.587    75593.399    75999.797
210  mtZOA+I       37416.768    92  75017.536    75040.881    75451.462
211  mtZOA+G4      34967.886    92  70119.772    70143.117    70553.699
212  mtZOA+I+G4    34967.264    93  70120.528    70144.413    70559.171
213  mtZOA+R2      35319.153    93  70824.305    70848.190    71262.949
214  mtZOA+R3      35028.488    95  70246.976    70271.962    70695.052
215  mtZOA+R4      34971.772    97  70137.544    70163.659    70595.053
216  mtZOA+R5      34962.908    99  70123.816    70151.089    70590.759
217  mtZOA+R6      34945.021    101 70092.042    70120.501    70568.418
218  mtZOA+R7      34935.003    103 70076.006    70105.679    70561.815
219  mtZOA+R8      34920.207    105 70050.413    70081.330    70545.656
220  mtZOA+R9      34919.003    107 70052.006    70084.196    70556.682
222  mtZOA+F       36413.579    110 73047.157    73081.311    73565.983
223  mtZOA+F+I     36075.369    111 72372.739    72407.562    72896.281
224  mtZOA+F+G4    34121.025    111 68464.051    68498.874    68987.593
225  mtZOA+F+I+G4  34111.941    112 68447.882    68483.383    68976.141
226  mtZOA+F+R2    34479.700    112 69183.400    69218.901    69711.659
227  mtZOA+F+R3    34207.743    114 68643.485    68680.363    69181.177
228  mtZOA+F+R4    34132.083    116 68496.166    68534.451    69043.291
229  mtZOA+F+R5    34124.455    118 68484.911    68524.633    69041.469
230  mtZOA+F+R6    34108.388    120 68456.776    68497.968    69022.768
231  mtZOA+F+R7    34100.912    122 68445.823    68488.515    69021.248
232  mtZOA+F+R8    34082.842    124 68413.683    68457.906    68998.541
233  mtZOA+F+R9    34080.598    126 68413.196    68458.982    69007.487
235  VT            35565.094    91  71312.188    71335.000    71741.398
236  VT+I          35170.841    92  70525.682    70549.028    70959.609
237  VT+G4         34081.787    92  68347.575    68370.920    68781.502
238  VT+I+G4       34049.318    93  68284.635    68308.520    68723.279
239  VT+R2         34319.666    93  68825.332    68849.218    69263.976
240  VT+R3         34104.980    95  68399.960    68424.946    68848.036
241  VT+R4         34059.864    97  68313.728    68339.844    68771.238
242  VT+R5         34056.211    99  68310.422    68337.695    68777.365
248  VT+F          35504.026    110 71228.052    71262.206    71746.877
249  VT+F+I        35120.796    111 70463.592    70498.416    70987.134
250  VT+F+G4       34012.067    111 68246.135    68280.958    68769.677
251  VT+F+I+G4     33981.896    112 68187.792    68223.292    68716.050
252  VT+F+R2       34254.672    112 68733.345    68768.845    69261.603
253  VT+F+R3       34035.145    114 68298.290    68335.168    68835.982
254  VT+F+R4       33991.941    116 68215.882    68254.167    68763.007
255  VT+F+R5       33985.055    118 68206.111    68245.833    68762.669
256  VT+F+R6       33984.866    120 68209.732    68250.924    68775.723
261  LG            35529.874    91  71241.747    71264.559    71670.958
262  LG+I          35143.437    92  70470.874    70494.219    70904.801
263  LG+G4         33727.477    92  67638.953    67662.298    68072.880
264  LG+I+G4       33703.443    93  67592.887    67616.772    68031.530
265  LG+R2         34046.506    93  68279.011    68302.896    68717.654
266  LG+R3         33783.999    95  67757.998    67782.984    68206.075
267  LG+R4         33718.470    97  67630.941    67657.056    68088.450
268  LG+R5         33708.457    99  67614.914    67642.187    68081.857
269  LG+R6         33708.173    101 67618.346    67646.805    68094.722
274  LG+F          35500.616    110 71221.232    71255.386    71740.058
275  LG+F+I        35129.029    111 70480.058    70514.882    71003.600
276  LG+F+G4       33678.435    111 67578.870    67613.693    68102.412
277  LG+F+I+G4     33656.149    112 67536.298    67571.798    68064.556
278  LG+F+R2       34001.168    112 68226.335    68261.836    68754.594
279  LG+F+R3       33731.327    114 67690.655    67727.532    68228.346
280  LG+F+R4       33671.326    116 67574.651    67612.936    68121.776
281  LG+F+R5       33660.501    118 67557.003    67596.725    68113.561
282  LG+F+R6       33660.042    120 67560.084    67601.276    68126.076
287  DCMut         36345.907    91  72873.815    72896.627    73303.025
288  DCMut+I       35898.203    92  71980.406    72003.751    72414.332
289  DCMut+G4      34519.482    92  69222.964    69246.309    69656.891
290  DCMut+I+G4    34487.692    93  69161.384    69185.269    69600.027
291  DCMut+R2      34882.732    93  69951.465    69975.350    70390.108
292  DCMut+R3      34568.541    95  69327.082    69352.069    69775.159
293  DCMut+R4      34504.618    97  69203.236    69229.351    69660.746
294  DCMut+R5      34493.722    99  69185.444    69212.716    69652.386
295  DCMut+R6      34493.296    101 69188.592    69217.050    69664.968
300  DCMut+F       36129.751    110 72479.502    72513.655    72998.327
301  DCMut+F+I     35700.305    111 71622.610    71657.433    72146.152
302  DCMut+F+G4    34304.071    111 68830.143    68864.966    69353.685
303  DCMut+F+I+G4  34275.203    112 68774.406    68809.907    69302.665
304  DCMut+F+R2    34659.625    112 69543.251    69578.752    70071.509
305  DCMut+F+R3    34355.933    114 68939.867    68976.744    69477.558
306  DCMut+F+R4    34294.225    116 68820.451    68858.736    69367.576
307  DCMut+F+R5    34283.914    118 68803.828    68843.551    69360.386
308  DCMut+F+R6    34283.491    120 68806.982    68848.173    69372.973
313  PMB           35609.547    91  71401.095    71423.907    71830.305
314  PMB+I         35237.600    92  70659.201    70682.546    71093.127
315  PMB+G4        34162.256    92  68508.512    68531.857    68942.439
316  PMB+I+G4      34132.259    93  68450.518    68474.403    68889.162
317  PMB+R2        34388.109    93  68962.218    68986.103    69400.861
318  PMB+R3        34175.263    95  68540.526    68565.512    68988.602
319  PMB+R4        34143.316    97  68480.632    68506.747    68938.142
320  PMB+R5        34132.405    99  68462.811    68490.083    68929.753
321  PMB+R6        34132.258    101 68466.516    68494.975    68942.892
326  PMB+F         35656.293    110 71532.587    71566.740    72051.412
327  PMB+F+I       35281.051    111 70784.103    70818.926    71307.645
328  PMB+F+G4      34182.717    111 68587.433    68622.257    69110.975
329  PMB+F+I+G4    34153.052    112 68530.105    68565.606    69058.364
330  PMB+F+R2      34419.309    112 69062.617    69098.118    69590.876
331  PMB+F+R3      34199.750    114 68627.500    68664.377    69165.192
332  PMB+F+R4      34164.276    116 68560.552    68598.836    69107.677
333  PMB+F+R5      34152.952    118 68541.904    68581.627    69098.462
334  PMB+F+R6      34152.927    120 68545.853    68587.045    69111.845
339  HIVb          37243.216    91  74668.433    74691.245    75097.643
340  HIVb+I        36716.938    92  73617.876    73641.221    74051.803
341  HIVb+G4       35037.350    92  70258.701    70282.046    70692.627
342  HIVb+I+G4     35002.407    93  70190.814    70214.699    70629.457
343  HIVb+R2       35475.723    93  71137.445    71161.330    71576.088
344  HIVb+R3       35122.913    95  70435.826    70460.812    70883.902
345  HIVb+R4       35032.427    97  70258.854    70284.969    70716.364
346  HIVb+R5       35002.513    99  70203.026    70230.298    70669.969
347  HIVb+R6       35002.471    101 70206.942    70235.400    70683.318
352  HIVb+F        37084.283    110 74388.567    74422.721    74907.392
353  HIVb+F+I      36599.622    111 73421.243    73456.067    73944.785
354  HIVb+F+G4     34808.258    111 69838.516    69873.340    70362.058
355  HIVb+F+I+G4   34777.170    112 69778.341    69813.842    70306.600
356  HIVb+F+R2     35251.664    112 70727.329    70762.829    71255.587
357  HIVb+F+R3     34886.247    114 70000.494    70037.371    70538.185
358  HIVb+F+R4     34807.035    116 69846.070    69884.355    70393.195
359  HIVb+F+R5     34778.462    118 69792.925    69832.647    70349.483
360  HIVb+F+R6     34778.412    120 69796.825    69838.016    70362.816
365  HIVw          39086.723    91  78355.446    78378.258    78784.656
366  HIVw+I        38457.995    92  77099.991    77123.336    77533.918
367  HIVw+G4       36760.692    92  73705.385    73728.730    74139.311
368  HIVw+I+G4     36718.780    93  73623.559    73647.444    74062.202
369  HIVw+R2       37233.991    93  74653.981    74677.866    75092.624
370  HIVw+R3       36874.225    95  73938.450    73963.437    74386.527
371  HIVw+R4       36778.527    97  73751.055    73777.170    74208.565
372  HIVw+R5       36740.385    99  73678.770    73706.043    74145.713
373  HIVw+R6       36740.292    101 73682.584    73711.043    74158.960
378  HIVw+F        38167.523    110 76555.045    76589.199    77073.870
379  HIVw+F+I      37590.594    111 75403.189    75438.012    75926.731
380  HIVw+F+G4     35874.388    111 71970.775    72005.599    72494.317
381  HIVw+F+I+G4   35835.423    112 71894.847    71930.347    72423.105
382  HIVw+F+R2     36343.084    112 72910.168    72945.669    73438.427
383  HIVw+F+R3     35968.230    114 72164.460    72201.338    72702.152
384  HIVw+F+R4     35883.570    116 71999.140    72037.425    72546.265
385  HIVw+F+R5     35849.048    118 71934.096    71973.819    72490.654
386  HIVw+F+R6     35848.980    120 71937.960    71979.151    72503.951
391  JTTDCMut      36033.927    91  72249.855    72272.667    72679.065
392  JTTDCMut+I    35604.965    92  71393.930    71417.275    71827.856
393  JTTDCMut+G4   34248.725    92  68681.451    68704.796    69115.377
394  JTTDCMut+I+G4 34220.017    93  68626.035    68649.920    69064.678
395  JTTDCMut+R2   34574.494    93  69334.988    69358.873    69773.631
396  JTTDCMut+R3   34304.291    95  68798.582    68823.568    69246.658
397  JTTDCMut+R4   34237.974    97  68669.948    68696.064    69127.458
398  JTTDCMut+R5   34222.427    99  68642.854    68670.127    69109.797
399  JTTDCMut+R6   34222.404    101 68646.808    68675.267    69123.184
404  JTTDCMut+F    35943.597    110 72107.195    72141.349    72626.020
405  JTTDCMut+F+I  35531.148    111 71284.296    71319.120    71807.838
406  JTTDCMut+F+G4 34155.021    111 68532.042    68566.865    69055.584
407  JTTDCMut+F+I+G4 34128.545    112 68481.091    68516.591    69009.349
408  JTTDCMut+F+R2 34485.661    112 69195.322    69230.823    69723.581
409  JTTDCMut+F+R3 34205.750    114 68639.499    68676.377    69177.191
410  JTTDCMut+F+R4 34147.114    116 68526.228    68564.513    69073.353
411  JTTDCMut+F+R5 34130.468    118 68496.935    68536.658    69053.493
412  JTTDCMut+F+R6 34130.467    120 68500.934    68542.125    69066.925
417  FLU           37024.222    91  74230.444    74253.256    74659.654
418  FLU+I         36538.606    92  73261.212    73284.557    73695.139
419  FLU+G4        34965.140    92  70114.280    70137.626    70548.207
420  FLU+I+G4      34938.716    93  70063.432    70087.318    70502.076
421  FLU+R2        35328.666    93  70843.332    70867.217    71281.975
422  FLU+R3        35058.840    95  70307.679    70332.666    70755.756
423  FLU+R4        34973.974    97  70141.949    70168.064    70599.458
424  FLU+R5        34941.020    99  70080.041    70107.313    70546.984
425  FLU+R6        34941.010    101 70084.020    70112.478    70560.396
430  FLU+F         36756.150    110 73732.300    73766.454    74251.125
431  FLU+F+I       36305.680    111 72833.359    72868.183    73356.901
432  FLU+F+G4      34653.447    111 69528.894    69563.717    70052.436
433  FLU+F+I+G4    34631.436    112 69486.872    69522.372    70015.130
434  FLU+F+R2      35030.985    112 70285.971    70321.471    70814.229
435  FLU+F+R3      34738.577    114 69705.153    69742.031    70242.845
436  FLU+F+R4      34665.539    116 69563.077    69601.362    70110.202
437  FLU+F+R5      34630.390    118 69496.780    69536.503    70053.338
438  FLU+F+R6      34630.363    120 69500.725    69541.917    70066.716
443  Blosum62      35531.399    91  71244.798    71267.610    71674.008
444  Blosum62+I    35165.668    92  70515.336    70538.681    70949.263
445  Blosum62+G4   34093.316    92  68370.633    68393.978    68804.560
446  Blosum62+I+G4 34063.742    93  68313.484    68337.369    68752.127
447  Blosum62+R2   34320.342    93  68826.683    68850.569    69265.327
448  Blosum62+R3   34102.485    95  68394.971    68419.957    68843.047
449  Blosum62+R4   34075.685    97  68345.371    68371.486    68802.881
450  Blosum62+R5   34062.078    99  68322.155    68349.428    68789.098
451  Blosum62+R6   34061.477    101 68324.954    68353.413    68801.330
456  Blosum62+F    35562.732    110 71345.464    71379.618    71864.289
457  Blosum62+F+I  35190.997    111 70603.994    70638.818    71127.536
458  Blosum62+F+G4 34102.418    111 68426.836    68461.660    68950.378
459  Blosum62+F+I+G4 34072.947    112 68369.894    68405.395    68898.152
460  Blosum62+F+R2 34336.813    112 68897.627    68933.128    69425.886
461  Blosum62+F+R3 34115.539    114 68459.078    68495.956    68996.770
462  Blosum62+F+R4 34084.089    116 68400.177    68438.462    68947.302
463  Blosum62+F+R5 34071.093    118 68378.185    68417.908    68934.743
464  Blosum62+F+R6 34070.621    120 68381.241    68422.433    68947.233
469  mtMet         38120.444    91  76422.887    76445.699    76852.098
470  mtMet+I       37810.958    92  75805.917    75829.262    76239.843
471  mtMet+G4      35632.132    92  71448.265    71471.610    71882.191
472  mtMet+I+G4    35625.217    93  71436.434    71460.319    71875.078
473  mtMet+R2      35969.334    93  72124.668    72148.553    72563.311
474  mtMet+R3      35692.429    95  71574.857    71599.843    72022.934
475  mtMet+R4      35643.034    97  71480.069    71506.184    71937.579
476  mtMet+R5      35604.023    99  71406.047    71433.319    71872.990
477  mtMet+R6      35601.951    101 71405.902    71434.360    71882.278
482  mtMet+F       36570.548    110 73361.097    73395.251    73879.922
483  mtMet+F+I     36208.114    111 72638.228    72673.052    73161.770
484  mtMet+F+G4    34431.391    111 69084.782    69119.606    69608.324
485  mtMet+F+I+G4  34418.327    112 69060.653    69096.154    69588.912
486  mtMet+F+R2    34798.217    112 69820.434    69855.935    70348.693
487  mtMet+F+R3    34505.793    114 69239.586    69276.464    69777.278
488  mtMet+F+R4    34451.377    116 69134.753    69173.038    69681.878
489  mtMet+F+R5    34407.578    118 69051.156    69090.879    69607.714
490  mtMet+F+R6    34406.245    120 69052.490    69093.682    69618.482
495  mtVer         38901.486    91  77984.971    78007.783    78414.182
496  mtVer+I       38550.109    92  77284.217    77307.562    77718.144
497  mtVer+G4      36091.300    92  72366.600    72389.945    72800.526
498  mtVer+I+G4    36081.388    93  72348.775    72372.660    72787.418
499  mtVer+R2      36490.932    93  73167.864    73191.749    73606.507
500  mtVer+R3      36168.633    95  72527.267    72552.253    72975.343
501  mtVer+R4      36108.042    97  72410.084    72436.199    72867.593
502  mtVer+R5      36064.843    99  72327.687    72354.959    72794.630
503  mtVer+R6      36063.149    101 72328.298    72356.756    72804.674
508  mtVer+F       37490.320    110 75200.640    75234.794    75719.465
509  mtVer+F+I     37068.911    111 74359.822    74394.646    74883.364
510  mtVer+F+G4    35053.565    111 70329.130    70363.953    70852.672
511  mtVer+F+I+G4  35030.140    112 70284.281    70319.782    70812.539
512  mtVer+F+R2    35486.905    112 71197.810    71233.310    71726.068
513  mtVer+F+R3    35154.010    114 70536.019    70572.897    71073.711
514  mtVer+F+R4    35084.526    116 70401.051    70439.336    70948.176
515  mtVer+F+R5    35037.505    118 70311.009    70350.732    70867.567
516  mtVer+F+R6    35036.021    120 70312.042    70353.233    70878.033
521  mtInv         38011.815    91  76205.629    76228.441    76634.840
522  mtInv+I       37698.419    92  75580.838    75604.183    76014.765
523  mtInv+G4      35749.600    92  71683.200    71706.545    72117.126
524  mtInv+I+G4    35741.471    93  71668.942    71692.827    72107.585
525  mtInv+R2      36069.975    93  72325.951    72349.836    72764.594
526  mtInv+R3      35814.156    95  71818.313    71843.299    72266.389
527  mtInv+R4      35758.485    97  71710.970    71737.085    72168.480
528  mtInv+R5      35727.034    99  71652.068    71679.341    72119.011
529  mtInv+R6      35726.132    101 71654.264    71682.722    72130.640
534  mtInv+F       36101.583    110 72423.165    72457.319    72941.991
535  mtInv+F+I     35733.177    111 71688.355    71723.178    72211.897
536  mtInv+F+G4    34156.040    111 68534.080    68568.904    69057.622
537  mtInv+F+I+G4  34139.291    112 68502.582    68538.082    69030.840
538  mtInv+F+R2    34497.981    112 69219.963    69255.463    69748.221
539  mtInv+F+R3    34226.063    114 68680.125    68717.003    69217.817
540  mtInv+F+R4    34167.096    116 68566.191    68604.476    69113.316
541  mtInv+F+R5    34135.474    118 68506.948    68546.671    69063.507
542  mtInv+F+R6    34134.525    120 68509.049    68550.241    69075.040
Akaike Information Criterion:           LG+F+I+G4
Corrected Akaike Information Criterion: LG+F+I+G4
Bayesian Information Criterion:         LG+I+G4
Best-fit model: LG+I+G4 chosen according to BIC

All model information printed to chu_rdrp_m.fasta.model.gz
CPU time for ModelFinder: 0.252 seconds (0h:0m:0s)
Wall-clock time for ModelFinder: 0.455 seconds (0h:0m:0s)
Generating 1000 samples for ultrafast bootstrap (seed: 212954)...

NOTE: 25 MB RAM (0 GB) is required!
Estimate model parameters (epsilon = 0.100)
Thoroughly optimizing +I+G parameters from 10 start values...
Init pinv, alpha: 0.000, 1.000 / Estimate: 0.000, 0.880 / LogL: -33727.452
Init pinv, alpha: 0.021, 1.000 / Estimate: 0.048, 1.115 / LogL: -33703.457
Init pinv, alpha: 0.043, 1.000 / Estimate: 0.049, 1.118 / LogL: -33703.441
Init pinv, alpha: 0.064, 1.000 / Estimate: 0.050, 1.121 / LogL: -33703.448
Init pinv, alpha: 0.086, 1.000 / Estimate: 0.050, 1.120 / LogL: -33703.445
Init pinv, alpha: 0.107, 1.000 / Estimate: 0.050, 1.121 / LogL: -33703.448
Init pinv, alpha: 0.128, 1.000 / Estimate: 0.050, 1.121 / LogL: -33703.453
Init pinv, alpha: 0.150, 1.000 / Estimate: 0.050, 1.122 / LogL: -33703.458
Init pinv, alpha: 0.171, 1.000 / Estimate: 0.051, 1.122 / LogL: -33703.456
Init pinv, alpha: 0.192, 1.000 / Estimate: 0.051, 1.123 / LogL: -33703.460
Optimal pinv,alpha: 0.049, 1.118 / LogL: -33703.441

Parameters optimization took 1.271 sec
Computing ML distances based on estimated model parameters... 1.137 sec
Computing BIONJ tree...
0.011 seconds
Log-likelihood of BIONJ tree: -33700.355
--------------------------------------------------------------------
|             INITIALIZING CANDIDATE TREE SET                      |
--------------------------------------------------------------------
Generating 98 parsimony trees... 1.723 second
Computing log-likelihood of 98 initial trees ... 3.149 seconds
Current best score: -33684.416

Do NNI search on 20 best initial trees
Estimate model parameters (epsilon = 0.100)
BETTER TREE FOUND at iteration 1: -33657.215
Estimate model parameters (epsilon = 0.100)
BETTER TREE FOUND at iteration 6: -33651.880
Iteration 10 / LogL: -33672.024 / Time: 0h:0m:8s
Iteration 20 / LogL: -33666.477 / Time: 0h:0m:11s
Finish initializing candidate tree set (9)
Current best tree score: -33651.880 / CPU time: 9.985
Number of iterations: 20
--------------------------------------------------------------------
|               OPTIMIZING CANDIDATE TREE SET                      |
--------------------------------------------------------------------
Iteration 30 / LogL: -33653.803 / Time: 0h:0m:15s (0h:0m:39s left)
Iteration 40 / LogL: -33653.809 / Time: 0h:0m:18s (0h:0m:31s left)
Iteration 50 / LogL: -33654.637 / Time: 0h:0m:22s (0h:0m:25s left)
Log-likelihood cutoff on original alignment: -33704.805
Iteration 60 / LogL: -33672.792 / Time: 0h:0m:25s (0h:0m:20s left)
Iteration 70 / LogL: -33672.891 / Time: 0h:0m:29s (0h:0m:15s left)
Iteration 80 / LogL: -33658.940 / Time: 0h:0m:33s (0h:0m:10s left)
Iteration 90 / LogL: -33651.911 / Time: 0h:0m:36s (0h:0m:6s left)
UPDATE BEST LOG-LIKELIHOOD: -33651.874
Iteration 100 / LogL: -33653.774 / Time: 0h:0m:40s (0h:0m:2s left)
Log-likelihood cutoff on original alignment: -33704.805
NOTE: Bootstrap correlation coefficient of split occurrence frequencies: 0.999
TREE SEARCH COMPLETED AFTER 107 ITERATIONS / Time: 0h:0m:42s

--------------------------------------------------------------------
|                    FINALIZING TREE SEARCH                        |
--------------------------------------------------------------------
Performs final model parameters optimization
Estimate model parameters (epsilon = 0.010)
1. Initial log-likelihood: -33651.874
Optimal log-likelihood: -33651.873
Proportion of invariable sites: 0.049
Gamma shape alpha: 1.122
Parameters optimization took 1 rounds (0.029 sec)
BEST SCORE FOUND : -33651.873
Creating bootstrap support values...
Split supports printed to NEXUS file chu_rdrp_m.fasta.splits.nex
Total tree length: 24.979

Total number of iterations: 107
CPU time used for tree search: 1250.544 sec (0h:20m:50s)
Wall-clock time used for tree search: 41.354 sec (0h:0m:41s)
Total CPU time used: 1296.785 sec (0h:21m:36s)
Total wall-clock time used: 43.068 sec (0h:0m:43s)

Computing bootstrap consensus tree...
Reading input file chu_rdrp_m.fasta.splits.nex...
47 taxa and 274 splits.
Consensus tree written to chu_rdrp_m.fasta.contree
Reading input trees file chu_rdrp_m.fasta.contree
Log-likelihood of consensus tree: -33651.873

Analysis results written to: 
  IQ-TREE report:                chu_rdrp_m.fasta.iqtree
  Maximum-likelihood tree:       chu_rdrp_m.fasta.treefile
  Likelihood distances:          chu_rdrp_m.fasta.mldist

Ultrafast bootstrap approximation results written to:
  Split support values:          chu_rdrp_m.fasta.splits.nex
  Consensus tree:                chu_rdrp_m.fasta.contree
  Screen log file:               chu_rdrp_m.fasta.log

Date and Time: Sun Apr 21 12:31:42 2024
