# Supplementary material for: Metatranscriptomic analysis reveals the diversity of RNA viruses in ticks in Inner Mongolia, China
Source: PLoS Negl Trop Dis. 2024 Dec 11;18(12):e0012706. doi: 10.1371/journal.pntd.0012706 (PMC11634002; doi:10.1371/journal.pntd.0012706)
Supplement: S1 File — (ZIP) [file pntd.0012706.s005.zip › S1 File/Chuviridae/Chuviridae_rdrp_m.fasta.treefile]

(BK061547:0.5210057614,(((((BK061669:0.4474390817,BK061673:1.1104052011)59:0.1548293004,(((((KM460042:0.0663278698,((OP628502:0.0000021819,K_NUMV:0.0000021819)65:0.0000023452,D_LMV:0.0000023453)100:0.0893495506)100:0.1907773168,MK026591:0.2826659999)100:0.0965401931,((KM817595:0.0378711668,KM817600:0.0704909088)100:0.4879941538,(KM817611:0.2510772377,KU230451:0.2065476472)100:0.3267701548)94:0.0650791829)93:0.0800477582,((KM817593:0.0035175788,E_BLTV3:0.0027074615)100:0.4049579344,(KM817594:0.1773342191,(MN025520:0.0700961813,MN599998:0.0945579437)100:0.1835094170)100:0.1425352598)100:0.1682322199)97:0.0917305611,KM817609:0.6009219594)84:0.0824960514)58:0.0559101186,MT153506:0.4346655321)100:0.3055466523,((((BK061670:0.6023038168,KX884424:0.4703617756)100:0.1642750018,((((BK061672:0.1996541677,KM817604:0.2801692699)100:0.4144749039,(KX884427:0.3653222090,MH620818:0.4182918866)98:0.1114734065)95:0.0571802738,KM817597:0.4052728760)96:0.0998754032,(((KM817610:0.0319954031,KU095839:0.0232842111)99:0.0327273670,(MH188031:0.0000021819,MH188036:0.0036658179)99:0.0222958465)100:0.5060295907,KX924630:0.6252306619)97:0.1644394985)75:0.0715243423)79:0.0638270652,KM817599:1.0235295351)57:0.0788086331,(((KM817601:0.5678222521,KX884451:0.8204291018)80:0.1135664729,((KX884409:1.8065053334,KX884458:2.1538316651)76:0.4276043158,(KX884439:0.5534553904,((MG600009:0.3424953923,MN567051:0.2814122171)76:0.0893610378,MG600010:0.3771333972)100:0.2129683912)100:0.4069837442)67:0.1395372447)50:0.1185810225,(MF360789:0.0496651783,(OP863301:0.0022994485,D_TGTNV:0.0030657382)100:0.0546592527)100:0.6225606813)46:0.0725209331)75:0.0662906332)88:0.1312800748,(KX884419:0.0885592362,(MW291694:0.0841392058,MW291695:0.0684232393)99:0.1172900667)100:0.9867612092)78:0.0731621214,BK061671:0.6070573976);
