# Supplementary material for: Metatranscriptomic analysis reveals the diversity of RNA viruses in ticks in Inner Mongolia, China
Source: PLoS Negl Trop Dis. 2024 Dec 11;18(12):e0012706. doi: 10.1371/journal.pntd.0012706 (PMC11634002; doi:10.1371/journal.pntd.0012706)
Supplement: S1 File — (ZIP) [file pntd.0012706.s005.zip › S1 File/Flaviviridae/Flaviviridae_rdrp_m.fas]

>AB003289
------------------------------------------------------------
-------------------ETLASFSY--------------------IW-----------
------------------------------------------------------------
------------------------------------------------------------
------------------------------------------------------------
------------------------------------------------------------
------------------------------------------------------------
-----------------SGVPL--TRATPAKPPVV-RPVGSLLVADTTKVYVTNPDNVGR
RVDKVTFWRAPRVHDKYLVDSIERAKRA------AQAC-LSMGYTYEEAIRTVRPHVAMG
WG----SKVSVKDLATPAGK--MAVHDRLQE-I--LEGTPV-P---FTLTVKKEVFFKDR
K---E-------EKAPRLIVFPPLDFRIAEKLILGDPG-R----------VAKAVLGGAY
AFQYTPNQRVREMLKLWESK-------KTPCAICVDATCFDSSITEEDVALETELYALAS
DHPEW-----VRALG-KYYASGTMV--------TPEGVPVGERYCRSSGVLTTSASNCLT
----------------------------------CYIKVKAACERVGLKNVSLLIAGDDC
LIICERP------VCDPSDALGRA----LASYGYA-------CEPSYHASLDTAPFCSTW
LAECN----ADGK--------------------RHFFLTTDFRRPLARMSSEYS--DPMA
SA-------IG--------------------YILLYPWHPITRWVIIPHVLTCAFRGGGT
PS-DPVWCQVHGNYYK---------------FPLDKLPNIIVALHGPAALRVTADTTKTK
MEAGKVLSDLKLPGLA--------------------------------VHRKKAG-----
----ALRTRMLR-SR-GW-AELARGLLWHPCLRLPPPEIAGIPGGFP-------------
---------LSPPYMGVV--------------HQLDFTSQR-------------------
-SRW---RWL----GFLALLIVALFG--------------
>AB003292
------------------------------------------------------------
-------------------ETLASFSY--------------------IW-----------
------------------------------------------------------------
------------------------------------------------------------
------------------------------------------------------------
------------------------------------------------------------
------------------------------------------------------------
-----------------SGVPL--TRATPAKPPVV-RPVGSLLVADTTKVYVTNPDNVGR
RVDKVTFWRAPRVHDKFLVDSIERARRA------AQAC-LSMGYTYEEAIRTVRPHAAMG
WG----SKVSVKDLATPAGK--MAVHDRLQE-I--LEGTPV-P---FTLTVKKEVFFKDR
K---E-------EKAPRLIVFPPLDFRIAEKLILGDPG-R----------VAKAVLGGAY
AFQYTPNQRVREMLKLWESK-------KTPCAICVDATCFDSSITEEDVALETELYALAS
DHPEW-----VRALG-KYYASGTMV--------TPEGVPVGERYCRSSGVLTTSASNCLT
----------------------------------CYIKVKAACERVGLKNVSLLIAGDDC
LIICERP------ICDPSEALGRA----LASYGYA-------CEPSYHASLDTAPFCSTW
LAECN----ADGR--------------------RHFFLTTDFRRPLARMSSEYS--DPMA
SA-------IG--------------------YILLYPWHPITRWVIIPHVLTCAFRGGGT
PS-DPVWCQVHGNYYK---------------FPLDKLPNIIVALHGPAALRVTADTTKTK
MEAGKVLSDLKLPGLA--------------------------------VHRKKAG-----
----ALRTRMLR-SR-GW-AELARGLLWHPGLRLPPPEIAGIPGGFP-------------
---------LSPPYMGVV--------------HQLDFTAQR-------------------
-SRW---RWL----GFLALLIVALFG--------------
>AB021287
------------------------------------------------------------
-------------------ETLASFSY--------------------IW-----------
------------------------------------------------------------
------------------------------------------------------------
------------------------------------------------------------
------------------------------------------------------------
------------------------------------------------------------
-----------------SGVPL--TRATPAKPPVV-RPVGSLLVADTTKVYVTNPDNVGR
RVDKVTFWRAPRVHDKYLVDSIERAKRA------AQAC-LSMGYTYEEAIRTVRPHAAMG
WG----SKVSVKDLATPAGK--MAVHDRLQE-I--LEGTPV-P---FTLTVKKEVFFKDR
K---E-------EKAPRLIVFPPLDFRIAEKLILGDPG-R----------VAKAVLGGAY
AFQYTPNQRVKEMLKLWESK-------KTPCAICVDTTCFDSSITEEDLALEAERYAMAS
DHPEW-----MRAVG-KYYASGTMV--------TPEGVPVGERYCRSSGVLTTSASNCLT
----------------------------------CYIKVKAACERVGLKNVSLLIAGDDC
LIICERP------VCDPSDALGRA----LASYGYA-------CEPSYHASLDTAPFCSTW
LAECN----ADGK--------------------RHFFLTTDFRRPLARMSSEYS--DPMA
SA-------IG--------------------YILLYPWHPITRWVIIPHVLTCAFRGGGT
PS-DPVWCQVHGNYYK---------------FPLDKLPNIIVALHGPAALRVTADTTKTK
MEASKVLSDLKLPGLA--------------------------------VHRKKAG-----
----ALRTRMLR-SR-GW-AELARGLLWHPGLRLPPPEIGGIPGGFP-------------
---------LSPPYMGVV--------------HQLDFTAQR-------------------
-SRW---RWL----GFLAMLIVALFG--------------
>AB114858
-----------------------------------------------------TW-----
-------------------FHDLNHPYR-------------------TWHYIGSYLTRG-
------------------------------------------------------------
------------------------------------------------------------
------------------------------------------------------------
------------------------------------------------------------
------------------------------------------------------------
-----------------GGTAASMTNGIVKLMSQP----WDAVAGVACMAMTDTTPFGQQ
RVFKEKVDTKPPEPNKTVRHVMAMTNSWIMKYL-ARNK-QPRLCTKEEFIAKVRSHAALG
AFVPELEGWSSAHEAVHDQRFWKLVDEEREL-H--KKGECR-TCV-YNMMGKREKKP---
------SEFGK-AKGSRAIWYMWLGARFLEFEALGFLNED--HWVSRKN-SLSGVEG---
---VGLQYLGHVLKTLERK--------SGTSYYADDTAGWDTRITIADLEDEQDILTYMR
LEH----RILAEAVMNLAYKHKVVRVERPIQGGKTAMDIIYRQEHRGSGQVVTYAFNTIT
NMKVQLIRMAESEEVLPDPSQE--WTPEHGNTLWQWLNENGEDRLGRM-----AVSGDDC
VVKPI---------DD---RFATS-LTYLNHMAKIRKDISEWKPSKPFMDIEEVPFCSHH
FHKLIL---RDGRE--------------------IMAPCREQDELIGRARISPGNGWLVR
ET-------------------APLSKAYANMWKLFYFHRRDLRLMANAINSAVP------
-------------------------------IDWVPTGRTTWSVHGKGEWM----TSEDM
LDVWNRVWITDNPFM--NRKTLIGKWQDIPYI-----------------SKSQDV-----
----RCGSMIGTSKRSSW------------------------------------------
------AEALPHTVQKVRG-----------------------------------------
----------------------------------------
>AF009606
------------------------------------------------------------
-----------------------SMSY--------------------SW-----------
------------------------------------------------------------
------------------------------------------------------------
------------------------------------------------------------
------------------------------------------------------------
------------------------------------------------------------
-----------------TGALVTPCAAEEQKL-PI-NALSNSLLRHHNLVYSTTSRSACQ
RQKKVTFDRLQVLD-SHYQDVLKEVKAA------ASKV-KANLLSVEEACSLTPPHSAKS
K-----FGYGAKDVRCHARKAVAHINSVWKDLL--EDSVTPID---TTIMAKNEVFCVQP
EKG-G-------RKPARLIVFPDLGVRVCEKMALYDVVSK----------LPLAVMGSSY
GFQYSPGQRVEFLVQAWKSK-------KTPMGFSYDTRCFDSTVTESDIRTEEAIYQCCD
LDPQA--RVAIKSLTERLYVGGPLT--------NSRGENCGYRRCRASGVLTTSCGNTLT
----------------------------------CYIKARAACRAAGLQDCTMLVCGDDL
VVICESAG--VQEDAASLRAFTEA----MTRYSAPP-----GDPPQPEYDLELITSCSSN
VSVAHD---GAGK--------------------RVYYLTRDPTTPLARAAWETARHTPVN
SW-------LG--------------------NIIMFAPTLWARMILMTHFFSVLIAR-DQ
LE-QALNCEIYGACYS---------------IEPLDLPPIIQRLHGLSAFSLHSYSPGEI
NRVAACLRKLGVPPLR--------------------------------AWRHRAR-----
----SVRARLLSRGG-RA-AICGKYLFNWAVRT-K-LKLTPIAAAGRLDLSGWFTAG--Y
SG----GDIY-HSVSHARP-----------------------------------------
-------RWFWFCLLLLAAGVGIYLLPNR-----------
>AF037405
------------------------------------------------------------
------------------------------------------------------------
------------------------------------------------------------
------------------------------------------------------------
------------------------------------------------------------
------------------------------------------------------------
------------------------------------------------------------
------------------------------------------------RAQTDTTFF--H
QAIRDKIDKEENPQTPDLHKELKEVFNA-LKIP-ELAA-TYDAVEWEELETGINRKGAAG
FF----ER-KNIGEILDT--EKNKVEDIIRD-L--KSGRPI-KYY-ETAIPKNEKRDVND
DWE-S-GDFVD-EKKPRVIQYPEAKVRLA-------ITKVMYKWVKQKPVVIPGYEGK--
---TPLFEIFDKVKKEWGSF-------DNPVAVSFDTKAWDTQVTSKSLELIRDIQKYYF
KKE---WHKFIETITEHMVEVPVV---------TADGEVYISEGQRGSGQPDTSAGNSML
NVLTMVYAFCRATGVPYKS----------------------FKRVAKI-----HVCGDDG
FLITE---------KSLGEKFASKGIQILHEAGKPQKI-TEGDRMKVAYKFEDIEFCSH-
-TPVPV---RWSDN------------------TTSYMPGRNTATILAKMATRLDSSGERG
TT--------------------AYEKAVAFSFLLMYSWNPLVRRICLLTLSSELGTKPSK
R----TTYYYEGDPISAYREVIGHNLLDLKRTGLEKLALLNLSMSTLGIWTK--HISKRL
LQDCVDVGSKDGNWLV-NADRPESRKTGKVYLQSGGHTVRGRHYEDLILPRMVK------
------PTFQ-GVDRYKL------------------------------------------
------GPIVNVIFRRLRVMMMALVGRGM-------------------------------
----------------------------------------
>AF070476
-----------------------CDEDDKR------------------------------
------------------CETLTSFSY--------------------CW-----------
------------------------------------------------------------
------------------------------------------------------------
------------------------------------------------------------
------------------------------------------------------------
------------------------------------------------------------
-----------------SGVPL--TRALPSKPPVT-RPVGAMLVTDTTKVYVTNPDNVGR
RVDSVTFWRGPRVHDKFLVNAIEKAKMA------AQRI-DSKGYTYEEAIKTVRPHAAMG
WG----SKTSVKGLETPEGK--MAVHDRLLD-I--QKGTPV-P---FTLTVKKEVFYRDR
K---E-------EKAPRLIVFPPLDFRVAEKMIMGDPG-R----------VAKGILGDAY
AFQYTPNQRVKKMVEMWGSK-------KTPCAICVDAKCFDSSINLEDVELETELYALAS
DNPEQ-----VRALG-RYYAEGPMV--------SPEGVPLGHRFCRSSGVLTTSSSNCIT
----------------------------------CYIKVSAACARIGLKGVSLLIAGDDC
LIICERP------ICDPCEALGAA----LRSYGYN-------CEPSYHASLDTAPFCSTW
LAECN----ANGS--------------------RHFFLTTDFRRPLARMSSEYS--DPMA
SA-------IG--------------------YCLLYPWHPIVRWVAIPHVLQVAFRGGGT
PA-DPVWCQVHGNYYL---------------FPLNKLPNIIVALHGPAALRVTADTTKTK
MEAGKVLSDMKLPGLS--------------------------------VYRKKAG-----
----ALRTRMLK-SS-GW-AELARGLLWHPGLRLRPPEIAGIPGGFP-------------
---------LAPPYMGVV--------------HTLDFTQPR-------------------
-SRW---RLLF---GLLALVVVAIFG--------------
>AF144617
------------------------------------------------------------
------------------------------------------------------------
------------------------------------------------------------
------------------------------------------------------------
------------------------------------------------------------
------------------------------------------------------------
------------------------------------------------------------
------------------IIGSTMTSIGIKLEKLP-----------VVRAQTDTTSF--H
DAIRDKIDKKENLQNPTLHTKLKEIFNN-LSRP-ELRE-TYDEVDWGELEIGINRKGAAG
FL----EK-KNIGEILTT--EKKSVEEIIKK-L--RQGRLI-NYY-ETAIPKNEKRDVND
DWE-A-GDLVT-EKKPRVIQYPEAKVRLA-------ITKVMYKWVKQKPVVIPGYEGK--
---TPLFLIFDKVKKEWDQF-------QDPVAVSFDTKAWDTQVTSRDLELIRDIQKYYF
KRK---WHKFLDAITEHMTQVPVI---------TADGEVYIREGQRGSGQPDTSAGNSML
NVLTMIYAFCESTGVPYRS----------------------FNRVAKI-----HVCGDDG
FLITE---------KSLGLKFASRGAQILHEAGKPQKI-LEGDRMKVSHRFEDIEFCSH-
-TPVPV---RWADH------------------TSSYMAGRNTATILSKMATRLDSSGDRG
TA--------------------AYEKAVAFSFLLMYSWNPLVRRLCLMVMSKTHEVQPNK
Q----AIYCYEGDPIAAYRDVIGHNLYELKRTGFEKLASLNLSMSVLGIWTK--HTSKRL
IQDCIEVGKGDGNQLV-NADRLVSSKTGHIYVPGSGYVVQGRHYEELSITKRPD------
------RQTSNGLERYNL------------------------------------------
------GPIVNLVLRRLRVMLMASIGRGI-------------------------------
----------------------------------------
>AF144692
----------------------------------------------------NSW-----
-------------------TFDDNHPYR-------------------TWQYHGSYQIRD-
------------------------------------------------------------
------------------------------------------------------------
------------------------------------------------------------
------------------------------------------------------------
------------------------------------------------------------
-----------------VGTKANAINYVVKLLSWP----WQALESVFSISMTDTTAFGQQ
RVFKEKVDTKAPEPPKEVKIVMRKVFTWLVKRILKKGG-KIRKCTKEEFINKVESHASIG
AWSQEMQGWSDAKEAVHDPRFWNMVDKERKL-H--LEGKCE-MCI-YNMMGKREKKP---
------GEFGC-AKGSRTIWYMWLGSRFLEFESFGFLNEE--HWASREL-SGGGVES---
---IPLFYLGYHLREMAKK--------P-GKLYADDTAGWDTRITEADLDDECILCDYME
DEH----KQLALSLFELCYKNKVALCPRPGRHGGTVMDVISRRDQRGSGQVVTYALNTLT
NIKVQLIRLAESEGVLDEDFND--------HGIETWLNHYGEERLSRL-----LISGDDC
VVNAC---------DE---RFGRS-LTWLNTMEKIRKDIDLWAPSNGYENFEKVEFCSNH
FHELML---KDGRQ--------------------LVVPCRSQNELVGRASVNQGGSATVA
GT-------------------ACLAKAYAQMWNLLYFHRRDLRLLGFAIMSATP------
-------------------------------SNWIPTGRTTWSIHATKDWM----TTEDL
LDVWNRIWIDENPWM--DDKTNITTWKNVAYL-----------------PRGQDM-----
----CCGSLIGSSKRATW------------------------------------------
------AKLIPGAVEKVRG-----------------------------------------
----------------------------------------
>AF160193
-----------------------------------------------QNENKASW-----
-------------------HQDPNQPYR-------------------TWTYHGSYSIRD-
------------------------------------------------------------
------------------------------------------------------------
------------------------------------------------------------
------------------------------------------------------------
------------------------------------------------------------
-----------------VGTSASAPNHVVKLLAWP----WLKIEKVVLMAMTDTTAFGQQ
RVFKEKVDTKAPEPPKEVKKVMRLVFRWLLNHIKSKGA-VVRRCTKEEFINKVNSNASIG
AYLREMGEWSSAKEAVSDPKFWNMVDKERQL-H--LKGKCH-NCV-YNLMGKREKKP---
------GEFGV-AKGSRTIWYMWLGSRFLEFEALGFLNEE--RWASRDI-SGGGVEG---
---IGINYLGYHLEKMARK--------V-GVLYADDTAGWDTRVTQADLEDERELLHFME
GEH----KRLAEAIFKLTYENKVALCPRPGSKGGTVMDVISRKDQRGSGQVVTYALNTLT
NIKVQLVRMAESEGILTPELED--------LGIEQWLKQNGEDRLSRL-----LVSGDDC
VVNAL---------DE---RFGKA-LTWLNTMEKTRKDIEAWKPSRAYRTWQEVEFCSHH
FHELFL---RDGRK--------------------LIVPCRDQHELVGRSMVSQGGSSGVA
GT-------------------ACLAKAYAQMWLMSYFHRRDLRTLGFAIMSSVP------
-------------------------------KDWFPTGRTTWSVHANHEWL----SNENI
LEIWNRVWIEENPFM--EDKTTVAEWKNIPYL-----------------QRNQDL-----
----SCSSLIDNPTRAQW------------------------------------------
------AKLLKGAVMKVREMIGREH-----------------------------------
----------------------------------------
>AF161266
-------------------------------------------------EYAATW-----
-------------------HTDDNHPYR-------------------TWTYHGSYEVKP-
------------------------------------------------------------
------------------------------------------------------------
------------------------------------------------------------
------------------------------------------------------------
------------------------------------------------------------
-----------------SGSASTLVNGVVRLLSKP----WDAITGVTTMAMTDTTPFGQQ
RVFKEKVDTKAPEPPQGVKTVMDETTNWLWAYL-ARNK-KARLCTREEFVKKVNSHAALG
AMFEEQNQWKNAREAVEDPKFWEMVDEEREC-H--LRGECR-TCI-YNMMGKREKKP---
------GEFGK-AKGSRAIWFMWLGARFLEFEALGFLNED--HWMSREN-SGGGVEG---
---AGIQKLGYILRDVAQK--------PGGKIYADDTAGWDTRITQADLENEAKVLELME
GEQ----RTLARAIIELTYRHKVVKVMRPAAGGKTVMDVISREDQRGSGQVVTYALNTFT
NIAVQLVRLMEAEAVIGPDDIE-SIERKKKFAVRTWLFENAEERVQRM-----AVSGDDC
VVKPL---------DD---RFSTA-LHFLNAMSKVRKDIQEWKPSQGWYDWQQVPFCSNH
FQEVIM---KDGRT--------------------LVVPCRGQDELIGRARISPGSGWNVR
DT-------------------ACLAKAYAQMWLVLYFHRRDLRLMANAICSSVP------
-------------------------------VDWVPTGRTTWSIHGKGEWM----TTEDM
LSVWNRVWILENEWM--EDKTTVSDWTEVPYV-----------------GKREDI-----
----WCGSLIGTRTRATW------------------------------------------
------AENIYAAINQVRSVIGKE------------------------------------
----------------------------------------
>AF253419
-------------------------------------------------QYCDTW-----
-------------------HEDHEHPYR-------------------TWQYWGSYKTAA-
------------------------------------------------------------
------------------------------------------------------------
------------------------------------------------------------
------------------------------------------------------------
------------------------------------------------------------
-----------------TGSSASLLNGVVKLLSWP----WNAREDVVRMAMTDTTAFGQQ
RVFKDKVDTKAQEPQPGTKIIMRAVNDWLLERL-VKKS-RPRMCSREEFIAKVRSNAALG
AWSDEQNKWKSAREAVEDPEFWSLVEAERER-H--LQGRCA-HCV-YNMMGKREKKL---
------GEFGV-AKGSRAIWYMWLGSRFLEFEALGFLNED--HWASRAS-SGAGVEG---
---ISLNYLGWHLKKLASL--------SGGLFYADDTAGWDTRITNADLDDEEQILRYMD
GDH----KKLAATVLRKAYHAKVVRVARPSREGGCVMDIITRRDQRGSGQVVTYALNTIT
NIKVQLVRMMEGEGVIEVADSH----NPRLLRVEKWLEEHGEERLSRM-----LVSGDDC
VVRPV---------DD---RFSKA-LYFLNDMAKTRKDTGEWEPSTGFASWEEVPFCSHH
FHELVM---KDGRA--------------------LVVPCRDQDELVGRARVSPGCGWSVR
ET-------------------ACLSKAYGQMWLLSYFHRRDLRTLGFAICSAVP------
-------------------------------VDWVPTGRTTWSIHASGAWM----TTEDM
LEVWNRVWIYDNPFM--EDKTRVDEWRDTPYL-----------------PKSQDI-----
----LCSSLVGRGERAEW------------------------------------------
------AKNIWGAVEKVRRMIGPE------------------------------------
----------------------------------------
>AF311056
-------------------------------------------------QYSESW-----
-------------------HEDEEHPYR-------------------TWQYWGSYRTPA-
------------------------------------------------------------
------------------------------------------------------------
------------------------------------------------------------
------------------------------------------------------------
------------------------------------------------------------
-----------------TGSAASLINGVVKLLSWP----WNAREDVTRMAMTDTTAFGQQ
RVFKEKVDTKAQEPQPGTRVIMRAVSDWLIEHL-HSRA-RVRMCTRDEFIAKVRSNAALG
AWLDEQNKWSSAKEAVEDPEFWNLVDEERSR-H--LKGQCR-HCV-YNMMGKREKKL---
------GEFGV-AKGSRAIWYMWLGSRFLEFEVLGFLNEE--HWASRVV-SGAGVEG---
---TSLNYLGWLLRELGAK--------DGGRLYADDTAGWDTRITNADLEDEEQILRYME
GEH----HVLAKTILEKAYHAKVVKVARPSPQGGCVMDVITRRDQRGSGQVVTYALNTIT
NMKVQLIRMMEGEGVIGPADSQ----DPRLKRVEAWLREHGAERLGRM-----LVSGDDC
VVKPI---------DD---RFGKA-LYFLNDMAKTRKDVGEWEPSVGFTAWEEVPFCSHH
FHELVM---KDGRS--------------------LIVPCRDQDELVGRARVSPGCGWSVR
ET-------------------ACLSKAYGQMWLLNYFHRRDLRTLGLAICSAVP------
-------------------------------VNWVPMGRTTWSIHASGEWM----TTEDM
LRIWNKVWILDNPHM--ENKQMVDEWRDIPYL-----------------PKTQDL-----
----VCSSLVGRKERAEW------------------------------------------
------AKNIWGSVEKVRKLIGAE------------------------------------
----------------------------------------
>AF326573
-------------------------------------------------EHKETW-----
-------------------HYDQENPYR-------------------TWAYHGSYEAPS-
------------------------------------------------------------
------------------------------------------------------------
------------------------------------------------------------
------------------------------------------------------------
------------------------------------------------------------
-----------------TGSASSMVNGVVKLLTKP----WDVIPMVTQLAMTDTTPFGQQ
RVFKEKVDTRTPQPKPGTRMVMTTTANWLWALL-GKKK-NPRLCTREEFISKVRSNAAIG
AVFQEEQGWTSASEAVNDSRFWELVDKERAL-H--QEGKCE-SCV-YNMMGKREKKL---
------GEFGR-AKGSRAIWYMWLGARFLEFEALGFLNED--HWFGREN-SWSGVEG---
---EGLHRLGYILEEIDKK--------DGDLMYADDTAGWDTRITEDDLQNEELITEQMA
PHH----KILAKAIFKLTYQNKVVKVLRPTPRG-AVMDIISRKDQRGSGQVGTYGLNTFT
NMEVQLIRQMEAEGVITQDDMQ--NPKGLKERVEKWLKECGVDRLKRM-----AISGDDC
VVKPL---------DE---RFGTS-LLFLNDMGKVRKDIPQWEPSKGWKNWQEVPFCSHH
FHKIFM---KDGRS--------------------LVVPCRNQDELIGRARISQGAGWSLR
ET-------------------ACLGKAYAQMWSLMYFHRRDLRLASMAICSAVP------
-------------------------------TEWFPTSRTTWSIHAHHQWM----TTEDM
LKVWNRVWIEDNPNM--TDKTPVHSWEDIPYL-----------------GKREDL-----
----WCGSLIGLSSRATW------------------------------------------
------AKNIHTAITQVRNLIGKE------------------------------------
----------------------------------------
>AF331718
-------------------------------------------------QYGDSW-----
-------------------HVDKEHPYR-------------------TWQYWGSYKTEA-
------------------------------------------------------------
------------------------------------------------------------
------------------------------------------------------------
------------------------------------------------------------
------------------------------------------------------------
-----------------TGSAASLINGVVKLLSWP----WNAREDVVRMAMTDTTAFGQQ
RVFKEKVDTKAQEPQVGTKIIMRAVNDWILERL-AGKK-TPRLCTREEFIAKVRSNAALG
AWSDEQNRWSNAREAVEDPEFWRLVDEERER-H--LRGRCA-QCV-YNMMGKREKKL---
------GEFGV-AKGSRAIWYMWLGSRYLEFEALGFLNED--HWASRDL-SGAGVEG---
---ISLNYLGWHLKRLSEL--------EGGLFYADDTAGWDTRITNADLEDEEQILRYLR
GEH----RTLAKTILEKAYHAKVVKVARPSSSGGCVMDIITRRDQRGSGQVVTYALNTLT
NIKVQLIRMMEGEGVIGPSDSQ----DPRLLRVEAWLKEYGEERLTRM-----LVSGDDC
VVRPI---------DD---RFGKA-LYFLNDMAKVRKDIGEWEPSEGYSSWEEVPFCSHH
FHELTM---KDGRV--------------------IIVPCRDQDELVGRARVSPGCGWSVR
ET-------------------ACLSKAYGQMWLLSYFHRRDLRTLGLAICSAVP------
-------------------------------IDWVPQGRTTWSIHASGAWM----TTEDM
LEVWNRVWILDNPFM--SDKGKVKEWRDIPYL-----------------PKSQDG-----
----LCSSLVGRRERAEW------------------------------------------
------AKNIWGSVEKVRRMIGPE------------------------------------
----------------------------------------
>AJ242984
------------------------------------------------------W-----
-------------------CFDSNHPYR-------------------TWNYHGSYRVRD-
------------------------------------------------------------
------------------------------------------------------------
------------------------------------------------------------
------------------------------------------------------------
------------------------------------------------------------
-----------------VGTRASAVNHVVKLLSWP----WGKMEKVLAMSMTDTTAFGQQ
RVFKQKVDTKAPEPNIQVKKVMRKVFKWLIERIKTKGG-KVRTCTKEEFIQKVRSHAAIG
AWSSDMEGWSSAVEAVDDPRFWNMVQKERDL-H--LQGKCE-MCV-YNLMGKSEKKP---
------GDFGV-AKGSRTIWYMWLGSRFLEFESFGFLNEE--HWASREL-SGGGVEG---
---IPLNYLGYHLREMAQK--------P-GVLYADDTAGWDTRITMADLEDEGMLLDMMS
GEH----KKLASALFSKAYKVKVALCPRPGPKGGTLMDVISRTDQRGSGQVVTYALNTLT
NIKVQLIRMAEAEGVLGATFED--------FGIDRWLQEHGEDRVERM-----LVSGDDC
VVNAI---------DE---RFGSS-LNWLNAMEKVRKDIDLWKPSPSFRNWERVEFCSNH
FHEMTM---KDGRV--------------------IVAPCRGQTELIARGTVNQGGCVGVE
ST-------------------GCLAKAYAQMWLLLYFHRRDLRTLALAVMSAVP------
-------------------------------SNWIPTGRTTWSLMVKGEWM----TDEDM
LAVWNRVWIEDNPFM--EDKREVERWSEVPYL-----------------PRNQDK-----
----SCGSLIGTTARAEW------------------------------------------
------AKLLPGAVEKVR------------------------------------------
----------------------------------------
>AJ299445
------------------------------------------------------W-----
-------------------MEDTNHPYR-------------------TWEYHGSYHIRD-
------------------------------------------------------------
------------------------------------------------------------
------------------------------------------------------------
------------------------------------------------------------
------------------------------------------------------------
-----------------VGTKCSAPNLVVKLLSWP----WQALESVVSMSMTDTTAFGQQ
RVFKEKVDTKAPEPRVEVKKVMRVVFNWLVHVILKNGG-KVRKCTREEFIKKVESHAAIG
AWSKDIPEWGSAVEAVHDERFWNMVDKERQL-H--LTGDCE-MCV-YNLMGKREKKP---
------GDFGV-AKGSRTIWYMWLGSRFLEFESFGFLNEE--HWASREL-CGGGVEG---
---IPLFYLGYHLEKMAEK--------A-GILYADDTAGWDTRITMADLEDEYTLTELME
GEH----KKLAETLFNFAYKNKVALCPRPGKNGGTVLDVISRTDQRGSGQVVTYALNTLT
NIKVQLIRMAESEGVLDEEFHD--------NGMLKWLEKHGRDRLQRL-----MVSGDDC
VVNAI---------DE---RFGKS-LVWLNEMQKIRKDIDLWKPSAGHCNWEEVEFCSNH
FHKLVM---RDGRT--------------------LVVPCRHEVELVGRASVNQGGSTGIS
GT-------------------ACLAKAYAQMWLLLYFHRRDLRILGMAICSAVP------
-------------------------------ANWVPTGRTTWSLHATKDWM----TVDDM
LSVWNRIWIEENPWM--KNKQPVREWNAIPYL-----------------PRREDI-----
----NCGSLIGTSKRSTW------------------------------------------
------ATLVPGAVMKVR------------------------------------------
----------------------------------------
>AY193805
-------------------------------------------------QYSDTW-----
-------------------HVDREHPYR-------------------TWQYWGSYRTAP-
------------------------------------------------------------
------------------------------------------------------------
------------------------------------------------------------
------------------------------------------------------------
------------------------------------------------------------
-----------------TGSAASLINGVVKLLSWP----WNAREDVVRMAMTDTTAFGQQ
RVFKDKVDTKAQEPQPGTRVIMRAVNDWMFERL-ARRS-RPRMCSREEFIAKVKANAALG
AWSDEQNKWASAKEAVEDPAFWHLVDEERER-H--LKGRCA-HCV-YNMMGKREKKL---
------GEFGV-AKGSRAIWYMWLGSRFLEFEALGFLNED--HWASRES-SGAGVEG---
---ISLNYLGWHLKKLSLL--------EGGLFYADDTAGWDTRVTNADLEDEEQILRYME
GEH----KQLAATVMQKAYHAKVVKVARPSRDGGCIMDVITRRDQRGSGQVVTYALNTLT
NIKVQLIRMMEGEGVIEATDSH----NPRLLRVERWLRDHGEERLGRM-----LISGDDC
VVRPI---------DD---RFSKA-LYFLNDMAKTRKDIGEWEHSAGFSSWEEVPFCSHH
FHELVM---KDGRT--------------------LVVPCRDQDELVGRARVSPGCGWSVR
ET-------------------ACLSKAYGQMWLLSYFHRRDLRTLGFAICSAVP------
-------------------------------KDWVPTGRTTWSVHASGAWM----TTENM
LDVWNRVWILDNPFM--ENKEKVGEWRDIPYL-----------------PKSQDM-----
----MCSSLVGRRERAEW------------------------------------------
------AKNIWGAVEKVRKMLGPE------------------------------------
----------------------------------------
>AY196904
------------------------------------------------------------
-------------------ETLASFSY--------------------IW-----------
------------------------------------------------------------
------------------------------------------------------------
------------------------------------------------------------
------------------------------------------------------------
------------------------------------------------------------
-----------------SGVPL--TRATPAKPPVV-RPVGSLLVADTTKVYVTNPDNVGR
RVDKVTFWRAPRVHDKYLVDSIERAKRA------AQAC-LSMGYTYEEAIRTVRPHAAMG
WG----SKVSVKDLATPAGK--MAVHDRLQE-I--LEGTPV-P---FTLTVKKEVFFKDR
K---E-------EKAPRLIVFPPLDFRIAEKLILGDPG-R----------VAKAVLGGAY
AFQYTPNQRVKEMLKLWESK-------KTPCAICVDATCFDSSITEEDVALETELYALAS
DHPEW-----VRALG-KYYASGTMV--------TPEGVPVGERYCRSSGVLTTSASNCLT
----------------------------------CYIKVEAACERVGLKNVSLLIAGDDC
LIICERP------VCDPSDALGRA----LASYGYA-------CEPSYHASLDTAPFCSTW
LAECN----ADGK--------------------RHFFLTTDFRRALARMSSEYS--DPMA
SA-------IG--------------------YILLYPWHPITRWVIIPHVLTCAFRGGGT
PS-DPVWCQVHGNYYK---------------FPLDKLPNIIVALHGPAALRVTADTTKTK
MEAGKVLSDLKLPGLA--------------------------------VHRKKAG-----
----ALRTRMLR-SR-GW-AELARGLLWHPGLRLPPPEIAGIPGGFP-------------
---------SPPPFMGVV--------------HQLDFTSQR-------------------
-SRW---RGL----GVLALLIVALFG--------------
>AY323490
-------------------------------------------------QYGDSW-----
-------------------HVDKEHPYR-------------------TWQYWGSYKTEA-
------------------------------------------------------------
------------------------------------------------------------
------------------------------------------------------------
------------------------------------------------------------
------------------------------------------------------------
-----------------TGSAASLINGVVKLLSWP----WNAREDVVRMAMTDTTAFGQQ
RVFKEKVDTKAQEPQVGTKIIMRAVNDWIFERL-AGKK-TPRLCTREEFIAKVRSNAALG
AWSDEQNRWPNAREAVEDPEFWRLVDEERER-H--LGGRCA-QCV-YNMMGKREKKL---
------GEFGV-AKGSRAIWYMWLGSRYLEFEALGFLNED--HWASRDL-SGAGVEG---
---TSLNYLGWHLKKLSEL--------EGGLFYADDTAGWDTRITNADLEDEEQILRYLE
GEH----RTLAKTILEKAYHAKVVKVARPSSSGGCVMDIITRRDQRGSGQVVTYALNTLT
NIKVQLIRMMEGEGVIGPSDSQ----DPRLLRVEAWLKEHGEERLTRM-----LVSGDDC
VVRPI---------DD---RFGKA-LYFLNDMAKVRKDIGEWEPSEGYSSWEEVPFCSHH
FHELTM---KDGRV--------------------IIVPCRDQDELVGRARVSPGCGWSVR
ET-------------------ACLSKAYGQMWLLSYFHRRDLRTLGLAICSAVP------
-------------------------------IDWVPQGRTTWSIHASGAWM----TTEDM
LEVWNRVWILDNPFM--GDKGKVREWRDIPYL-----------------PKSQDG-----
----LCSSLVGRRERAEW------------------------------------------
------AKNIWGSVEKVRRMIGPE------------------------------------
----------------------------------------
>AY453411
-------------------------------------------------EYAATW-----
-------------------HHDKDHPYR-------------------TWTYHGSYEVKP-
------------------------------------------------------------
------------------------------------------------------------
------------------------------------------------------------
------------------------------------------------------------
------------------------------------------------------------
-----------------TGSASSLVNGVVRLMSKP----WDAILNVTTMAMTDTTPFGQQ
RVFKEKVDTKAPEPPSGVREVMDETTNWLWAFL-AREK-KPRLCTREEFKRKVNSNAALG
AMFEEQNQWSSAREAVEDPRFWEMVDEEREN-H--LKGECH-TCI-YNMMGKREKKL---
------GEFGK-AKGSRAIWFMWLGARFLEFEALGFLNED--HWLGRKN-SGGGVEG---
---LGVQKLGYILREMSHH--------SGGKMYADDTAGWDTRITRADLDNEAKVLELME
GEH----RQLARAIIELTYKHKVVKVMRPGTDGKTVMDVISREDQRGSGQVVTYALNTFT
NIAVQLIRLMEAEGVIGQEHLE-SLPRKTKYAVRTWLFENGEERVTRM-----AVSGDDC
VVKPL---------DD---RFANA-LHFLNSMSKVRKDVPEWKPSSGWHDWQQVPFCSNH
FQELIM---KDGRT--------------------LVVPCRGQDELIGRARVSPGSGWNVR
DT-------------------ACLAKAYAQMWLLLYFHRRDLRLMANAICSAVP------
-------------------------------SNWVPTGRTSWSVHATGEWM----TTDDM
LEVWNKVWIQDNEWM--LDKTPVQSWTDIPYT-----------------GKREDI-----
----WCGSLIGTRTRATW------------------------------------------
------AENIYAAINQVRAIIGQE------------------------------------
----------------------------------------
>AY632535
-------------------------------------------------EHAETW-----
-------------------FLDENHPYR-------------------TWAYHGSYEAPT-
------------------------------------------------------------
------------------------------------------------------------
------------------------------------------------------------
------------------------------------------------------------
------------------------------------------------------------
-----------------QGSASSLVNGVVRLLSKP----WDVVTGVTGIAMTDTTPYGQQ
RVFKEKVDTRVPDPQEGTRQVMNIVSSWLWKEL-GKRK-RPRVCTKEEFINKVRSNAALG
AIFEEEKEWKTAVEAVNDPRFWALVDREREH-H--LRGECH-SCV-YNMMGKREKKQ---
------GEFGK-AKGSRAIWYMWLGARFLEFEALGFLNED--HWMGREN-SGGGVEG---
---LGLQRLGYILEEMNRA--------PGGKMYADDTAGWDTRISKFDLENEALITNQME
EGH----RTLALAVIKYTYQNKVVKVLRPAEGGKTVMDIISRQDQRGSGQVVTYALNTFT
NLVVQLIRNMEAEEVLEMQDLW-LLRKPE--KVTRWLQSNGWDRLKRM-----AVSGDDC
VVKPI---------DD---RFAHA-LRFLNDMGKVRKDTQEWKPSTGWSNWEEVPFCSHH
FNKLYL---KDGRS--------------------IVVPCRHQDELIGRARVSPGAGWSIR
ET-------------------ACLAKSYAQMWQLLYFHRRDLRLMANAICSAVP------
-------------------------------VDWVPTGRTTWSIHGKGEWM----TTEDM
LMVWNRVWIEENDHM--EDKTPVTKWTDIPYL-----------------GKREDL-----
----WCGSLIGHRPRTTW------------------------------------------
------AENIKDTVNMVRRIIGDE------------------------------------
----------------------------------------
>AY632536
----------------------------------------------------ATW-----
-------------------CYDDMNPYR-------------------TWNYHGSYEVKP-
------------------------------------------------------------
------------------------------------------------------------
------------------------------------------------------------
------------------------------------------------------------
------------------------------------------------------------
-----------------TGSASSMINHVVKMLSKP----WDTLNSVTSISMTDTTPFGQQ
RVFKEKVDTKAPEPPTGVAEVMDIISDWTWRLL-SRQK-KPRLCTRDEFKAKVNNHAAMG
SIFEEEHQWQTAKEAVEDPGFWALVDREREA-H--LAGRCE-TCV-YNMMGKREKKL---
------GEFGK-AKGSRAIWYMWLGARFLEFEALGFLNED--HWLSREN-SYAGVEG---
---LGLQRLGYVLRDISRR--------PGGKMYADDTAGWDTRITEKDLDNEAKIIDQME
GEH----KQLAKAIMELTYRHKVVKVMRPGPGGKTYMDIISREDQRGSGQVVTYALNTFT
NMIVQLTRCAEAEGVLIPSMRERKLTPAEHRALLLWLDTEGVKRLKKM-----AISGDDC
VVKGE---------DE---RFATA-LYFLNAMAKVRKDIQEWKPSSGWADWQEVPFCSHH
FKELQL---KDGRT--------------------IVVPCRHQDELVGRARVSPGAAWTVR
ES-------------------AGLAKAYAQMWKLMYFHRRDLRLMANAICSAVP------
-------------------------------KDWVPTGRTTWSIHGKGEWM----TNEDM
LEVWNRVWIRENPHV--EDKTEVADWKDVPYL-----------------GKREDQ-----
----WCGSLIGSRTRATW------------------------------------------
------AENIWVAVNQVR------------------------------------------
----------------------------------------
>AY632539
----------------------------------------------------ATW-----
-------------------HIDLEHPYR-------------------TWHYHGSYEVQP-
------------------------------------------------------------
------------------------------------------------------------
------------------------------------------------------------
------------------------------------------------------------
------------------------------------------------------------
-----------------TGSANSMVNGVVRLLSKP----WDAITSVVTMAMTDTTPFGQQ
RVFKEKVDTRAPDPAVGVAQALDITTGWLWTFL-ARSK-KPRMCTREEFIAKVNSNAALG
AVFDEQNQWSTAREAVEDPAFWNLVDEERKA-H--LAGRCE-TCI-YNMMGKREKKL---
------GEFGK-AKGSRAIWYMWLGARFLEFEALGFLNED--HWMSREN-SLGGVEG---
---QGLQKLGYILRDISHL--------EGGNMFADDTAGWDTRITRADLENEAKVMNMMD
GEH----KQLAKAIIELTYRHKVVKVMRPARGGKTVMDIISREDQRGSGQVVTYALNTFT
NLAAQLVRCMEGEELLTESDVH-GLSPKKKQAVRNWLIQNGRERLSRM-----AVSGDDC
VVKPI---------DD---RFASA-LHFLNGMAKIRKDTQEWKPSVGWSNWQEVPFGSHH
FNELLM---KDGRT--------------------IVVPCRSQDELVGRARVSPGSGWSLR
ET-------------------ACLSKAYAQMWLLMYFHRRDLRLMANAICSAVP------
-------------------------------VDWVPTGRTTWSIHGKGEWM----TTEDM
LQVWNRVWIEDNEHM--EDKTPITSWTDIPYI-----------------GKREDQ-----
----WCGSLIGTRQRATW------------------------------------------
------AENIYTPIMQIR------------------------------------------
----------------------------------------
>AY632540
-----------------------------------------------------TW-----
-------------------KEDPEHPYR-------------------TWAYLGSYTTEP-
------------------------------------------------------------
------------------------------------------------------------
------------------------------------------------------------
------------------------------------------------------------
------------------------------------------------------------
-----------------KGTSASMVNGVVKLLTKP----WDVVSGVVNIAMTDTTPFGQQ
RVFKEKVDTRVPPVPAGVKRTMRLVATWLWKEL-SRNK-KPRMCTKEEFIAKVRSHAALG
ALLPEQQGWSSAAEAVEDPKFWRLVDEEREL-H--KQGRCR-TCV-YNMMGKREKKT---
------SEFGK-AKGSRAIWYMWLGARFLEFEALGFLNED--HWFSREN-SHAGVEG---
---MGLQKLGYVLEEISKR--------HGGLMYADDTAGWDTRVTEADLDDEALIIESMD
REH----AQLASVLTEMAYKNKVVCVLRPGK-GETLMDVISRRDQRGSGQVVTYALNTFT
NEKVQLIRCMEAEGVLEESDAE-HLM--DESKVNKWLESHGVERLRSM-----AISGDDC
VVKPL---------DE---RFSNS-LRFLNSMGKIRKDIQEWEASKGWADWEKVPFCSHH
FHKLQL---KDGRH--------------------IVAPCRHQDELIGRARVAPGRGWVLK
EA-------------------ACLAKSYAQMWSLMYFHRRDLRLAGNAICSAVP------
-------------------------------KAWVPTGRTTWSVHGKGEWM----TTEDM
LQVWNRVWIEDNEWM--ENKTPVTAWRDVPYL-----------------QKRDDL-----
----WCGSLIGHSSRASW------------------------------------------
------AENIRVAVEQVR------------------------------------------
----------------------------------------
>AY632541
----------------------------------------------------STW-----
-------------------HYDCEHPYR-------------------TWAYHGSYVVKP-
------------------------------------------------------------
------------------------------------------------------------
------------------------------------------------------------
------------------------------------------------------------
------------------------------------------------------------
-----------------SGSASSQVNGVVKLLSKP----WDVSSEVTGMSMTDTTPFGQQ
RVFKEKVDTKAPEPPAGAEMASVIVSEWLWKRL-NREK-KPRLCTKEEFVRKVRGNAALG
PVFEEENQWKDAAEAVQDPGFWNLVDMERKN-H--LEGKCE-TCV-YNMMGKREKKR---
------GEFGK-AKGSRAIWYMWLGARFLEFEALGFLNED--HWMSRGN-SGGGVEG---
---LGIQKLGYVMREIGEK---------GGILYADDTAGWDTRITECDLRNEAHIMEYME
NEH----RKLARAIFELTYKHKVVKVMRPGK-GVPLMDIISREDQRGSGQVVTYALNTFT
NLVVQLIRMAEAECVLTPEDLH-EMSQSAKLRLLKWLKEEGWERLTRM-----AVSGDDC
VVAAP---------DA---RFGAA-LTFLNAMSKIRKDIKEWTPSKGWKNWEEVPFCSHH
FHRLQM---KDGRE--------------------LVVPCRSQDELIGRARVTQGPG-DLM
SS-------------------ACLAKAYAQMWQLLYFHRRDLRLMGNAICSAVP------
-------------------------------VDWVPTGRTTWSIHGKGEWM----TSENM
LEVWNRVWIEENEHM--EDKTPVREWTDIPYL-----------------GKREDP-----
----WCGSYIGYRPRSTW------------------------------------------
------AENIKVPVNVIR------------------------------------------
----------------------------------------
>AY632545
-------------------------------------------------EFSTTW-----
-------------------HHDTENPYK-------------------TWNYHGSYEVKA-
------------------------------------------------------------
------------------------------------------------------------
------------------------------------------------------------
------------------------------------------------------------
------------------------------------------------------------
-----------------TGSASSMVNGVVKVLSKP----WDALQNVVNMAMTDTTPFGQQ
RVFKEKVDTKAPEPPRGTSEVMKITARWMWDFV-GRNK-RPRICTKEEFIEKVNSHAALG
AIFKEQNKWASAREAVEDPAFWELVDQEREA-H--LQGKCE-TCI-YNMMGKREKKM---
------GEFGK-AKGSRAIWYMWLGSRFLEFEALGFLNED--HWMSREN-TLGGVEG---
---MGLQKLGYVLRDMAGK--------EGGLMYADDTAGWDTRITKADLENEALILERMD
PEH----RRLAESLIKFAYMNKVVKVMRPGREGITVMDVISREDQRGSGQVVTYALNTFT
NLCVQLIRCMEGEGLLKPEEVE-GLERGKHKKIQDWLGKNGRERLAAM-----AVSGDDC
VVKPK---------DD---RFATA-LHFLNSMSKIRKDIPEWKPSTGWRNWQDVPFCSHH
FHELNM---KDGRT--------------------IVVPCRHQDELIGRARLSPGSGWSLT
ET-------------------ACLSKAYGQMWLLMYFHRRDLRLMANAICSSVP------
-------------------------------VSWVPTGRTTWSIHGKGEWM----TTEDM
LRVWNRVWIEENEHM--EDKTPVASWNDVPYL-----------------GKREDS-----
----WCGSLIGHRTRSTW------------------------------------------
------AENIYTPIMQIRALIGPE------------------------------------
----------------------------------------
>AY781152
------------------------------------------------------------
------------------------------------------------------------
------------------------------------------------------------
------------------------------------------------------------
------------------------------------------------------------
------------------------------------------------------------
------------------------------------------------------------
-------------------------------EKLP-----------VVRAQTDTRSF--H
SAIKEKIDKKENEQEPNMHPELYKIFEV-FSKG-ELAS-TYDEVTWEELENGINRKGAAG
VL----ED-LNIGEILLK--DKAGVTKIIRD-L--RAGKKI-KYY-ETAIPKNEKRDVTD
DWV-T-GDYVE-EKKPRVIQYPEAHVRLA-------ITKVMYSWVKQKPVVIPGYEGK--
---TPLFNVFNKVHKEWKGF-------QDPVAVSFDTKAWDTQVTTKDLLLIARIQKFYF
KQK---WHKFIDTITEHMCEVPVV---------TEDGEVYIRQGQRGSGQPDTSAGNSML
NVLTMVLAFCRATGIPYKS----------------------FPRVAKI-----HVCGDDG
FLITE---------RPLAERFSRHGVQLLHELGKPQKITTENNTMKLAYNFEDIEFCSH-
-TPIQV---RWSDN------------------SSSYMAGRETATILAKMATRLDSSGERG
SE--------------------AYERAVAFSFLLMYSWNPLVRRICLLVLSICDQPKMAQ
T----TMFYSEGDPVAAYEEVVGHKITQLNRTEFRKLAKLNLSMSILGIWTK--HTSKRL
LEDCIKRGMAEGNHLV-NADRLVSQKTGNSYTQGTGHVKQGKHYEELIIPS---------
------------------------------------------------------------
------------------------------------------------------------
----------------------------------------
>AY949771
------------------------------------------------------------
-------------------ETLASFSY--------------------IW-----------
------------------------------------------------------------
------------------------------------------------------------
------------------------------------------------------------
------------------------------------------------------------
------------------------------------------------------------
-----------------SGVPL--TRATPAKPPVV-RPVGSLLVADTTKVYVTNPDNVGR
RVDKVTFWRAPRVHDKYLVDSIEAARKA------AQAC-LSMGYTYEEAIRTVRPHAAMG
WG----SKVSVKDLATPAGK--MAVHDRLQE-I--LEGTPV-P---FTLTVKKEVFFKDR
K---E-------EKAPRLIVFPPLDFRIAEKLILGDPG-R----------VAKAVLGGAY
AFQYTPNQRVREMLKLWESK-------KTPCAICVDATCFDSSITEEDVALETELYALAS
DHPEW-----VRALG-KYYASGTMV--------TPEGVPVGERYCRSSGVLTTSASNCLT
----------------------------------CYIKVKAACQRVGLKNVSLLIAGDDC
LIICERP------MCDPSEALGRA----LASYGYA-------CEPSYHASLDTAPFCSTW
LAECN----ADGK--------------------RHFFLTTDFRRPLARMSSEYS--DPMA
SA-------IG--------------------YILLYPWHPITRWVIIPHVLTCAFRGGGT
PS-DPVWCQVHGNYYK---------------FPLDKLPNIIVALHGPAALRVTADTTKTK
MEAGKVLSDLKLPGLA--------------------------------VHRKKAG-----
----ALRTRMLR-SR-GW-AELARGLLWHPGLRLPPPEIAGIPGGFP-------------
---------LSPPYMGVV--------------HQLDFTAQR-------------------
-SRW---RWL----GFLALLIVALFG--------------
>D00246
-------------------------------------------------EYSSTW-----
-------------------HHDENHPYR-------------------TWNYHGSYEVKP-
------------------------------------------------------------
------------------------------------------------------------
------------------------------------------------------------
------------------------------------------------------------
------------------------------------------------------------
-----------------TGSASSLVNGVVRLLSKP----WDTITNVTTMAMTDTTPFGQQ
RVFKEKVDTKAPEPPEGVKYVLNETTNWLWAFL-AREK-RPRMCSREEFIRKVNSNAALG
AMFEEQNQWRSAREAVEDPKFWEMVDEEREA-H--LRGECH-TCI-YNMMGKREKKP---
------GEFGK-AKGSRAIWFMWLGARFLEFEALGFLNED--HWLGRKN-SGGGVEG---
---LGLQKLGYILREVGTR--------PGGRIYADDTAGWDTRITRADLENEAKVLELLD
GEH----RRLARAIIELTYRHKVVKVMRPAADGRTVMDVISREDQRGSGQVVTYALNTFT
NLAVQLVRMMEGEGVIGPDDVE-KLTKGKGPKVRTWLSENGEERLSRM-----AVSGDDC
VVKPL---------DD---RFATS-LHFLNAMSKVRKDIQEWKPSTGWYDWQQVPFCSNH
FTELIM---KDGRT--------------------LVTPCRGQDELVGRARISPGAGWNVR
DT-------------------ACLAKSYAQMWLLLYFHRRDLRLMANAICSAVP------
-------------------------------VNWVPTGRTTWSIHAGGEWM----TTEDM
LEVWNRVWIEENEWM--EDKTPVEKWSDVPYS-----------------GKREDI-----
----WCGSLIGTRARATW------------------------------------------
------AENIQVAINQVRSIIGDE------------------------------------
----------------------------------------
>D00944
------------------------------------------------------------
--------------------VCCSMSY--------------------SW-----------
------------------------------------------------------------
------------------------------------------------------------
------------------------------------------------------------
------------------------------------------------------------
------------------------------------------------------------
-----------------TGALITPCSPEEEKL-PI-NPLSNSLLRYHNKVYCTTSKSASL
RAKKVTFDRMQALD-AHYDSVLKDIKLA------ASKV-TARLLTLEEACQLTPPHSARS
K-----YGFGAKEVRSLSGRAVNHIKSVWKDLL--EDTQTPIP---TTIMAKNEVFCVDP
TKG-G-------KKAARLIVYPDLGVRVCEKMALYDITQK----------LPQAVMGASY
GFQYSPAQRVEFLLKAWAEK-------KDPMGFSYDTRCFDSTVTERDIRTEESIYRACS
LPEEA--HTAIHSLTERLYVGGPMF--------NSKGQTCGYRRCRASGVLTTSMGNTIT
----------------------------------CYVKALAACKAAGIIAPTMLVCGDDL
VVISESQG--TEEDERNLRAFTEA----MTRYSAPP-----GDPPRPEYDLELITSCSSN
VSVALG---PQGR--------------------RRYYLTRDPTTPIARAAWETVRHSPVN
SW-------LG--------------------NIIQYAPTIWARMVLMTHFFSILMAQ-DT
LD-QNLNFEMYGAVYS---------------VSPLDLPAIIERLHGLDAFSLHTYTPHEL
TRVASALRKLGAPPLR--------------------------------AWKSRAR-----
----AVRASLISRGG-RA-AVCGRYLFNWAVKT-K-LKLTPLPEARLLDLSSWFTVG--A
GG----GDIY-HSVSRARP-----------------------------------------
-------RLLLLGLLLLFVGVGLFLL--------------
>D10988
------------------------------------------------------------
-----------------------SMSY--------------------SW-----------
------------------------------------------------------------
------------------------------------------------------------
------------------------------------------------------------
------------------------------------------------------------
------------------------------------------------------------
-----------------TGALITPCGPEEEKL-PI-NPLSNSLMRFHNKVYSTTSRSASL
RAKKVTFDRVQVLD-AHYDSVLQDVKRA------ASKV-SARLLTVEEACALTPPHSAKS
R-----YGFGAKEVRSLSRRAVNHIRSVWEDLL--EDQHTPID---TTIMAKNEVFCIDP
TKG-G-------KKPARLIVYPDLGVRVCEKMALYDIAQK----------LPKAIMGPSY
GFQYSPAERVDFLLKAWGSK-------KDPMGFSYDTRCFDSTVTERDIRTEESIYQACS
LPQEA--RTVIHSLTERLYVGGPMT--------NSKGQSCGYRRCRASGVFTTSMGNTMT
----------------------------------CYIKALAACKAAGIVDPVMLVCGDDL
VVISESQG--NEEDERNLRAFTEA----MTRYSAPP-----GDLPRPEYDLELITSCSSN
VSVALD---SRGR--------------------RRYFLTRDPTTPITRAAWETVRHSPVN
SW-------LG--------------------NIIQYAPTIWVRMVIMTHFFSILLAQ-DT
LN-QNLNFEMYGAVYS---------------VNPLDLPAIIERLHGLEAFSLHTYSPHEL
SRVAATLRKLGAPPLR--------------------------------AWKSRAR-----
----AVRASLIAQGA-RA-AICGRYLFNWAVKT-K-LKLTPLPEASRLDLSGWFTVG--A
GG----GDIY-HSVSHARP-----------------------------------------
-------RLLLLCLLLLSVGVGIFLLPAR-----------
>D17763
------------------------------------------------------------
-----------------------SMSY--------------------SW-----------
------------------------------------------------------------
------------------------------------------------------------
------------------------------------------------------------
------------------------------------------------------------
------------------------------------------------------------
-----------------TGALITPCSAEEEKL-PI-SPLSNSLLRHHNLVYSTSSRSASQ
RQKKVTFDRLQVLD-DHYKTALKEVKER------ASRV-KARMLTIEEACALVPPHSARS
K-----FGYSAKDVRSLSSRAINQIRSVWEDLL--EDTTTPIP---TTIMAKNEVFCVDP
AKG-G-------RKPARLIVYPDLGVRVCEKRALYDVIQK----------LSIETMGPAY
GFQYSPQQRVERLLKMWTSK-------KTPLGFSYDTRCFDSTVTEQDIRVEEEIYQCCN
LEPEA--RKVISSLTERLYCGGPMF--------NSKGAQCGYRRCRASGVLPTSFGNTIT
----------------------------------CYIKATAAAKAANLRNPDFLVCGDDL
VVVAESDG--VDEDRAALRAFTEA----MTRYSAPP-----GDAPQATYDLELITSCSSN
VSVARD---DKGR--------------------RYYYLTRDATTPLARAAWETARHTPVN
SW-------LG--------------------NIIMYAPTIWVRMVMMTHFFSILQSQ-EI
LD-RPLDFEMYGATYS---------------VTPLDLPAIIERLHGLSAFTLHSYSPVEL
NRVAGTLRKLGCPPLR--------------------------------AWRHRAR-----
----AVRAKLIAQGG-KA-KICGLYLFNWAVRT-K-TNLTPLPAAGQLDLSSWFTVG--V
GG----NDIY-HSVSRART-----------------------------------------
-------RHLLLCLLLLTVGVGIFLLPAR-----------
>D63821
------------------------------------------------------------
-----------------------SMSY--------------------SW-----------
------------------------------------------------------------
------------------------------------------------------------
------------------------------------------------------------
------------------------------------------------------------
------------------------------------------------------------
-----------------TGALITPCAAEEEKL-PI-SPLSNSLLRHHNLVYSTSSRSAAQ
RQKKVTFDRLQVLD-DHYNTTLKEIKEL------ASGV-KAELLSVEEACRLVPSHSARS
K-----FGYGAKEVRSLSSKAINHINSVWEDLL--EDNTTPIP---TTIMAKNEVFAVAP
HKG-G-------RKPARLIVYPDLGVRICEKRALYDVIQK----------LPSAIMGSAY
GFQYSPKQRVEYLLKMWNSK-------KTPLGFSYDTRCFDSTVTEQDIRVEESIYQACD
LKDEA--RRVITSLTERLYCGGPMF--------NSKGQHCGYRRCRASGVLPTSFGNTVT
----------------------------------CYLKAKAATKAAGIKDPSFLVCGDDL
VVIAESAG--IDEDKSALRAFTEA----MTRYSAPP-----GDPPQPTYDLELITSCSSN
VSVAHD---GAGK--------------------RYYYLTRDPETPLARAAWETARHTPVN
SW-------LG--------------------NIIMYAPTIWVRMVIMTHFFSILQAQ-EQ
LE-KALDFEMYGAVYS---------------VTPLDLPAIIERLHGLSAFSLHSYSPVEL
NRVAGALRKLGIPPLR--------------------------------AWRHRAR-----
----AVRAKLISQGG-KA-KICGLYLFNWAVRT-K-AKLTPLPQAGLLDLSRWFTVG--A
GG----NDIY-HSVSRARS-----------------------------------------
-------RHLLLGLLLLTVGVGIFLLPAR-----------
>D63822
------------------------------------------------------------
-----------------------SMSY--------------------SW-----------
------------------------------------------------------------
------------------------------------------------------------
------------------------------------------------------------
------------------------------------------------------------
------------------------------------------------------------
-----------------TGALITPCAAEEEKL-PI-SPLSNTLIRHHNMVYSTTSRSAAL
RQKKVTFDRQQVVD-QHYYDTLKEMKAR------ASTV-SAKLLSVEEACDLTPAHSARS
K-----FGYGAKDVRGRTSKALNHINSVWEDLL--EDNVTPIP---TTIMAKNEVFCVDV
SKG-G-------RKPARLIVYPDLSVRVCEKRALYDVTRK----------LPVAVMGAAY
GFQYSPSQRVEYLLKIWRSK-------KTPMGFSYDTRCFDSTVTERDIRTEESIYQCCE
LDPVA--RKAISSLTERLYVGGPMY--------NSQGQSCGYRRCRASGVLPTSMGNTLT
----------------------------------CYLKAMAACKAAGLKNFDMLVCGDDL
VVISESLG--VSEDASALRAFTDA----MTRYSAPP-----GDEPHPEYDLEHITSCSSN
VSVAHD---HTGQ--------------------RYYYLTRDPTNVLARAAWETARHTPVN
SW-------LG--------------------NIIMYAPTIWVRMVLMTHFFGILQPQ-EQ
LH-KALDFDMYGVTYN---------------ITPLDLPQIIQRLHGMAAFSLHGYSPGEL
NRVGACLRKLGAPPLR--------------------------------AWRHRAR-----
----AVRAKLIAQGG-KA-AICGMYLFNWAVKT-K-LKLTPLRDAHRLDLSGWFVAG--Y
SG----GDIF-HSVSHARP-----------------------------------------
-------RVLLLCLLLLTVGVGIFFLPPR-----------
>D87713
------------------------------------------------------------
-------------------ETLASFSY--------------------IW-----------
------------------------------------------------------------
------------------------------------------------------------
------------------------------------------------------------
------------------------------------------------------------
------------------------------------------------------------
-----------------SGVPI--TRATPAKPPVV-RPVGSLLVADTTKVYVTNPDNVGR
RVDKVTFWRAPRVHDKFLVDSIERARKA------AQAC-LSMGYTYEEAIRTVRPHAAMG
WG----FKVSVKDLATPAGK--MAVHDRLQE-I--LEGAPV-P---FTLTVKKEVFFKDR
K---E-------EKAPRLIVFPPLDFRIAEKLILGDPG-R----------VAKAVLGGAY
AFQYTPNQRVREMLKLWESK-------KTPCAICVDATCFDSSITEEDVALETELYALAS
DHPEW-----VRALG-KYYASGTMV--------TPEGVPVGERYCRSSGVLTTSASNCLT
----------------------------------CYIKVKAACDRVGLKNVSLLIAGDDC
LIICERP------MCDPSEALGRA----LASYGYA-------CEPSYHASLDTAPFCSTW
LAECN----ADGK--------------------RHFFLTTDFRRPLARMSSEYS--DPMA
SA-------IG--------------------YILLYPWHPITRWVIIPHVLTCAFRGGGT
PS-DPVWCQVHGNYYK---------------FPLDKLPNIIVALHGPAALRVTADTTKTK
MEAGKVLSDLKLPGLA--------------------------------VHRKKAG-----
----ALRTRMLR-SR-GW-AELARGLLWHPGLRLPPPEIAGIPGGFP-------------
---------LSPPYMGVV--------------HQLDFTAQR-------------------
-SRW---RWL----GFLALLIVALFG--------------
>D90208
------------------------------------------------------------
-----------------------SMSY--------------------TW-----------
------------------------------------------------------------
------------------------------------------------------------
------------------------------------------------------------
------------------------------------------------------------
------------------------------------------------------------
-----------------TGALITPCAAEESKL-PI-NPLSNSLLRHHSMVYSTTSRSASL
RQKKVTFDRLQVLD-DHYRDVLKEMKAK------ASTV-KARLLSIEEACKLTPPHSAKS
K-----FGYGAKDVRSLSSRAVNHIRSVWEDLL--EDTETPID---TTIMAKNEVFCVQP
EKG-G-------RKPARLIVFPDLGVRVCEKMALYDVVST----------LPQAVMGPSY
GFQYSPGQRVEFLVNTWKSK-------KCPMGFSYDTRCFDSTVTENDIRTEESIYQCCD
LAPEA--RQAIRSLTERLYVGGPLT--------NSKGQNCGYRRCRASGVLTTSCGNTLT
----------------------------------CYLKATAACRAAKLQDCTMLVNGDDL
VVICESAG--TQEDAAALRAFTEA----MTRYSAPP-----GDPPQPEYDLELITSCSSN
VSVAHD---ASGK--------------------RVYYLTRDPTTPLARAAWETVRHTPVN
SW-------LG--------------------NIIMYAPTLWARMILMTHFFSILLAQ-EQ
LE-KALDCQIYGACYS---------------IEPLDLPQIIERLHGLSAFSLHSYSPGEI
NRVASCLRKLGVPPLR--------------------------------VWRHRAR-----
----SVRAKLLSQGG-RA-ATCGKYLFNWAVKT-K-LKLTPIPAASQLDLSGWFVAG--Y
NG----GDIY-HSLSRARP-----------------------------------------
-------RWFMLCLLLLSVGVGIYLLPNR-----------
>DQ235144
----------------------------------------------------ASW-----
-------------------LEDENHPYR-------------------TWQYWGSYRCAD-
------------------------------------------------------------
------------------------------------------------------------
------------------------------------------------------------
------------------------------------------------------------
------------------------------------------------------------
-----------------SGSAASLINGIVKMMSWP----WNNREDVCLMAMTDTTAFGQQ
RVFKDKVDTKAQEPRVGTRVVMRTVNNWLLERL-SRKS-KPRLCTREEFIQKVRSNAAIG
AWLDEQNQWKNAREAVEDPRFWRMVDEEREL-H--LQGRCA-TCV-YNMMGKREKKA---
------GEFGK-AKGSRAIWYMWLGSRFLEFEALGFLNED--HWASREK-SGGGVEG---
---MGLHYLGWLVKDLAEL--------EGGKLYADDTAGWDTRVTNSDLEDEEEILNHLE
GEH----KKLAEAIMKLAYHAKVVKVARPASDGGTVMDIISRRDQRGSGQVVTYALNTIT
NIKVQLIRMMEGEGVIGPADMT----EPRIIRVERWLERHGEERLGRL-----LVSGDDC
VVKPI---------DD---RFAEA-VHFLNDMSKTRKDIGEWSPSVGYTNWEEVPFCSHH
FHRLVM---KDGRE--------------------LIVPCRDQDELIGRARVSPGCGWTVR
ET-------------------AGLSKAYAQMWLLSYFHRRDLRLMGFGICSAVP------
-------------------------------VDWVPTGRTTWSIHGKGEWM----TTEDM
LEVWNRVWIEDNPFMPCEKKRWITDWRDVPYL-----------------PKAQDQ-----
----ICGSLIGTSSRASW------------------------------------------
------AENIWSTVEKVRG-----------------------------------------
----------------------------------------
>DQ235145
-------------------------------------------------QYSDSW-----
-------------------HVDTEHPYR-------------------TWQYWGSYRTPA-
------------------------------------------------------------
------------------------------------------------------------
------------------------------------------------------------
------------------------------------------------------------
------------------------------------------------------------
-----------------SGSAASLINGVVKLLSWP----WNLREDVLRMAMTDTTAFGQQ
RVFKDKVDTKAQEPQAGTRVIMRVVNDWLLSRL-AERS-KPRLCTKEEFIAKVRSNAAIG
AWTDEQNRWANAREAVEDPAFWELVDRERTL-H--LEGRCE-QCV-YNMMGKREKKL---
------GEFGS-AKGSRAIWYMWLGSRFLEFEALGFLNED--HWASREH-SLAGVEG---
---TSLNYLGWHLKKLSEL--------PGGMFYADDTAGWDTRVTNADLEDEEQLMRYMD
EGH----RRLAETIFHKAYHAKVVRVARPAPDGGCVMDIITRRDQRGSGQVVTYALNTIT
NIKVQLIRMMEGEGVISPSDVE----SPRVLRVENWLKLNGEERLRRM-----LVSGDDC
VVKPI---------DD---RFGGA-LYFLNDMAKTRKDIGEWQVSTGFRTWEEVPFCSHH
FHELVM---KDGRT--------------------LIVPCRDQDELVGRARISPGCGWSVR
ET-------------------ACLSKAYAQMWLLNYFHRRDLRTLGLAISSAVP------
-------------------------------VDWVPTGRTTWSIHSSGAWM----TTEDM
LDVWNKVWIMDNPHM--QDKRRVEAWRDIPYL-----------------PKAQDM-----
----VCCSLIGRRERAEW------------------------------------------
------AKGIWGSVEKVRKMVGNE------------------------------------
----------------------------------------
>DQ235146
-------------------------------------------------QYRASW-----
-------------------REDREHPYR-------------------TWQYWGSYKCAE-
------------------------------------------------------------
------------------------------------------------------------
------------------------------------------------------------
------------------------------------------------------------
------------------------------------------------------------
-----------------TGSAASLVNGVVKLLSWP----WNSREDVLMMAMTDTTAFGQQ
RVFKEKVDTKAHEPRPGTQVIMRATNDWLLERL-VKKR-KPRMCSREEFREKVRSNAALG
AWLDEQNQWKTAREAVEDPAFWNLVEKEREL-H--LTGRCQ-QCV-YNMMGKREKKR---
------GEFGV-AKGSRAIWYMWLGSRFLEFEALGFLNED--HWASRSN-SGGGVEG---
---TSLNYPGWLLKALGEK--------TGGQFYADDTAGWDTRITNADLEDEKQILRYLD
GDH----KKLASAIMNLAYHQKVVKVARPDPAGGTVMDVITRRDQRGSGQVVTYALNTIT
NIKVQLIRMMEGEGVINTADME----NPRLKRVEEWLAAHGEERLGRL-----LVSGDDC
VVRPV---------DD---GFATS-LHFLNDMAKTRKDIGEWQASIGYSNWEHVPFCSHH
FHSLHM---KDGRE--------------------LIVPCRDQDELVGRARVSPGCGWSIR
ET-------------------ACLSKAYAQMWMLSYFHRRDLRLMALAVCSSVP------
-------------------------------VDWVPQGRTTWSIHGHGEWM----TNEDM
LSVWNKVWITNNPYM--VDKTPVEDWRDVPYL-----------------PKGHDI-----
----VCGSLIGRRERASW------------------------------------------
------ASDIWGKVSLVRRMIGDE------------------------------------
----------------------------------------
>DQ235149
-----------------------------------------------------TW-----
-------------------HVDSEHPYR-------------------TWQYWGSYRTPP-
------------------------------------------------------------
------------------------------------------------------------
------------------------------------------------------------
------------------------------------------------------------
------------------------------------------------------------
-----------------MGSAASLINGVVKLLSWP----WNAREDVVRMAMTDTTAFGQQ
RVFKDKVDTKAQEPQPGTRVIMRCVNDWMMDRL-AKRS-KPRLCTKEEFCAKVRSNAALG
AWTDEQNIWKNAREAVEDPGFWNLVDAEREL-H--RQGRCA-QCV-YNMMGKREKKL---
------GEFGS-AKGSRAIWYMWLGSRFLEFEALGFLNED--HWASREA-CGAGVEG---
---TSLNYLGWLVRELGQM--------NGGKMYADDTAGWDTRITNADLEDEEQLLRHME
GEH----RVLARTIFQKAYHAKVVRVARPSSDGGCVMGIITRRDQRGSGQVVTYALNTPT
NIKVQLMRMMESEGVIGPADAH----DPRLLRVENWLQRHGEERLRRM-----LVSGDDC
VVKPI---------DD---RFAGA-LYFLNDMAKVRKDTTEWEHSRGFESWEEVPFCPHH
FHELVM---KDGRT--------------------LVVPCRDQDELVGRARVSPGCGWSIR
ET-------------------ACLSKAYGQMWLLSYFHRRDLRTLGLAICSAVP------
-------------------------------VDWVPTGRTTWSIHASGAWM----TTEDM
LEVWNRVWIQDNPYM--EDKSKVAEWRDVPYL-----------------PKAQDM-----
----VCGSLIGRADRAEW------------------------------------------
------ARKIWTGVLKVR------------------------------------------
----------------------------------------
>DQ235150
-----------------------------------------------------TW-----
-------------------LHDENHPYR-------------------TWQYWGSYRCAD-
------------------------------------------------------------
------------------------------------------------------------
------------------------------------------------------------
------------------------------------------------------------
------------------------------------------------------------
-----------------TGSAASLVNGIVKMLSWP----WNAREEVCLMAMTDTTAFGQQ
RVFKDKVDTKAQEPRIGTRIIMRTVNNWLLGKI-MEKK-KPRLCSREEFIAKVCSNAAIG
AWLDEQNQWKDAKEAVADPRFWRMVDEEREL-H--LQGRCA-SCV-YNMMGKREKKI---
------GEFGK-AKGSRAIWYMWLGSRFLEFEALGFLNED--HWAAREI-SGGGVEG---
---TGLHYLGWLMEALSRK--------EGGRMYADDTAGWDTRITNSDLEDEEELLNSLD
EEH----KKLASAVMKLAYHAKVVRVARPASDGGTVMDIISRRDQRGSGQVVTYALNTLT
NIKVQLIRMMEGEGVIGPVDMD----EPRVKRIERWLQEHGEERLSRM-----LVSGDDC
VVKPI---------DD---RFAGA-LYFINDMAKIRKDVGEWTPSTGYDNWEEVPFCSHR
FHRLVM---KDGRE--------------------IIVPCREQDELVGRARVSPGCGWTVR
ET-------------------AGLSKAYAQMWLLGYFHRRDLRLMALAICSAVP------
-------------------------------VDWVPTGRTTWSIHGKGEWM----TTEDM
LDVWNRVWIFDNPHMPEDKKERVTDWRDIPYL-----------------PKTSDQ-----
----ACGSLVGTSTRATW------------------------------------------
------AENIWSSVEKIR------------------------------------------
----------------------------------------
>DQ235151
-------------------------------------------------QYNETW-----
-------------------HVDKEHPYR-------------------TWQYWGSYRTAP-
------------------------------------------------------------
------------------------------------------------------------
------------------------------------------------------------
------------------------------------------------------------
------------------------------------------------------------
-----------------TGSAASLINGVVKLLSWP----WNSREDVVRMAMTDTTAFGQQ
RVFKEKVDTKAQEPQPGTKVIMRAVNDWILERL-AQKS-KPRMCSKEEFIAKVKSNAALG
AWSDEQNRWASARDAVEDPAFWQLVDEERKR-H--LMGRCA-HCV-YNMMGKREKKL---
------GEFGV-AKGSRAIWYMWLGSRFLEFEALGFLNED--RWASRES-SGAGVEG---
---IGLNYLGWHLKKLSAL--------NGGLFYADDTAGWDTKVTNADLEDEEQILRYME
GEH----RQLAATVMQKAYHAKVVKVARPSRDGGCIMDVITRRDQRGSGQVVTYALNTLT
NIKVQLIRMMEGEGVIEAADAH----NPRLLRVERWLKEHGEERLGRM-----LVSGDDC
VVRPV---------DD---RFGRA-LYFLNDMAKTRKDIGEWEHSTGFSSWEDVPFCSHH
FHELVM---KDGRT--------------------LVVPCRDQDELVGRARISPGCGWSIR
ET-------------------ACLSKAYGQMWLLSYFHRRDLRTLGFAISSAVP------
-------------------------------VDWVPTGRTTWSIHASGAWM----TTEDM
LDVWNRVWILDNPFM--ENKEKVMEWRDVPYL-----------------PKAQDM-----
----LCSSLVGRRERAEW------------------------------------------
------AKNIWGAVEKVRKMIGPE------------------------------------
----------------------------------------
>DQ235152
-------------------------------------------------QYNETW-----
-------------------HIDEEHPYR-------------------TWQYWGSYRTAP-
------------------------------------------------------------
------------------------------------------------------------
------------------------------------------------------------
------------------------------------------------------------
------------------------------------------------------------
-----------------TGSAASLINGVVKLLSWP----WNAREDVVRMAMTDTTAFGQQ
RVFKEKVDTKAQEPQPGTRVIMRAVNDWILERL-VQKS-KPRMCSKEEFIAKVRSNAALG
AWSDEQNRWASAREAVEEPAFWHLVDEERER-H--LMGRCA-HCV-YNMMGKREKKL---
------GEFGV-AKGSRAIWYMWLGSRFLEFEALGFLNED--HWASRES-SGAGVEG---
---ISLNYLGWHLKRLSTL--------SGGLFYADDTAGWDTKITNADLEDEEQILRYME
GEH----KQLAATIMQKAYHAKVVKVARPSRDGGCIMDVITRRDQRGSGQVVTYALNTLT
NIKVQLIRMMEGEGVIGAEDAH----NPRLLRVERWLKEHGEERLGRM-----LVSGDDC
VVRPM---------DD---RFGRA-LYFLNDMAKTRKDIGEWEHSTGFSSWEEVPFCSHH
FHELVM---KDGRT--------------------LVVPCRDQDELVGRARVSPGCGWSVR
ET-------------------ACLSKAYGQMWLLSYFHRRDLRTLGFAIGSAVP------
-------------------------------VDWVPTGRTTWSIHASGAWM----TTEDM
LDVWNRVWILDNPFM--QNKERIMEWRDVPYL-----------------PKAQDM-----
----VCSSLVGRKERAEW------------------------------------------
------AKNIWGAVEKVRRMIGPE------------------------------------
----------------------------------------
>DQ235153
-------------------------------------------------QYNETW-----
-------------------HVDKEHPYR-------------------TWQYWGSYRTAP-
------------------------------------------------------------
------------------------------------------------------------
------------------------------------------------------------
------------------------------------------------------------
------------------------------------------------------------
-----------------TGSAASLINGVVKLLSWP----WNGREDVVRMAMTDTTAFGQQ
RVFKEKVDTKAQEPQPGTKVIMRAVNDWILERL-AQKS-KPRMCSKEEFIAKVKSNAALG
AWSDEQNRWASAKEAVEDPAFWQLVDEERKR-H--LMGRCA-HCV-YNMMGKREKKL---
------GEFGV-AKGSRAIWYMWLGSRFLEFEALGFLNED--HWASRES-SGAGVEG---
---IGLNYLGWHLKKLSAL--------NGGLFYADDTAGWDTKVTNADLEDEEQILRYME
GEH----RQLAATVMQKAYHAKVVKVARPSRDGGCIMDVITRRDQRGSGQVVTYALNTLT
NIKVQLIRMMEGEGVIEAADAH----NPRLLRVERWLKEHGEERLGRM-----LVSGDDC
VVRPV---------DD---RFGRA-LYFLNDMAKTRKDIGEWEHSTGFSSWEEVPFCSHH
FHELVM---KDGRT--------------------LVVPCRDQDELVGRARISPGCGWSVR
ET-------------------ACLSKAYGQMWLLSYFHRRDLRTLGLAISSAVP------
-------------------------------VDWVPTGRTTWSIHASGAWM----TTEDM
LDVWNRVWILDNPFM--ENKEKVTEWRDVPYL-----------------PKAQDM-----
----LCSSLVGRRERAEW------------------------------------------
------AKNIWGAVEKVRKMIGPE------------------------------------
----------------------------------------
>DQ525916
------------------------------------------------------------
---------------------DHNNPYR-------------------TWNYHGSYEVKP-
------------------------------------------------------------
------------------------------------------------------------
------------------------------------------------------------
------------------------------------------------------------
------------------------------------------------------------
-----------------TGSASSMVNGVVRLLSKP----WDMITNVTTMAMTDTTPFGQQ
RVFKEKVDTKAPEPPLGVAQIMDVTTDWLWDFV-AREK-KPRVCTPEEFKAKVNSHAALG
AMFEEQNQWSSAREAVEDPKFWEMVDEEREA-H--LKGECH-TCI-YNMMGKREKKT---
------GEFGK-AKGSRAIWYMWLGARFLEFEALGFLNED--HWMSREN-SYGGVEG---
---KGLQKLGYILQEISQI--------PGGKMYADDTAGWDTRITKEDLKNEAKITKRME
ERH----RKLAEAIIDLTYRHKVVKVMRPGPDGKTYMDVISREDQRGSGQVVTYALNTFT
NLAVQLIRCMEAEGVVDEDDIT-RVRLGRLAKAVEWLRKNGPERLSRM-----AVSGDDC
VVKPI---------DD---RFATA-LHFLNNMSKIRKDIQEWKPSTGWHNWQEVPFCSHH
FNELML---KDGRT--------------------IVVPCRSQDELIGRARISPGAGWNVK
ET-------------------ACLSKSYAQMWLLMYFHRRDLRMMANAICSAVP------
-------------------------------VNWVPTGRTTWSIHGKGEWM----TTEDM
LSVWNRVWIEENEYM--KDKTPLAAWNDIPYL-----------------GKREDI-----
----WCGSLIGTRTRATW------------------------------------------
------AENIYAPIMQIRNLIGEEEYRDYM------------------------------
-VA-------------------------------------
>DQ837641
--------------------------------------------------HSQSW-----
-------------------FQDTEHPYR-------------------TWHYLGSYITRG-
------------------------------------------------------------
------------------------------------------------------------
------------------------------------------------------------
------------------------------------------------------------
------------------------------------------------------------
-----------------GGTAASMLNGVVKLISMP----WDSVSAVACMAMTDTTPFGQQ
RVFKEKVDTKPTEPNETVRNVMRITNEWIFQQL-ATGK-RPRMCTREEFIKKVRSHAAVG
AYVPELEKWSSAADAVNDQEFWDMVDSERAL-H--KKGKCR-TCV-YNMMGKREKKP---
------SEFGK-AKGSRAIWYMWLGARFLEFEALGFLNED--HWIARRH-SRAGVEG---
---IGLQYLGYVLEELEGK--------KGGKFYADDSAGWDTRITIADLEDEMEIVKYMK
PEQ----RILAEAVMTLAYRHKVVKVERPIPGGRTAMDIIYRQEHRGSGQVVTYAFNTIT
NMKVQLIRMAESEEVLPHPDEK--WTEERADTLRCWLRENGIDRLERM-----AVSGDDC
VVKPI---------DD---RFATS-LHYLNRMAKIRKDIGEWKPSQPLQNMDEVPFCSHH
FHKLRL---RDGRA--------------------IIVPCRDQDELIGRARISPGNGWMVR
ET-------------------GPLSKAYANMWKLFYFHRRDLRLMANAISSAVP------
-------------------------------VDWVPTGRTTWSLHGKGEWM----TSEDM
LEVWNRVWIHDNPHM--QEKKPLEDWKEIPYL-----------------NKSQDV-----
----RCGSHIGCSQRKSW------------------------------------------
------ADALPSTVEKVRSIIGKD------------------------------------
----------------------------------------
>DQ837642
-----------------------------------------------------TW-----
-------------------TIDLNHPYR-------------------TWHYLGSYLCKA-
------------------------------------------------------------
------------------------------------------------------------
------------------------------------------------------------
------------------------------------------------------------
------------------------------------------------------------
-----------------TGSSSSMLNGIVKMLSMP----WDKFESVTLLAMTDTTPFGQQ
RVFKEKVDTRAPSPPPGTRAIMRVVNSWLFKHL-AREM-RPRICTKEEFISKVRSHAAIG
AYLEEHENWRSASEAVQDPRFWKLVDEERKL-H--LQGKCR-TCV-YNMMGKREKKP---
------AEFGK-AKGSRAIWYMWLGARFLEFEALGFLNED--HWVSRGN-SGGGVEG---
---TGLQYLGYILKRLGEK--------PGGRMYADDTAGWDTRITEEDLEDEQEILKYMT
KDH----KKLAWAVTELAYKNKVVKVMRPGTRRPNFHGHHIQAYQRGSGQVVTYALNTVT
NLKVQLIRMAESEHVITRHDVE-SVSPSTLRGLEDWLERFGTDRLSRM-----AVSGDDC
VVKPI---------DD---QFADA-LYHLNAMSKIRKDIDDWKPSTGWDSWEAVPFCSHH
FHEIIL---KDGRT--------------------IIAPCRDQDELIGRARVSPGNGWMIR
ET-------------------ACLSKAYAQMWLLMYFHRRDLRVMGNAICSAVP------
-------------------------------VDWVPTGRTTWSIHGKGEWM----TTENM
LDVWNRVWIMENPYQ--ADKTPVTEWRDVPYL-----------------PKSIDK-----
----TCNSLVGTTQRATW------------------------------------------
------ARDVKHTVHRIR------------------------------------------
----------------------------------------
>DQ859056
----------------------------------------------------STW-----
-------------------FVDSDHPYR-------------------TWHYHGSYVAKQ-
------------------------------------------------------------
------------------------------------------------------------
------------------------------------------------------------
------------------------------------------------------------
------------------------------------------------------------
-----------------SGTAASMINGVVKLLSGP----WDRIEEVTNMAMTDTTPFGQQ
RVFKEKVDTRAPEPPQGTREIMKVVNQWLFDYL-GRTK-QPRICTKEEFINKVRSHAALG
GILTEQEGWSSAAEAVADPRFWSLVDKERQA-H--LEGRCE-TCI-YNMMGKREKKP---
------SEFGR-AKGSRAIWYMWLGARFLEFEALGFLNED--HWLGREN-SKAGVEG---
---IGLQYLGYVVEEVARK--------GNGLVYADDTAGWDTRITEADLEDEQYIMKRMS
AEH----RQLAWAVMELTYRNKVVKVPRPGPGGKILMDVISRRDQRGSGQVVTYPLNTAT
NMKVQLIRMAEAENVITRNDVE-KVSLITLKELQLWLEVNGVNRLERM-----AVSGDDC
IVAPV---------DE---SFAGA-LHHLNAMSKTRKDISEWENSRGWTDWESVPFCSHH
FHTLYL---KDGRT--------------------IIAPCRCQDELIGRARISPGNGWMIK
ET-------------------AGLSKAYTQMWTLMYFHRRDLRLMANAICSAVP------
-------------------------------IDWVPTGRTTWSIHATGEWM----SSDDM
LEVWNKVWIQDNPHV--KDKTPIFAWRDVPYI-----------------QKGQDR-----
----ACGSLVGTSLRASW------------------------------------------
------AESIMTSVHRVR------------------------------------------
----------------------------------------
>DQ859057
-----------------------------------------------------SW-----
-------------------FVDKDHPYR-------------------TWHYHGSYVCKQ-
------------------------------------------------------------
------------------------------------------------------------
------------------------------------------------------------
------------------------------------------------------------
------------------------------------------------------------
-----------------SGTAASMLNGVIKILTGP----WDRIENVTTMAMTDTTPFGQQ
RVFKEKVDTRAPEPPAGTRAIMRLVNAWLFDHL-SREK-KPRLCTKEEFIDKVRSHAAIG
EILEEQEGWKTAAEAVKDPRFWSLVDKERQC-H--LEGKCR-TCI-YNMMGKREKKP---
------SEFGK-AKGSRAIWYMWLGARFLEFEALGFLNED--HWMSRKN-SGSGVEG---
---LGLQYLGYVVREVAEQ--------GNGLIYADDTAGWDTRITEADLDDEQYLLRGMD
PYQ----RQLAWAIMELTYKHKVVKVPRPGIGGKVFMDVISRQDQRGSGQVVTYALNTAT
NMKVQLIRLAESEHVITRNDVN-SVSPRTLKELEEWLNNEGVNRLKRM-----AVSGDDC
IVAPI---------DE---SYGSA-LHHLNAMAKTRKDVTEWEESKGWRDWEQVPFCSHH
FHEVQL---KDGRT--------------------LIVPCRDQDELIGRARISPGNGWMIK
ET-------------------AALSKSYAQMWALMYFHKRDLRLLSNAVCSAVP------
-------------------------------VNWTPTGRTTWSIHAKGEWM----TTQDM
LEVWNRVWIENNPYV--QDKTYVMEWRDVPYL-----------------RKSMDI-----
----MCGSLIGTSIRASW------------------------------------------
------AGTIRTTVHKVQ------------------------------------------
----------------------------------------
>DQ859060
-----------------------------------------------------TW-----
-------------------FQDDSHPYR-------------------TWHYLGSYVAKQ-
------------------------------------------------------------
------------------------------------------------------------
------------------------------------------------------------
------------------------------------------------------------
------------------------------------------------------------
-----------------SGSAATMVNGVVKMLSMP----WDRIENVTQLAMTDTTPYGQQ
RVFKEKVDTRAPPPPPGTRAIMEVVNKWMFDFL-AREK-APRICTKEEFINKVRSNAALG
NMLEEQDGWKDAATAVQDPRFWALVDRERQV-H--LEGRCE-TCI-YNMMGKREKKP---
------AEFGK-AKGSRAIWYMWLGARFLEFEALGFLNED--HWFGREN-SLAGVEG---
---VGLQYLGYVVKNVWEK--------SNGIMYADDTAGWDTRVTEADLDDEQYLLSKME
GYH----KKLASAVMNMTYKYKVVKVPRPGPGGKVFMDVIARQDQRGSGQVVTYPLNTGT
NMKVQLIRMAEGEGVISRHDIE-RVTIKTLNALRVWLAENGAERLSRM-----AVSGDDC
VVAPL---------DE---RFGLA-LHHLNAMSKIRKDIDDWTESIPWRSWESVPFCSHH
FHQLFL---KDGRS--------------------IVVPCRDQDELVGRARVSPGNGWKLK
ET-------------------ACLSKAYAQMWLLMYFHKRDLRLMGNAICSSVP------
-------------------------------AHWVPTGRTTWSIHAHNEWI----SSERM
LDVWNKVWIVDNPHM--PDKTCIDDWRDVPYL-----------------PKSQDR-----
----LCGSLIGITARASW------------------------------------------
------AENIRAVVNKIRG-----------------------------------------
----------------------------------------
>DQ859062
-----------------------------------------------------TW-----
-------------------FEDKDHPYR-------------------TWHYHGTYLAKQ-
------------------------------------------------------------
------------------------------------------------------------
------------------------------------------------------------
------------------------------------------------------------
------------------------------------------------------------
-----------------SGTAASMLNGVVKLLSGP----WDRIEEVTSMAMTDTTPFGQQ
RVFKEKVDTRAPEPPKGTREIMAVVNAWLFDYL-SRKK-SPRLCTKEEFINKVRSNAALG
SILEEQEGWSSAKDAVADPRFWALVERERNL-H--LEGRCE-TCI-YNMMGKREKKP---
------AEFGK-AKGSRAIWYMWLGARFLEFEALGFLNED--HWLGREN-SKAGVEG---
---TGLQYLGYIVQEVARN--------GNGLVYADDTAGWDTKITEADLDDEQYILSKLD
GEH----RKLAWAVMELTYKNKVVKVPRPGPGGKVYMDVISRRDQRGSGQVVTYPLNTVT
NMKVQLIRMAEAENVITKNDVE-TVSLITLKELQLWLEVHGVNRLKRM-----AVSGDDC
IVAPV---------DE---SFGSA-LWHLNAMSKTRKDIGEWEESKSWSNWEHVPFCSHH
FHTLFL---KDGRT--------------------IIAPCRDQDELVGRARISPGNGWMLK
ET-------------------ACLSKAYAQMWTLMYFHRRDLRLMANAICSAVP------
-------------------------------VDWVPTGRTTWSIHALGEWM----STWDM
LEVWNKVWILDNPHM--ADKTPVFEWRDVPYV-----------------QKSVDR-----
----SCGSLLGTSIRASW------------------------------------------
------AETINTSVYRVR------------------------------------------
----------------------------------------
>DQ859065
-----------------------------------------------------TW-----
-------------------FTDAGHPYR-------------------TWHYHGSYIAKQ-
------------------------------------------------------------
------------------------------------------------------------
------------------------------------------------------------
------------------------------------------------------------
------------------------------------------------------------
-----------------SGTAASMINGVVKLLSGP----WDRIEDVTSMAMTDTTPFGQQ
RVFKEKVDTRAPEPPAGTREIMKVVNKWLFDFL-ARSK-TPRMCTKEEFIEKVRSHAALG
GILEEQEGWSSASQAVADPRFWRLVDRERQA-H--LEGRCE-TCI-YNMMGKREKKP---
------SEFGK-AKGSRAIWYMWLGARFLEFEALGFLNED--HWLGRKN-SKAGVEG---
---IGLQYLGYVVQEVAKN--------GNGLIYADDTAGWDTRITEADLDDEQYILEKMN
GEH----KKLAWAVMELTYKNKVVKVPRPGAGGKVLMDVISRRDQRGSGQVVTYPLNTAT
NMKVQLIRMAEAENVITRNDVD-RVSLVTLKDLQLWLEVNGVDRLKRM-----AVSGDDC
IVAPI---------DE---SFSTS-LHHLNAMSKVRKDIPEWEPSRGWSDWEHVPFCSHH
FHTLHL---KDGRT--------------------IIAPCRNQDELIGRARISPGNGWLVK
ET-------------------ASLSKAYAQMWNLMYFHRRDLRLMGNAICSAVP------
-------------------------------VDWVPTGRTTWSLHAKGEWM----SSEDM
LEVWNRVWIQDNPHM--KDKTPIFEWRNVPYL-----------------QKGQDR-----
----ACGSLVGTSLRASW------------------------------------------
------AETIHISIHRVR------------------------------------------
----------------------------------------
>DQ859066
-----------------------------------------------------TW-----
-------------------FEDKEHPYR-------------------TWHYHGTYLAKQ-
------------------------------------------------------------
------------------------------------------------------------
------------------------------------------------------------
------------------------------------------------------------
------------------------------------------------------------
-----------------SGTSASMINGVVKLLSGP----WDRIEEVTAMAMTDTTPFGQQ
RVFKEKVDTKAPEPPKGTREIMAVVNSWLFDYL-GRKK-SPRLCTKEEFIQKVRSNAALG
SILEEQEGWSSAKMAVEDPRFWALVERERAL-H--LEGRCE-TCI-YNMMGKREKKP---
------AEFGK-AKGSRAIWYMWLGARFLEFEALGFLNED--HWLGREN-SKAGVEG---
---TGLQYLGYVVKDVADK--------GNGIIYADDTAGWDTKITEADLDDEQYILGKLD
GEH----KKLAWAVMELTYKNKVVKVPRPGPGGRVYMDVISRRDQRGSGQVVTYPLNTAT
NIKVQLIRMAEAENVITKNDVE-TVSLLTLKELQLWLEVNGVNRLKRM-----AVSGDDC
IVAPV---------DE---SFGTA-LWHLNAMSKTRKDINEWEESKSWSSWENVPFCSHH
FHTLFL---KDGRN--------------------IIAPCRDQDELIGRARISPGNGWMIK
ET-------------------ACLSKAYAQMWILLYFHRRDLRLMGNAICSAVP------
-------------------------------VDWVPTGRTTWSLHGQGEWM----SSDDM
LEVWNRVWIVDNPHM--TDETPVFEWRDVPYI-----------------QKSLDK-----
----SCGSLLGTSLRSSW------------------------------------------
------AETIRMSVHRVR------------------------------------------
----------------------------------------
>DQ859067
-----------------------------------------------------TW-----
-------------------FEDKDHPYR-------------------TWHYHGTYLAKQ-
------------------------------------------------------------
------------------------------------------------------------
------------------------------------------------------------
------------------------------------------------------------
------------------------------------------------------------
-----------------SGTAASMLNGVVKLLSGP----WDRIEEVTSMAMTDTTPFGQQ
RVFKEKVDTRAPEPPKGTREIMAVVNAWLFDYL-SRKK-SPRLCTKEEFINKVRSNAALG
SILEEQEGWSSAKDAVADPRFWALVERERNL-H--LEGRCE-TCI-YNMMGKREKKP---
------AEFGK-AKGSRAIWYMWLGARFLEFEALGFLNED--HWLGREN-SKAGVEG---
---TGLQYLGYIVQEVARN--------GNGLVYADDTAGWDTKITEADLDDEQYILSKLD
GEH----RKLAWAVMELTYKNKVVKVPRPGPGGKVYMDVISRRDQRGSGQVVTYPLNTVT
NMKVQLIRMAEAENVITKNDVE-TVSLITLKELQLWLEVHGVNRLKRM-----AVSGDDC
IVAPV---------DE---SFGSA-LWHLNAMSKTRKDIGEWEESKSWSNWEHVPFCSHH
FHTLFL---KDGRT--------------------IIAPCRDQDELIGRARISPGNGWMLK
ET-------------------ACLSKAYAQMWTLMYFHRRDLRLMANAICSAVP------
-------------------------------VDWVPTGRTTWSIHALGEWM----STWDM
LEVWNKVWILDNPHM--ADKTPVFEWRDVPYV-----------------QKSVDR-----
----SCGSLLGTSIRASW------------------------------------------
------AETINTSVYRVR------------------------------------------
----------------------------------------
>EF100713
------------------------------------------------------------
-------------------------------------------------------NIYN-
------------------------------------------------------------
------------------------------------------------------------
------------------------------------------------------------
------------------------------------------------------------
------------------------------------------------------------
-----------------KRITSTMLSVGIRPEKLP-----------VVRAQTSTKEF--H
EAIRDKIDKKANTQTPGLHKELLEIFNSICAIP-ELRN-TYKEVDWDVLTSGINRKGAAG
YF----EK-MNIGEIIDS--DKKSVEQLIKR-M--KSGLEF-NYY-ETAIPKNEKRAVVD
DWM-E-GDYVE-EKRPRVIQYPEAKMRLA-------ITKVMYNWVKQKPIVIPGYEGK--
---TPLFHVFDKVHKEWKNF-------NSPVAVSFDTKAWDTQVTPKDLLLISEIQKYYY
KKE---YHRFIDNLTEKMVEVPVV---------CEDGNVYIREGQRGSGQPDTSAGNSML
NVLTMIYAFCKANSIPYSA----------------------FHRVAKI-----HVCGDDG
FLITE---------KSFGEAFAIKGPQILMEAGKPQKL-IGEFGLKLAYKFDDIEFCSH-
-TPIKV---RWADN------------------NTSYMPGRDTATILAKMATRLDSSGERG
TE--------------------GYELAVAFSFLLMYSWNPLVRRICLLVMSTIDTKEASQ
NN---TIYTFRGDPIGAYTEVIGYRLDQLKQTEFSKLAQLNLSMAILQIYNK--NTTKRL
IEDCVKLGNQNKQILV-NADRLISKKTGYTYE----------------------------
------------------------------------------------------------
------------------------------------------------------------
----------------------------------------
>EF108306
------------------------------------------------------------
------------------------------------------------------------
------------------------------------------------------------
------------------------------------------------------------
------------------------------------------------------------
------------------------------------------------------------
------------------------------------------------------------
-----------------------------ERL-PI-NALSNTMLRHYNMVYSTTSRSASQ
RAKKVTFDRLQVLD-DHYKRALADVKAD------ASTV-KAQLLSVEEAAALTPAHSARS
K-----FGYGAKEVRSLAPKAMSHIKEVWKDLL--QDMTTPIP---TTIMAKNEVFCVNP
AKG-G-------KKPARLIVYPDLGVRVCEKRALYDIAQK----------LPKAIMGQAY
GFQYSPSQRVEYLVKTWKSK-------RTPMGFSYDTRCFDSTVTEQDIRTESEIYQCCN
LDPEA--RTIINALTERLYVGGPMF--------NSKGQRVGYRRCRASGVFPTSMGNTMT
----------------------------------CYIKAKAAAAAAGLESTDFLVCGDDL
VVICESKG--VERDRADLQAFAAA----MTRYSAPP-----GDMPQPAYDLEHIDSCSSN
VSVARD---NSGK--------------------RVYYLTRDPTNPLSRAAWETARHSPVN
SW-------VG--------------------NIIMFAPTIWVRMVLMTHFFALLLNE-ER
LN-DPVSFEMYGATYT---------------VCPTDLPDIIQRLHGLRAFELHTYSPAEL
TRVAATLRKLGVPPLR--------------------------------TWRQRAR-----
----KVRAGLIGQGG-RA-RICGLYLFNWAVRT-K-IKLTPLAGAGRLDLSSWFSVC--A
GE----ADVD-HSTPRAHP-----------------------------------------
-------RPLLLCLLLLAVGVGIFLLPAR-----------
>EU707555
-----------------------------------------------------TW-----
-------------------THDSNHPYR-------------------TWHYLGSYLCKA-
------------------------------------------------------------
------------------------------------------------------------
------------------------------------------------------------
------------------------------------------------------------
------------------------------------------------------------
-----------------TGSSSSMINGIVKMLSMP----WDKFESVTLLAMTDTTPFGQQ
RVFKEKVDTKAPPPPPGTRAIMRVVNAWLFQHL-ARKK-KPRICTREEFVAKVRSHAALG
AYLEEQDKWKSASEAVQDPQFWKLVDDERKL-H--LQGQCR-TCV-YNMMGKREKKP---
------SEFGK-AKGSRAIWYMWLGARFLEFEALGFLNED--HWVSREN-SGGGVEG---
---TGLQYLGYILKELGGK--------TGGNMYADDTAGWDTRITEEDLEDEQEILKYMD
EKH----KKLAWAVTELAYKNKVVKVMRPGPGGLTFMDIISRRDQRGSGQVVTYALNTVT
NLKVQLIRMAEAEHVITNFDVD-TVSQKTLQDLRCWLDRFGADRLSRM-----AVSGDDC
VVKPI---------DD---QFADA-LTHLNSMSKIRKDIDDWKPSQGWASWEDVPFCSHH
FHELIL---KDGRS--------------------IIAPCRDQDELIGRARVSPGNGWMIR
ET-------------------ACLSKAYAQMWLLMYFHRRDLRVMANAINSTVP------
-------------------------------VDWVPTGRTTWSIHGKGEWM----TTEDM
LQVWNRVWIEDNPHQ--TDKTPITEWRDIPYL-----------------PKSIDK-----
----TCNSLVGTTQRASW------------------------------------------
------ARDIKHTVHRIRG-----------------------------------------
----------------------------------------
>FJ040215
------------------------------------------------------------
------------------------------------------------------------
------------------------------------------------------------
------------------------------------------------------------
------------------------------------------------------------
------------------------------------------------------------
------------------------------------------------------------
-------------------IGSIMTSIGIRMEKLP-----------VVRAQTDTVSF--H
QAIRDKIDKKENAQNPDLHEKLWEVFDT-LKVP-EQKG-KYDEVSWEELEVGINRKGAAG
FL----EK-KNIGEVLAS--EKNLVEEIVKD-L--KRGKRI-NYY-ETAIPKNEKRDVND
DWE-A-GDLVD-EKKPRVIQYPDAKVRLA-------ITKVMYKWVKQKPVVIPGYEGK--
---TPLFQIFDKVKKEWDGF-------NDPVAVSFDTKAWDTQVTSRDLHLIGRIQKYYF
KSK---WHKFIDTLTEHMTEVPVI---------TADGEVYIRKGQRGSGQPDTSAGNSML
NVLTMVHAFCESTGVPYRS----------------------FNRVAKI-----HVCGDDG
FLITE---------RGLGLKFASKGAQILYESGKPQKI-LEGDQMKVAYRFEDIEFCSH-
-TPIPV---RWSDN------------------SSGYMAGRNTATVLAKMATRLDSSGERG
TA--------------------AYEKAVAFSFLLMYSWNPLIRRICLLTLSSKPEVDPSK
Q----ATYYYKGDPIGAYKEVVGHNLHDLKRVGFEKLANLNLSMSTLGIWTR--HTSKRL
LEDCVKVGKEEGNWLV-NADRLVSSKTGKMYIPDEGHTLQGKYYEELRLTRPGG------
------PTIRVGIDRYRL------------------------------------------
------GPIVNVILRRLRVLLMAAVGQ---------------------------------
----------------------------------------
>FJ527854
------------------------------------------------------------
------------------------------------------------------------
------------------------------------------------------------
------------------------------------------------------------
------------------------------------------------------------
------------------------------------------------------------
------------------------------------------------------------
------------------------------------------------RAQTDTINF--H
QAIREKIDKPENKQTPELHGELMKVFDC-LKIP-ELKE-TYDEVPWEQLEAGINRKGAAG
FL----ES-KNIGEVLDT--EKHIVEQLIRD-L--KKGKKI-RYY-ETAIPKNEKRDVSD
DWE-A-GEFVD-EKKPRVIQYPDAKIRLA-------IAKVMYKWVKQQPVVIPGYEGK--
---TPLFDIFNKVKKEWDSF-------QDPVAVSFDTKAWDTQVTSRDLMLIRDIQKYYF
KKN---IHKFLDTITEHMVEVPVI---------TADGEVYIRNGQRGSGQPDTSAGNSML
NVLTMIYAFCKSTGIPYRG----------------------FSRVARI-----HVCGDDG
FLITE---------RGLGLKFSEKGMQILHEAGKPQKI-TEGDKMKVAYRFEDIEFCSH-
-TPVPV---RWADN------------------TSSYMAGRSTATILAKMATRLDSSGERG
ST--------------------AYEKAVAFSFLLMYSWNPVVRRICLMVLSQYPEVSPTK
H----TIYYYQGDPIAAYREVIGKQLCELKRTGFEKLASLNLGMTTLGIWTK--HTSKRL
IQDCVEIGKREGNWLV-NADRLISGKTGKFYIPGTGITLLGKHYEEINLKQKAG------
------QPLIEGTDRYKL------------------------------------------
------GPIVNIILRRLRLMLMTVAGGS--------------------------------
----------------------------------------
>GU566734
------------------------------------------------------------
---------------------KCGLSY--------------------LW-----------
------------------------------------------------------------
------------------------------------------------------------
------------------------------------------------------------
------------------------------------------------------------
------------------------------------------------------------
-----------------SGAGLECGLSKA--PPVT-RPVGKLLSADATKAYITDMRDVAV
RISKVTKDRKNFVPDKFFNEVYQAARGS------VKRLGRNPRFSYEEAVAKVRPGAAPG
HN----VKLSVADLKTPRGR--DIVLRTIES-I--RRRDEKHP---FMLTAKQEVFFQDK
K---T-------LKPPRLICYPSLEFRVAEKMILGDPS-V----------VAKAIMGKAY
GFQYTPVQRVGFLMELWKSK-------KKPAAITVDAICFDSCITPEDVERETELYALAS
DDPEL-----VRSLG-SYYAGGTMI--------NRRGVVVGERACRASGVLTTSSSNCIS
----------------------------------SFLKVSAACRKIGLRDPSFLIHGDDV
MIIFERE------AEDPCSRLKEA----LADYGYP-------CEPQYHASLDTAQSCSAW
VAECSV--WGGDAP------------------RRHYFLSTDFRRVLARSVAEYG--DPVA
AA-------CG--------------------YCLLYPQHPIVRHLLLPQLLSLPFYKGES
VD-ARVVCEVSGNKLT---------------FPLKLLPSILVGIHGPDCLRVVTDSTSTL
TETHKALQAFKLKGLS--------------------------------YYRRKTA-----
----VLRVSLLRKGG-EW-AKLARTLLWGP-QMGPPPIVEPRKGSLE-------------
-------ELMTHPYQ------------------------------GTSFDLTVPDRGVVG
RRDW---RLV----ACCAAVLLLAI---------------
>GU814265
------------------------------------------------------------
-----------------------SMSY--------------------SW-----------
------------------------------------------------------------
------------------------------------------------------------
------------------------------------------------------------
------------------------------------------------------------
------------------------------------------------------------
-----------------TGALVTPCAAEESKL-PI-SPLSNSLLRHHNMVYATTTRSAVT
RQKKVTFDRLQVVD-SHYNEVLKEIKAR------ASRV-KARLLTTEEACDLTPPHSARS
K-----FGYGAKDVRSHSRKAINHISSVWKDLL--DDNNTPIP---TTIMAKNEVFAVNP
AKG-G-------RKPARLIVYPDLGVRVCEKRALHDVIKK----------LPEAVMGAAY
GFQYSPAQRVEFLLTAWKSK-------KTPMGFSYDTRCFDSTVTEKDIRVEEEVYQCCD
LEPEA--RKVITALTDRLYVGGPMH--------NSKGDLCGYRRCRASGVYTTSFGNTLT
----------------------------------CYLKATAAIRAAGLRDCTMLVCGDDL
VVIAESDG--VEEDNRALRAFTEA----MTRYSAPP-----GDAPQPAYDLELITSCSSN
VSVAHD---VTGK--------------------KVYYLTRDPETPLARAAWETVRHTPVN
SW-------LG--------------------NIIVYAPTIWVRMILMTHFFSILQSQ-EA
LE-KALDFDMYGVTYS---------------ITPLDLPAIIQRLHGLSAFTLHGYSPHEL
NRVAGALRKLGVPPLR--------------------------------AWRHRAR-----
----AVRAKLIAQGG-RA-KICGIYLFNWAVKT-K-LKLTPLPAAAKLDLSGWFTVG--A
GG----GDIY-HSMSHARP-----------------------------------------
-------RYLLLCLLLLTVGVGIFLLPAR-----------
>JF895923
-------------------------------------------------EYAPSW-----
-------------------HYDQDNPYK-------------------TWNYHGSYEVKA-
------------------------------------------------------------
------------------------------------------------------------
------------------------------------------------------------
------------------------------------------------------------
------------------------------------------------------------
-----------------TGSASSMVNGVVRILSKP----WDTLQNVVNMAMTDTTPFGQQ
RVFKEKVDTKAPEPPAGTARVMNIVARWMWNFV-GRNK-QPRMCTKEEFIEKVNSNAALG
AMFEEQHKWASAREAVEDPEFWSLVDREREL-H--LQGKCE-TCI-YNMMGKREKKM---
------GEFGK-AKGSRAIWYMWLGARFLEFEALGFLNED--HWMSREN-TKGGVEG---
---LGLQKLGYVLRDISAK--------EGGLMYADDTAGWDTRITKADLENEAIILEKME
PMH----RAVAEPLIKFAYMNKVVKVMRPGRDGKTVMDVISREDQRGSGQVVTYALNTFT
NLCVQLIRCMEGEELLLPEETE-RLKKGKEKRIQEWLQKNGENRLSAM-----AVSGDDC
VVKPA---------DD---RFATA-LHFLNSMSKVRKDTQEWKPSTGWRNWQEVPFCSHH
FHELQM---KDGRK--------------------IVVPCRDQDELIGRARLSPGSGWSLT
ET-------------------ARLSKAYAQMWLLMYFHRRDLRLMANAICSSVP------
-------------------------------VSWVPTGRTTWSIHGKGEWM----TSEDM
LAVWNRVWIEENEHM--EDKTPVTSWNEVPYL-----------------GKREDG-----
----WCGSLIGHRARSTW------------------------------------------
------AENIYTPIMQIRALIGPE------------------------------------
----------------------------------------
>JX236040
------------------------------------------------------------
--------------------------------------------------------VKA-
------------------------------------------------------------
------------------------------------------------------------
------------------------------------------------------------
------------------------------------------------------------
------------------------------------------------------------
-----------------TGSASSMVNGVVRVLSKP----WDTLQSVVNMAMTDTTPFGQQ
RVFKEKVDTKAPEPPKGTAEVMRVTAKWMWKFV-GRSK-TPRVCTKEEFIAKVNSHAALG
AIFKEQNRWASAREAVEDPAFWEMVDREREA-H--LQGRCE-MCT-YNMMGKREKKM---
------GEFGK-AKGSRAIWYMWLGSRYLEFEALGFLNED--HWMSREN-TLGGVEG---
---LGLQKLGYVLRDIAKN--------PGGLMYADDTAGWDTRITKADLENESIVLEMMT
PEH----RALAEPLIKFAYMNKVVKVMRPGADGITVMDVISREDQRGSGQVVTYALNTFT
NLCVQLIRCMEGEGLLKPEEVE-KLERGKQRKIQDWLDKNGTERLASM-----AVSGDDC
VVKPK---------DD---RFATA-LHFLNSMSKIRKDIPEWKQSTGWRNWQDVPFCSHH
FHELTM---KDGRQ--------------------IVVPCRHQDELIGRARLSPGSGWSLT
ET-------------------ACLSKAYGQMWLLMYFHRRDLRLMANAICSAVP------
-------------------------------VSWVPTGRTTWSIHGKGEWM----TTEDM
LRVWNRVWIEENEHM--EDKTPVSSWNDVPYL-----------------GKREDS-----
----WCGSLIGHRARSTW------------------------------------------
------AENIYTPIMQIRGLIGPERYVDYM------------------------------
-PTL--NRFKAVES--------------------------
>JX428945
------------------------------------------------------------
------------------------------------------------------------
------------------------------------------------------------
------------------------------------------------------------
------------------------------------------------------------
------------------------------------------------------------
------------------------------------------------------------
----------------------------------P-----------VVRAQTDTTSF--H
QAIRDKIDKRENLQTPGLHGKLLEIFNT-LKKN-DLAQ-TYDAVEWEELERGVNRKGAAG
FF----EH-KNIGEVLNT--EKEKVERLIKD-L--KSGKHI-KYY-ETAIPKNEKRDVND
DWE-A-GDYVE-EKKPRVIQYPEAKVRLA-------ITKVMYKWVKQKPVVIPGYEGK--
---TPLFEVFDKVKKEWDQF-------HNPVAVSFDTKAWDTQVTTKDLELIGEIQKYYF
KKE---WHRFIDTITQHMVEVPVI---------TADGEVYIRNGQRGSGQPDTSAGNSML
NVLTMIYAFCEATGVPYKS----------------------FNRVAKI-----HVCGDDG
FLITE---------RALGEKFASRGVQILYEAGKPQKI-TEGDYMKVAYKFDDIEFCSH-
-TPIQV---RWSDN------------------TSSYMPGRNTATILAKMATRLDSSGERG
TT--------------------AYEKAVAFSFLLMYSWNPLVRRICLLTLSTEPEVKPSK
A----TTYYYEGDPISAYKEVIGHNLQDLKRTGFEKLAQLNLSMTTLGIWTR--HTSKRL
LQDCVNTGASEGNWLV-NADRLVSSKTLRTYVPGKGHTLQGKHYEELMLNKRTL------
------T-----------------------------------------------------
------------------------------------------------------------
----------------------------------------
>KC145265
------------------------------------------------------------
-----------------------VRSY--------------------IW-----------
------------------------------------------------------------
------------------------------------------------------------
------------------------------------------------------------
------------------------------------------------------------
------------------------------------------------------------
-----------------YGVPLRVGESRP--VPVT-RPIGSFMRADATRAYVTQMSEVGN
RIEKVTIEQTIALEDQFLMDRYNLALAR------AKNGGPYRGWSYEEAVAKVRPRAAAG
HN----VKLSVADLKTPAGR--KIVEDTIQS-I--AGERDEHP---FMLTAKSEVFFQDK
K---T-------RKPPRLLCYPSLEFRVAEKMILGDPG-L----------VAKAVLGDAY
GFQYTPQQRVRKLLSLWDEK-------QIPIAITVDAKCFDSTITAFDVDREAEIYAIAH
EKPDL-----VRALH-RHYKAGPMV--------NREGVEVGYRNCRPSGIYTTSASNSIT
----------------------------------CWIKVGAACRKIGLRNPSFLIHGDDC
VIIAERG------DEDPTPALRAA----LLEYGYD-------SDPALHASLDEAESASTF
LAECT----AGYDR------------------RKIYFLSTDFRKVLARATSEYG--DPVA
SA-------CG--------------------YTLLYPWHPLTRWVLMAQVIGLPFLRGAS
VD-EAITCEVAGNRLT---------------FPLKQLPSILVALHGPECLRVVSDSNKTL
RETNNALQALRMRGLS--------------------------------WYRKRTI-----
----ALRLKMIRAGG-QW-AKLAKALIW------PPSAYIP---SLEVDTF--------D
ATQL--LDIMSRPYNNLELQIGKPIRRSLTG----LFVSRICSFFGSDIPATLAERYALG
--------LVLVGWALAGYWLLFWV---------------
>KC410872
------------------------------------------------------------
------------------------------------------------------------
------------------------------------------------------------
------------------------------------------------------------
------------------------------------------------------------
------------------------------------------------------------
------------------------------------------------------------
------------------------RQRRR--PPVT-RPTGASYLADATKAYVTQMDMVGD
RVNKVTILQRDAEEDSYLRDAFNLAKAK------VTSHKRFPGWTYDEALAKTRSKTASS
K------KITYKDLFTAKGE--AAVNAALDD-I--AAGTDV-P---FTLTAKEEVFYKDK
R---T-------LKPPRLICFPPLEFRVAEKMILGDVG-E----------LAKTVLGDAY
GFQYSPQQKVSYLLREWASK-------RLPMAITVDATCFDSSITPSDVEREMEIFACNH
ANAPL-----VRALG-KYYASGPMV--------NGSGVEVGVRHCRASGVYTTSSANSIT
----------------------------------CWLKVSAACRKIGLQNPSFLIHGDDC
LIICERT------DEPCAARLKAA----LASYGYA-------CDPEIHASLDTAVSCKTY
LAECI----AGKGK------------------TKHYFMSTDFRLVLARACSEYG--DPTA
SA-------GG--------------------YTLSYPWHPLTRHVLIPTLLTPLFAAGKS
PR-ETICCEVAGNRIH---------------FPLLSLPSILVSLHGQDVLDVRADSTKTL
SEAQKALQALSMRGLS--------------------------------WYRKRAT-----
----ILRTRLIRAGG-EW-AYLARTLLATASRTASSPPVVN---AMS------------N
XNEL--LAVWEHPYSSLDWDVGDAPSRTFLGRGVMWFSRKL----GLDTAIELMTRHA--
--------HLIVGMSWMAYFLAALV---------------
>KC411777
------------------------------------------------------------
------------------------------------------------------------
------------------------------------------------------------
------------------------------------------------------------
------------------------------------------------------------
------------------------------------------------------------
------------------------------------------------------------
------------------------------------------LGRFRQLVYWSEPAQAEE
RKAKVTYFREAEVD-AVLEKVRDFAIRR------ASRV-REGGLSFDDAAQLTPPHSATS
CL----SGLTASQVRARTSKARKLCEEAYQS-----IGDPTSKYCMVTVMPKVEIFVKTP
EKP-T-------TKPPRLIAYPPLEMRVAEKMVLGKVGPA----------AVKAVLGPAY
GFQYTPWERARKLVEWWEAR-------KSPMAFACDTICFDSTVTAADVAFESKVYAAAC
KDPNL--AGKIFGLGNTLYTSSPMY--------SQTGQLLGVRQCRASGVFTTSSSNCLT
----------------------------------AYTKARAAAVHAGISNPQFLVHGDDI
ICICDASP-TVEEDRQRLATFAVW----MKKYGCPQ-----GQVPYPCYSLEEVESCSSN
VSSAKDL--LTGK--------------------PYYYLTRDPVVPLGRAMAEAVDRTVSQ
TW-------IG--------------------NLLLHYPALWASRVLMVHLLDQIDTL-ND
V--TDLTINIWGTEYT---------------IDLTHLPYLIDKLHGEGARRLAYFTPAEV
ARVSARLKTLGYPPLR--------------------------------AWKAKAK-----
----IVRVRLLRRGG-KF-AYLARHLLWFAAGK-LPPPLDPA-VKNRID----FKLPSFS
SPD---GYIR-QSADLVSI-----------------------------------------
-------SGNMFAVASSLLVVSVLLINSPKLPRLLSGLTS
>KC411784
------------------------------------------------------------
----------------------SSWSY--------------------TW-----------
------------------------------------------------------------
------------------------------------------------------------
------------------------------------------------------------
------------------------------------------------------------
------------------------------------------------------------
-----------------S-IPTLVYKGMRRAVAAV-STYTSGIMRYKHLAYATEPSSINE
RIRKVTIMRSRQAF-PELEEAVRAAKAR------ARRV-QGCELTIAEALDITANKTAKS
GI----TGMSAKDLKAGKT---GQVIEIYDL-L--GKSIIEQPWNQVNIMPKSEIFVKTP
QKP-S-------KKPARIIAYPHLEMRVAEKMVLGHIGPA----------TVKAVCGDAY
GF-VPPKERVQKLLKMWDSK-------SQPAGFTCDTVCFDSTITPEDVAVERDIYCEAA
SHEST--KVRIRTLHDGLYSGGPMV--------M-QGVQVGERHCRASGVFTTSSSNTMT
----------------------------------CFLKVSAAAKKAGIKKPSWLICGDDT
VCVFESQG--LEDDTRRLGLFAAY----MGQMGAPQ-----GEVPRPHYSLELLDSCSSN
ISSAQT---RYG---------------------LYHYMTRDPRIPYARISLEGKGFNPLG
SM-------LG--------------------YILANYPAIWVSRVIAVKFMQELLAL-DK
P--SSITFDWYGNNYT---------------VPVSKIPYIIQSLHGKQAWAITQYTSREV
SRVAQSLKDNTMRPLR--------------------------------YYKRTAR-----
----SLVASARRRGG-VL-AFLANTLLSWVHGT-H-VNLEPK-KVEAASSFNFFEPY--S
QDI---YDQEPR---RW-------------------------------------------
--------GLPIYLGLFAGIAGLLALCLHLV---------
>KC411806
------------------------------------------------------------
-----------------------TYSY--------------------VW-----------
------------------------------------------------------------
------------------------------------------------------------
------------------------------------------------------------
------------------------------------------------------------
------------------------------------------------------------
-----------------A--NFTPSTRVPRLASAI-AVATRGLAQVRSKAYATRPEEITL
RIGKVTKWRERKKD-ETLERWYQVARSK------ARNV-RSREMTFSEMASLTRAKCARS
HL----TGLTGKEVKDETARAKELVMAVYNN-L--PE--ISEDHRTVTIMPKVEVFAITP
EKP-T-------RKPPRIIAYPPLETRCVEKLVLGHIAPK----------VVKAVCGKAY
GFDYTPQTRVKRMVQMWQKF-------KNPVGFTCDTVCFDSTITPEDVKEEEEIYCSAQ
IGDKT--RERIRALS-TLYAGGPMR--------TQDGQYAGVRNCRASGVFTTSSSNTIT
----------------------------------CWVKANAALTRAGFKEWDLLVNGDDC
VIVAESDG--LEVDVNRCKSFSMW----MKAYGCPQ-----DETPEPQYSLEQLTSCSSN
VSVALL---KDGS--------------------QMYYLTRDCRIPLARCIMEGKGSNPLG
AW-------IG--------------------FLIQHAPSLWASRVIAVHFLRYLLYC-DP
LP-RFLEFDWWGNTWA---------------LPLEHLPEVLEALHGPELWSVSTYTPLEV
ARVSKALQDMTSPPLR--------------------------------WWRKSAR-----
----EVRVNCMRRGG-LL-KRLAMRLLWWDHHV-NMPPLDKD-IISKYKTFNYNDFY--V
DPE----DFYKKKNINL-------------------------------------------
---------IATYCISMAALIATIGFLI------------
>KC551800
------------------------------------------------------------
----------------------ASWSY--------------------SW-----------
------------------------------------------------------------
------------------------------------------------------------
------------------------------------------------------------
------------------------------------------------------------
------------------------------------------------------------
-----------------LNVSAAAKAFAHRVLDPV-ASVANNLVRKRGLIYATEPADITS
RAAKVTVIRQATYG-HHHSKWLNRAIKL------AAQL-NVEEMTWDEAASVTSNKTARS
RV----TGLTGREVKAGHPTAVQEVARIVNA-L--RDGDIPEPYDQVTIMPKSEVFVRRR
AKY-T-------TKPPRIIAYPHLEMRFAEKLILGKLAPA----------VAKAVCGEEY
GFQYNPQQRVDRLVKMWKQK-------KTPAVFTSDIVCFDSTITPADVDHERLIYRAAT
RKDET--KAAIDALHRRLYAGGPMI--------SQQGEPLGRRNCRASGVFTTSSSNTIT
----------------------------------AWLKVHAACDMAGIKSPSLLVCGDDV
VCVFES----TQDDSSKMTLFAKA----MASMGAPL-----GATPKALYDLELAEACSSN
VTTIRY---NDK---------------------VDYILTRDPAIPFARCTAEGKGFNPEG
AW-------IG--------------------NLVGYSRTLWA-RVIAVQLMETLINL-EE
IP-KMVEMDWYGKKWN---------------LPIADLPEIMQSLHGPNTWSKGYYTNREI
QRVGAVLMELGMPKYR--------------------------------WYRLQAR-----
----KLRSLAIRRGG-VL-KKLATYLLGFAAAV-PVQPLDDK-VVARYSDVNFHDHY--D
DKTIDAGDVEIRSSPKY-------------------------------------------
-----------WIPLISILLISLIVLKLH-----------
>KC796074
------------------------------------------------------------
-----------------------SASY--------------------AW-----------
------------------------------------------------------------
------------------------------------------------------------
------------------------------------------------------------
------------------------------------------------------------
------------------------------------------------------------
-----------------NGLPISGGKPPPRPV-PV-ASVTGSLARFRNIVYYTDRRRAGE
RAAKVTVEREQTFD-GAHLDMVRLAKKR------AQGV-SAKRLSWDEVAKLTPARTARS
T-----TGVTGPDIRVLTAKARRHLNGCWDS-L--PKSETPIP---VTCMAKEEIFCAMR
EKQYT-------RKPPRLIMFPDLIVRATEKAVLGDLAPK----------VVKAVLKDEY
GFAYTPKERVEKILTMWHQT-------KNPVAFTCDTVCFDSTVTPEDIDIERDIYLSAS
MPSDV--RERTRALHDRLYKGGPIH--------DTNGKEIGWRNCRASGVYTTSSSNCLT
----------------------------------AWIKVHAAARKAGMGGLKLLVTGDDV
FGVFESSD--PTTDREKLAMFEKN----MLQYGAPQ-----GEC-QLAYNLEELTCCSSN
ISVCCT---NKGV--------------------PYYYLTRDPRTPFARSMVESTVRNPTN
TW-------IG--------------------NIIAMFPALWVRTVLVVQLLSIAMQT-GT
FD-NDYQFEMYGVSYT---------------IKLKQLPEIIAAIHGPEVFRLHGYTPREV
SRIAQALREVGSPSIK--------------------------------VWKSRAK-----
----HLRAQMIRKGG-AA-RHVATYLLAYASED-K-RSLAPL-HKSKFDPKHWFMAHGSS
VAE---ANIP-VTVSEVGP-----------------------------------------
-------SK-LITAIGVLAVAILALFAVR-----------
>KC796076
-----------------TLVHRCCGKDESRTKAMGINTPTCLLDSLWGDTAGGRWLCNGK
EIPMDTIVGTVEGVYELVHETPCGLSY--------------------LW-----------
------------------------------------------------------------
------------------------------------------------------------
------------------------------------------------------------
------------------------------------------------------------
------------------------------------------------------------
-----------------SGAPIVVGEPKK--HPVT-RPLTAHLRADATKVYVTDPQAIHQ
RIAKVTIEQVPAVEDGFLRDAYNLALAK------ASRV-LNPGFDYDTAVSKVRPNSARG
HV----ANITVADLKTPRGR--KAVEDCLDG-I--RTGTEEGR---FMLRPKSEVFPQTK
S---T-------YKPPRLICYPSLEFRVAEKMILGDPS-V----------VAKAVMGEAY
GFQHPPHKRAEVLYRMWKSK-------RQPMCYTLDGVCFDSTITQEDIGRESEIFARAS
PDPGL-----VRRLH-AYYAESPMV--------GPDGRIVGIRRCRASGTLTTSAGNSIT
----------------------------------CYLKVTAACRKAGIQNPSFLIHGDDV
VVICERS------EENLCRALGDA----LTSYGYV-------CEPVAHADLSTAESCSAT
VTMVRTV--RGMQP----------------------TLTTDMRRGLGRVLAEVG--DPVG
TA-------WG--------------------YTINYPTNPIVSCVLLPILLTTALNSGEG
VN-QLINVDIRGNTIQ---------------MPLSSLGKAIRGLHGPSILCVTGRAPSDI
QQAADVLQFFNMRGLG--------------------------------FWRRNRA-----
----KVRVRLMRAGR-DW-ASLARELLWDPACS-MPPVLD--------------------
------------------------------------------------------------
----------------------------------------
>KC796077
------------------------------------------------------------
-----------------------SRSY--------------------VW-----------
------------------------------------------------------------
------------------------------------------------------------
------------------------------------------------------------
------------------------------------------------------------
------------------------------------------------------------
-----------------TGARILAAKAVAKAASAT-AVMTRGLMKYRNLVYSSDPSMVVE
RVKKVTITRHSITP-PEYLEAVIQARKA------ASQV-SCEMWTPVEVGHHTPSKSARS
QI----SGLTAADVRCWSRKAQVEVRAVLDQ-I--EEGRLSGDYAQVVVVPKIETFVKTP
KKP-T-------MKPPRLIAYPHLEVRVAEKMYLGDVAQR----------VAKAVVGEAY
GFQYSPKQRVDYLLRAWRSK-------ASPFGFTFDTHCFDSNVTPDDIATEASIFTSAQ
MSDKQ--RDGIRVLSKCLYETSDMV--------NIRGEKVGERFCRASGTYTTSAGNTIT
----------------------------------CFLKAKAAAKMAGIKRASFLIHGDDC
LVIAESDS--PSVDARKVGRFAAA----MKAMGCVP-----GDIPVARYSLELLDTCSSN
VSVATT---KSSR--------------------PYYYLTRDPSIPLARASAEGQGYNTSG
SW-------VG--------------------YLVANYPAIWSSRVLGVHLCDILLNT-ED
LP-ETMDFDWYGNKWS---------------VPLNDLPEIIAALHGKQAFETVTYSPFEV
SRISAALRDLGMGPLR--------------------------------HWKRRAR-----
----QVRAECMRRGG-AL-RRLASRLLWFAGRD-T-PQLDED-TIARYASFRIFDVY--S
DPE---SIKLPSKREVWRK-----------------------------------------
-------RVLKAMLVMAGAFVALLLLKLAT----------
>KC796078
------------------------------------------------------------
-----------------------SASY--------------------LW-----------
------------------------------------------------------------
------------------------------------------------------------
------------------------------------------------------------
------------------------------------------------------------
------------------------------------------------------------
-----------------NGIPLTPSKPPPKLA-PV-AAVTGNLAKARNLIYYTDPKRVGE
RMKKVTVWRDRQPD-GALDKAIEIARRR------ASGV-KGRECTWEEVAVMTASRTARS
S-----TGLTGRDIKQMSSKTRAILTKEWEN-L--TRQDYPIP---TTCMPKVEVFCALK
EKSYT-------KKPPRLIMYPDLITRAVEKKVLGDIGPK----------VVKAVLKEEY
GFQYTPQQRVDRMVSMWMRK-------KSPAGFTCDTQCFDSTITPEDVAVECSIYCSAQ
MPDIT--RQRITALHDRLYQGGPIL--------DQRGREVGHRQCRASGVFTTSSSNCLT
----------------------------------AWLKVRASAEKAGMRGLSLLVSGDDV
FGVFESVD--PHTDAEKIGIFERC----MLAYGAPQ-----GSV-QHSYNLEELTCCSQN
VSLCAT---REGK--------------------PYYYLTRDPRVPLARSMVETSLNNPTN
TW-------LG--------------------FIIGNYPALWARVVLITQLLSLVVAD-GT
LD-RKVSFELYGSTYQ---------------IKLTQLPEILNSIYGPDVFQLHRYTPKET
SRIGAGLEELGSRPLR--------------------------------HWIRKAQ-----
----HLNSVLNGMGD-DG-KKLAKYLLAFARKD-R-RPLPPL--KGKYDVSDFFSAY--S
GHE---GDVPDLELEPVKP-----------------------------------------
-------SIWLPVTIVVTAVICLLLVGAK-----------
>KC796080
------------------------------------------------------------
----------------------CAASY--------------------VW-----------
------------------------------------------------------------
------------------------------------------------------------
------------------------------------------------------------
------------------------------------------------------------
------------------------------------------------------------
-----------------SGAPITVQEPKQ--PPVT-RAVTGALRASADRVYVTNPEDIHK
RIAKVTIEQKVAEKDRYFLDAYNLALAN------ASRI-LSPGFTYEEAIAKVKPNTAKG
HV----ARITAADLKTEVGR--KAVEKCLDD-I--RGGVAYAP---FMLRPKSEVFPQTR
E---T-------FKPPRLITYPSLEFRVAEKMILGDPS-L----------VAKAVMGPAY
GFQYPPHERAEVLTKMWTSK-------KSPVAYTVDGVCFDSTITPEDIDREANIFAAAS
DDPMA-----VRRLH-DHYASGPLM--------DPSGKIVGVRNCRASGTLTTSAGNSIT
----------------------------------CYLKVTAACRKAGIKNPSFLIHGDDC
VIICEKE------EVDKSDALGEA----LRSYGYE-------CEPTIHADLSTAESCSAS
LDRVRTV--RGLRP----------------------TLKPDMRRAIGRVIAEHG--DSVG
CA-------WG--------------------YIIQYPTHPISMYVLLPILLTIALNNGDS
AR-QPVTIDVRGNQIT---------------LPLNRLGSAIRGLHGPDVLAITGHSAAVI
EESHQTLQFFRMRGLN--------------------------------HWRRQRR-----
----KVQLRMRRAGK-EW-ADLARELLWDPGNS-SPPNLTPSEPLLP-D-----------
-------ELWTHCWEGLS------------------VTVRVKP-----------------
-CGW--TCSLLRVAALAGVALVVFWLATHG----------
>KC796088
------------------------------------------------------------
------------------------------------------------------------
------------------------------------------------------------
------------------------------------------------------------
------------------------------------------------------------
------------------------------------------------------------
------------------------------------------------------------
------------------------------------------------------------
-VEKVTRERRPFKPDAYFTETYRNALAL------AKTAFPSQGYTYEEAIRRVRPRAAPA
HN----TKMRVKDLPTAWAK--KKVLETIDS-I--QTGMQVHP---FMLTAKQEVFFQDK
K---T-------HKPPRLICYPSLEFRVAEKMIMGDPG-K----------VAKAILGKAY
GFQYTPQQRVQRILDMWNSK-------VKPAAISVDAVCFDSSITSEDVERETELYAAAS
PEPGL-----VRALG-KYYAEGPMI--------NRNGQEVGWRKCRASGVLTTSSSNSIT
----------------------------------CYLKVASACRRIGLENPSFLIHGDDT
IIIYERG------ESDPSDELKAA----LAAYGYE-------CEPKMHASVDTIETCSSW
LAECNVCSKFGGKP------------------RKAYFLSCDAKRMLARVASEYR--DPIA
TA-------GG--------------------YILLYPQHPVVRYVLIGLFLDLLFSTGEP
PD-TKVMCEVQGNTIT---------------FPLEALPNILVGIHGPDCLRVTADSRKTL
LETQKALQAMGMRGLG--------------------------------YWRTKQR-----
----RLRVRIMRSGNRRW-ARLALALLWDPSSRQDPLPLTP---DLTVD-----------
---M--VEIMSQPYQSLE------------------FTQRL--------------RRAKF
R--W---LRLLLGVGLFAAYIGLFV---------------
>KC815310
------------------------------------------------------------
-----------------------SMSY--------------------TW-----------
------------------------------------------------------------
------------------------------------------------------------
------------------------------------------------------------
------------------------------------------------------------
------------------------------------------------------------
-----------------Y-LPELVYKGLKRTAAAV-SSYTAGLIRYKPLVYATTPASINE
RVRKVTIPRSRETT-EEFQKVLAAAKAR------VRGL-QQVEMTLEEALAITSNKTAKS
AI----TGCTAADLKSGST---AAVHEIYSA-L--SEGHIDKPWNEVNIMPKSEVFVETP
SKR-T-------HKPSRIIAYPHLEMRVVEKMVLGNIGPA----------TVKAVLGEGY
GF-VPPGERVSRLLAMWQSK-------KRPGGFTCDTVCFDSTITPEDVAVECELYQTAT
ACEAT--RQRIKVLHDQLYAGGPMV--------M-QGVAVGERHCRASGVFTTSSSNTMT
----------------------------------CYLKVSTAARIAGLKRPSWLICGDDT
VCIFESES--EAEDKRRLALFACA----MKQMGAPQ-----GEVPRPHYSLELLDSCSSN
VSVAHT---TKG---------------------LFHYMTRDPRIPFGRISIEGKGFNPLG
SM-------LG--------------------YILANYPAVWVSRIIAVKFLEELFAQ-PD
I--TKVTFDWYGNNYT---------------VPIGKIPYIIQALHGPQAWGVRQYTSREV
SRVALALRDNTMKPMR--------------------------------YWKRQAR-----
----ALYARARMRGG-TY-AFLAKTLLSWVTQV-E-PKLDPR-KVAKAREFNFFEPY--A
FEP----ELEDR---RWT------------------------------------------
-------VGKTWFLLGFAAVAVVLSFLIK-----------
>KC815311
DVYLTARCSSAAKTVLKQLVHKCCGQDTSLRRYFGASIPVSLLCSLHPYGSKGVWYDGPK
ELIGTELLSEVGPTLTLVHEELCGPSY--------------------VW-----------
------------------------------------------------------------
------------------------------------------------------------
------------------------------------------------------------
------------------------------------------------------------
------------------------------------------------------------
-----------------SGRAIAVDEPKR--PPIS-RPLTAQLGAKADKVYITNPQDITK
RIAKVTIDQTVAEVDQCFRDAYNCAIAK------AKRV-TQPGWTYDEAVAKLRPGSAKG
HV----AKVTVADMKSGAGR--PFVEQVIND-L--AAGTLEHP---FMLRPKAEVFPQTK
E---T-------HKPPRLIVYPSLEFRVAEKMILGDPS-L----------VAKAVMGASY
GFQYPPHKRAEVLVNMWNSK-------RVPTAYTVDGTCFDSTVTPEDIAREGEIFAAAS
TNPEL-----VRRLH-ELYAGSPMM--------DPSGNIVGYRRCRASGTLTTSAGNSIT
----------------------------------CYLKVSAACRKAGLINPSYLIHGDDV
VIVCEKT------ECDQSQALGAA----LRSYGYE-------CEPTRHADLTTAESCSSS
LDTVRTV--RGLKH----------------------VLRCDMRRGLGRTVAECG--DPVG
TA-------WG--------------------YTINYPTHPIVMYVLLPLLLQTALNNGDG
IH-QPVTIDVRGNSVT---------------LPLDTIGRAVRGLHGRDILAVTGHSATVL
QETYDTLQFFGMRGLG--------------------------------HWRRSRR-----
----KVKLRLLRAGK-AW-AKL--------------------------------------
------------------------------------------------------------
----------------------------------------
>KF815939
-------------------------------------------------QYSSSW-----
-------------------LYDEEHPYR-------------------TWQYWGSYRCAD-
------------------------------------------------------------
------------------------------------------------------------
------------------------------------------------------------
------------------------------------------------------------
------------------------------------------------------------
-----------------TGSAASLINGIVKMLSWP----WNAREEVTLMAMTDTTAFGQQ
RVFKDKVDTKAQEPREGTRVIMRTVNNWILNRL-AEQG-KPRLCTREEFIGKVRSNAAIG
AWCDEQNQWKNAKEAVEDPKFWRMVDEEREN-H--LQGKCS-ACI-YNMMGKREKKQ---
------GEFGK-AKGSRAIWYMWLGSRFLEFEALGFLNED--HWASREK-SGGGVEG---
---TGLQYLGWLMEELSKK--------QGGRMYADDTAGWDTKVTNSDLEDEEELLNFME
GEH----KRLAETVMKMAYHAKVVRVARPARDGGTVMDIISRRDQRGSGQVVTYALNTLT
NIKVQLIRMMEGEGVICATDMV----EPRVRRVEKWLKENGEERLSRL-----LVSGDDC
VVKPL---------DD---RFATA-LHFLNDMAKTRKDISEWSPSQGYDNWENVPFCSHH
FHKLLM---KDGRE--------------------IIVPCREQDELVGRARISPGCGWTVR
ET-------------------AGLSKAYAQMWMLNYFHRRDLRLMGLGICSAVP------
-------------------------------ANWVPTGRTTWSIHGKGEWM----TTEDM
LEVWNRVWIQDNPNMPEDKKQMVSDWRDVPYL-----------------PKALDQ-----
----GCGSLIGGRSRAAW------------------------------------------
------AENIWGTVKKIREMIGNE------------------------------------
----------------------------------------
>KF917536
-------------------------------------------------EYANTW-----
-------------------QEDKNHPYR-------------------TWNYHGSYEVKA-
------------------------------------------------------------
------------------------------------------------------------
------------------------------------------------------------
------------------------------------------------------------
------------------------------------------------------------
-----------------TGSASSLVNGVVRLLSKP----WDALTSVTTMAMTDTTPFGQQ
RVFKEKVDTKAPEPPRGAATVMNEVSNWLWDYL-SREK-KPRLCTKEEFIKKVNSNAAIG
AMFEEQNQWKSANDAVQDPEFWRLVDEEREN-H--LKGECH-TCI-YNMMGKREKKP---
------GEFGK-AKGSRAIWFMWLGARFLEFEALGFLNED--HWMSREN-SGGGVEG---
---LGVQKLGYILRELGEM--------PGGKLYADDTAGWDTRITRADLENEAKIMEKMD
EHH----KKLAKAIIELTYRHKVVKVMRPGKDGKTLMDVISREDQRGSGQVVTYALNTFT
NIVVQLIRMMEAEGILTSTDVE-NLGKGKLQIVRNWLISFARQRVRKM-----AVSGDDV
VVKSE---------DE---RFATA-LHFLNAMSKIRKDIPEWKASNGWNDWQQVPFCSNH
FQELVM---KDGRK--------------------LVVPCRGQDELVGRARISPGSGFGVK
DT-------------------ACLAKAYAQMWLLLYFHRRDLRLMANAICSAVP------
-------------------------------INWVPTGRTTWSIHGKGEWM----TSEDM
LDVWNRVWIEENEHM--EDKTPVRSWNEVPYI-----------------GKREDI-----
----WCGSLIGTRSRATW------------------------------------------
------AENIYAAINQVRAIIGNE------------------------------------
----------------------------------------
>KJ469371
------------------------------------------------------W-----
-------------------IQDNNHPYR-------------------TWTYHGSFKVRS-
------------------------------------------------------------
------------------------------------------------------------
------------------------------------------------------------
------------------------------------------------------------
------------------------------------------------------------
-----------------MGTKASAPNHIVRLLSWP----WNQLERVVSMSMTDTTAFGQQ
RVFKEKVDTKAPEPPKEVRRVMRLVFTWLVKRILAKGG-KVRLCTKEEFINKIESHAAIG
AWSKEMESWTSAREAVNDPMFWNLVSREREL-H--KKGKCE-MCV-YNLMGKREKKP---
------GEYGV-AKGSRTIWYMWLGSRFLEFEAFGFLNEE--HWASRKL-SGGGVEG---
---VPLAYLGYLLSEMADK--------P-GVLYADDTAGWDTRITEADLEDERTLLDYMT
PEH----RLLAQPLFDLTYMNKVALCPRPYKTGGVVIDVISRRDQRGSGQVVTYALNTLT
NIKVQLIRMAESEGVLTSELQD--------NGLRGWLEMHGEDRLTRL-----LVSGDDC
VVNAM---------DE---RFSNA-LTWLNLMAKVRKDVGQWEPSRGRDDWEEVEFCSNH
FHRLTM---KDGRE--------------------LIVPCRDQTELVARACVNQGGSADPR
AT-------------------GCLAKSYAQMWQLLYFHRRDLRMMSLAIMSAVP------
-------------------------------VDWVPTGRTTWSVHAGKEWM----TDEDM
LEVWNRIWIRDNPWM--DRKDEIDQWSNIPYL-----------------PRKVDK-----
----KCGSLIGMKNRIEW------------------------------------------
------AKLLPGAVLKVR------------------------------------------
----------------------------------------
>KJ776791
-------------------------------------------------EHAETW-----
-------------------FFDENHPYR-------------------TWAYHGSYEAPT-
------------------------------------------------------------
------------------------------------------------------------
------------------------------------------------------------
------------------------------------------------------------
------------------------------------------------------------
-----------------QGSASSLINGVVRLLSKP----WDVVTGVTGIAMTDTTPYGQQ
RVFKEKVDTRVPDPQEGTRQVMSMVSSWLWKEL-GKHK-RPRVCTKEEFINKVRSNAALG
AIFEEEKEWKTAVEAVNDPRFWALVDKEREH-H--LRGECQ-SCV-YNMMGKREKKQ---
------GEFGK-AKGSRAIWYMWLGARFLEFEALGFLNED--HWMGREN-SGGGVEG---
---LGLQRLGYVLEEMSRI--------PGGRMYADDTAGWDTRISRFDLENEALITNQME
KGH----RALALAIIKYTYQNKVVKVLRPAEKGKTVMDIISRQDQRGSGQVVTYALNTFT
NLVVQLIRNMEAEEVLEMQDLW-LLRRSE--KVTNWLQSNGWDRLKRM-----AVSGDDC
VVKPI---------DD---RFAHA-LRFLNDMGKVRKDTQEWKPSTGWDNWEEVPFCSHH
FNKLHL---KDGRS--------------------IVVPCRHQDELIGRARVSPGAGWSIR
ET-------------------ACLAKSYAQMWQLLYFHRRDLRLMANAICSSVP------
-------------------------------VDWVPTGRTTWSIHGKGEWM----TTEDM
LVVWNRVWIEENDHM--EDKTPVTKWTDIPYL-----------------GKREDL-----
----WCGSLIGHRPRTTW------------------------------------------
------AENIKNTVNMVRRIIGDE------------------------------------
----------------------------------------
>KJ950914
------------------------------------------------------------
------------------------------------------------------YNIYN-
------------------------------------------------------------
------------------------------------------------------------
------------------------------------------------------------
------------------------------------------------------------
------------------------------------------------------------
-----------------KKICGLMQEIGINISRLP-----------TVRAQCSTADT--H
EAIRTKIDKEPNKQHPELHEDLFKIFLH-NIDS-KYQH-KFEEVGWEKLEPGLNRKGAPG
FL----EDINKLGDYLTP-EGKKQIDKLVRK-M--LRGDIP-QYY-ETAIPKNEKRDVTD
DLL-ELGEWP--EKKPRIIQYPEAKMRIA-------ITKIMYNWVKQQPILIPGYEGK--
---TPIFNVFNKVKKEWDQF-------QKPAIISFDTKAWDTQVTPNDLDLVARIQKWLY
KKK---YHKFIDRLTEEMKEVVVI---------TEDGQVYIRKGQRGSGQPDTSAGNSIL
NVLTMAWAFCRANNLEYRT----------------------FSKVAKI-----HVCGDDG
FLITE---------DYLARKFSEEGPRLLQEAGKPQKL-LTGNTMKISSNFSDLEFCSH-
-TPIKV---RLSNG------------------ATTYMAGRDTAVILSKMATKLDESGVRS
TE--------------------EYENQVAFCFLLLYPWNPLIRRICLYTLSTTVYDKPNP
NK--PILVQYRGDPIGAFKDVYGFDLRAIERTELSKLSQLNLNMTILTIWHR--KTSQRI
LEKCLEIAKPASP--V-TSDRLVEKKTGIIYIPMEGHVIQGKYYEKLDLGVKNQR-----
-----ITRAIEGLERYKE------------------------------------------
------GPIYG-IFYKIRNLLMML------------------------------------
----------------------------------------
>KJ950938
------------------------------------------------------------
-----------------------SWSY--------------------SW-----------
------------------------------------------------------------
------------------------------------------------------------
------------------------------------------------------------
------------------------------------------------------------
------------------------------------------------------------
-----------------S-VPQLVYKGFQRVRAAI-HTYTFGLMRNPNLVYSTTHASANE
RVRKVTIQRTREET-PELRYQIAMARAR------VQTL-MASELTLEEALSLTSNTTAKS
AV----TGMTAKDLKSGKT---EIVKTLYSK-L--EEG-IQSPWNQVCVMPKIETFVETP
EKK-S-------HKPARLIAYPHLEMRVVEKMVLGQIGPK----------TVKAVCGDAY
GF-VTPQERVRKLVSMWQSK-------QKPAGFTCDTVCFDSTITPADVAVESSLYEAAT
TDERT--RRRIRSLHDNLYAGGPMV--------M-QGAEVGYRRCRASGVFTTSSSNTMT
----------------------------------CFLKVSAAAKAAGIASPSWLICGDDT
VCIFESSG--EETDKQKCAQFAVA----MKRMGAPQ-----GEVPKPYYHLELLDSCSSN
VSSANT---KLG---------------------LYYYMTRDPRIPLARSSIEGKGYNPLG
TW-------LG--------------------YILANYPAVWVCRVLCVQFLQQLLTQ-ES
V--KEITFDWYGNNYK---------------IPVAKIPYIIESLHGKQCWQIQAYTPREI
QRVSQALHDNTIRPLR--------------------------------YYKRAAR-----
----QVFAACMQRKG-TL-RFLAKTLLWWVHQV-K-VELDPR-KVAMVKEFSPYDPY--S
NPD----ILEEKPSINW-------------------------------------------
-----------MYLGM--GIIALCALCLANFKIW------
>KJ950939
------------------------------------------------------------
-----------------------SKSY--------------------TW-----------
------------------------------------------------------------
------------------------------------------------------------
------------------------------------------------------------
------------------------------------------------------------
------------------------------------------------------------
-----------------L-LPRLVYKATRRVFSAV-STFTSGMMENKYQAYATTPESVNE
RIKKVTISRSRVET-DHLREVIQEAREA------VSGL-GLAEMTLGEALSITANKTAKS
QI----TGATAATLKAGYT---DDVWRVYDA-L--TLGNVPEPWNQVCVMPKSEVFVRTP
EKP-T-------QKPARIIAYPHLEMRVVEKMVLGHIGPA----------TVKKVCGPAY
GFQYNPKERVSRLLSMWYSK-------ERPMGFSCDTVCFDSTITPEDMDVECELYCLAA
ADNTT--RCRIRALHDHLYKGGPMV--------M-QGTHVGQRHCRASGVFTTSSSNTIT
----------------------------------AYLKVKAAARAAGIQNPSWLVCGDDV
ICICEQS----ADDKGKLERFALE----MRRMGAPQ-----GEIPVPAYSLELIDSCSSN
VSVAQL---KNGK--------------------QYHYLTRSPEIPLARASVEGKRFNPLG
TW-------LG--------------------YIIANYPAVWVSRLLCVIFLQQLSLQ-DD
L--NSIEFEWYGNHYT---------------VPLAKIPYVIEHLHGEECWDIKSYTAREI
TRTGSRLQAIKMKPLR--------------------------------FWKRLGR-----
----SIYASCVRRRG-VH-AFLAKTLLSWVPGK-H-PNLDKS-KVRAV-QLRFYDPY--Y
KF-----TEEEKSVKYW-------------------------------------------
--------FAAALLFTLAAAVALFTLH-------------
>KP325401
------------------------------------------------------------
-----------------------SLSY--------------------SW-----------
------------------------------------------------------------
------------------------------------------------------------
------------------------------------------------------------
------------------------------------------------------------
------------------------------------------------------------
-----------------TGALVTATRREERRH-PI-GPLSNTLITKHNLVYQTTTASASA
RMAKVTIDREQVLD-KFYFDTVTQVKKK------ASEV-TADLLTWDEVARLTPKNTARA
K-----SGLSGSDIRQLTRAARRELQSTWQDLL--STSDEPIP---TTIMAKNEVFVSSP
TS----------RKPARLIVYPDLPVRACEKRAMYDLFQK----------LPYAVMGKAY
GFQYTPRQRVDRLLDMWRHF-------RNPMGFSYDTKCFDSTVTPHDIDTERDIFLSAN
LPDEA--KTVIKNLTSRLYRGSPMY--------NSRGDLVGRRECRASGVFPTSMGNTLT
----------------------------------NFIKASAAAKAAGFADPQFLICGDDL
VCVTSSKG--VEEDEQALREFTNA----MTKYSAIP-----GDFPKPYYDLEQITSCSSN
VTVAQD---RNGR--------------------PYYFLTRDPTTPLARASWETISHSPVN
SW-------LG--------------------NIIAFAPTVWVRLVFLTHFFGLLLQQ-DA
VD-RNYEFEMYGSTYS---------------VNPLDLPAIIYKLHGPEAFDLTNYSPYEV
QRVAAALQKLGSPPLR--------------------------------AWKRRAK-----
----LVRSKLRVRGG-RY-SVVADYLFGFASAY-K-PKRPAPPGVNTIDVSGWFSIG--D
DSI---GDIY-RQLPLVTG-----------------------------------------
-------RWIPLLLLLPLLAAILYFNK-------------
>KP641127
------------------------------------------------------------
-----------------------SYSY--------------------VW-----------
------------------------------------------------------------
------------------------------------------------------------
------------------------------------------------------------
------------------------------------------------------------
------------------------------------------------------------
-----------------DGLPYVAHLA-KRSFSAV-AAITHGLVS-RNLVYVTSPENVIE
RIKKVTRFRPPATPNPHLDNLTKQAIKL------VSTL-DMQPMTYWEASAITSSRTARS
AV----TGHTGHDVKSGAAR--KDVEQLYAT-L--ERESLQRPYNEVVVMPKSEVFMRN-
-KP-T-------EKPPRIIAYPHLETRVTEKMVLGNIGPG----------TVKKVLGKAY
GF-VPPKDRINRLLTMWR-R-------PNPMAFACDVITFDSTITPEDVDREARLYAAAT
KDSKT--RARIWNLH-KFYASGPMV--------DQRGNYLGTRNCRASGVFTTSSSNTMT
----------------------------------AYLKVKAAAMTAGFARPEFIVAGDDV
VVVTQAEP-VPDRDKKKLAIFANA----MKDMGAPI------ELPSPKYSLEDVTSCSSN
VTTGFT---RDGR--------------------QVFFLTRDPSVPFARCSAEGEGFNPMG
AW-------VG--------------------NLLWHFPCLWV-RIISTHMLETYL-E-SD
FP-EEISTDWYGRQVS---------------LKIQDLPYILTAMHGNDGFDVVRFTPYEM
NRVANTLKACHMKPLR--------------------------------WWRKRAR-----
----TIRAACYRKGG-LH-KFLAYHLLSFASNA-VRQPLDPK-AVSRF-SVELGADV--E
EPI----VIGKPPRPPW-------------------------------------------
------------IGAIVLSAVALLFFFLKH----------
>KR011347
------------------------------------------------------------
------------------------------------------------------------
------------------------------------------------------------
------------------------------------------------------------
------------------------------------------------------------
------------------------------------------------------------
------------------------------------------------------------
-----------------------MTSIGIRLEKLP-----------VVRANTSGPKF--R
QSILEKMDKYENEQVPELHEKMWAAFLV-TARQ-DLRN-TYEEVTYPELEIGINRKGAPG
FF----EKESSIGEVL---EKKEKIDVVIRE-I--EKGTHL--YY-ETAMPKNEKRDVLD
DWL-S-EDFVT-YKKPRVIQYPEAVTRLA-------ITKIMYKWVKQKPVVIPGYEGK--
---TPIFEIFEKVSADWAQF-------KNPVAVSFDTRAWDTQVTREDLKLVGRIQKYYY
KKK---YWKFIDNLTTMMEEVPVI---------TVEGDMFLRVGQRGSGQPDTSAGNSIL
NVLTMLVAFSESTNLPIAA----------------------AWRACRI-----HVCGDDG
FLITE---------SELGRKFAEKGVPLLASFGKPQKI-TEGASLKITSNFDGIEFCSH-
-SPIRV---QTPN--------------------IRWMPARPTATILGKMSTRLGEGATRS
GE--------------------EYEKQVAFAYLLMYPWNPLIRRIGLLLLSTTDPMGKEE
TPCSDEGVKYVGDPIAAYRDVWGHKLEDVGHVDQSQLSRMNYSMTYLGIWKP--KTSQRL
VEQCCRLA-EKNNCVA-RADSLIKKKVKITYDPGIGAAQVIRRWEELEWTRRKPEFTKVT
AEDDLFLVLFKRLSKY--------------------------------------------
------------IFQKIKFMQKMFTPY---------------------------------
----------------------------------------
>KT439329
------------------------------------------------------------
-------------------YEPCMQSY--------------------SW-----------
------------------------------------------------------------
------------------------------------------------------------
------------------------------------------------------------
------------------------------------------------------------
------------------------------------------------------------
-----------------F-RPIVAPTTPP--LPVA-RTVAGILRADTSRVYTTTAVDVSE
RQAKVTIDQTSAKVDRCFRDTYNCCLAK------AKTF-KQSGMSYEDAVSKMRANTTRD
HN----NGITYSDLVSGRAK--SAVQKIVDQ-M--RAGVYDAP---MRIIPKPEVFPRDK
S---T-------RKPPRFLCFPGCAARVAEKMILGDPG-A----------ITKHVLGDAY
GFATPPHERARLLEQWWNRA-------TEPQAIAVDAICFDSTITAEDMDREANIMAAAH
ADPEG-----VHGLY-NYYKRSPMC--------DITGKVVGVRCCRASGTLTTSSGNTLT
----------------------------------CYLKVRAACTRAGIKPIGLLIHGDDT
LIITERC------AQETLDEFSNA----LDDYGFP-------HTFQVSGDLSSIECCSAR
VDSVCL---RGGMR------------------R---MLVPQARRAIARVLGEKG--DPLG
VI-------SS--------------------YIVMYPTAAVTVYVLLPLLCMLIRNEPSQ
TG-TLVTLTVYGNSVS---------------VPVWLLPTIIVNLHGRDALQVVRHSAASM
AELSSALAFFGMRGLN--------------------------------CWRRRRR-----
----AIRTDMIKLGG--WNANFAQMLLWSPEVRTPQPEPKGMC-LLP-------------
------SELWERPYENLH----------------LSTIDRN--------------RGASR
LRFW-----------LVASAILALL---------------
>KU351669
------------------------------------------------------------
------------------------------------------------------------
------------------------------------------------------------
------------------------------------------------------------
------------------------------------------------------------
------------------------------------------------------------
------------------------------------------------------------
----------------------AVGSGRP--LPLH-RPEGTFVQASSSRVYCTDPRDVGE
RVEKVTICQRELVVDSFFDAVYKDALGL------ARTIAPLDGWSFEEAVAKLRSGAASG
HN----APVTVAGLKRGEGK--HHVEECRRQ-L--LEGVGYHP---FMLTAKQEVFYQDK
K---T-------KKPPRLIVFPSLEFRVVEKMAFGDPS-R----------VPKAVLGSAY
GFQYTPFERVKVLTDMWKSK-------RNPCAIVVDAKCFDSSITPGDVERETELYCAAY
RDSAL-----IRAIS-RHYAHGPMV--------NNRGVWVGERNCRASGVLTTSSSNCLT
----------------------------------CYLKVKAATRKVKLKNASLLIHGDDC
IIICERE-----LPDDICDQLRAA----LLAYGYD-------CEPTVHSSLDTAVTCSAF
LAECKV---HGGA--------------------RINFLSTDMRRALARACGGYG--DGAA
CA-------AG--------------------YTIQYPHHPITRYVLIPLLLGMIFARGGN
PT-DEITCNVRGNSCH---------------FPLVKLPQILVGLHGPSCLQVVSDSTKTL
VETNAALQALGMRGLG--------------------------------YYRKRVA-----
----TLRVRLTRAGG-DW-AMLARALLWHPAS--KPMVITP----LACDA----------
---L--QYCITHPYM------GEA----------LHYRSRLV------------------
-RPW----WVLPFWAILGACTLVCVLVC------------
>KX377337
-------------------------------------------------EHAETW-----
-------------------FFDENHPYR-------------------TWAYHGSYEAPT-
------------------------------------------------------------
------------------------------------------------------------
------------------------------------------------------------
------------------------------------------------------------
------------------------------------------------------------
-----------------QGSASSLINGVVRLLSKP----WDVVTGVTGIAMTDTTPYGQQ
RVFKEKVDTRVPDPQEGTRQVMSMVSSWLWKEL-GKHK-RPRVCTKEEFINKVRSNAALG
AIFEEEKEWKTAVEAVNDPRFWALVDKEREH-H--LRGECQ-SCV-YNMMGKREKKQ---
------GEFGK-AKGSRAIWYMWLGARFLEFEALGFLNED--HWMGREN-SGGGVEG---
---LGLQRLGYVLEEMSRI--------PGGRMYADDTAGWDTRISRFDLENEALITNQME
KGH----RALALAIIKYTYQNKVVKVLRPAEKGKTVMDIISRQDQRGSGQVVTYALNTFT
NLVVQLIRNMEAEEVLEMQDLW-LLRRSE--KVTNWLQSNGWDRLKRM-----AVSGDDC
VVKPI---------DD---RFAHA-LRFLNDMGKVRKDTQEWKPSTGWDNWEEVPFCSHH
FNKLHL---KDGRS--------------------IVVPCRHQDELIGRARVSPGAGWSIR
ET-------------------ACLAKSYAQMWQLLYFHRRDLRLMANAICSSVP------
-------------------------------VDWVPTGRTTWSIHGKGEWM----TTEDM
LVVWNRVWIEENDHM--EDKTPVTKWTDIPYL-----------------GKREDL-----
----WCGSLIGHRPRTTW------------------------------------------
------AENIKNTVNMVRRIIGDE------------------------------------
----------------------------------------
>KX905133
------------------------------------------------------------
-----------------------SWSY--------------------SW-----------
------------------------------------------------------------
------------------------------------------------------------
------------------------------------------------------------
------------------------------------------------------------
------------------------------------------------------------
-----------------S-VPQLVYKGFQRVRAAI-HTYTFGLMRNPNLVYSTTHASANE
RVRKVTIQRTREET-PELRYQIAMARAR------VQTL-MASELTLEEALSLTSNTTAKS
AV----TGMTAKDLKSGKT---EIVKTLYSK-L--EEG-IQSPWNQVCVMPKIETFVETP
EKK-S-------HKPARLIAYPHLEMRVVEKMVLGQIGPK----------TVKAVCGDAY
GF-VTPQERVRKLVTMWQSK-------QKPAGFTCDTVCFDSTITPADVAVESSLYEAAT
TDERT--RRRIRSLHDNLYAGGPMV--------M-QGAEVGYRRCRASGVFTTSSSNTMT
----------------------------------CFLKVSAAAKAAGIASPSWLICGDDT
VCIFESGG--EETDKQKCAQFAVA----MKRMGAPQ-----GEVPKPYYHLELLDSCSSN
VSSANT---KLG---------------------LYYYMTRDPRIPLARSSIEGKGYNPLG
TW-------LG--------------------YILANYPAVWVCRVLCVQFLQQLLTQ-ES
V--KEITFDWYGNNYK---------------IPVAKIPYIIESLHGKQCWQIQAYTPREI
QRVSQALHDNTIRPLR--------------------------------YYKRAAR-----
----QVFAACMQRKG-TL-RFLAKTLLWWVHQV-K-VELDPR-KVAMVKEFSPYDPY--S
NPN----TLEDKPSINW-------------------------------------------
-----------MYLGM--GIIALCALCLANFKIW------
>KY370100
------------------------------------------------------------
--------------------------YK----------------------EKYNYNIYN-
------------------------------------------------------------
------------------------------------------------------------
------------------------------------------------------------
------------------------------------------------------------
------------------------------------------------------------
-----------------KKISAFMQDIGINLSKLP-----------ITRAQCGTNSL--H
EAIKQKIDKEPNQQNEDLHGELYDIFVY-HADR-SKHH-TFKEVDWQTLEKGINRKGAAG
FF----EK-NSIGEYLTI-EGKKHIEQVIKE-I--KKGNLT-KYY-ETAIPKNEKRDITE
ELL-A-NEDI--EKKPRVIQYPEARHRLA-------ITKVLYQWVKQDPLVIPGYEGK--
---TPLFTVFNKVYEEWKTF-------SKPAIVSFDTKAWDTQVTPGDLDLVARIQKWYY
KKE---YHKFIDTITEQMKETLVI---------TEDGHVFLRKGQRGSGQPDTSAGNSIL
NSLTMIWAFCHANNVNPKN----------------------FFKLARI-----HVCGDDG
FIITE---------EKLARKFSEEGPRLLEEAGKPQKL-LTDNLMSMSTNFSDLEFCSH-
-TPIKV---RLNSG------------------ATTYMAGRDTSIILSKLATKLDETGFRS
SE--------------------GYENQVAFCFLLMYPWNPLVRRICLYILSTTHVEKVNL
DS--PILYQYRGDPIGAFRDVYSFNIRDIERAEMTKLSSLNLNMTILGIWGK--KTTQRA
LDRCIDLAIMGSP--V-TADRAVERKTGFIYAPNGGHVVQGKHYEKLHM-----------
------PHSTTPVERYSE------------------------------------------
------GPIKH-ILYKLKILFML-------------------------------------
----------------------------------------
>KY370101
------------------------------------------------------------
------------------------------------------------------------
------------------------------------------------------------
------------------------------------------------------------
------------------------------------------------------------
------------------------------------------------------------
------------------------------------------------------------
--------------------------IGVNISKLP-----------TVRAQCSTSDT--H
DSIRAKIDKEPNEQHPDLHDDLFKIFLY-NIEK-KYQN-SFEEVSWETLEPGLNKKGAPG
FL----EGITKLGDYLTP-EGKKQIERLVNT-M--LKGKIP-QYY-ETAIPKNEKRDVTE
DLL-ELGEWP--EKKPRIIQYPEAKMRIA-------ITKIMFNWVKQQPLVIPGYEGK--
---TPIFNIFNKVKKEWDQY-------QKPTIISFDTKAWDTQVTPKDLDLVARIQKWLY
KKK---YHKFIDSLTEEMKEVAVI---------TEDGQVYIRKGQRGSGQPDTSAGNSIL
NVLTMAWAFCKSNGIDYKA----------------------FSKLAKI-----HVCGDDG
FLITE---------ESLAKNFAEEGPRLLQEAGKPQKL-LTGTSMKASREFSDLEFCSH-
-TPVKV---RLSNG------------------ATTYMAGRDTAVILSKMATKLDESGIRA
TE--------------------EYENQVAFCFLLMYAWNPLIRRICLYIISTTTCTDPNP
LA--PILLQYRGDPIGAFKDVYGFDLRTIERTEMSKLSQLNLNLTIMAIWHK--KTSQRM
LEKCMQISSSLSP--V-NADRIVEKKTGLIYKPTEGHVIQGKYYEKLDLKTDKQQ-----
------HKKLEGLERYKQ------------------------------------------
------GPIYG-IFYKLRNLMLML------------------------------------
----------------------------------------
>KY436034
------------------------------------------------------------
---------------------------------------------------KKEFNIYN-
------------------------------------------------------------
------------------------------------------------------------
------------------------------------------------------------
------------------------------------------------------------
------------------------------------------------------------
-----------------KQITSTMLAVGIKPEKFP-----------VVRAQTSKREF--H
QAIREKIDKLPNPQNRDLHKELKEIFDSVCAVK-DLKH-TYEEVSWDVLTVGINRKGAAG
YF----EK-KNVGEIIDT--DRRGVEKLIKV-M--KTGGPI-DYY-ETAIPKNEKRAVVD
DWL-E-GDFVE-EKKPRVIQYPEAKMRLA-------ITKVMYNWVKQKPVVIPGYEGK--
---TPLFKVFDKVFDEWKQL-------RDPVAVSFDTKAWDTQVTPEDLQLISEIQKYYF
KPK---YHKFIETLTAEMKEVPVV---------CQDGEVYIRLGQRGSGQPDTSAGNSML
NVLTMIYAFCKSNDIPYKA----------------------FRRVAKI-----HVCGDDG
FLITE---------RRLGENFAAMGPQILMEAGKPQKL-VGEMGLKLAYKFQDIEFCSH-
-TPIQV---RWDDN------------------TTSYLPGRDTATILAKMCTRLDSAGERG
TS--------------------SYELAVVFSFLLMYSWNPIVRRICLLVMATIGVKDPDK
SG---TIFTFSGDPLGAYKEVIGHRLGQLKQTEFSKLASCNLSMSLLGIYSR--HTSKRI
IEDCVKIGTLNRQSPV-NADRLIAKKTG--------------------------------
------------------------------------------------------------
------------------------------------------------------------
----------------------------------------
>KY766069
-------------------------------------------------EHAETW-----
-------------------FFDENHPYR-------------------TWAYHGSYEAPT-
------------------------------------------------------------
------------------------------------------------------------
------------------------------------------------------------
------------------------------------------------------------
------------------------------------------------------------
-----------------QGSASSLINGVVRLLSKP----WDVVTGVTGIAMTDTTPYGQQ
RVFKEKVDTRVPDPQEGTRQVMSMVSSWLWKEL-GKHK-RPRVCTKEEFINKVRSNAALG
AIFEEEKEWKTAVEAVNDPRFWALVDKEREH-H--LRGECQ-SCV-YNMMGKREKKQ---
------GEFGK-AKGSRAIWYMWLGARFLEFEALGFLNED--HWMGREN-SGGGVEG---
---LGLQRLGYVLEEMSRI--------PGGRMYADDTAGWDTRISRFDLENEALITNQME
KGH----RALALAIIKYTYQNKVVKVLRPAEKGKTVMDIISRQDQRGSGQVVTYALNTFT
NLVVQLIRNMEAEEVLEMQDLW-LLRRSE--KVTNWLQSNGWDRLKRM-----AVSGDDC
VVKPI---------DD---RFAHA-LRFLNDMGKVRKDTQEWKPSTGWDNWEEVPFCSHH
FNKLHL---KDGRS--------------------IVVPCRHQDELIGRARVSPGAGWSIR
ET-------------------ACLAKSYAQMWQLLYFHRRDLRLMANAICSSVP------
-------------------------------VDWVPTGRTTWSIHGKGEWM----TTEDM
LVVWNRVWIEENDHM--EDKTPVTKWTDIPYL-----------------GKREDL-----
----WCGSLIGHRPRTTW------------------------------------------
------AENIKNTVNMVRRIIGDE------------------------------------
----------------------------------------
>L06436
-------------------------------------------------QYSESW-----
-------------------HEDKEHPYR-------------------TWQYWGSYRTPA-
------------------------------------------------------------
------------------------------------------------------------
------------------------------------------------------------
------------------------------------------------------------
------------------------------------------------------------
-----------------TGSAASLINGVVKLLSWP----WNAREDVTRMAMTDTTAFGQQ
RVFKEKVDTKAQEPQPGTRVIMRAVSDWLLEHL-SRRA-KVRMCTKDEFIAKVRSNAALG
AWSDEQNKWSSAKEAVEDPEFWKLVDEERSR-H--LKGQCR-HCV-YNMMGKREKKL---
------GEFGV-AKGSRAIWYMWLGSRFLEFEVLGFLNEE--HWASREV-SGAGVEG---
---TSLNYLGWLLRELGMK--------DGGKLYADDTAGWDTRITNADLEDEEQILRYME
GEH----HVLAKTILEKAYHAKVVKVARPSPQGGCVMDVITRRDQRGSGQVVTYALNTIT
NMKVQLIRMMEGEGVIGPADSQ----DPRLKRVETWLKEHGVERLGRM-----LVSGDDC
VVKPI---------DD---RFGKA-LYFLNDMAKVRKDVGEWEPSMGFTEWEEVPFCSHH
FHELVM---KDGRS--------------------LIVPCRDQDELVGRARVSPGCGWSVR
ET-------------------ACLSKAYGQMWLLNYFHRRDLRTLGFAICSAVP------
-------------------------------VSWVPMGRTTWSIHASGEWM----TTEDM
LRIWNKVWILDNPHM--EDKQTVDEWRDIPYL-----------------PKTQDL-----
----VCSSLVGRKERAEW------------------------------------------
------AKNIWGSVEKVRKLIGPE------------------------------------
----------------------------------------
>L40361
-------------------------------------------------QYGETW-----
-------------------HVDGEHPYR-------------------TWQYWGSYRTAP-
------------------------------------------------------------
------------------------------------------------------------
------------------------------------------------------------
------------------------------------------------------------
------------------------------------------------------------
-----------------TGSAASLINGVVKLLSWP----WNAREDVVRMAMTDTTAFGQQ
RVFKEKVDTKAQEPQPGTKVIMRAVNDWILERL-AQKS-KPRMCSKEEFIAKVKSNAALG
AWSDEQNRWSNAKEAVEDPVFWQLVDEERER-H--LAGRCA-HCV-YNMMGKREKKL---
------GEFGV-AKGSRAIWYMWLGSRFLEFEALGFLNED--HWASRES-SGAGVEG---
---ISLNYLGWHLKKLSTL--------EGGLFYADDTAGWDTKVTNADLEDEEQILRYME
GEH----RQLAATIMQKAYHAKVVKVARPSRDGGCIMDVITRRDQRGSGQVVTYALNTLT
NIKVQLIRMMEGEGVIEASDAH----NPRLLRVERWLKEHGEERLGRM-----LVSGDDC
VVRPI---------DD---RFGKA-LYFLNDMAKTRKDIGEWEHSVGFSSWEEVPFCSHH
FHELVM---KDGRA--------------------LVVPCRDQDELVGRARVSPGCGWSVR
ET-------------------ACLSKAYGQMWLLSYFHRRDLRTLGLAICSAVP------
-------------------------------VDWVPTGRTTWSIHASGAWM----TTEDM
LDVWNRVWILDNPFM--QNKEKVTEWRDIPYL-----------------PKAHDM-----
----LCSSLVGRKERAEW------------------------------------------
------AKNIWGAVEKVRKMVGPE------------------------------------
----------------------------------------
>M12294
-------------------------------------------------EYSSTW-----
-------------------HQDANHPYR-------------------TWNYHGSYEVKP-
------------------------------------------------------------
------------------------------------------------------------
------------------------------------------------------------
------------------------------------------------------------
------------------------------------------------------------
-----------------TGSASSLVNGVVRLLSKP----WDTITNVTTMAMTDTTPFGQQ
RVFKEKVDTKAPEPPEGVKYVLNETTNWLWAFL-ARDK-KPRMCSREEFIGKVNSNAALG
AMFEEQNQWKNAREAVEDPKFWEMVDEEREA-H--LRGECN-TCI-YNMMGKREKKP---
------GEFGK-AKGSRAIWFMWLGARFLEFEALGFLNED--HWLGRKN-SGGGVEG---
---LGLQKLGYILKEVGTK--------PGGKVYADDTAGWDTRITKADLENEAKVLELLD
GEH----RRLARSIIELTYRHKVVKVMRPAADGKTVMDVISREDQRGSGQVVTYALNTFT
NLAVQLVRMMEGEGVIGPDDVE-KLGKGKGPKVRTWLFENGEERLSRM-----AVSGDDC
VVKPL---------DD---RFATS-LHFLNAMSKVRKDIQEWKPSTGWYDWQQVPFCSNH
FTELIM---KDGRT--------------------LVVPCRGQDELIGRARISPGAGWNVR
DT-------------------ACLAKSYAQMWLLLYFHRRDLRLMANAICSAVP------
-------------------------------ANWVPTGRTTWSIHAKGEWM----TTEDM
LAVWNRVWIEENEWM--EDKTPVERWSDVPYS-----------------GKREDI-----
----WCGSLIGTRTRATW------------------------------------------
------AENIHVAINQVRSVIGEE------------------------------------
----------------------------------------
>M18370
--------------------------------------------------FATTW-----
-------------------HKDPEHPYR-------------------TWTYHGSYEVKA-
------------------------------------------------------------
------------------------------------------------------------
------------------------------------------------------------
------------------------------------------------------------
------------------------------------------------------------
-----------------TGSASSLVNGVVKLMSKP----WDAIANVTTMAMTDTTPFGQQ
RVFKEKVDTKAPEPPAGAKEVLNETTNWLWAHL-SREK-RPRLCTKEEFIKKVNSNAALG
AVFAEQNQWSTAREAVDDPRFWEMVDEEREN-H--LRGECH-TCI-YNMMGKREKKP---
------GEFGK-AKGSRAIWFMWLGARYLEFEALGFLNED--HWLSREN-SGGGVEG---
---SGVQKLGYILRDIAGK--------QGGKMYADDTAGWDTRITRTDLENEAKVLELLD
GEH----RMLARAIIELTYRHKVVKVMRPAAEGKTVMDVISREDQRGSGQVVTYALNTFT
NIAVQLVRLMEAEGVIGPQHLE-QLPRKTKIAVRTWLFENGEERVTRM-----AISGDDC
VVKPL---------DD---RFATA-LHFLNAMSKVRKDIQEWKPSHGWHDWQQVPFCSNH
FQEIVM---KDGRS--------------------IVVPCRGQDELIGRARISPGAGWNVK
DT-------------------ACLAKAYAQMWLLLYFHRRDLRLMANAICSAVP------
-------------------------------VDWVPTGRTSWSIHSKGEWM----TTEDM
LQVWNRVWIEENEWM--MDKTPITSWTDVPYV-----------------GKREDI-----
----WCGSLIGTRSRATW------------------------------------------
------AENIYAAINQVRAVIGKEN-----------------------------------
----------------------------------------
>M31182
------------------------------------------------------------
------------------------------------------------------------
------------------------------------------------------------
------------------------------------------------------------
------------------------------------------------------------
------------------------------------------------------------
------------------------------------------------------------
--------------------------------KLP-----------IVRAQTDTKTF--H
EAIRDKIDKSENRQNPELHNKLLEIFHT-IAQP-TLKH-TYGEVTWEQLEAGVNRKGAAG
FL----EK-KNIGEVLDS--EKHLVEQLVRD-L--KAGRKI-KYY-ETAIPKNEKRDVSD
DWQ-A-GDLVV-EKRPRVIQYPEAKTRLA-------ITKVMYNWVKQQPVVIPGYEGK--
---TPLFNIFDKVRKEWDSF-------NEPVAVSFDTKAWDTQVTSKDLQLIGEIQKYYY
KKE---WHKFIDTITDHMTEVPVI---------TADGEVYIRNGQRGSGQPDTSAGNSML
NVLTMMYGFCESTGVPYKS----------------------FNRVARI-----HVCGDDG
FLITE---------KGLGLKFANKGMQILHEAGKPQKI-TEGEKMKVAYRFEDIEFCSH-
-TPVPV---RWSDN------------------TSSHMAGRDTAVILSKMATRLDSSGERG
TT--------------------AYEKAVAFSFLLMYSWNPLVRRICLLVLSQQPETDPSK
H----ATYYYKGDPIGAYKDVIGRNLSELKRTGFEKLANLNLSLSTLGVWTK--HTSKRI
IQDCVAIGKEEGNWLV-KPDRLISSKTGHLYIPDKGFTLQGKHYEQLQLRTETN------
------PVMGVGTERYKL------------------------------------------
------GPIVNLLLRRLKILLMTAVGVSS-------------------------------
----------------------------------------
>M62321
------------------------------------------------------------
-----------------------SMSY--------------------SW-----------
------------------------------------------------------------
------------------------------------------------------------
------------------------------------------------------------
------------------------------------------------------------
------------------------------------------------------------
-----------------TGALVTPCAAEEQKL-PI-NALSNSLLRHHNLVYSTTSRSACQ
RQKKVTFDRLQVLD-SHYQDVLKEVKAA------ASKV-KANLLSVEEACSLTPPHSAKS
K-----FGYGAKDVRCHARKAVTHINSVWKDLL--EDNVTPID---TTIMAKNEVFCVQP
EKG-G-------RKPARLIVFPDLGVRVCEKMALYDVVTK----------LPLAVMGSSY
GFQYSPGQRVEFLVQAWKSK-------KTPMGFSYDTRCFDSTVTESDIRTEEAIYQCCD
LDPQA--RVAIKSLTERLYVGGPLT--------NSRGENCGYRRCRASGVLTTSCGNTLT
----------------------------------CYIKARAACRAAGLQDCTMLVCGDDL
VVICESAG--VQEDAASLRAFTEA----MTRYSAPP-----GDPPQPEYDLELITSCSSN
VSVAHD---GAGK--------------------RVYYLTRDPTTPLARAAWETARHTPVN
SW-------LG--------------------NIIMFAPTLWARMILMTHFFSVLIAR-DQ
LE-QALDCEIYGACYS---------------IEPLDLPPIIQRLHGLSAFSLHSYSPGEI
NRVAACLRKLGVPPLR--------------------------------AWRHRAR-----
----SVRARLLARGG-RA-AICGKYLFNWAVRT-K-LKLTPIAAAGQLDLSGWFTAG--Y
SG----GDIY-HSVSHARP-----------------------------------------
-------RWIWFCLLLLAAGVGIYLLPNR-----------
>M93130
----------------------------------------------------STW-----
-------------------HYDDENPYK-------------------TWAYHGSYEVKA-
------------------------------------------------------------
------------------------------------------------------------
------------------------------------------------------------
------------------------------------------------------------
------------------------------------------------------------
-----------------TGSASSMINGVVKLLTKP----WDVVPMVTQMAMTDTTPFGQQ
RVFKEKVDTRTPRPMPGTRKVMEITAEWLWRTL-GRNK-RPRLCTREEFTKKVRTNAAMG
AVFTEENQWDSARAAVEDEEFWKLVDREREL-H--KLGKCG-SCV-YNMMGKREKKL---
------GEFGK-AKGSRAIWYMWLGARYLEFEALGFLNED--HWFSREN-SYSGVEG---
---EGLHKLGYILRDISKI--------PGGAMYADDTAGWDTRITEDDLHNEEKITQQMD
PEH----RQLANAIFKLTYQNKVVKVQRPTPKG-TVMDIISRKDQRGSGQVGTYGLNTFT
NMEAQLIRQMEGEGVLSKADLE--NPHPLEKKITQWLETKGVERLKRM-----AISGDDC
VVKPI---------DD---RFANA-LLALNDMGKVRKDIPQWQPSKGWHDWQQVPFCSHH
FHELIM---KDGRK--------------------LVVPCRPQDELIGRARISQGAGWSLR
ET-------------------ACLGKAYAQMWTLMYFHRRDLRLASNAICSAVP------
-------------------------------VHWVPTSRTTWSIHAHHQWM----TTEDM
LTVWNRVWIEDNPWM--EDKTPVTTWEDVPYL-----------------GKREDQ-----
----WCGSLIGLTSRATW------------------------------------------
------AQNILTAIQQVR------------------------------------------
----------------------------------------
>M96751
------------------------------------------------------------
------------------------------------------------------------
------------------------------------------------------------
------------------------------------------------------------
------------------------------------------------------------
------------------------------------------------------------
------------------------------------------------------------
--------------------------------KLP-----------IVRAQTDTKSF--H
EAIRDKIDKNENRQNPELHNKLLEIFHT-IADP-SLKH-TYGEVTWEQLEAGINRKGAAG
FL----EK-KNIGEVLDS--EKHLVEQLVRD-L--KAGRKI-RYY-ETAIPKNEKRDVSD
DWQ-A-GDLVD-EKKPRVIQYPEAKTRLA-------ITKVMYNWVKQQPVVIPGYEGK--
---TPLFNIFNKVRKEWDLF-------NEPVAVSFDTKAWDTQVTSRDLHLIGEIQKYYY
RKE---WHKFIDTITDHMVEVPVI---------TADGEVYIRNGQRGSGQPDTSAGNSML
NVLTMIYAFCESTGVPYKS----------------------FNRVAKI-----HVCGDDG
FLITE---------KGLGLKFSNKGMQILHEAGKPQKL-TEGEKMKVAYKFEDIEFCSH-
-TPVPV---RWSDN------------------TSSYMAGRDTAVILSKMATRLDSSGERG
TT--------------------AYEKAVAFSFLLMYSWNPLVRRICLLVLSQRPETAPST
Q----TTYYYKGDPIGAYKDVIGRNLSELKRTGFEKLANLNLSLSTLGIWTK--HTSKRI
IQDCVAIGKEEGNWLV-NADRLISSKTGHLYIPDKGFTLQGKHYEQLQLGAETN------
------PVMGVGTERYKL------------------------------------------
------GPIVNLLLRRLKVLLMAAVGASS-------------------------------
----------------------------------------
>MH282908
------------------------------------------------------------
---------------------------------------------------REEVNIPN-
------------------------------------------------------------
------------------------------------------------------------
------------------------------------------------------------
------------------------------------------------------------
------------------------------------------------------------
-----------------KKISSILHNIGINLSKLP-----------VVRANTSSKKF--R
EAILEKMDKPENAQVEGLHEKMWQAFLV-TAKV-EWKN-KLEEVDYQTLEEGINRKGAAG
FL----EKEKNIGEVL---EDTTKIDEVIRK-V--NNRELF--YY-ETAIPKNEKRGVLD
DWM-T-GDYVT-YKKPRVIQYPEAKTRLA-------ITKILYRWVKQKPVLIPGYEGK--
---TPMFELYENIYEDWKTF-------KDPVAVCFDTKAWDTQVTSKDLDLVGKIQKYYY
KKK---YWKFIDNLTSYMKNVLVI---------TVEGDCFIRRGQRGSGQPDTSAGNSIL
NVLTMLVAFSEATNLPLRA----------------------AWSAVKF-----HVCGDDG
FLITE---------RTLGEKFSSEGIAILSSFGKPQKI-VEGGNLKLALNYTDIEFCSH-
-QPIKV---NTPN--------------------VSWMPGRDTSTILGKMTTRLGEGPTRS
GE--------------------EYEKQVAFAYLLMYPWNPLVRRVALLVLSTTENHYNTL
QLVSDEGISYQGDPIAAYRSVWGHSLDEVKHVDTAALSKFNYSMTYLGIWKE--KTTKRL
LRECLNLA-EKGNLPV-RADSLVKKKSGKLYEPREGVALVTKKWEELVWKRTKTTFDPGV
RDLDLFETLVKEVGKR--------------------------------------------
------------LWIKIKLIVKMFNLV---------------------------------
----------------------------------------
>MK618726
------------------------------------------------------------
------------------------------------------------------------
------------------------------------------------------------
------------------------------------------------------------
------------------------------------------------------------
------------------------------------------------------------
------------------------------------------------------------
----------------------------------------------VVRAQIDTANF--H
QAIRDKIDKDENPQTPGLHEKLKEIFKV-LRKP-ELES-SYDAVEWEELERGINRKGAAG
FF----EH-KNIGEVLST--EKKTVEGIIEN-L--RKGKCI-KYY-ETAIPKNEKRDVND
DWD-A-GDFVS-EKKPRVIQYPEARTRLA-------ITKVMYKWVKQKPIVIPGYEGK--
---TPLFQVFDKVKKEWNQF-------QNPVAVSFDTKAWDTQVTTKDLELIRDIQKYYF
KKK---WHKFIDTLTIHMTEVPVI---------SADGEVYIRKGQRGSGQPDTSAGNSML
NVLTMIYAFCEATGVPYKS----------------------FERVAKI-----HVCGDDG
FLITE---------KALGEKFASKGIQILYEAGKPQKI-TEGDRMKVAYQFDDIEFCSH-
-TPIQV---RWSDN------------------TSSYMPGRNTSTILAKMATRLDSSGERG
TI--------------------AYEKAVAFSFLLMYSWNPLVRRICLLVLSTEPQVQPGK
T----ATYFYEGDPISAYKEVIGHNLSDLKRTGFEKLARLNLSMSTLGIWTK--HTSKRL
IQDCVNIGTKEGNWLV-NADRLVSSKTGNRYTPSEGHTLQGKHYEELMLPKRQF------
------SN----------------------------------------------------
------------------------------------------------------------
----------------------------------------
>MK636874
------------------------------------------------------------
------------------------------------------------------------
------------------------------------------------------------
------------------------------------------------------------
------------------------------------------------------------
------------------------------------------------------------
------------------------------------------------------------
--------------------------------------------------------F--H
DSIRDKIDKEPNHQNPGMHNELIKVFKC-CQVK-ELQG-KLDEVDWETLETGLNRKGAPG
FF----EK-ENIGELVSSVAGKKKVENVITK-L--KSGKHI-EYY-ETAIPKNEKRAVTD
DWM-Q-GEYIE-EKKPRVIQYPEAKIRLA-------ITKVMYNWVKQKTILIPGYEGK--
---TPIFNIFNKVHKEWKQF-------KDPVAVSFDTKAWDTQVTPKDLLLISEIQKYYF
KKK---WHRFIDTITDHMLEVPVV---------TEDGQVYLRVGQRGSGQPDTSAGNSML
NVLTMIYCFCIANDIPYSA----------------------FPKLAKI-----HVCGDDG
FLITE---------RALGERFSREGPQLLHEAGKPQKL-LEESGMKLAYQFEDIEFCSH-
-TPIKV---RWSSG------------------ATSYAAGRETSTILAKMSTRLDSMGERG
QK--------------------KYEKSVAFSFL---------------------------
------------------------------------------------------------
------------------------------------------------------------
------------------------------------------------------------
------------------------------------------------------------
----------------------------------------
>MK910227
------------------------------------------------------------
------------------------------------------------------------
------------------------------------------------------------
------------------------------------------------------------
------------------------------------------------------------
------------------------------------------------------------
------------------------------------------------------------
----------------------------------------------------STKDF--H
QSIREKIDKKPNRQNPELHTELLKVFNTICKVK-DKES-TFSEVEWDVLMNGINRKGAAG
FF----EN-ENIGEIIES--KRKVVENLIKK-I--SRGERV-DYY-ETAIPKNEKRGVVD
DWL-E-GDYID-EKKPRVIQYPEAKMRLA-------ISKVMYNWVKQKPVVIPGYEGK--
---TPLFKVFDKVFDEWKQF-------KEPVAVSFDTKAWDTQVTPNDLKLISEVQKYYF
KKK---YHKFIDNLTSHMLEVPVV---------CEDGEVYIREGQRGSGQPDTSAGNSML
NVLTMIYAFCKANDMPYTA----------------------FSRVAKI-----HVCGDDG
FLITE---------KNLGEKFSMLGPQILMEAGKPQKL-LGEIGLKIAYRFQDIEFCSH-
-TPIQV---RWEDN------------------TTSHMPGRDTATVLAKMATRLDSTGERG
TE--------------------GYEAAVAFSFLLMYSWNPLIRRICLYVLSTVNISSPSR
YS---TIYTFSGDPIA--------------------------------------------
------------------------------------------------------------
------------------------------------------------------------
------------------------------------------------------------
----------------------------------------
>MW561976
------------------------------------------------------------
------------------------------------------------------------
------------------------------------------------------------
------------------------------------------------------------
------------------------------------------------------------
------------------------------------------------------------
------------------------------------------------------------
------------------------------------------------------------
--------------------------------------------TFEEARVIINKQSAAG
ML----DEWSNMEAFLNDPRAKDICEEAIQK-L--YRGENVVEYY-NTVHNKVESK-VSD
NI------------RPRLINYGSIVARVCDHMLFGPFVKLHYGGTK----LFKHASGG--
---TPIAEMGDRIKKHWDHWASKCVGDEEPVAAVGDASRWDHSMYPALMALEAEFVSSFY
DKE---HWPAIQAALEHVCWPLCF---------TRLGFVFTNPGQRMSGHVFTWM-NSFL
NAVLHEWGWKKTLNIPLEA---------------------NLDDYLTF-----EVDGDDN
YHISTTSVINAESMEQLRQNMASVNIKIRS---------KTFDGYRITDRVDDIDYLSHY
YAPTLI---KCEAHEPGARPPTTETGVTGSWHKEKYLPVRPIDEILGKWCFTIKHSTTRD
SAYTSLKDVCGQEVSLLNKTGLDIESSKALSYLLQYPHIRTVRVMAITILSQT-------
------------------------------------------------------------
------------------------------------------------------------
------------------------------------------------------------
------------------------------------------------------------
----------------------------------------
>MZ664274
------------------------------------------------------------
------------------------------------------------------------
------------------------------------------------------------
------------------------------------------------------------
------------------------------------------------------------
------------------------------------------------------------
------------------------------------------------------------
---------------------------GIRLERLP-----------VVRAQTDTANF--H
QAIRDKIDKSENPQTPGLHSELMEIFNA-LKRP-ELAS-TYDAVEWEELERGINRKGASG
FF----EH-KNIGEVLAS--EKSKVEELIDN-L--KRGRNI-RYY-ETAIPKNEKRDVND
DWD-A-GDFVD-EKKPRVIQYPEAKTRLA-------ITKVMYKWVKQKPIVIPGYEGK--
---TPLFQIFDKVKKEWDQF-------HNPVAVSFDTKAWDTQVTSRDLELIRDIQKYYF
KKK---WHKFIDTLTMHMTEVPVI---------SADGEVYIRKGQRGSGQPDTSAGNSML
NVLTMIYAFCKATGVPYKS----------------------FERVAKI-----HVCGDDG
FLITE---------RALGEKFASKGVQILHEAGKPQKI-TEGDRMKVAYQFEDIEFCSH-
-TPVQV---RWSDN------------------KSSYMPGRNTSTILAKMATRLDSSGERG
TT--------------------AYEKAVAFSFLLMYSWNPLVRRICLLVLSSEPQVKPGR
T----TTYYFEGDPISAYKEVIGHNLHDLKRTGFEKLAKLNLSMTTLGIWTR--HTSKRL
LQDCISVGSREGNWLV-NADRLVSEKTGNMYVPGEGHTMQGKHYEELMLQRMRP------
------SNFE-GTERYNL------------------------------------------
------GPIVNIVLRRLKVLMM--------------------------------------
----------------------------------------
>ON811700
------------------------------------------------------------
------------------------------------------------------------
------------------------------------------------------------
------------------------------------------------------------
------------------------------------------------------------
------------------------------------------------------------
------------------------------------------------------------
------------------------------------------------------------
--------------------------------------------TFEEARTIINKQSAAG
ML----DDWPDMEAFLNDPRAKDICEEAIQK-L--YRGENVVEYY-NTVHNKVESK-VSE
NV------------RPRLINYGSIVARVCDHMLFGPFVKLHYGGTK----LFKHASGG--
---TPIAEMGDRIKKNWDHWASKCVGDEEPVAAVGDASRWDHSMYPALMALEAEFVSSFY
DKK---HWPAIQAALEHVCWPICF---------TRLGFVFTNPGQRMSGHVFTWM-NSFL
NAVLHEWGWKKTLNIPLDA---------------------NLDDYLTF-----EVDGDDN
YHISTTSVINAESMEQLRLNMASVNIKIRS---------KTFDGYRITDRVDDIDYLSHY
YAPTLI---RCEAHDSGARPPTTDTGVTSTWHKEKYLPVRPIDEILGKWCFTIKHSTTRD
SAYTSLKDVCGQEVSLLNKTGLDIESSKALSYLLQYPHIRTVRVMAITILSQT-------
------------------------------------------------------------
------------------------------------------------------------
------------------------------------------------------------
------------------------------------------------------------
----------------------------------------
>U18059
------------------------------------------------------------
------------------------------------------------------------
------------------------------------------------------------
------------------------------------------------------------
------------------------------------------------------------
------------------------------------------------------------
------------------------------------------------------------
------------------------------------------------RAQTDTTSF--H
QAIREKIDKPENKQTPELHEELMKVFDC-LKIP-ELKE-SFDEVSWEQLEAGINRKGAAG
YL----ES-KNIGEVLDT--EKHIVEQLIKD-L--RKGKKI-RYY-ETAIPKNEKRDVSD
DWE-A-GEFVD-EKKPRVIQYPDAKVRLA-------IAKVMYKWVKQKPVVIPGYEGK--
---TPLFDIFNKVKKEWDSF-------QDPVAVSFDTKAWDTQVTSKDLMLIKDIQKYYF
KRS---THKFLDTITEHMVEVPVI---------TADGEVYIRNGQRGSGQPDTSAGNSML
NVLTMIYAFCKSTGIPYRG----------------------FSRVARI-----HVCGDDG
FLITE---------RGLGLKFSEKGMQILHEAGKPQKI-TEGEKMKVAYRFEDIEFCSH-
-TPVPV---RWADN------------------TSSYMAGRSTATILAKMPTRLDSSGERG
ST--------------------AYEKPVAFSFLLMYSWNPVVRRICLLVLSQFPEISPSK
N----TIYYYQGDPIAAYREVIGKQLCELKRTGFEKLASLNLNMTTLGIWTK--HTSKRL
IQDCVEIGKREGNWLV-NADRLIAGKTGKFYIPSTGVTLLGKHYEEINLKQKAA------
------QSPIEGVDRYKL------------------------------------------
------GPIVNVILRRLRVMLMTVASGSW-------------------------------
----------------------------------------
>U22303
---------------------LQCDQIE--------------------------------
-------------------ETPTSYSY--------------------IW-----------
------------------------------------------------------------
------------------------------------------------------------
------------------------------------------------------------
------------------------------------------------------------
------------------------------------------------------------
-----------------SGAPLGTGRSVP--QPMT-RPIGTHLTCDTTKVYVTDPDRAAE
RAEKVTIWRGDRKYDKHYEAVVEAVLKK------AAAT-KSHGWTYSQAIAKVRRRAAAG
YG----SKVTASTLAT--GW--PHVEEMLDK-I--ARGQEV-P---FTFVTKREVFF-SK
T---T-------RKPPRFIVFPPLDFRIAEKMILGDPG-I----------VAKSILGDAY
LFQYTPNQRVKALVKAWEGK-------LHPAAITVDATCFDSSIDEHDMQVEASVFAAAS
DNPSM-----VHALC-KYYSGGPMV--------SPDGVPLGYRQCRSSGVLTTSSANSIT
----------------------------------CYIKVSAACRRVGIKAPSFFIAGDDC
LIIYEND------GTDPCPALKAA----LANYGYR-------CEPTKHASLDTAECCSAY
LAECV----AGGA--------------------KRWWLSTDMRKPLARASSEYS--DPIG
SA-------LG--------------------TILMYPRHPIVRYVLIPHVLIMAYRSGST
PD-ELVMCQVQGNHYS---------------FPLRLLPRVLVSLHGPWCLQVTTDSTKTR
MEAGSALRDLGMKSLA--------------------------------WHRRRAG-----
----NVRTRLLRGGK-EW-GHLARALLWHPGLKEHPPPINSLP-GFQ-------------
---------LATPYEHHE--------------EVLISIKSR-------------------
-PPW--IRWIL---GACLSLLAALL---------------
>U22304
------------------------------------------------------------
-----------------------SMSY--------------------TW-----------
------------------------------------------------------------
------------------------------------------------------------
------------------------------------------------------------
------------------------------------------------------------
------------------------------------------------------------
-----------------T--DVISFKTASKVLSAT-RAITSGFLKQRSLVYVTEPRDAEL
RKQKVTINRQPLFP-PSYHKQVRLAKEK------ASKV-VGVMWDYDEVAAHTPSKSAKS
HI----TGLRGTDVRSGAAR--KAVLDLQKC-V--EAGEIPSHYRQTVIVPKEEVFVKTP
QKP-T-------KKPPRLISYPHLEMRCVEKMYYGQVAPD----------VVKAVMGDAY
GF-VDPRTRVKRLLSMWSPD-------A--VGATCDTVCFDSTITPEDIMVETDIYSAAK
LSDQH--RAGIHTIARQLYAGGPMI--------AYDGREIGYRRCRSSGVYTTSSSNSLT
----------------------------------CWLKVNAAAEQAGMKNPRFLICGDDC
TVIWKSAG--ADADKQAMRVFASW----MKVMGAPQ-----DCVPQPKYSLEELTSCSSN
VTSGIT---KSGK--------------------PYYFLTRDPRIPLGRCSAEGLGYNPSA
AW-------IG--------------------YLIHHYPCLWVSRVLAVHFMEQMLFE-DK
LP-ETVTFDWYGKNYT---------------VPVEDLPSIIAGVHGIEAFSVVRYTNAEI
LRVSQSLTDMTMPPLR--------------------------------AWRKKAR-----
----AVLASAKRRGG-AH-AKLARFLLWHATSR-PLPDLDKT-SVARYTTFNYCDVY--S
PEG----DVFVTPQRRLQ------------------------------------------
-------KFLVKYLAVIVFALGLIAVGLAIS---------
>U27495
-------------------------------------------------QYSETW-----
-------------------HMDEEHPYR-------------------TWQYWGSYRTAP-
------------------------------------------------------------
------------------------------------------------------------
------------------------------------------------------------
------------------------------------------------------------
------------------------------------------------------------
-----------------TGSAASLINGVVKLLSWP----WNAREDVVRMAMTDTTAFGQQ
RVFKDKVDTKAQEPQPGTRVIMRAVNDWILERL-AQKS-KPRMCSREEFIAKVKSNAALG
AWSDEQNRWASAREAVEDPAFWRLVDEERER-H--LMGRCA-HCV-YNMMGKREKKL---
------GEFGV-AKGSRAIWYMWLGSRFLEFEALGFLNED--HWASRES-SGAGVEG---
---ISLNYLGWHLKKLSTL--------NGGLFYADDTAGWDTKVTNADLEDEEQILRYME
GEH----KQLATTIMQKAYHAKVVKVARPSRDGGCIMDVITRRDQRGSGQVVTYALNTLT
NIKVQLIRMMEGEGVIEAADAH----NPRLLRVERWLKEHGEERLGRM-----LVSGDDC
VVRPL---------DD---RFGKA-LYFLNDMAKTRKDIGEWEHSAGFSSWEEVPFCSHH
FHELVM---KDGRT--------------------LVVPCRDQDELVGRARISPGCGWSVR
ET-------------------ACLSKAYGQMWLLSYFHRRDLRTLGLAINSAVP------
-------------------------------ADWVPTGRTTWSIHASGAWM----TTEDM
LDVWNRVWILDNPFM--QNKERVMEWRDVPYL-----------------PKAQDM-----
----LCSSLVGRRERAEW------------------------------------------
------AKNIWGAVEKVRKMIGPE------------------------------------
----------------------------------------
>U44402
------------------------------------------------------------
-------------------ETLASFSY--------------------IW-----------
------------------------------------------------------------
------------------------------------------------------------
------------------------------------------------------------
------------------------------------------------------------
------------------------------------------------------------
-----------------SGVPL--TRATPAKPPVV-RPVGSLLVADTTKVYVTNPDNVGR
RVDKVTFWRAPRVHDKYLVDSIERAKRA------AQAC-LSMGYTYEEAIRTVRPHAAMG
WG----SKVSVKDLATPAGK--MAVHDRLQE-I--LEGTPV-P---FTLTVKKEVFFKDR
K---E-------EKAPRLIVFPPLDFRIAEKLILGDPG-R----------VAKAVLGGAY
AFQYTPNQRVKEMLKLWESK-------KTPCAICVDATCFDSSITEEDVALETELYALAS
DHPEW-----VRALG-KYYASGTMV--------TPEGVPVGERYCRSSGVLTTSASNCLT
----------------------------------CYIKVKAACERVGLKNVSLLIAGDDC
LIICERP------VCDPSDALGRA----LASYGYA-------CEPSYHASLDTAPFCSTW
LAECN----ADGK--------------------RHFFLTTDFRRPLARMSSEYS--DPMA
SA-------IG--------------------YILLYPWHPITRWVIIPHVLTCAFRGGGT
PS-DPVWCQVHGNYYK---------------FPLDKLPNIIVALHGPAALRVTADTTKTK
MEAGKVLSDLKLPGLA--------------------------------VHRKKAG-----
----ALRTRMLR-SR-GW-AELARGLLWHPGLRLPPPEIAGIPGGFP-------------
---------LSPPYMGVV--------------HQLDFTSQR-------------------
-SRW---RWL----GFLALLIVALFG--------------
>U45966
------------------------------------------------------------
-------------------ETLASFSY--------------------IW-----------
------------------------------------------------------------
------------------------------------------------------------
------------------------------------------------------------
------------------------------------------------------------
------------------------------------------------------------
-----------------SGVPL--TRATPAKPPVV-RPVGSLLVADTTKVYVTNPDNVGR
RVDKVTFWRAPRVHDKYLVDSIERARRA------AQAC-QSMGYTYEEAIRTVRPHAAMG
WG----SKVSVKDLATPAGK--MAVHDRLQE-I--LEGTPV-P---FTLTVKKEVFFKDR
K---E-------EKAPRLIVFPPLDFRIAEKLILGDPG-R----------VAKAVLGGAY
AFQYTPNQRVKEMLKLWESK-------KTPCAICVDATCFDSSITEEDVALETELYALAS
DHPEW-----VRALG-KYYASGTMV--------TPEGVPVGERYCRSSGVLTTSASNCLT
----------------------------------CYIKVKAACERVGLKNVSLLIAGDDC
LIICERP------VCDPCDALGRA----LASYGYA-------CEPSYHASLDTAPFCSTW
LAECN----ADGK--------------------RHFFLTTDFRRPLARMSSEYS--DPMA
SA-------IG--------------------YILLYPWHPITRWVIIPHVLTCAFRGGGT
PS-DPVWCQVHGNYYK---------------FPLDKLPNIIVALHGPAALRVTADTTKTK
MEAGKVLSDLKLPGLA--------------------------------VHRKKAG-----
----ALRTRMLR-SR-GW-AELARGLLWHPGLRLPPPEIAGIPGGFP-------------
---------LSPPYMGVV--------------HQLDFTSQR-------------------
-SRW---RWL----GFLALLIVALFG--------------
>U63715
------------------------------------------------------------
-------------------ETLASFSY--------------------IW-----------
------------------------------------------------------------
------------------------------------------------------------
------------------------------------------------------------
------------------------------------------------------------
------------------------------------------------------------
-----------------SGVPL--TRATPAKPPVV-RPVGSLLVADTTKVYVTNPDNVGR
RVDKVTFWRAPRVHDKFLVDSIERARKA------AQAC-LSMGYTYEEAIRTVRPHAAMG
WG----SKVSVKDLATPAGK--MAVHDRLQE-I--LEGTPV-P---FTLTVKKEVFFKDR
K---E-------EKAPRLIVFPPLDFRIAEKLILGDPG-R----------VAKAVLGGAY
AFQYTPNQRVKEMLKLWESK-------KTPCAICVDATCFDSSITEEDVALETELYALAS
DHPEW-----VRALG-KYYASGTMV--------TPEGVPVGERYCRSSGVLTTSATNCLT
----------------------------------CYIKVSAACQRVGLKNVSLLIAGDDC
LIICERP------VCDPSEALGRA----LASYGYA-------CEPSYHASLDTAPFCSTW
LAECN----ADGK--------------------RHFFLTTDFRRPLARMSSEYS--DPMA
SA-------IG--------------------YILLYPWHPITRWVIIPHVLTCAFRGGGT
PS-DPVWCQVHGNYYK---------------FPLDKXPNIIVALHGPAALRVTADTTKTK
MEAGKVLSDLKLPGLA--------------------------------VHRKKAG-----
----ALRTRMLR-SR-GW-AELARGLLWHPGLRLPPPEIAGIPGGFP-------------
---------LSPPYMGVV--------------HQLDFTSQR-------------------
-SRW---RWL----GFLALLIVALFG--------------
>U87411
-------------------------------------------------EHETSW-----
-------------------HYDQDHPYK-------------------TWAYHGSYETKQ-
------------------------------------------------------------
------------------------------------------------------------
------------------------------------------------------------
------------------------------------------------------------
------------------------------------------------------------
-----------------TGSASSMVNGVVRLLTKP----WDVVPMVTQMAMTDTTPFGQQ
RVFKEKVDTRTQEPKEGTKKLMKITAEWLWKEL-GKKK-TPRMCTREEFTRKVRSNAALG
AIFTDENKWKSAREAVEDSRFWELVDKERNL-H--LEGKCE-TCV-YNMMGKREKKL---
------GEFGK-AKGSRAIWYMWLGARFLEFEALGFLNED--HWFSREN-SLSGVEG---
---EGLHKLGYILRDVSKK--------EGGAMYADDTAGWDTRITLEDLKNEEMVTNHME
GEH----KKLAEAIFKLTYQNKVVRVQRPTPRG-TVMDIISRRDQRGSGQVGTYGLNTFT
NMEAQLIRQMEGEGVFKSIQHL--TIT-EEIAVQNWLARVGRERLSRM-----AISGDDC
VVKPL---------DD---RFASA-LTALNDMGKIRKDIQQWEPSRGWNDWTQVPFCSHH
FHELIM---KDGRV--------------------LVVPCRNQDELIGRARISQGAGWSLR
ET-------------------ACLGKSYAQMWSLMYFHRRDLRLAANAICSAVP------
-------------------------------SHWVPTSRTTWSIHAKHEWM----TTEDM
LTVWNRVWIQENPWM--EDKTPVESWEEIPYL-----------------GKREDQ-----
----WCGSLIGLTSRATW------------------------------------------
------AKNIQAAINQVRSLIGNE------------------------------------
----------------------------------------
>U88536
-------------------------------------------------EHKSTW-----
-------------------HYDEDNPYK-------------------TWAYHGSYEVKP-
------------------------------------------------------------
------------------------------------------------------------
------------------------------------------------------------
------------------------------------------------------------
------------------------------------------------------------
-----------------SGSASSMVNGVVRLLTKP----WDVIPMVTQIAMTDTTPFGQQ
RVFKEKVDTRTPKAKRGTAQIMEVTARWLWGFL-SRNK-KPRICTREEFTRKVRSNAAIG
AVFVDENQWNSAKEAVEDERFWDLVHREREL-H--KQGKCA-TCV-YNMMGKREKKL---
------GEFGK-AKGSRAIWYMWLGARFLEFEALGFMNED--HWFSREN-SLSGVEG---
---EGLHKLGYILRDISKI--------PGGNMYADDTAGWDTRITEDDLQNEAKITDIME
PEH----ALLATSIFKLTYQNKVVRVQRPAKNG-TVMDVISRRDQRGSGQVGTYGLNTFT
NMEAQLIRQMESEGIFSPSELE--TPN-LAERVLDWLKKHGTERLKRM-----AISGDDC
VVKPI---------DD---RFATA-LTALNDMGKVRKDIPQWEPSKGWNDWQQVPFCSHH
FHQLIM---KDGRE--------------------IVVPCRNQDELVGRARVSQGAGWSLR
ET-------------------ACLGKSYAQMWQLMYFHRRDLRLAANAICSAVP------
-------------------------------VDWVPTSRTTWSIHAHHQWM----TTEDM
LSVWNRVWIEENPWM--EDKTHVSSWEDVPYL-----------------GKREDQ-----
----WCGSLIGLTARATW------------------------------------------
------ATNIQVAINQVRRLIGNE------------------------------------
----------------------------------------
>U94421
-----QVTTPLTDTV--GDIELVCRR-E--------------------------------
-------------------ETQTSYSY--------------------VW-----------
------------------------------------------------------------
------------------------------------------------------------
------------------------------------------------------------
------------------------------------------------------------
------------------------------------------------------------
-----------------SGQPLGCGRVIP--PPIT-RPVGTHLTCDTTKVYATDPDRAAE
RAEKVTIWRGQRKYDKEYYSVVDEALKK------ARAT-KSPGWTYEQAISKVRRRAAAG
WG----SKVTASTLDK--GW--PHVKEMLDK-I--AFHKEV-P---FTFVTKXEVFF-SK
T---T-------RKPPRFIVFPPLDFRIAEKMILGDPG-I----------VAKAVLGSAY
LFQYTPNQRVKALVAAWEGK-------KHPAAITVDATCFDSSIDEHDMQVEAAIFAAAS
DDPVR-----VHALC-RYYVEGPMV--------SPDGVMLGHRACRSSGVLTTSSANSXT
----------------------------------CYIKXXAAXXRAGVKEPTFXIAGDDC
LIIYEND------GTDPCARLKAA----LADYGYR-------CDPVKHASLDTAECCSAY
LAECV----AGGK--------------------KRWWLSTDMRKPLARASSEYT--DPIG
SA-------LG--------------------TILMYPWHPVVRYVLIPHVLIMAYRSGSS
PD-ELVMCQVQGNHYS---------------FPLKLLPRVLVSLHGPWCIQVTTDSTKTR
MEAGAALRDLGMKSLA--------------------------------WHRRRAG-----
----NVRTRLLRGGK-EW-GHLARALLWHPGLKEHPPPITSLP-GFT-------------
---------MATPYEHSE--------------EVLLSVKEK-------------------
-PPW--IKWTL---GWILALVAVML---------------
>X03700
-------------------------------------------------EYMTSW-----
-------------------FYDNDNPYR-------------------TWHYCGSYVTKT-
------------------------------------------------------------
------------------------------------------------------------
------------------------------------------------------------
------------------------------------------------------------
------------------------------------------------------------
-----------------SGSAASMVNGVIKILTYP----WDRIEEVTRMAMTDTTPFGQQ
RVFKEKVDTRAKDPPAGTRKIMKVVNRWLFRHL-AREK-NPRLCTKEEFIAKVRSHAAIG
AYLEEQEQWKTANEAVQDPKFWELVDEERKL-H--QQGRCR-TCV-YNMMGKREKKL---
------SEFGK-AKGSRAIWYMWLGARYLEFEALGFLNED--HWASREN-SGGGVEG---
---IGLQYLGYVIRDLAAM--------DGGGFYADDTAGWDTRITEADLDDEQEILNYMS
PHH----KKLAQAVMEMTYKNKVVKVLRPAPGGKAYMDVISRRDQRGSGQVVTYALNTIT
NLKVQLIRMAEAEMVIHHQHVQ-DCDESVLTRLEAWLTEHGCDRLKRM-----AVSGDDC
VVRPI---------DD---RFGLA-LSHLNAMSKVRKDISEWQPSKGWNDWENVPFCSHH
FHELQL---KDGRR--------------------IVVPCREQDELIGRGRVSPGNGWMIK
ET-------------------ACLSKAYANMWSLMYFHKRDMRLLSLAVSSAVP------
-------------------------------TSWVPQGRTTWSIHGKGEWM----TTEDM
LEVWNRVWITNNPHM--QDKTMVKKWRDVPYL-----------------TKRQDK-----
----LCGSLIGMTNRATW------------------------------------------
------ASHIHLVIHRIRTLIGQE------------------------------------
----------------------------------------
>X87939
------------------------------------------------------------
------------------------------------------------------------
------------------------------------------------------------
------------------------------------------------------------
------------------------------------------------------------
------------------------------------------------------------
------------------------------------------------------------
---------------------------GIRLEKLP-----------VVRAQTDTTNF--H
QAIRDKIDKEENLQTPGLHKKLMEVFNA-LKRP-ELES-SYDAVEWEELERGINRKGAAG
FF----ER-KNIGEILDS--EKNKVEEIIDN-L--KKGRNI-KYY-ETAIPKNEKRDVND
DWT-S-GDFVD-EKKPRVIQYPEAKTRLA-------ITKVMYKWVKQKPVVIPGYEGK--
---TPLFQIFDKVKKEWDQF-------QNPVAVSFDTKAWDTQVTTKDLELIKDIQKYYF
KKK---WHKFIDTLTMHMSEVPVI---------SADGEVYIRKGQRGSGQPDTSAGNSML
NVLTMVYAFCEATGVPYKS----------------------FDRVAKI-----HVCGDDG
FLITE---------RALGEKFASKGVQILYEAGKPQKI-TEGDKMKVAYQFDDIEFCSH-
-TPIQV---RWSDN------------------TSSYMPGRNTTTILAKMATRLDSSGERG
TI--------------------AYEKAVAFSFLLMYSWNPLIRRICLLVLSTELQVKPGK
S----TTYYYEGDPISAYKEVIGHNLFDLKRTSFEKLAKLNLSMSVLGAWTR--HTSKRL
LQDCVNMGVKEGNWLV-NADRLVSSKTGNRYIPGEGHTLQGRHYEELVLARKQI------
------NNFQ-GTDRYNL------------------------------------------
------GPIVNMVLRRLRVMMM--------------------------------------
----------------------------------------
>Y07863
-------------------------------------------------QYSETW-----
-------------------HMDEEHPYR-------------------TWQYWGTSRTAP-
------------------------------------------------------------
------------------------------------------------------------
------------------------------------------------------------
------------------------------------------------------------
------------------------------------------------------------
-----------------TGSAASLINGVVKLLSWP----WNAREDVVRMAMTDTTAFGQQ
RVFKEKVDTKAQEPQPGTRVITRAVNDWILERL-AQKS-KPRMCSREEFIAKVRSNAALG
AWSDEQNRWASAREAVVVPAFWALVDEVRER-H--LVGWCA-HCV-YIMMGMREKKL---
------GEFGV-AKGSRAIWYMWLGSRFLEFEALGFLNKD--HWASRES-SGGGVEG---
---ISLNYLGWHLKKLTTL--------NGGLFYADDTAGWDTKGTNSDPEDEEQILRYME
GEH----KQLATTIMQKAYHAKVVKVARPSRDGGCIMDVITRRDQRGSGQVVTYALNTLT
NIKVQSTRMMEGEGVIEAEDAH----NPRLLRVERWLKEHGEERLGRM-----LVSGDDC
VVRPI---------DD---RFGKA-LYFLNDMAKTRKDMGEWEPSAGFSSWEEVPFCSHH
FHELVM---KDGRT--------------------LVVPCRDQDELVGRARVSPGCGWSVR
ET-------------------ACLSKAYGQMWLLSYFHRRDLRTLGFAISPAVP------
-------------------------------VDWVPTGRTTWSIHASGAWM----TTEDM
LDVWNRVWILDNPFM--QNKERIMEWRDVPYL-----------------PKTQDM-----
----ICSSLVGRKERAEW------------------------------------------
------AKNIWGAVEKVRKMIGPE------------------------------------
----------------------------------------
>Y12083
------------------------------------------------------------
-----------------------SMSY--------------------SW-----------
------------------------------------------------------------
------------------------------------------------------------
------------------------------------------------------------
------------------------------------------------------------
------------------------------------------------------------
-----------------TGALITPCAAEEEKL-PI-NPLSNSLVRHHNMVYSTTSRSASL
RQKKVTFDRVQVFD-QHYQDVLKEIKLR------ASTV-QAKLLSIEEACDLTPSHSARS
K-----YGYGAQDVRSRASKAVDHIPSVWEGLL--EDSDTPIP---TTIMAKNEVFCVDP
SKG-G-------RKPARLIVYPDLGVRVCEKMALYDVTQK----------LPQAVMGPAY
GFQYSPNQRVEYLLKMWRSK-------KVPMGFSYDTRCFDSTVTERDIRTENDIYQSCQ
LDPVA--RRVVSSLTERLYVGGPMA--------NSKGQSCGYRRCRASGVLPTSMGNTLT
----------------------------------CYLKAQAACRAANIKDCDMLVCGDDL
VVICESAG--VQEDTASLRAFTDA----MTRYSAPP-----GDAPQPTYDLELITSCSSN
VSVAHE---GNGK--------------------KYYYLTRDCTTPLARAAWETARHTPVN
SW-------LG--------------------NIIMFAPTIWVRMVLMNHFFSILQSQ-EQ
LE-KAFDFDIYGVTYS---------------VSPLDLPAIIQRLHGMAAFSLHGYSPVEL
NRVGACLRKLGVLPSR--------------------------------AWRHRAR-----
----AVRAKLIAQGG-KA-AICGKYLFNWAVKT-K-LKLTPLVSASKLDLSGWFVAG--Y
DG----GDIY-HSVSQARP-----------------------------------------
-------RFLLLGLLLLTVGVGIFLLPAR-----------
>Y13184
------------------------------------------------------------
-----------------------SMSY--------------------TW-----------
------------------------------------------------------------
------------------------------------------------------------
------------------------------------------------------------
------------------------------------------------------------
------------------------------------------------------------
-----------------TGALITPCSAEEEKL-PI-NPLSNTLLRHHNLVYSTSSRSAGL
RQKKVTFDRLQVLD-DHYREVVDEMKRL------ASKV-KARLLPLEEACGLTPPHSARS
K-----YGYGAKEVRSLDKKALKHIEGVWQDLL--DDSDTPLP---TTIMAKNEVFAVEP
SKG-G-------KKPARLIVYPDLGVRVCEKRALYDVAQK----------LPTALMGPSY
GFQYSPAQRVDFLLKAWKSK-------KIPMAFSYDTRCFDSTITEHDIMTEESIYQSCD
LQPEA--RVAIRSLTQRLYCGGPMY--------NSKGQQCGYRRCRASGVFTTSMGNTMT
----------------------------------CYIKALASCRAAKLRDCTLLVCGDDL
VAICESQG--THEDEASLRAFTEA----MTRYSAPP-----GDPPVPAYDLELVTSCSSN
VSVARD---ASGN--------------------RIYYLTRDPQVPLAKAAWETAKHSPVN
SW-------LG--------------------NIIMYAPTLWARIVLMTHFFSVLQSQ-EQ
LE-KTLAFEMYGSVYS---------------VTPLDLPAIIQRLHGLSAFSLHSYSPSEI
NRVASCLRKLGVPPLR--------------------------------AWRHRAR-----
----AVRAKLIAQGG-RA-AICGIYLFNWAVKT-K-RKLTPLADADRLDLSSWFTVG--A
GG----GDIY-HSMSRARP-----------------------------------------
-------RNLLLCLLLLSVGVGIFLLPAR-----------
>MN764158
------------------------------------------------------------
------------------------------------------------------------
------------------------------------------------------------
------------------------------------------------------------
------------------------------------------------------------
------------------------------------------------------------
------------------------------------------------------------
----------------------------------------------------------FM
RVFHDKVDT-SPVENSPFHQRLFMVYQGLSLHFKSLGF-QLTKLSGDDLRASVNRQGGPT
FI---D-HYSSMGELVDDPSVFEILDKYKAA-L--RNGQPL-GGV-FTGSPKREKKK---
--------YGL-TKGSRMISYLPLPMRLLEAHLFSNLDA----LTKPDK-LRFGVGG---
---LGLHDLGTRLETQW-----------RQHAVSDDIAGWDTRVSLAMQSMEAWLVDSLI
DPNDTDYRTLIRNM-FSVYARPHLLIPRTEQ--HHRSELIVGQGQVMSGRRPTYTLNTIS
RVAVLLLQIAYVEEIQDCD---------LIGWVQRVVKADPDWNM--------CVSGDDA
VVLTT---------VRKARLFAKS-WRVTNSLGLIRKDLSLNADTPIRFSLREVEFCSHS
YEHISF---YDESTGST---------------VYRWMPTRPTAEILSKSSLYKGPNDPEY
QA--------------------GWLRAQGLMLLVNYPHMRDVRRVGLAYLAVT-------
-------------------------------PDTV-------------------------
---------------P--------------------------------------------
------------------------------------------------------------
------------------------------------------------------------
----------------------------------------
>MW023847
------------------------------------------------------------
------------------------------------------------------------
------------------------------------------------------------
------------------------------------------------------------
------------------------------------------------------------
------------------------------------------------------------
------------------------------------------------------------
--------------------------------------LLSTVPGFDHWKTTDTTPKGFL
GVFNKKVDM-APRENHKYERHLVEIYEGLAHHFLRSGF-RFRELDWTEVLKQANKQGAPG
II---DTQFENVGQFLSTPDWVKRVLEARKA-L--EKGKPI-GGI-FNTIGKREKKL---
--------SPHEMKGSRMVAYLPIATRLLELKLFGKLLE----LTKPTI-NHFGVGG---
---MGLHDLGMRVQEIW-----------QGHAVSDDIAGFDTRIGLYFLSLENHFIRMLG
GGE-------IHTLMYRLYAYPHILIPMASE--FVRSQLLKGRGQRMSGTNVTYSMNTIT
RICVCLLQYAIAKDIPLNE---------LHDWTMQMMKQ----NS-PLQ---GVVSGDDA
SFTST---------LENVTQLSNT-AHVLEEVGMPRKDIPINIPSPVVNKIEDVDFCSHH
YEKITY---YDAETGQT---------------THRYMPTRDLTQILAKSTIKIGGKDASL
DD-------------------MAWLSAQGNNLLVNYSHLRTARAVGFGYKAIVH------
-------------------------------PNALLCD--TGGFLRPTPWM----EPGDI
LDVMNKILFGESTHYP-VENFRVHSWKHVGFL-----------------KPKREL-----
----VYDPETFSAGRAYW------------------------------------------
------RSKLRSDVGTGISEFNTGGDITVL------------------------------
-DNWR--RHELT----------------------------
>MW525322
------------------------------------------------------------
------------------------------------------------------------
------------------------------------------------------------
------------------------------------------------------------
------------------------------------------------------------
------------------------------------------------------------
------------------------------------------------------------
---------------------------------------LERHHVFGAWQLTSTTPRAVF
NIFRSKVDK-APVEHHDHYPGLKKMYELLADLWLSRHG-RLKRLSEEEMAAAINRRGAMG
FQM-ENRGFPDLGAYWDSGEWRADVNSFRQS-L--MAGRPT-HGV-YNTTAKKEKTK---
------NLTRQINKGSRIIQYLPADARLYELKVLGGLHK----YL--EK-CSWSVAG---
---QGLYRYGDLVVRAMR---------ATGSAIAEDIAGWDTKVSKGLLTLEAHMFTRLA
DDEEM--KQEIHNL-YRLYANPHMMVQREIE-GEIHEVLLRGRGQVSSGRQPTYAANTIT
NFVTTLYGLARTLEIQEAD---------WPRLIRDLTEGAGTRRM--------LVSGDDK
VLFLT---------GEEARRYAKKAFVYGNEMGLVRKNMGLEQESEIITDVKEISFCSHQ
YWPVKY---GDET---------------------HYMPVRDIGEIVAKATMALGVYRDDS
TQ-------------------EAWARVQGFNMLVNYHHIPECRMLALAILSATR------
-------------------------------IGLNLKG-ISKGWMMSTEWL----RDDLG
PDTIHKLI----------TQGRSSGWNQLGYVD---------------YKDRKGL-----
----LLTPDKHYK---EW------------------------------------------
------RRAIPDLVDSLRME---GHGYK--------------------------------
--NWL-EKMTVF----------------------------
>MW094141
------------------------------------------------------------
----------------------MDDPLMAGLAMIVLVVLAFFLQLAGSYQEHTTYLFTPE
GNMEVYKGDGYKVWKLEPSLGDPLELGRKTKTEMNAMTHDEFDRMKYRGVVAEVYSGDKP
SKGYDKLRVLLDLMDRPRLGTTVDLCAGRGGWSELVKDLEGPKGITAVSLWERGKEEWMA
DPAIHRINANVKHLRPWQVDTLLFDGGEAFKRDQNLRKEENFNDSLLDAVDAWMMQPIPP
RNFVIKIQVPYTQKAIALLEKWQVKTGKGRLVRLAGDRLSNTVMYFLSDRLETQIRGRVT
TFVKELAERRKDRSLTADPSLQYERVEPQWTEEAKIEGCKPLTPLNMTRSVKEMKMDRAP
LGITRFFKEVGYRVAVKKGSEGTRKNRFVSALIDPLRRVLERSHVFGAWQLTSTTPRAVF
NIFRSKVDK-APRELHDHYPGLKMLYEILADLWLKRVG-KLRRLSEEEMAAAINRRGTMG
YQM-ENRGYTDLGSYWDSGEWRQDVNTFKQS-L--LAGTPT-HAV-YNTTAKKEKTK---
------NLTRQVNKGSRIIQYLPADARLYELRVLGGLHR----FL--EA-SDWSVAG---
---QGLYRYGDRVKKAMN---------ATGAAIAEDIAGWDTKVSKGLLTLEAHMFCRLA
EDAEM--EKEIHSL-YRLYANPYMVVQREIE-GEVHDVLLRGRGQVSSGRQPTYAANTIT
NFITTVYGMARALDIPEAD---------WPELVRNLTDGSGDRRL--------LVSGDDK
VLFLR---------GDEARTYSKKAFRYGNDMGLVRKDMGLEQESEIIADVKEISFCSHQ
YWPVKY---GDEV---------------------HYMPVRDVGEIMAKASMSLGVYRDDT
TQ-------------------EAWARVQGFNMLVNYHHIPECRMLALAILSATR------
-------------------------------VGLNLKG-IAKGWMMDTEWL----RDDLG
PDTIHALV----------TDGRTQGWNQLGYVD---------------YGCRKGL-----
----LLTPDKQYK---NW------------------------------------------
------RRGLKDTINSLRVE---GGNYK--------------------------------
--DWM-NKMAVFNK--------------------------
>NC_028398
------------------------------------------------------------
------------------------------------------------------------
------------------------------------------------------------
------------------------------------------------------------
------------------------------------------------------------
------------------------------------------------------------
------------------------------------------------------------
-GI--------------EGNAGMKYNRYGLKCA---HRLIPSLRGFDDWKLTDTTPKGFI
EVFNRKVDV-PPKENHKYHRELRTIYQGLAKYFRKIGY-VHKEMGWEELMKNANPAGAPG
CI---D-KAQSVKEFMEQPGWCKEVEKIRKS-L--REGKPV-GCV-FNTMGKREKKE---
--------SKH-VKGSRMIAFLPIATRLLEMKIFGNLLK----LTKPTV-NRFGVGG---
---MGLHDLGERIAETW-----------LGKGVSNDIAGFDTRVGLVIQSLECEFIRELC
NNENL--KEDVENL-YRIYAYPHILIPIPSE--FRRSELLAGRGQRMSGTNPTYSMNTIT
RLAIFLLELGVS----LGER-------ITVDWVVDVMQGSKGWNK-RIA---GCISGDDA
TFT-T---------QSDQQQLSMT-GEILEEVGFPRKNMHAGQRAQIADRIEEVDFCSHH
YERISF---MDATTGDV---------------RNRWMPTRNVTEIVSKSLIRVGGQDRDL
DE-------------------QAWLSAQGNNLLVNYPHLRTTRALGFAYKAIVH------
-------------------------------PNAILRD--TGGFLRPKPWM----REGDL
LDVFNEVMFGESTHYP-MRGFRVRSWSHVGYL-----------------PPKREI-----
----VYDPETFGKKRSYW------------------------------------------
------RAKLLHDVELAVYELGTRGDTTIL------------------------------
-SNWRVKRYD------------------------------
>NC_028400
------------------------------------------------------------
------------------------------------------------------------
------------------------------------------------------------
------------------------------------------------------------
------------------------------------------------------------
------------------------------------------------------------
------------------------------------------------------------
-----------------------QRNPYAIKVT---SRLRDTLTEYEDWKATDTTPEGFM
QVFNTKIDT-TPIENSPYDEMLFHVYNWKAKHYLKKGI-RLKPLSWDEVRELANKQGAAG
HT---DFGIRNMADFFMNPKWKEECEKVENE-LLGEDPRPI-KAI-FNTMGKREKKK---
--------SKG-VKGSRMVAYLPIPMRLIELKYLYRCME----MTKMKN-NPFAVGG---
---LGLHDLGERIREVW-----------KGAATSSDIAGFDTRIGIRIRELEHHLVQNLM
RDESVQSQQIVRNL-FRVYAYPHLLIPYPGE--NVRSELIHGRGQRMSGEFGTYSLNTET
RSNLAAIQFLVTMGIDGSSP-------NLKERIYQLMDH--LYHSGKYG---GGVSGDDE
FFTSD---------EKFIEHFRRQ-SGCLDIMGFPRKDVPPTMHSVMHTAIDEVSFCSHN
YTKVSY---RDDYNGTT---------------TTRYMPIRDMGEIVAKTTIWLGHSGEGL
DA-------------------LAWLSAQGNNLLVNYAHLRTARQLGLAYKAIPP------
-------------------------------PNLTIVG--TRPGFLPKPWM----RDGEI
LDVINDVLFGESTNYP-VPGFRVRKFHHLGYV-----------------SMQIEM-----
----RFDRNFHHKGRVDF------------------------------------------
------RRGLIKLVNAIIIGENTGGDITIM------------------------------
-VHAR-KDHNIYQGPEGLGLINL-----------------
>NC_034222
------------------------------------------------------------
------------------------------------------------------------
------------------------------------------------------------
------------------------------------------------------------
------------------------------------------------------------
------------------------------------------------------------
------------------------------------------------------------
-------------------SEGTRKNRFVGQLIEPLRRVLERHHLFGAWQLTSTTPRAVF
NIFRSKVDK-APVELHSHYPGLKKMYDILADLWLQRYG-RMKRLTEDEMASAINRRGAMG
YQM-DNRNYGDLGAYWDSGDWKQDVNTFKTA-L--LSGTPT-HAV-YNTTAKKEKTK---
------NLTRQVNKGSRIIQYLPADARLYELKVLGGLHK----YL--EK-CGWSVAG---
---QGLYKYGDRVKRSMD---------ATGAAISEDVAGWDTKISKGLLTLESHMFTRLA
EDEEM--AREIHHL-YRLYADPHMVVQREIE-GEVHDVLLRGRGQVSSGRQPTYAANTIT
NFITTTYGMAVTLGIPEAD---------WPRLIRDLTDERGNRRL--------LVSGDDK
VLFLK---------GNEARVYAASAYQISNDMGLVRKDMALEQESEIIVDVKEISFCSHR
YWPVKY---GDET---------------------HYMPVRDVGEIFAKATMALGVYKDDM
TQ-------------------EAWARVQGLNMLVNYHHIPECRMLALAILSVTR------
-------------------------------IGLNLKG-ITKGWMMSTEWL----RDDLA
PDTIHALI----------TDGRTSGWEQLGYVD---------------FKDRKGI-----
----LLRPDTSYK---NW------------------------------------------
------RRDLPEKVRQLR-E---DGQYR--------------------------------
--DWL-QKMAVFG---------------------------
>OK345271
------------------------------------------------------------
------------------------------------------------------------
------------------------------------------------------------
------------------------------------------------------------
------------------------------------------------------------
------------------------------------------------------------
------------------------------------------------------------
-------------------SEGTRKNRFVGQLIEPLRRVLERHHLFGAWQLTSTTPRAVF
NIFRSKVDK-APVELHSHYPGLKKMYDILADLWLKRYG-RMKRLTEDEMASAINRRGAMG
YQM-DNRNYGDLGAYWDSGDWKQDLNKFKTA-L--LSGTPT-HAV-YNTTAKKEKTK---
------NLTRQVNKGSRIIQYLPADARLYELKVLGGLHK----YL--EK-CGWSVAG---
---QGLYKYGDRVKKSMD---------ATGAAISEDVAGWDTKISKGLLTLESHMFTRLA
EDEEM--AREIHHL-YRLYADPHMVVQREIE-GEVHDVLLRGRGQVSSGRQPTYAANTIT
NFITTTYGMAVTLGIPEAD---------WPRLIRDLTDERGNRRL--------LVSGDDK
VLFLR---------GD--------------------------------------------
------------------------------------------------------------
------------------------------------------------------------
------------------------------------------------------------
------------------------------------------------------------
------------------------------------------------------------
------------------------------------------------------------
----------------------------------------
>OM964471
------------------------------------------------------------
------------------------------------------------------------
------------------------------------------------------------
------------------------------------------------------------
------------------------------------------------------------
------------------------------------------------------------
------------------------------------------------------------
-------------------SEGTRRNRFVGQLIEPLRRVLERHHLFGAWQLTSTTPRAVF
NIFRSKVDR-APVELHSHYPGLKKMYDILADLWLERYG-SMKRLTEDEMASAINRRGAMG
YQM-DNKNYGDLGAYWDSGDWRQDVNTFKRA-L--LSGTPT-HAV-YNTTAKKEKTK---
------NLTRQVNKGSRIIQYLPADARLYELKVLGGLHK----YL--EK-CGWSVAG---
---QGLYKYGDRVKKSMD---------ATGAAIAEDVAGWDTKISKGLLTLESHMFTRLA
EDEEM--AREIHHL-YRLYADPHMVVQREIE-GEVHDVLLRGRGQVSSGRQPTYAANTIT
NFITTTYGMAVTLGIPEAD---------WPRLIRDLTDERGNRRL--------LVSGDDK
VLFLR---------GDEARVYASSAYRISNDMGLVRKDMALEQESEIIVDVKEISFCSHR
YWPVKY---GDEI---------------------HYMPVRDVGEIFAKATMALGVYKDDM
TQ-------------------EAWARVQGLNMLVNYHHIPECRMLALAILSVTR------
-------------------------------IGLNLKG-ITKGWMMSTEWL----RDDLA
PDTIHALI----------TGGRTSGWDQLGYVD---------------FKDRKGI-----
----LLRPDTSYK---NW------------------------------------------
------RRDLPEKVRQLR-E---DGQYK--------------------------------
--DWL-QKMAVFG---------------------------
>OP921096
------------------------------------------------------------
------------------------------------------------------------
------------------------------------------------------------
------------------------------------------------------------
------------------------------------------------------------
------------------------------------------------------------
------------------------------------------------------------
---------------------------------------LERSHVFGAWQLTSTTPRAVF
NIFRSKVDK-APRELHDHYPGLKMLYEILADLWLKRVG-KLRRLSEEEMAAAINRRGTMG
YQM-ENRGYTDLGSYWDSGEWRQDVNTFKQS-L--LAGTPT-HAV-YNTTAKKEKTK---
------NLTRQVNKGSRIIQYLPADARLYELRVLGGLHR----FL--EA-SDWSVAG---
---QGLYRYGDRVKKAMN---------ATGAAIAEDIAGWDTKVSKGLLTLEAHMFCRLA
EDAEM--EKEIHSL-YRLYANPYMVVQREIE-GEVHDVLLRGRGQVSSGRQPTYAANTIT
NFVTTVYGMARALDIPEAD---------WPELVRNLTDGSGDRRL--------LVSGDDK
VLFLR---------GDEARTYSKKAFRYGNDMGLVRKDMGLEQESEIIADVREISFCSHQ
YWPVRY---GDEV---------------------HYMPVRDVGEIMAKASMSLGVYRDDT
TQ-------------------EAWARVQGFNMLVNYHHIPECRMLALAILSATR------
-------------------------------VGLNLKG-IAKGWMMDTEWL----RDDLG
PDTIHALV----------TDGRTQGWNQLGYVD---------------YGCRKGL-----
----LLTPDKQYK---NW------------------------------------------
------RRGLKDTINSLRVE---GGNYK--------------------------------
--DWM-NKMAVFN---------------------------
>KM521571
------------------------------------------------------------
------------------------------------------------WKSHGVY-----
------------------------------------------------------------
------------------------------------------------------------
------------------------------------------------------------
------------------------------------------------------------
-----------------------------------------------------------P
VGN--------------RGSSNTNIPALAAQLT---KGLVDNLPGLTSWLATDTTPRGFS
KTFLQKIDI-APGESNPYEDELIEIYQAKADYYKSIGF-KYREYSWEEVQQLANKQGAAH
YI---DIHYSNISDFFKNPDWITICEKVRSD-L--QSGTPT-QAI-FSAIGKREKKL---
--------SPHGPKGSRMVAFLPIAMRLLELKIFGNLSE----ITHPEM-NHFAVGG---
---LGLHDLGMRIEERW-----------VAAAESTDIAAFDTRIGLVWQSLECMFLMRLG
----L--PNIVKSM-YRLYAFPHVLIPYPGV--YTRSELVEGRGQRMSGSKVTYDMNTET
RNNITILRWVKALNIPTSE---------ISLFVHEIMKPNNIWN---IH---GVTSGDDE
TSMFP---------HELAAKFSGT-FNIFHEIGFPRKDIPASMPNPIITEITDVEFCSHS
YERITY---YQESTGET---------------AYRYMPTRSVHEIIGKARIWLGGAHTGL
ES-------------------EAWISAQGNNLLVNYHHLRTCRALGMAYKAISN------
-------------------------------PKLILTA--NGSSFLKREWM----REGEI
LDVINAILFGESTRYP-KPNFSVEKLRHLGYL-----------------HVHRET-----
----GYDPDSMKRSRANW------------------------------------------
------RDRLKPLCQEIITKFDTGGSME--------------------------------
----------------------------------------
>B_BLTV4
------------------------------------------------------------
------------------------------------------------------------
------------------------------------------------------------
------------------------------------------------------------
------------------------------------------------------------
------------------------------------------------------------
------------------------------------------------------------
------------------------------------------------------------
--------------------------------------------TFEEARTIINKQSAAG
ML----DDWPNMEAFLNDPRAKDICEEAIQK-L--YRGENVVEYY-NTVHNKVESK-VSD
NI------------RPRLINYGSIVARVCDHMLFGPFVKLHYGGTK----LFKHASGG--
---TPIAEMGDRIKKNWDHWASKCVGDEEPVAAVGDASRWDHSMYPALMALEAEFVSSFY
DKE---HWPAIQAALEHVCWPICF---------TRLGFVFTNPGQRMSGHVFTWM-NSFL
NAVLHEWGWKKTLNIPLDA---------------------NLDDYLTF-----EVDGDDN
YHISTTSVINAESMEQLRLNMASVNIKIRS---------KTFDGYRITDRVDDIDYLSHY
YAPTLI---RCEAHDSGARPPTTETGVTSTWHKEKYLPVRPIDEILGKWCFTIKHSTTRD
SAYTSLKDVCGQEVSLLNKTGLDIESSKALSYLLQYPHIRTVRVMAITILSQT-------
------------------------------------------------------------
------------------------------------------------------------
------------------------------------------------------------
------------------------------------------------------------
----------------------------------------
>D_TBEV
-------------------------------------------------QYGETW-----
-------------------HVDREHPYR-------------------TWQYWGSYRTAP-
------------------------------------------------------------
------------------------------------------------------------
------------------------------------------------------------
------------------------------------------------------------
------------------------------------------------------------
-----------------TGSAASLINGVVKLLSWP----WNAREDVVRMAMTDTTAFGQQ
RVFKEKVDTKAQEPQPGTKVIMRAVNDWILERL-AQKS-KPRMCSKEEFIAKVKSSAALG
AWSDEQNRWSSAKEAVEDPVFWQLVDEERER-H--LAGRCA-HCV-YNMMGKREKKL---
------GEFGV-AKGSRAIWYMWLGSRFLEFEALGFLNED--HWASRES-SGAGVEG---
---ISLNYLGWHLKRLSTL--------EGGLFYADDTAGWDTKVTNADLEDEEQILRYME
GEH----KQLAATIMQKAYHAKVVKVARPSRDGGCIMDVITRRDQRGSGQVVTYALNTLT
NIKVQLIRMMEGEGVIEAADAH----NPRLLRVERWLKEHGEERLGRM-----LVSGDDC
VVRPI---------DD---RFGKA-LYFLNDMAKTRKDIGEWEHSVGFSSWEAVPFCSHH
FHELVM---KDGRA--------------------LIVPCRDQDELVGRARVSPGCGWSVR
ET-------------------ACLSKAYGQMWLLSYFHRRDLRTLGLAICSAVP------
-------------------------------VDWVPTGRTTWSIHASGAWM----TTEDM
LDVWNRVWILDNPFM--QNKERVTEWRDIPYL-----------------PKAQDM-----
----LCSSLVGRRERAEW------------------------------------------
------AKNIWGAVEKVRKMIGPE------------------------------------
----------------------------------------
>E_BLTV4
------------------------------------------------------------
------------------------------------------------------------
------------------------------------------------------------
------------------------------------------------------------
------------------------------------------------------------
------------------------------------------------------------
------------------------------------------------------------
------------------------------------------------------------
--------------------------------------------TFEEARVIINKQSAAG
ML----DEWSNMEAFLNDPRAKDICEEAIQK-L--YRGENVVEYY-NTVHNKVESK-VSD
NI------------RPRLINYGSIVARVCDHMLFGPFVKLHYGGTK----LFKHASGG--
---TPIAEMGDRIKKHWDHWTSKCVGDEEPVAAVGDASRWDHSMYPALMALEAEFVSSFY
DKE---HWPAIQAALEHVCWPLCF---------TRLGFVFTNPGQRMSGHVFTWM-NSFL
NAVLHEWGWKKTLNIPLEA---------------------DLDDYLTF-----EVDGDDN
YHISTTSVINAESMEQLRQNMASVNIKIRS---------KTFDGYRITDRVDDIDYLSHY
YAPTLI---KCEAHEPGARPPTTETGVTGSWHKEKYLPVRPIDEILGKWCFTIKHSTTRD
SAYTSLKDVCGQEVSLLNKTGLDIESSKALSYLLQYPHIRTVRVMAITILSQT-------
------------------------------------------------------------
------------------------------------------------------------
------------------------------------------------------------
------------------------------------------------------------
----------------------------------------
>K_ALSV
------------------------------------------------------------
------------------------------------------------------------
------------------------------------------------------------
------------------------------------------------------------
------------------------------------------------------------
------------------------------------------------------------
------------------------------------------------------------
---------------------------------------LERSHVFGAWQLTSTTPRAVF
NIFRSKVDK-APRELHDHYPGLKRFYEILADLWLKRVG-RLRRLSEEEMAAAINRRGTMG
YQM-ENRGYTDLGSYWDSGEWRQDVNTFKQS-L--LAGTPT-HAV-YNTTAKKEKTK---
------NLTRQVNKGSRIIQYLPADARLYELRVLGGLHR----FL--EA-SDWSVAG---
---QGLYKYGDRVKKAMN---------ATGAAIAEDIAGWDTKVSKGLLTLEAHMFCRLA
EDAEM--EKEIHSL-YRLYANPYMVVQREIE-GEVHDVLLRGRGQVSSGRQPTYAANTIT
NFVTTVYGMARALDIPEAD---------WPELVRSLTDGSGDRRL--------LVSGDDK
VLFLR---------GDEARTYSKKAFRYGNDMGLVRKDMGLEQESEIITDVREISFCSHQ
YWPVKY---GDEV---------------------HYMPVRDVGEIMAKASMSLGVYRDDT
TQ-------------------EAWARVQGFNMLVNYHHIPECRMLALAILSATR------
-------------------------------VGLNLKG-IAKGWMMDTEWL----RDDLG
PDTVHALV----------TDGRTQGWGQLGYVD---------------YGSRKGL-----
----LLTPDKQYK---HW------------------------------------------
------RRGLKDTINSLRVE---GGNYK--------------------------------
--DWM-NKMAVFN---------------------------
>K_TBEV
-------------------------------------------------QYGETW-----
-------------------HMDREHPYR-------------------TWQYWGSYRTAP-
------------------------------------------------------------
------------------------------------------------------------
------------------------------------------------------------
------------------------------------------------------------
------------------------------------------------------------
-----------------TGSAASLINGVVKLLSWP----WNAREDVVRMAMTDTTAFGQQ
RVFKEKVDTKAQEPQPGTKVIMRAVNDWILERL-ARKS-KPRMCSREEFIAKVKSNAALG
AWSDEQNRWSSAKEAVEDPAFWQLVDEERER-H--LAGRCA-HCV-YNMMGKREKKL---
------GEFGV-AKGSRAIWYMWLGSRFLEFEALGFLNED--HWASRGS-SGSGVEG---
---ISLNYLGWYLKGLSTL--------EGGLFYADDTAGWDTKVTNADLEDEEQLLRYME
GEH----KQLAATIMQKAYHAKVVKVARPSRDGGCIMDVITRRDQRGSGQVVTYALNTLT
NIKVQLIRMMEGEGVIEASDAH----NPRLLRVERWLRDHGEERLGRM-----LVSGDDC
VVRPL---------DD---RFGRA-LYFLNDMAKTRKDIGEWEHSAGFSNWEEVPFCSHH
FHELVM---KDGRA--------------------LIVPCRDQDELVGRARVSPGCGWSVR
ET-------------------ACLSKAYGQMWLLSYFHRRDLRTLGLAICSAVP------
-------------------------------IDWVPTGRTTWSIHASGAWM----TTEDM
LDVWNRVWILDNPFM--HSKEKIVEWRDVPYL-----------------PKSHDM-----
----LCSSLVGRKERAEW------------------------------------------
------ARNIWGAVEKVRKMIGQE------------------------------------
----------------------------------------
