# Supplementary material for: Metatranscriptomic analysis reveals the diversity of RNA viruses in ticks in Inner Mongolia, China
Source: PLoS Negl Trop Dis. 2024 Dec 11;18(12):e0012706. doi: 10.1371/journal.pntd.0012706 (PMC11634002; doi:10.1371/journal.pntd.0012706)
Supplement: S1 File — (ZIP) [file pntd.0012706.s005.zip › S1 File/Flaviviridae/Flaviviridae_rdrp_m.fas.log]

IQ-TREE multicore version 1.6.12 for Linux 64-bit built Mar 16 2020
Developed by Bui Quang Minh, Nguyen Lam Tung, Olga Chernomor,
Heiko Schmidt, Dominik Schrempf, Michael Woodhams.

Host:    DESKTOP-5FPH2QN (AVX2, FMA3, 100 GB RAM)
Command: iqtree -s flv_rdrp_m.fas -m MFP -bb 1000 -nt 32
Seed:    19701 (Using SPRNG - Scalable Parallel Random Number Generator)
Time:    Sun Apr 21 15:47:15 2024
Kernel:  AVX+FMA - 32 threads (36 CPU cores detected)

Reading alignment file flv_rdrp_m.fas ... Fasta format detected
Alignment most likely contains protein sequences
Alignment has 143 sequences with 1300 columns, 953 distinct patterns
751 parsimony-informative, 108 singleton sites, 441 constant sites
           Gap/Ambiguity  Composition  p-value
   1  AB003289    56.38%    failed      0.18%
   2  AB003292    56.38%    failed      0.18%
   3  AB021287    56.38%    failed      0.67%
   4  AB114858    55.08%    passed     88.06%
   5  AF009606    54.54%    failed      0.10%
   6  AF037405    56.77%    passed     11.48%
   7  AF070476    55.69%    failed      1.69%
   8  AF144617    55.23%    passed     16.15%
   9  AF144692    55.46%    passed     62.33%
  10  AF160193    54.62%    passed     63.58%
  11  AF161266    54.31%    passed     37.80%
  12  AF253419    54.54%    passed     36.02%
  13  AF311056    54.54%    passed     39.51%
  14  AF326573    54.46%    passed     50.50%
  15  AF331718    54.54%    passed     35.97%
  16  AJ242984    55.69%    passed     52.43%
  17  AJ299445    55.69%    passed     43.07%
  18  AY193805    54.54%    passed     25.59%
  19  AY196904    56.38%    failed      0.20%
  20  AY323490    54.54%    passed     42.10%
  21  AY453411    54.31%    passed     67.42%
  22  AY632535    54.46%    passed     40.18%
  23  AY632536    54.92%    passed     79.86%
  24  AY632539    55.00%    passed     60.67%
  25  AY632540    55.31%    passed     36.23%
  26  AY632541    55.23%    passed     42.33%
  27  AY632545    54.31%    passed     31.35%
  28  AY781152    59.08%    passed     20.69%
  29  AY949771    56.38%    failed      0.26%
  30  D00246      54.31%    passed     38.92%
  31  D00944      54.54%    failed      1.47%
  32  D10988      54.54%    passed      5.07%
  33  D17763      54.54%    failed      3.44%
  34  D63821      54.54%    failed      4.48%
  35  D63822      54.54%    passed     10.67%
  36  D87713      56.38%    failed      0.21%
  37  D90208      54.54%    failed      0.48%
  38  DQ235144    55.00%    passed     20.99%
  39  DQ235145    54.54%    passed     43.13%
  40  DQ235146    54.54%    passed     46.86%
  41  DQ235149    55.31%    passed     11.02%
  42  DQ235150    55.15%    passed     30.55%
  43  DQ235151    54.54%    passed     43.67%
  44  DQ235152    54.54%    passed     25.39%
  45  DQ235153    54.54%    passed     45.17%
  46  DQ525916    54.31%    passed     42.22%
  47  DQ837641    54.46%    passed     79.06%
  48  DQ837642    55.08%    passed     93.02%
  49  DQ859056    55.00%    passed     94.26%
  50  DQ859057    55.08%    passed     96.28%
  51  DQ859060    55.00%    passed     88.73%
  52  DQ859062    55.08%    passed     96.04%
  53  DQ859065    55.08%    passed     95.87%
  54  DQ859066    55.08%    passed     96.74%
  55  DQ859067    55.08%    passed     96.92%
  56  EF100713    59.08%    failed      0.02%
  57  EF108306    55.92%    passed      9.68%
  58  EU707555    55.00%    passed     74.59%
  59  FJ040215    55.46%    passed     16.28%
  60  FJ527854    56.77%    failed      1.35%
  61  GU566734    55.69%    failed      0.20%
  62  GU814265    54.54%    passed      6.97%
  63  JF895923    54.31%    passed     24.34%
  64  JX236040    54.85%    passed     57.17%
  65  JX428945    59.08%    failed      2.68%
  66  KC145265    53.92%    passed      5.06%
  67  KC410872    55.23%    failed      0.28%
  68  KC411777    55.85%    failed      0.24%
  69  KC411784    55.00%    passed     12.32%
  70  KC411806    54.92%    passed     74.76%
  71  KC551800    54.54%    passed     24.35%
  72  KC796074    54.54%    passed     44.45%
  73  KC796076    54.85%    failed      1.75%
  74  KC796077    54.08%    failed      0.69%
  75  KC796078    54.62%    passed     33.45%
  76  KC796080    55.77%    passed      7.61%
  77  KC796088    59.08%    passed     32.99%
  78  KC815310    55.15%    passed     19.07%
  79  KC815311    54.85%    failed      2.54%
  80  KF815939    54.38%    passed      5.76%
  81  KF917536    54.31%    passed     25.71%
  82  KJ469371    55.69%    passed     64.86%
  83  KJ776791    54.46%    passed     40.91%
  84  KJ950914    54.92%    failed      0.00%
  85  KJ950938    55.15%    passed      5.36%
  86  KJ950939    55.38%    passed     59.80%
  87  KP325401    54.77%    failed      0.05%
  88  KP641127    55.46%    failed      4.84%
  89  KR011347    55.46%    failed      3.83%
  90  KT439329    56.23%    failed      1.22%
  91  KU351669    56.77%    failed      0.02%
  92  KX377337    54.46%    passed     40.91%
  93  KX905133    55.15%    passed      5.98%
  94  KY370100    55.23%    failed      0.00%
  95  KY370101    56.08%    failed      0.00%
  96  KY436034    59.08%    failed      1.04%
  97  KY766069    54.46%    passed     40.91%
  98  L06436      54.54%    passed     36.38%
  99  L40361      54.54%    passed     47.14%
 100  M12294      54.31%    passed     42.48%
 101  M18370      54.31%    passed     63.04%
 102  M31182      56.31%    passed      7.72%
 103  M62321      54.54%    failed      0.22%
 104  M93130      55.15%    passed     37.32%
 105  M96751      56.31%    passed     12.84%
 106  MH282908    54.38%    failed      0.00%
 107  MK618726    59.08%    failed      0.78%
 108  MK636874    70.15%    failed      0.47%
 109  MK910227    66.85%    failed      1.33%
 110  MW561976    68.62%    passed     59.26%
 111  MZ664274    56.54%    passed     40.77%
 112  ON811700    68.62%    passed     48.97%
 113  U18059      56.69%    failed      4.86%
 114  U22303      56.00%    failed      1.24%
 115  U22304      54.62%    failed      4.62%
 116  U27495      54.54%    passed     34.41%
 117  U44402      56.38%    failed      0.25%
 118  U45966      56.38%    failed      0.26%
 119  U63715      56.46%    failed      0.30%
 120  U87411      54.54%    passed     18.53%
 121  U88536      54.54%    passed     51.22%
 122  U94421      55.54%    failed      2.73%
 123  X03700      54.31%    passed     68.41%
 124  X87939      56.54%    failed      2.00%
 125  Y07863      54.54%    passed     45.21%
 126  Y12083      54.54%    failed      2.66%
 127  Y13184      54.54%    failed      0.46%
 128  MN764158    67.15%    failed      3.20%
 129  MW023847    57.92%    failed      2.17%
 130  MW525322    58.77%    passed     21.61%
 131  MW094141    29.62%    failed      2.53%
 132  NC_028398   56.15%    passed     26.19%
 133  NC_028400   55.15%    failed      0.09%
 134  NC_034222   57.23%    passed     19.00%
 135  OK345271    73.23%    passed     36.70%
 136  OM964471    57.23%    passed     15.53%
 137  OP921096    58.69%    passed     13.90%
 138  KM521571    56.38%    failed      0.05%
 139  B_BLTV4     68.62%    passed     42.54%
 140  D_TBEV      54.54%    passed     49.33%
 141  E_BLTV4     68.62%    passed     59.13%
 142  K_ALSV      58.69%    passed     17.97%
 143  K_TBEV      54.54%    passed     35.43%
WARNING: 142 sequences contain more than 50% gaps/ambiguity
****  TOTAL       56.00%  50 sequences failed composition chi2 test (p-value<5%; df=19)
NOTE: KX377337 is identical to KJ776791 but kept for subsequent analysis
NOTE: 1 identical sequences (see below) will be ignored for subsequent analysis
NOTE: KY766069 (identical to KJ776791) is ignored but added at the end

For your convenience alignment with unique sequences printed to flv_rdrp_m.fas.uniqueseq.phy

NOTE: Restoring information from model checkpoint file flv_rdrp_m.fas.model.gz

CHECKPOINT: Initial tree restored
NOTE: ModelFinder requires 217 MB RAM!
ModelFinder will test 546 protein models (sample size: 1300) ...
 No. Model         -LnL         df  AIC          AICc         BIC
  1  Dayhoff       79476.779    281 159515.558   159671.240   160968.361
  2  Dayhoff+I     78977.426    282 158518.852   158675.796   159976.826
  3  Dayhoff+G4    76452.249    282 153468.497   153625.441   154926.471
  4  Dayhoff+I+G4  76342.015    283 153250.029   153408.242   154713.173
  5  Dayhoff+R2    77190.900    283 154947.801   155106.013   156410.944
  6  Dayhoff+R3    76591.671    285 153753.341   153914.110   155226.825
  7  Dayhoff+R4    76406.952    287 153387.903   153551.255   154871.728
  8  Dayhoff+R5    76311.840    289 153201.680   153367.641   154695.845
  9  Dayhoff+R6    76288.533    291 153159.066   153327.661   154663.571
 10  Dayhoff+R7    76270.084    293 153126.167   153297.424   154641.012
 11  Dayhoff+R8    76259.835    295 153109.670   153283.615   154634.856
 12  Dayhoff+R9    76251.327    297 153096.654   153273.313   154632.180
 13  Dayhoff+R10   76247.812    299 153093.624   153273.024   154639.490
 14  Dayhoff+F     79070.906    300 158741.812   158922.593   160292.848
 15  Dayhoff+F+I   78579.377    301 157760.754   157942.922   159316.960
 16  Dayhoff+F+G4  76071.165    301 152744.330   152926.498   154300.536
 17  Dayhoff+F+I+G4 75963.252    302 152530.504   152714.067   154091.880
 18  Dayhoff+F+R2  76796.070    302 154196.140   154379.702   155757.516
 19  Dayhoff+F+R3  76209.812    304 153027.625   153213.997   154599.341
 20  Dayhoff+F+R4  76028.211    306 152668.421   152857.630   154250.478
 21  Dayhoff+F+R5  75940.228    308 152496.456   152688.529   154088.853
 22  Dayhoff+F+R6  75916.446    310 152452.891   152647.856   154055.628
 23  Dayhoff+F+R7  75897.996    312 152419.992   152617.876   154033.069
 24  Dayhoff+F+R8  75887.762    314 152403.524   152604.357   154026.942
 25  Dayhoff+F+R9  75879.015    316 152390.031   152593.840   154023.789
 26  Dayhoff+F+R10 75875.513    318 152387.025   152593.839   154031.123
 27  mtMAM         89513.069    281 179588.138   179743.820   181040.942
 28  mtMAM+I       89135.280    282 178834.561   178991.505   180292.534
 29  mtMAM+G4      83172.503    282 166909.006   167065.950   168366.980
 30  mtMAM+I+G4    83127.592    283 166821.184   166979.396   168284.327
 31  mtMAM+R2      84815.011    283 170196.023   170354.235   171659.166
 32  mtMAM+R3      83617.715    285 167805.431   167966.200   169278.915
 33  mtMAM+R4      83235.359    287 167044.717   167208.069   168528.542
 34  mtMAM+R5      83087.052    289 166752.104   166918.064   168246.268
 35  mtMAM+R6      83032.253    291 166646.505   166815.101   168151.010
 36  mtMAM+R7      83000.983    293 166587.966   166759.222   168102.811
 37  mtMAM+R8      82980.897    295 166551.795   166725.739   168076.980
 38  mtMAM+R9      82980.739    297 166555.477   166732.136   168091.003
 40  mtMAM+F       84684.814    300 169969.627   170150.408   171520.663
 41  mtMAM+F+I     84246.613    301 169095.227   169277.395   170651.433
 42  mtMAM+F+G4    79508.655    301 159619.309   159801.477   161175.515
 43  mtMAM+F+I+G4  79431.787    302 159467.573   159651.136   161028.949
 44  mtMAM+F+R2    80731.397    302 162066.793   162250.356   163628.169
 45  mtMAM+F+R3    79817.013    304 160242.025   160428.397   161813.742
 46  mtMAM+F+R4    79531.689    306 159675.379   159864.587   161257.435
 47  mtMAM+F+R5    79408.608    308 159433.217   159625.289   161025.613
 48  mtMAM+F+R6    79355.954    310 159331.908   159526.873   160934.645
 49  mtMAM+F+R7    79326.181    312 159276.362   159474.247   160889.439
 50  mtMAM+F+R8    79307.355    314 159242.710   159443.542   160866.127
 51  mtMAM+F+R9    79307.347    316 159246.693   159450.502   160880.451
 53  JTT           78893.197    281 158348.395   158504.076   159801.198
 54  JTT+I         78451.533    282 157467.065   157624.009   158925.039
 55  JTT+G4        75866.231    282 152296.463   152453.407   153754.436
 56  JTT+I+G4      75778.572    283 152123.143   152281.356   153586.287
 57  JTT+R2        76606.406    283 153778.812   153937.024   155241.956
 58  JTT+R3        75991.772    285 152553.545   152714.314   154027.029
 59  JTT+R4        75833.039    287 152240.077   152403.429   153723.902
 60  JTT+R5        75750.009    289 152078.019   152243.979   153572.184
 61  JTT+R6        75729.879    291 152041.757   152210.353   153546.262
 62  JTT+R7        75719.071    293 152024.142   152195.399   153538.987
 63  JTT+R8        75713.843    295 152017.686   152191.631   153542.872
 66  JTT+F         78799.195    300 158198.391   158379.171   159749.427
 67  JTT+F+I       78357.842    301 157317.683   157499.852   158873.889
 68  JTT+F+G4      75793.545    301 152189.090   152371.258   153745.296
 69  JTT+F+I+G4    75704.901    302 152013.801   152197.364   153575.177
 70  JTT+F+R2      76528.162    302 153660.324   153843.886   155221.700
 71  JTT+F+R3      75920.444    304 152448.887   152635.259   154020.603
 72  JTT+F+R4      75759.373    306 152130.745   152319.954   153712.802
 73  JTT+F+R5      75677.308    308 151970.616   152162.689   153563.013
 74  JTT+F+R6      75657.731    310 151935.463   152130.427   153538.200
 75  JTT+F+R7      75646.869    312 151917.738   152115.622   153530.815
 76  JTT+F+R8      75641.686    314 151911.373   152112.205   153534.790
 79  WAG           77776.299    281 156114.598   156270.279   157567.401
 80  WAG+I         77357.081    282 155278.162   155435.106   156736.136
 81  WAG+G4        75151.678    282 150867.355   151024.299   152325.329
 82  WAG+I+G4      75063.379    283 150692.758   150850.971   152155.902
 83  WAG+R2        75755.008    283 152076.015   152234.228   153539.159
 84  WAG+R3        75260.302    285 151090.604   151251.373   152564.088
 85  WAG+R4        75092.216    287 150758.431   150921.783   152242.256
 86  WAG+R5        75020.972    289 150619.944   150785.905   152114.109
 87  WAG+R6        75007.437    291 150596.873   150765.469   152101.378
 88  WAG+R7        74997.804    293 150581.608   150752.864   152096.453
 89  WAG+R8        74993.204    295 150576.408   150750.352   152101.593
 92  WAG+F         77612.966    300 155825.932   156006.712   157376.967
 93  WAG+F+I       77198.604    301 154999.208   155181.376   156555.414
 94  WAG+F+G4      74997.974    301 150597.947   150780.116   152154.153
 95  WAG+F+I+G4    74911.313    302 150426.626   150610.189   151988.002
 96  WAG+F+R2      75598.464    302 151800.928   151984.490   153362.304
 97  WAG+F+R3      75107.289    304 150822.578   151008.950   152394.295
 98  WAG+F+R4      74936.976    306 150485.952   150675.161   152068.009
 99  WAG+F+R5      74870.270    308 150356.540   150548.613   151948.937
100  WAG+F+R6      74856.697    310 150333.395   150528.359   151936.132
101  WAG+F+R7      74846.987    312 150317.974   150515.858   151931.051
102  WAG+F+R8      74842.723    314 150313.447   150514.279   151936.864
105  cpREV         78563.939    281 157689.878   157845.560   159142.682
106  cpREV+I       78107.334    282 156778.668   156935.612   158236.642
107  cpREV+G4      75808.005    282 152180.010   152336.954   153637.984
108  cpREV+I+G4    75728.469    283 152022.938   152181.150   153486.081
109  cpREV+R2      76445.784    283 153457.569   153615.781   154920.713
110  cpREV+R3      75935.146    285 152440.291   152601.060   153913.775
111  cpREV+R4      75742.897    287 152059.794   152223.146   153543.618
112  cpREV+R5      75681.853    289 151941.707   152107.667   153435.871
113  cpREV+R6      75665.529    291 151913.058   152081.654   153417.563
114  cpREV+R7      75654.562    293 151895.125   152066.381   153409.970
115  cpREV+R8      75649.492    295 151888.983   152062.927   153414.168
118  cpREV+F       78260.905    300 157121.809   157302.590   158672.845
119  cpREV+F+I     77781.939    301 156165.877   156348.045   157722.083
120  cpREV+F+G4    75513.612    301 151629.224   151811.392   153185.430
121  cpREV+F+I+G4  75434.081    302 151472.162   151655.724   153033.538
122  cpREV+F+R2    76168.310    302 152940.620   153124.182   154501.996
123  cpREV+F+R3    75658.160    304 151924.320   152110.692   153496.037
124  cpREV+F+R4    75446.875    306 151505.750   151694.958   153087.806
125  cpREV+F+R5    75386.307    308 151388.614   151580.686   152981.011
126  cpREV+F+R6    75369.103    310 151358.205   151553.170   152960.942
127  cpREV+F+R7    75357.170    312 151338.339   151536.224   152951.417
128  cpREV+F+R8    75351.584    314 151331.169   151532.001   152954.586
131  mtREV         84522.286    281 169606.572   169762.253   171059.375
132  mtREV+I       84167.576    282 168899.152   169056.096   170357.126
133  mtREV+G4      80230.450    282 161024.900   161181.844   162482.874
134  mtREV+I+G4    80180.246    283 160926.492   161084.705   162389.636
135  mtREV+R2      81121.473    283 162808.946   162967.159   164272.090
136  mtREV+R3      80431.783    285 161433.565   161594.334   162907.049
137  mtREV+R4      80222.011    287 161018.021   161181.373   162501.846
138  mtREV+R5      80141.578    289 160861.155   161027.116   162355.320
139  mtREV+R6      80123.480    291 160828.960   160997.555   162333.464
140  mtREV+R7      80110.635    293 160807.269   160978.526   162322.114
141  mtREV+R8      80105.622    295 160801.243   160975.188   162326.429
144  mtREV+F       80408.724    300 161417.449   161598.229   162968.485
145  mtREV+F+I     79989.705    301 160581.410   160763.579   162137.616
146  mtREV+F+G4    76790.602    301 154183.204   154365.373   155739.410
147  mtREV+F+I+G4  76712.614    302 154029.229   154212.792   155590.605
148  mtREV+F+R2    77586.200    302 155776.400   155959.963   157337.776
149  mtREV+F+R3    76967.569    304 154543.138   154729.510   156114.855
150  mtREV+F+R4    76765.244    306 154142.488   154331.697   155724.545
151  mtREV+F+R5    76690.368    308 153996.737   154188.810   155589.134
152  mtREV+F+R6    76671.273    310 153962.546   154157.510   155565.283
153  mtREV+F+R7    76655.489    312 153934.978   154132.863   155548.056
154  mtREV+F+R8    76648.403    314 153924.806   154125.638   155548.223
157  rtREV         78314.421    281 157190.843   157346.525   158643.647
158  rtREV+I       77926.750    282 156417.500   156574.444   157875.474
159  rtREV+G4      75226.255    282 151016.510   151173.454   152474.484
160  rtREV+I+G4    75152.241    283 150870.482   151028.694   152333.626
161  rtREV+R2      75942.028    283 152450.056   152608.269   153913.200
162  rtREV+R3      75356.636    285 151283.272   151444.041   152756.756
163  rtREV+R4      75193.952    287 150961.904   151125.256   152445.728
164  rtREV+R5      75119.029    289 150816.059   150982.019   152310.223
165  rtREV+R6      75104.813    291 150791.627   150960.222   152296.131
166  rtREV+R7      75092.697    293 150771.394   150942.651   152286.239
167  rtREV+R8      75088.352    295 150766.703   150940.647   152291.888
170  rtREV+F       77891.495    300 156382.989   156563.770   157934.025
171  rtREV+F+I     77507.298    301 155616.596   155798.764   157172.802
172  rtREV+F+G4    74795.675    301 150193.350   150375.519   151749.556
173  rtREV+F+I+G4  74722.427    302 150048.853   150232.416   151610.229
174  rtREV+F+R2    75512.840    302 151629.681   151813.244   153191.057
175  rtREV+F+R3    74927.766    304 150463.531   150649.903   152035.248
176  rtREV+F+R4    74767.289    306 150146.578   150335.786   151728.634
177  rtREV+F+R5    74690.121    308 149996.241   150188.314   151588.638
178  rtREV+F+R6    74674.981    310 149969.962   150164.926   151572.699
179  rtREV+F+R7    74663.171    312 149950.342   150148.226   151563.419
180  rtREV+F+R8    74658.403    314 149944.805   150145.638   151568.223
183  mtART         87337.797    281 175237.593   175393.275   176690.397
184  mtART+I       86996.561    282 174557.123   174714.066   176015.096
185  mtART+G4      81314.990    282 163193.980   163350.924   164651.954
186  mtART+I+G4    81276.759    283 163119.518   163277.731   164582.662
187  mtART+R2      82678.154    283 165922.308   166080.520   167385.451
188  mtART+R3      81760.874    285 164091.747   164252.516   165565.231
189  mtART+R4      81370.029    287 163314.058   163477.410   164797.882
190  mtART+R5      81256.626    289 163091.253   163257.213   164585.417
191  mtART+R6      81230.348    291 163042.695   163211.291   164547.200
192  mtART+R7      81208.585    293 163003.170   163174.426   164518.015
193  mtART+R8      81201.382    295 162992.764   163166.708   164517.949
194  mtART+R9      81172.950    297 162939.901   163116.559   164475.426
195  mtART+R10     81158.386    299 162914.772   163094.172   164460.638
196  mtART+F       82454.675    300 165509.351   165690.132   167060.387
197  mtART+F+I     82030.053    301 164662.106   164844.275   166218.312
198  mtART+F+G4    77517.356    301 155636.711   155818.880   157192.917
199  mtART+F+I+G4  77443.035    302 155490.070   155673.633   157051.446
200  mtART+F+R2    78626.946    302 157857.893   158041.455   159419.269
201  mtART+F+R3    77838.178    304 156284.356   156470.727   157856.072
202  mtART+F+R4    77544.127    306 155700.255   155889.463   157282.312
203  mtART+F+R5    77454.542    308 155525.084   155717.157   157117.481
204  mtART+F+R6    77437.099    310 155494.199   155689.163   157096.936
205  mtART+F+R7    77418.870    312 155461.739   155659.624   157074.816
206  mtART+F+R8    77408.256    314 155444.513   155645.345   157067.930
207  mtART+F+R9    77360.518    316 155353.036   155556.845   156986.794
208  mtART+F+R10   77344.787    318 155325.573   155532.387   156969.671
209  mtZOA         84217.385    281 168996.770   169152.452   170449.574
210  mtZOA+I       83878.009    282 168320.018   168476.962   169777.992
211  mtZOA+G4      79051.307    282 158666.615   158823.559   160124.588
212  mtZOA+I+G4    79009.779    283 158585.558   158743.771   160048.702
213  mtZOA+R2      80113.540    283 160793.080   160951.292   162256.224
214  mtZOA+R3      79352.918    285 159275.836   159436.605   160749.320
215  mtZOA+R4      79067.605    287 158709.210   158872.562   160193.034
216  mtZOA+R5      78986.409    289 158550.818   158716.779   160044.983
217  mtZOA+R6      78972.598    291 158527.197   158695.792   160031.702
218  mtZOA+R7      78957.538    293 158501.075   158672.332   160015.920
219  mtZOA+R8      78950.869    295 158491.737   158665.682   160016.923
222  mtZOA+F       80622.280    300 161844.561   162025.341   163395.596
223  mtZOA+F+I     80191.213    301 160984.427   161166.595   162540.633
224  mtZOA+F+G4    76416.094    301 153434.189   153616.357   154990.395
225  mtZOA+F+I+G4  76333.188    302 153270.377   153453.940   154831.753
226  mtZOA+F+R2    77384.551    302 155373.101   155556.664   156934.477
227  mtZOA+F+R3    76651.245    304 153910.490   154096.862   155482.206
228  mtZOA+F+R4    76411.984    306 153435.967   153625.176   155018.024
229  mtZOA+F+R5    76342.868    308 153301.736   153493.809   154894.133
230  mtZOA+F+R6    76320.666    310 153261.332   153456.296   154864.069
231  mtZOA+F+R7    76301.799    312 153227.599   153425.483   154840.676
232  mtZOA+F+R8    76295.541    314 153219.081   153419.914   154842.499
235  VT            77811.909    281 156185.818   156341.499   157638.621
236  VT+I          77418.170    282 155400.340   155557.284   156858.314
237  VT+G4         75206.764    282 150977.529   151134.473   152435.502
238  VT+I+G4       75126.420    283 150818.840   150977.053   152281.984
239  VT+R2         75806.177    283 152178.353   152336.566   153641.497
240  VT+R3         75307.403    285 151184.806   151345.576   152658.291
241  VT+R4         75161.885    287 150897.770   151061.122   152381.594
242  VT+R5         75088.781    289 150755.563   150921.523   152249.727
243  VT+R6         75081.777    291 150745.554   150914.149   152250.059
248  VT+F          77667.974    300 155935.949   156116.730   157486.985
249  VT+F+I        77276.955    301 155155.910   155338.078   156712.116
250  VT+F+G4       75094.267    301 150790.534   150972.702   152346.740
251  VT+F+I+G4     75013.988    302 150631.976   150815.538   152193.352
252  VT+F+R2       75685.845    302 151975.690   152159.253   153537.066
253  VT+F+R3       75194.463    304 150996.926   151183.298   152568.643
254  VT+F+R4       75036.686    306 150685.372   150874.580   152267.428
255  VT+F+R5       74975.636    308 150567.272   150759.345   152159.669
256  VT+F+R6       74968.766    310 150557.532   150752.496   152160.269
261  LG            77894.509    281 156351.018   156506.700   157803.822
262  LG+I          77490.183    282 155544.365   155701.309   157002.339
263  LG+G4         74771.351    282 150106.702   150263.646   151564.676
264  LG+I+G4       74689.787    283 149945.574   150103.787   151408.718
265  LG+R2         75505.392    283 151576.785   151734.997   153039.928
266  LG+R3         74908.757    285 150387.514   150548.283   151860.998
267  LG+R4         74742.990    287 150059.981   150223.333   151543.805
268  LG+R5         74669.458    289 149916.917   150082.877   151411.081
269  LG+R6         74658.248    291 149898.496   150067.092   151403.001
270  LG+R7         74642.027    293 149870.053   150041.310   151384.898
271  LG+R8         74638.940    295 149867.879   150041.823   151393.064
274  LG+F          77722.607    300 156045.215   156225.996   157596.251
275  LG+F+I        77324.229    301 155250.457   155432.626   156806.663
276  LG+F+G4       74658.430    301 149918.860   150101.028   151475.066
277  LG+F+I+G4     74579.462    302 149762.924   149946.486   151324.300
278  LG+F+R2       75377.239    302 151358.479   151542.042   152919.855
279  LG+F+R3       74790.991    304 150189.983   150376.355   151761.699
280  LG+F+R4       74629.515    306 149871.030   150060.239   151453.087
281  LG+F+R5       74555.508    308 149727.015   149919.088   151319.412
282  LG+F+R6       74544.357    310 149708.714   149903.679   151311.451
283  LG+F+R7       74529.550    312 149683.100   149880.985   151296.178
284  LG+F+R8       74526.736    314 149681.471   149882.304   151304.889
287  DCMut         79474.638    281 159511.276   159666.958   160964.080
288  DCMut+I       78975.971    282 158515.943   158672.887   159973.916
289  DCMut+G4      76453.237    282 153470.475   153627.419   154928.449
290  DCMut+I+G4    76343.345    283 153252.689   153410.902   154715.833
291  DCMut+R2      77190.644    283 154947.288   155105.501   156410.432
292  DCMut+R3      76593.776    285 153757.552   153918.322   155231.036
293  DCMut+R4      76405.890    287 153385.779   153549.131   154869.603
294  DCMut+R5      76322.749    289 153223.498   153389.458   154717.662
295  DCMut+R6      76310.398    291 153202.796   153371.391   154707.301
296  DCMut+R7      76297.762    293 153181.523   153352.780   154696.368
297  DCMut+R8      76295.779    295 153181.557   153355.502   154706.743
300  DCMut+F       79067.378    300 158734.756   158915.537   160285.792
301  DCMut+F+I     78576.650    301 157755.299   157937.468   159311.505
302  DCMut+F+G4    76070.849    301 152743.698   152925.867   154299.904
303  DCMut+F+I+G4  75963.222    302 152530.444   152714.006   154091.820
304  DCMut+F+R2    76794.514    302 154193.028   154376.591   155754.404
305  DCMut+F+R3    76210.517    304 153029.034   153215.406   154600.750
306  DCMut+F+R4    76026.147    306 152664.293   152853.502   154246.350
307  DCMut+F+R5    75949.127    308 152514.255   152706.327   154106.651
308  DCMut+F+R6    75937.465    310 152494.930   152689.894   154097.667
309  DCMut+F+R7    75924.602    312 152473.203   152671.088   154086.280
310  DCMut+F+R8    75922.520    314 152473.041   152673.873   154096.458
313  PMB           77991.196    281 156544.392   156700.073   157997.195
314  PMB+I         77620.135    282 155804.271   155961.215   157262.245
315  PMB+G4        75405.369    282 151374.737   151531.681   152832.711
316  PMB+I+G4      75328.900    283 151223.799   151382.012   152686.943
317  PMB+R2        75974.803    283 152515.607   152673.820   153978.751
318  PMB+R3        75504.074    285 151578.148   151738.917   153051.632
319  PMB+R4        75352.536    287 151279.071   151442.423   152762.896
320  PMB+R5        75288.019    289 151154.038   151319.998   152648.202
321  PMB+R6        75281.641    291 151145.282   151313.877   152649.787
326  PMB+F         77909.215    300 156418.429   156599.210   157969.465
327  PMB+F+I       77527.362    301 155656.724   155838.893   157212.930
328  PMB+F+G4      75360.859    301 151323.718   151505.887   152879.924
329  PMB+F+I+G4    75281.415    302 151166.830   151350.393   152728.206
330  PMB+F+R2      75931.699    302 152467.398   152650.960   154028.774
331  PMB+F+R3      75461.123    304 151530.247   151716.619   153101.963
332  PMB+F+R4      75297.510    306 151207.019   151396.228   152789.076
333  PMB+F+R5      75239.343    308 151094.685   151286.758   152687.082
334  PMB+F+R6      75232.910    310 151085.821   151280.785   152688.558
339  HIVb          81715.460    281 163992.919   164148.601   165445.723
340  HIVb+I        81163.569    282 162891.139   163048.083   164349.112
341  HIVb+G4       77996.498    282 156556.997   156713.941   158014.971
342  HIVb+I+G4     77908.562    283 156383.124   156541.337   157846.268
343  HIVb+R2       78931.028    283 158428.055   158586.268   159891.199
344  HIVb+R3       78245.916    285 157061.832   157222.602   158535.316
345  HIVb+R4       77948.370    287 156470.740   156634.092   157954.565
346  HIVb+R5       77895.208    289 156368.415   156534.376   157862.580
347  HIVb+R6       77884.015    291 156350.030   156518.625   157854.535
348  HIVb+R7       77864.762    293 156315.523   156486.780   157830.369
349  HIVb+R8       77861.007    295 156312.013   156485.957   157837.198
352  HIVb+F        81630.649    300 163861.299   164042.079   165412.334
353  HIVb+F+I      81085.312    301 162772.624   162954.792   164328.830
354  HIVb+F+G4     77853.697    301 156309.393   156491.561   157865.599
355  HIVb+F+I+G4   77763.519    302 156131.038   156314.600   157692.414
356  HIVb+F+R2     78802.170    302 158208.339   158391.902   159769.715
357  HIVb+F+R3     78105.039    304 156818.078   157004.450   158389.794
358  HIVb+F+R4     77807.803    306 156227.606   156416.814   157809.662
359  HIVb+F+R5     77751.005    308 156118.009   156310.082   157710.406
360  HIVb+F+R6     77738.194    310 156096.387   156291.352   157699.124
361  HIVb+F+R7     77719.033    312 156062.066   156259.950   157675.143
362  HIVb+F+R8     77714.797    314 156057.595   156258.427   157681.012
365  HIVw          85486.391    281 171534.781   171690.463   172987.585
366  HIVw+I        84874.619    282 170313.237   170470.181   171771.211
367  HIVw+G4       81860.020    282 164284.039   164440.983   165742.013
368  HIVw+I+G4     81743.084    283 164052.169   164210.381   165515.313
369  HIVw+R2       82806.269    283 166178.537   166336.750   167641.681
370  HIVw+R3       82094.494    285 164758.988   164919.758   166232.472
371  HIVw+R4       81809.206    287 164192.411   164355.763   165676.236
372  HIVw+R5       81750.583    289 164079.166   164245.126   165573.330
373  HIVw+R6       81732.706    291 164047.412   164216.008   165551.917
374  HIVw+R7       81710.929    293 164007.857   164179.114   165522.702
375  HIVw+R8       81706.287    295 164002.573   164176.517   165527.759
378  HIVw+F        84316.184    300 169232.369   169413.150   170783.405
379  HIVw+F+I      83743.067    301 168088.135   168270.303   169644.341
380  HIVw+F+G4     80585.309    301 161772.617   161954.786   163328.823
381  HIVw+F+I+G4   80478.048    302 161560.095   161743.658   163121.471
382  HIVw+F+R2     81538.649    302 163681.298   163864.861   165242.674
383  HIVw+F+R3     80823.092    304 162254.185   162440.556   163825.901
384  HIVw+F+R4     80542.635    306 161697.271   161886.479   163279.327
385  HIVw+F+R5     80482.997    308 161581.993   161774.066   163174.390
386  HIVw+F+R6     80467.145    310 161554.290   161749.254   163157.027
387  HIVw+F+R7     80443.336    312 161510.672   161708.557   163123.749
388  HIVw+F+R8     80438.439    314 161504.878   161705.710   163128.295
391  JTTDCMut      78853.558    281 158269.116   158424.797   159721.919
392  JTTDCMut+I    78409.358    282 157382.717   157539.661   158840.691
393  JTTDCMut+G4   75840.539    282 152245.077   152402.021   153703.051
394  JTTDCMut+I+G4 75751.232    283 152068.465   152226.678   153531.609
395  JTTDCMut+R2   76578.483    283 153722.966   153881.179   155186.110
396  JTTDCMut+R3   75972.666    285 152515.332   152676.101   153988.816
397  JTTDCMut+R4   75783.261    287 152140.522   152303.874   153624.346
398  JTTDCMut+R5   75727.868    289 152033.737   152199.697   153527.901
399  JTTDCMut+R6   75719.690    291 152021.381   152189.976   153525.886
400  JTTDCMut+R7   75707.369    293 152000.739   152171.995   153515.584
401  JTTDCMut+R8   75705.284    295 152000.567   152174.511   153525.752
404  JTTDCMut+F    78756.838    300 158113.677   158294.457   159664.712
405  JTTDCMut+F+I  78313.594    301 157229.188   157411.357   158785.394
406  JTTDCMut+F+G4 75762.466    301 152126.932   152309.100   153683.138
407  JTTDCMut+F+I+G4 75672.349    302 151948.699   152132.261   153510.075
408  JTTDCMut+F+R2 76495.034    302 153594.068   153777.631   155155.444
409  JTTDCMut+F+R3 75893.726    304 152395.452   152581.824   153967.169
410  JTTDCMut+F+R4 75704.640    306 152021.281   152210.489   153603.337
411  JTTDCMut+F+R5 75650.112    308 151916.224   152108.297   153508.621
412  JTTDCMut+F+R6 75642.169    310 151904.337   152099.302   153507.075
413  JTTDCMut+F+R7 75630.301    312 151884.601   152082.486   153497.679
414  JTTDCMut+F+R8 75628.314    314 151884.629   152085.461   153508.046
417  FLU           80961.168    281 162484.335   162640.017   163937.139
418  FLU+I         80447.470    282 161458.940   161615.884   162916.914
419  FLU+G4        77533.774    282 155631.548   155788.492   157089.522
420  FLU+I+G4      77441.466    283 155448.932   155607.145   156912.076
421  FLU+R2        78376.048    283 157318.095   157476.308   158781.239
422  FLU+R3        77740.184    285 156050.367   156211.136   157523.851
423  FLU+R4        77488.579    287 155551.157   155714.509   157034.982
424  FLU+R5        77442.269    289 155462.538   155628.498   156956.702
425  FLU+R6        77431.244    291 155444.488   155613.084   156948.993
426  FLU+R7        77414.624    293 155415.249   155586.505   156930.094
427  FLU+R8        77411.117    295 155412.235   155586.179   156937.420
430  FLU+F         80642.084    300 161884.167   162064.948   163435.203
431  FLU+F+I       80147.895    301 160897.789   161079.958   162453.995
432  FLU+F+G4      77147.888    301 154897.776   155079.945   156453.982
433  FLU+F+I+G4    77064.333    302 154732.667   154916.229   156294.043
434  FLU+F+R2      78001.933    302 156607.866   156791.429   158169.242
435  FLU+F+R3      77361.706    304 155331.412   155517.784   156903.129
436  FLU+F+R4      77108.088    306 154828.176   155017.384   156410.233
437  FLU+F+R5      77057.029    308 154730.057   154922.130   156322.454
438  FLU+F+R6      77046.971    310 154713.942   154908.907   156316.680
439  FLU+F+R7      77030.288    312 154684.576   154882.460   156297.653
440  FLU+F+R8      77027.117    314 154682.234   154883.066   156305.651
443  Blosum62      77908.718    281 156379.436   156535.118   157832.239
444  Blosum62+I    77549.701    282 155663.401   155820.345   157121.375
445  Blosum62+G4   75297.019    282 151158.038   151314.981   152616.011
446  Blosum62+I+G4 75223.805    283 151013.610   151171.823   152476.754
447  Blosum62+R2   75873.414    283 152312.828   152471.040   153775.972
448  Blosum62+R3   75398.207    285 151366.415   151527.184   152839.899
449  Blosum62+R4   75238.459    287 151050.918   151214.269   152534.742
450  Blosum62+R5   75181.085    289 150940.170   151106.130   152434.334
451  Blosum62+R6   75174.548    291 150931.097   151099.692   152435.602
456  Blosum62+F    77796.926    300 156193.853   156374.634   157744.889
457  Blosum62+F+I  77427.555    301 155457.110   155639.278   157013.316
458  Blosum62+F+G4 75228.573    301 151059.147   151241.315   152615.353
459  Blosum62+F+I+G4 75153.571    302 150911.142   151094.705   152472.519
460  Blosum62+F+R2 75804.628    302 152213.256   152396.819   153774.633
461  Blosum62+F+R3 75332.342    304 151272.685   151459.057   152844.401
462  Blosum62+F+R4 75159.847    306 150931.695   151120.903   152513.751
463  Blosum62+F+R5 75109.488    308 150834.976   151027.048   152427.372
464  Blosum62+F+R6 75102.756    310 150825.513   151020.477   152428.250
469  mtMet         85076.838    281 170715.677   170871.359   172168.480
470  mtMet+I       84720.968    282 170005.935   170162.879   171463.909
471  mtMet+G4      80464.233    282 161492.465   161649.409   162950.439
472  mtMet+I+G4    80410.481    283 161386.962   161545.175   162850.106
473  mtMet+R2      81466.578    283 163499.155   163657.368   164962.299
474  mtMet+R3      80724.096    285 162018.192   162178.962   163491.676
475  mtMet+R4      80448.958    287 161471.916   161635.268   162955.740
476  mtMet+R5      80391.187    289 161360.375   161526.335   162854.539
477  mtMet+R6      80379.400    291 161340.800   161509.395   162845.305
478  mtMet+R7      80358.959    293 161303.918   161475.174   162818.763
479  mtMet+R8      80356.015    295 161302.030   161475.974   162827.215
482  mtMet+F       80993.005    300 162586.011   162766.791   164137.047
483  mtMet+F+I     80564.419    301 161730.837   161913.005   163287.043
484  mtMet+F+G4    77059.520    301 154721.040   154903.208   156277.246
485  mtMet+F+I+G4  76971.578    302 154547.155   154730.718   156108.531
486  mtMet+F+R2    77981.412    302 156566.823   156750.386   158128.200
487  mtMet+F+R3    77283.614    304 155175.228   155361.600   156746.944
488  mtMet+F+R4    77031.530    306 154675.061   154864.269   156257.117
489  mtMet+F+R5    76971.265    308 154558.529   154750.602   156150.926
490  mtMet+F+R6    76958.458    310 154536.916   154731.880   156139.653
491  mtMet+F+R7    76933.773    312 154491.547   154689.431   156104.624
492  mtMet+F+R8    76929.781    314 154487.562   154688.394   156110.979
495  mtVer         86966.722    281 174495.445   174651.126   175948.248
496  mtVer+I       86563.934    282 173691.868   173848.812   175149.841
497  mtVer+G4      81866.212    282 164296.425   164453.369   165754.398
498  mtVer+I+G4    81807.041    283 164180.083   164338.295   165643.227
499  mtVer+R2      83018.209    283 166602.419   166760.631   168065.562
500  mtVer+R3      82214.057    285 164998.114   165158.883   166471.598
501  mtVer+R4      81860.061    287 164294.121   164457.473   165777.946
502  mtVer+R5      81793.982    289 164165.964   164331.925   165660.129
503  mtVer+R6      81782.314    291 164146.627   164315.222   165651.132
504  mtVer+R7      81754.011    293 164094.022   164265.278   165608.867
505  mtVer+R8      81749.618    295 164089.237   164263.181   165614.422
508  mtVer+F       83007.970    300 166615.939   166796.720   168166.975
509  mtVer+F+I     82522.488    301 165646.977   165829.145   167203.183
510  mtVer+F+G4    78763.364    301 158128.727   158310.896   159684.933
511  mtVer+F+I+G4  78661.283    302 157926.567   158110.130   159487.943
512  mtVer+F+R2    79792.921    302 160189.843   160373.405   161751.219
513  mtVer+F+R3    79046.045    304 158700.091   158886.463   160271.807
514  mtVer+F+R4    78743.980    306 158099.960   158289.168   159682.016
515  mtVer+F+R5    78687.242    308 157990.485   158182.558   159582.882
516  mtVer+F+R6    78675.351    310 157970.702   158165.666   159573.439
517  mtVer+F+R7    78645.686    312 157915.373   158113.257   159528.450
518  mtVer+F+R8    78640.859    314 157909.718   158110.551   159533.136
521  mtInv         84522.399    281 169606.798   169762.480   171059.602
522  mtInv+I       84171.126    282 168906.251   169063.195   170364.225
523  mtInv+G4      80364.274    282 161292.547   161449.491   162750.521
524  mtInv+I+G4    80307.807    283 161181.615   161339.827   162644.759
525  mtInv+R2      81277.004    283 163120.007   163278.220   164583.151
526  mtInv+R3      80567.655    285 161705.310   161866.079   163178.794
527  mtInv+R4      80348.093    287 161270.187   161433.539   162754.011
528  mtInv+R5      80282.889    289 161143.777   161309.738   162637.942
529  mtInv+R6      80274.898    291 161131.797   161300.392   162636.301
530  mtInv+R7      80257.915    293 161101.830   161273.087   162616.676
531  mtInv+R8      80255.472    295 161100.943   161274.887   162626.128
534  mtInv+F       79661.410    300 159922.820   160103.601   161473.856
535  mtInv+F+I     79232.319    301 159066.637   159248.806   160622.843
536  mtInv+F+G4    76130.425    301 152862.849   153045.017   154419.055
537  mtInv+F+I+G4  76038.963    302 152681.926   152865.489   154243.302
538  mtInv+F+R2    76977.894    302 154559.788   154743.350   156121.164
539  mtInv+F+R3    76305.730    304 153219.460   153405.832   154791.176
540  mtInv+F+R4    76107.122    306 152826.244   153015.453   154408.301
541  mtInv+F+R5    76029.070    308 152674.140   152866.213   154266.537
542  mtInv+F+R6    76020.519    310 152661.038   152856.002   154263.775
543  mtInv+F+R7    75999.843    312 152623.687   152821.571   154236.764
544  mtInv+F+R8    75996.182    314 152620.364   152821.197   154243.782
Akaike Information Criterion:           LG+F+R8
Corrected Akaike Information Criterion: LG+F+R7
Bayesian Information Criterion:         LG+F+R7
Best-fit model: LG+F+R7 chosen according to BIC

All model information printed to flv_rdrp_m.fas.model.gz
CPU time for ModelFinder: 18224.118 seconds (5h:3m:44s)
Wall-clock time for ModelFinder: 586.074 seconds (0h:9m:46s)
Generating 1000 samples for ultrafast bootstrap (seed: 19701)...

NOTE: 153 MB RAM (0 GB) is required!
Estimate model parameters (epsilon = 0.100)
1. Initial log-likelihood: -74540.183
2. Current log-likelihood: -74509.114
3. Current log-likelihood: -74507.863
4. Current log-likelihood: -74507.037
5. Current log-likelihood: -74506.331
6. Current log-likelihood: -74505.809
7. Current log-likelihood: -74505.480
8. Current log-likelihood: -74505.302
Optimal log-likelihood: -74505.213
Site proportion and rates:  (0.067,0.074) (0.167,0.260) (0.110,0.454) (0.251,0.720) (0.192,1.189) (0.109,1.812) (0.103,2.853)
Parameters optimization took 8 rounds (5.499 sec)
Computing ML distances based on estimated model parameters... 19.434 sec
Computing BIONJ tree...
0.043 seconds
Log-likelihood of BIONJ tree: -74945.856
--------------------------------------------------------------------
|             INITIALIZING CANDIDATE TREE SET                      |
--------------------------------------------------------------------
Generating 98 parsimony trees... 8.676 second
Computing log-likelihood of 98 initial trees ... 14.212 seconds
Current best score: -74505.213

Do NNI search on 20 best initial trees
Estimate model parameters (epsilon = 0.100)
BETTER TREE FOUND at iteration 1: -74407.325
Iteration 10 / LogL: -74425.784 / Time: 0h:0m:44s
Iteration 20 / LogL: -74426.153 / Time: 0h:0m:58s
Finish initializing candidate tree set (18)
Current best tree score: -74407.325 / CPU time: 51.791
Number of iterations: 20
--------------------------------------------------------------------
|               OPTIMIZING CANDIDATE TREE SET                      |
--------------------------------------------------------------------
Iteration 30 / LogL: -74425.119 / Time: 0h:1m:15s (0h:3m:5s left)
Iteration 40 / LogL: -74427.830 / Time: 0h:1m:33s (0h:2m:26s left)
Estimate model parameters (epsilon = 0.100)
BETTER TREE FOUND at iteration 50: -74406.809
Iteration 50 / LogL: -74406.809 / Time: 0h:1m:53s (0h:3m:50s left)
Log-likelihood cutoff on original alignment: -74493.068
Estimate model parameters (epsilon = 0.100)
BETTER TREE FOUND at iteration 56: -74404.209
Iteration 60 / LogL: -74460.927 / Time: 0h:2m:12s (0h:3m:34s left)
Iteration 70 / LogL: -74439.038 / Time: 0h:2m:31s (0h:3m:9s left)
Iteration 80 / LogL: -74503.434 / Time: 0h:2m:49s (0h:2m:43s left)
Iteration 90 / LogL: -74407.939 / Time: 0h:3m:11s (0h:2m:21s left)
Estimate model parameters (epsilon = 0.100)
BETTER TREE FOUND at iteration 99: -74403.450
Iteration 100 / LogL: -74404.306 / Time: 0h:3m:31s (0h:3m:31s left)
Log-likelihood cutoff on original alignment: -74493.068
NOTE: Bootstrap correlation coefficient of split occurrence frequencies: 0.994
Iteration 110 / LogL: -74461.144 / Time: 0h:3m:49s (0h:3m:9s left)
Iteration 120 / LogL: -74457.857 / Time: 0h:4m:8s (0h:2m:46s left)
Estimate model parameters (epsilon = 0.100)
BETTER TREE FOUND at iteration 121: -74403.328
Iteration 130 / LogL: -74404.618 / Time: 0h:4m:27s (0h:3m:8s left)
Iteration 140 / LogL: -74552.573 / Time: 0h:4m:43s (0h:2m:45s left)
Iteration 150 / LogL: -74407.533 / Time: 0h:5m:1s (0h:2m:23s left)
Log-likelihood cutoff on original alignment: -74472.962
Iteration 160 / LogL: -74447.078 / Time: 0h:5m:20s (0h:2m:2s left)
Iteration 170 / LogL: -74405.682 / Time: 0h:5m:38s (0h:1m:42s left)
Estimate model parameters (epsilon = 0.100)
BETTER TREE FOUND at iteration 172: -74402.437
Iteration 180 / LogL: -74431.744 / Time: 0h:5m:57s (0h:3m:3s left)
Iteration 190 / LogL: -74412.824 / Time: 0h:6m:14s (0h:2m:42s left)
Iteration 200 / LogL: -74408.528 / Time: 0h:6m:33s (0h:2m:22s left)
Log-likelihood cutoff on original alignment: -74472.962
NOTE: Bootstrap correlation coefficient of split occurrence frequencies: 0.996
Iteration 210 / LogL: -74403.186 / Time: 0h:6m:50s (0h:2m:56s left)
Iteration 220 / LogL: -74403.409 / Time: 0h:7m:7s (0h:2m:36s left)
BETTER TREE FOUND at iteration 222: -74402.437
Iteration 230 / LogL: -74521.491 / Time: 0h:7m:25s (0h:2m:59s left)
Iteration 240 / LogL: -74476.060 / Time: 0h:7m:42s (0h:2m:38s left)
Iteration 250 / LogL: -74421.493 / Time: 0h:8m:1s (0h:2m:19s left)
Log-likelihood cutoff on original alignment: -74472.962
Iteration 260 / LogL: -74455.781 / Time: 0h:8m:20s (0h:1m:59s left)
Iteration 270 / LogL: -74475.551 / Time: 0h:8m:37s (0h:1m:40s left)
Iteration 280 / LogL: -74402.616 / Time: 0h:8m:54s (0h:1m:20s left)
Iteration 290 / LogL: -74423.695 / Time: 0h:9m:13s (0h:1m:1s left)
Iteration 300 / LogL: -74541.386 / Time: 0h:9m:30s (0h:0m:41s left)
Log-likelihood cutoff on original alignment: -74465.083
NOTE: Bootstrap correlation coefficient of split occurrence frequencies: 0.997
Iteration 310 / LogL: -74408.657 / Time: 0h:9m:48s (0h:2m:51s left)
Iteration 320 / LogL: -74403.478 / Time: 0h:10m:6s (0h:2m:31s left)
TREE SEARCH COMPLETED AFTER 323 ITERATIONS / Time: 0h:10m:11s

--------------------------------------------------------------------
|                    FINALIZING TREE SEARCH                        |
--------------------------------------------------------------------
Performs final model parameters optimization
Estimate model parameters (epsilon = 0.010)
1. Initial log-likelihood: -74402.437
2. Current log-likelihood: -74402.424
Optimal log-likelihood: -74402.413
Site proportion and rates:  (0.067,0.073) (0.167,0.258) (0.107,0.450) (0.267,0.727) (0.182,1.217) (0.103,1.815) (0.106,2.825)
Parameters optimization took 2 rounds (0.766 sec)
BEST SCORE FOUND : -74402.413
Creating bootstrap support values...
Split supports printed to NEXUS file flv_rdrp_m.fas.splits.nex
Total tree length: 53.661

Total number of iterations: 323
CPU time used for tree search: 18850.346 sec (5h:14m:10s)
Wall-clock time used for tree search: 604.148 sec (0h:10m:4s)
Total CPU time used: 19094.222 sec (5h:18m:14s)
Total wall-clock time used: 612.646 sec (0h:10m:12s)

Computing bootstrap consensus tree...
Reading input file flv_rdrp_m.fas.splits.nex...
142 taxa and 566 splits.
Consensus tree written to flv_rdrp_m.fas.contree
Reading input trees file flv_rdrp_m.fas.contree
Log-likelihood of consensus tree: -74402.552

Analysis results written to: 
  IQ-TREE report:                flv_rdrp_m.fas.iqtree
  Maximum-likelihood tree:       flv_rdrp_m.fas.treefile
  Likelihood distances:          flv_rdrp_m.fas.mldist

Ultrafast bootstrap approximation results written to:
  Split support values:          flv_rdrp_m.fas.splits.nex
  Consensus tree:                flv_rdrp_m.fas.contree
  Screen log file:               flv_rdrp_m.fas.log

Date and Time: Sun Apr 21 16:07:16 2024
