# Supplementary material for: Metatranscriptomic analysis reveals the diversity of RNA viruses in ticks in Inner Mongolia, China
Source: PLoS Negl Trop Dis. 2024 Dec 11;18(12):e0012706. doi: 10.1371/journal.pntd.0012706 (PMC11634002; doi:10.1371/journal.pntd.0012706)
Supplement: S1 File — (ZIP) [file pntd.0012706.s005.zip › S1 File/Flaviviridae/Flaviviridae_rdrp_m.fas.treefile]

(AB003289:0.0062984168,(((((AB003292:0.0043541587,(AY949771:0.0060314776,D87713:0.0083975573)100:0.0027509423)92:0.0058769349,U63715:0.0070024179)50:0.0056444836,(((((((((((((((AB114858:0.1705464391,DQ837641:0.1669970001)100:0.2979359697,((DQ837642:0.1294318280,EU707555:0.0637130557)100:0.1271683122,(((((DQ859056:0.0869051439,DQ859065:0.0830727174)99:0.0295464714,((DQ859062:0.0020081403,DQ859067:0.0000023652)100:0.0456723365,DQ859066:0.0728234080)100:0.0689096929)100:0.0698372691,DQ859057:0.1908373974)93:0.0626773760,DQ859060:0.2386549655)100:0.1094234737,X03700:0.2733973959)90:0.0391579837)88:0.0421379901)100:0.0780158991,(((((AF161266:0.0939692201,(AY453411:0.0897201449,M18370:0.0970028151)100:0.0387778754)100:0.0308595518,(D00246:0.0287729402,M12294:0.0286674358)100:0.0733510027)98:0.0481891953,KF917536:0.1707745170)100:0.0648103160,((AY632539:0.1679493345,((AY632545:0.0398260753,JX236040:0.0742345151)100:0.0544518476,JF895923:0.0768894530)100:0.1471032999)93:0.0371624430,DQ525916:0.1525290686)68:0.0284605669)85:0.0649459387,((((AF326573:0.1660443068,(M93130:0.1052008613,(U87411:0.1770284358,U88536:0.1267377028)80:0.0387232205)88:0.0665371367)100:0.1654322504,AY632540:0.3214427928)86:0.0634371310,(AY632535:0.0223706540,((KJ776791:0.0000000000,KY766069:0.0000000000):0.0000023652,KX377337:0.0000023652)100:0.0284429106)100:0.2287183304)65:0.0652540364,(AY632536:0.2550092721,AY632541:0.2902077342)35:0.0355867034)73:0.0506675457)99:0.1546534411)99:0.0995561636,((((((AF253419:0.0915597044,(AY193805:0.0492002318,(((DQ235151:0.0151183277,DQ235153:0.0012022684)100:0.0231218244,((DQ235152:0.0281415969,Y07863:0.0542429676)99:0.0142306124,U27495:0.0149338937)99:0.0138586895)98:0.0098243104,((L40361:0.0091731692,K_TBEV:0.0515094140)90:0.0060826756,D_TBEV:0.0097085437)94:0.0135222931)100:0.0212478246)99:0.0396739042)100:0.0371597957,(AF331718:0.0091066793,AY323490:0.0097019443)100:0.0851180014)98:0.0234396774,(DQ235145:0.1318025186,DQ235149:0.1378690805)97:0.0473896364)74:0.0181662248,(AF311056:0.0300844538,L06436:0.0168487275)100:0.1170053396)100:0.1008391878,DQ235146:0.1984683932)100:0.0589554359,(DQ235144:0.0811487692,(DQ235150:0.1112397241,KF815939:0.1318154007)100:0.0524690899)100:0.0716803661)100:0.1145986771)99:0.2640040713,(((AF144692:0.1898662090,AJ299445:0.2305349688)93:0.0523930633,(AJ242984:0.2640596313,KJ469371:0.2711819925)77:0.0369808553)95:0.0859829908,AF160193:0.2353789991)91:0.0801576662)100:1.6558367200,((MN764158:0.9805629298,((MW023847:0.3359538872,NC_028398:0.4926991154)100:0.2313343086,(NC_028400:0.8280102890,KM521571:0.6328722396)100:0.2018712669)100:0.3907704501)96:0.4462863337,((MW525322:0.1426901260,((MW094141:0.0042681948,OP921096:0.0023005126)89:0.0100627137,K_ALSV:0.0127244537)100:0.1124013702)99:0.0864061193,((NC_034222:0.0128407119,OK345271:0.0074753788)80:0.0088080550,OM964471:0.0174242409)62:0.0665708498)100:1.3378877230)99:0.8943913766)100:0.9954149313,(((AF037405:0.1478815095,(JX428945:0.1015931032,((MK618726:0.0866932945,X87939:0.0667807661)100:0.0144697499,MZ664274:0.0818275524)99:0.0570116367)93:0.0304019712)89:0.0194931771,(((AF144617:0.2039251953,FJ040215:0.1259626948)33:0.0241839837,((FJ527854:0.0258771703,U18059:0.0501595548)100:0.1587597130,(M31182:0.0489804083,M96751:0.0242734252)100:0.1402698846)99:0.0748152471)98:0.0588555779,(AY781152:0.2648688253,((EF100713:0.1368527052,(KY436034:0.1868960364,MK910227:0.2150201322)100:0.0500114152)100:0.1462679362,((((KJ950914:0.1125421651,KY370101:0.1368029595)100:0.1772012340,KY370100:0.3235402783)100:0.2783268401,(KR011347:0.3451425612,MH282908:0.2917631950)99:0.5073319108)67:0.1479904534,MK636874:0.2229431009)35:0.0685550444)73:0.1047638705)58:0.1411016637)50:0.0158575365)100:1.4508070680,((MW561976:0.0000023652,E_BLTV4:0.0063203689)57:0.0000021974,(ON811700:0.0157512176,B_BLTV4:0.0000022194)94:0.0385819699)100:2.6899733230)94:0.5499982337)100:3.1260714390,(((((((((((AF009606:0.0065022929,M62321:0.0070619865)100:0.1006641779,D90208:0.0657857390)100:0.0957513280,((D00944:0.0828129946,D10988:0.0721892068)100:0.1485089823,Y13184:0.1602479337)78:0.0396115655)75:0.0333346067,GU814265:0.1394687734)67:0.0285368360,(D63822:0.1239467401,Y12083:0.0994893645)100:0.0597764434)72:0.0437532118,(D17763:0.0921946964,D63821:0.0961756847)100:0.0519907334)79:0.0695481782,EF108306:0.2171710650)100:0.3145932506,KP325401:0.4841021918)100:0.5155322041,(KC796074:0.4553372703,KC796078:0.4281233897)100:0.4103437681)99:0.2424239403,((((((KC411784:0.2774248505,KC815310:0.2865761018)100:0.1206574539,(KJ950938:0.0093835339,KX905133:0.0000878153)100:0.3263992913)100:0.1415113809,KJ950939:0.4223971503)100:0.3320828752,(KC551800:0.7718037574,KP641127:0.7634059963)96:0.1429192019)97:0.0912263556,KC411806:0.8154658655)87:0.1027781427,(KC796077:0.7030545622,U22304:0.6313727701)99:0.1312172955)98:0.1495387215)89:0.1727619037,KC411777:0.9107240199)99:0.6167384096)96:0.3079818243,KT439329:0.9688158882)94:0.1807112543,(KC796076:0.3208546815,(KC796080:0.2301717764,KC815311:0.3367295506)95:0.1236562376)100:0.2453838612)100:0.3855153923,KU351669:0.5988130308)65:0.0407586451,((GU566734:0.4327630620,KC796088:0.4358071289)87:0.0952802950,(KC145265:0.4048532454,KC410872:0.5849454626)85:0.1214608260)69:0.0522079343)100:0.3696772147,(U22303:0.0739297452,U94421:0.1303020142)100:0.3996436142)100:0.4140149499,AF070476:0.1456107074)100:0.0845931057,U45966:0.0000023561)50:0.0042121971)93:0.0020935202,AB021287:0.0233113992)29:0.0000027202,U44402:0.0000023652)28:0.0000029277,AY196904:0.0148955509);
