# Supplementary material for: Metatranscriptomic analysis reveals the diversity of RNA viruses in ticks in Inner Mongolia, China
Source: PLoS Negl Trop Dis. 2024 Dec 11;18(12):e0012706. doi: 10.1371/journal.pntd.0012706 (PMC11634002; doi:10.1371/journal.pntd.0012706)
Supplement: S1 File — (ZIP) [file pntd.0012706.s005.zip › S1 File/Nairoviridae/Nairoviridae_rdrp_m.fasta]

>AB842088
-----------------------------------------------------------M
CLFTVNEMPYTSAMNSHG---DFVYKSP-NEQLIGRVKGIMAATGLDDSRSDFKWTVCLI
ANSNFEVARKITGR-SNGERLPRSVRSKVIYEIVKLVDSTEMAILQQLAFSYILDPNHRF
FAVLAPKAQLGGHRDLLVQETGTKVIHAATEMFSRTLLSTT-KDDGLTNNHLKETILNCG
LEAINQFKIIHGKELSKGS-------GQYYFY-RVCCISGDNTKWGPIHCCSIFSGMMQQ
LLRDYDDWTSFYKLTFLKNLFRQIEIPAASIKKILNSFRYK-----NKDIKVDQLTETEL
RDEMANRLQ-TWKGNDIMTFLVENYVSKGKMALNSYNHMGQGIHHATSSVLTSIMAEINE
RLIINFCGQRLPDLQVTVAHAGSSDDYAKCIVLSGV-LTETLMENYEEAFWPTMCNLKNY
LAGFNRACQMKDSAKTLVSDCFFEFYSEFMMSQRITPAVIKFILTGLINSSVTSPLSLVQ
ACQVSSQQALFNSVPLITNIAFTIFRQQMFFNHTEYFSRVYGPITLGTLSPFGRLYVPKF
SGLISSSLAIEDAEEVVKSCLEMKRLLLHLPDGTRAE---LDSAS-DDSTDKVIE-ADVS
VESESVDT---SS-LSSAPTDS--------SGASF-------------------------
------------------
>AY389361
------------------------------------------------------------
------------------------------------------------------WTTQMI
ANSNFNVCKRLTGR-STGERLPRSVRSKVIYEMVKLVGETGMAILQQLAFAQALNYEHRF
YAVLAPKAQLGGARDLLVQETGTKVMHATTEMFSRNLLKTT-SDDGLTNPHLKETILNVG
LDCLANMRNLDGKPISEGS-------NLVNFY-KVICISGDNTKWGPIHCCSFFSGMMQQ
VLKNVPDWCSFYKLTFIKNLCRQVEIPAGSIKKILNVLRYR----LCSKGGVEQHSEEDL
RRLLTDNLD-SWDGNDTVKFLVTTYISKGLMALNSYNHMGQGIHHATSSVLTSLAAVLFE
ELAIFYLKRSLPQTTVHVEHAGSSDDYAKCIVVTGI-LSKELYSQYDETFWKHACRLKNF
TAAVQRCCQMKDSAKTLVSDCFLEFYSEFMMGYRVTPAVIKFMFTGLINSSVTSPQSLMQ
ACQVSSQQAMYNSVPLVTNTAFTLLRQQIFFNHVEDFIRRYGILTLGTLSPFGRLFVPTY
SGLVSSAVALEDAEVIARAAQTLQMNSVSIQSSS------------LTTLDSLGR-SRTS
STAEDSSSVSDTT-AASHDSGS--------SSSSFSFELNRPLSETELQFIKALSSLKST
QACEVIQNRITGLYCNSN
>DQ211612
------------------------------------------------------------
------------------------------------------------------WTTQMI
ANSNFNVCKRLTGR-STGERLPRSVRSKVIYEMVKLVGETGMAILQQLAFAQALNYEHRF
YAVLAPKAQLGGARDLLVQETGTKVMHATTEMFSRNLLKTT-SDDGLTNPHLKETILNVG
LDCLTNMRNLDGKPISEGS-------NLVNFY-KVICISGDNTKWGPIHCCSFFSGMMQQ
VLKDVPDWCSFYKLVFIKNLCRQVEIPAGSIKKILNVLRYK----LCSKGGVEQHSEEDL
RKLLTDNLD-SWDGNDTVKFLVTTYISKGLMALNSYNHMGQGIHHATSSVLTSLAAVLFE
ELTIYYLKRSMPQTTIHVEHAGSSDDYAKCIVVTGI-LSKDLYAQYDETFWKHACRLKNF
TAAVQRCCQMKDSAKTLVSDCFLEFYSEFMMGYRITPAVIKFIFTGLINSSVTSPQSLMQ
ACHVSSQQAMYNSVPLITNTAFTLLRQQIFFNHVEDFIRRYGILTLGTLSPFGRLFVPTY
SGLVSSAVALEDAEVIARAAQTLSMNSVSIQSSS------------LTTLDGLER-NRAS
SSVDDSSSISDTT-VTSQDSGS--------SASSFSFELNRPLSETEIQFIKALSSLRSI
QACEIVQNRITALYSNSN
>EU257628
------------------------------------------------------------
--------------NDGGLNEDLQLTTD--EKLLHQTKKVFAKLGLSGNNYDFIWTLQMI
ANSNFNVCKRLTGR-TTGERLPRSVRSKVIYEMVKLVGETGMAILQQLAFSQALNYDHRF
YAVLAPKAQLGGSRDLLVQETGTKVIHATTEMFSRNLLKTT-SDDGLTNPHLKETILNVG
LDMLSTARALDGKQVSEDS-------KLVNFF-KAVCISGDNTKWGPIHCCSFFSGMMQQ
LLKDVQDWSSFYKLTFIKNLCRQIEIPAPSIKKVLNVLRFK----LSNKGGVEKLSEEAI
RSELINNLS-EWEGNDTVKFLITTYISKGIMAMNSYNHMGQGIHHATSSLLTSMMAETFE
ELAVDYIKKHFPGLTVNVDHAGSSDDYAKCIVVSGL-VSRDIYTRYDEVFWRHMCRLKNF
LAAVQRCCQMKDSAKTLVGDCFLEFYSEFMMGNRVTPAVIKFIFTGLINSSVTSPQSLVQ
ACHVSSQQGMYNSVPLVTNTAFTILRQQIFYNHVEDFIRRYGLITLGAVSSFGRLFLPKF
SGLVSSSVALEDSETISKAAAEINSNDIFFNTSS------------LSNLDKIEQ-SPDS
SGLDDDSAVSITT-VESSDSKG--------SSSSFTFDLNRPLSETEVKFLKL-------
------------------
>JF911697
----------------------------------------------------------LT
TMFASNSEPFSTSLNEDEID--VGKTNDIEEKLLSQTKLVFAKLGLGDKNYDFIWTVQMI
ANSNFNVCKKLTGR-SEGERLPRSIRSKVVYEMVKLVGESGMAILQQLAFAKSLNYNHRF
FSVLAPKAQLGGSRDLLVQETGTKIIHAATESFSRSLLRTT-NDDGLTNQNLKETVLNHA
LDTLTTMRSVDGELLKGSS-------NLIQFY-KVICISGDNTKWGPIHCCSFFSGMMQQ
LLKDHPDWSAFYRLTFIKNLCRQIEIPAASIKKIINVAKLK----MEHNQDIDCLSEEQA
QDLLKESAD-DWSALPYVKFLIKTYLRKGKLAMNSYNHMGQGIHHATSSILTSIMAETFE
ELCTHYFKSIFPNLTVDINHAGSSDDYAKTIIVTGV-LDREQYELYDSIFWNHACRFKNY
IAAVNRCCQMKDSAKTLVGDCFLEFYSEFMMGYRVTPAVIKFIFTGLMNSSVTSPSSLTQ
ACHVSSQQAMYNSVPMLTNITFTLCRQQMFFNHVEGFIRKFGPLTLGSVSQFGRLYCPRY
SNLVNTSVTIEDCESIVNACNSILKWNDLFETLA------------KSEIEEEFE-KDRS
K-----RSLSSSE-TSSFKSGE--------SSTEFSFIHRR-------------------
------------------
>KF892055
-------------------------LMEEVDF-FLDEQ------------TVTLCTKYCM
CLFSINELPYASALNSNE---ALTYHSP-NDQLMSRVKHIMAVTGLRDSRSDFKWTINLL
ANSNFEVTKKITGR-SVGEKLPRSVRSKVIYEVVKLVDNTEMAILQQLSFTYILDTNHRF
FAVLAPKAQLGGHRDLLVQETGTKMIHATTEMFSRTLLSTT-KDDGLTNSGLKESILNAG
LEAINTMKLNHGKETYPQS-------GQFQFY-KVCCISGDNTKWGPIHCCSLFSGMMQQ
LLKDINDWSCYYKLTFLKNLCRQVEIPSSSIRKILNSFKYK-----NSDVKVDELPEDEL
RDMLFQRID-TWNDNEIIKFLVANYISKGKMAINSYNHMGQGIHHATSSVLTSIMAHIIE
TLIKRYFKKHMPDLEVSVTSAGSSDDYAKCIVAFGV-LNRALYNHYEESFWEHMCRLKNL
ISGFSRACQMKDSAKTLVSDCFFEFYSEFMMSQRITPAVIKFILTGLINSSVTSPLSLIQ
ACHVSSQQAMYNSVPLVTNLAFTLFRQQMFYNHTENFIRTYGHLTLGSVSSFGRLYVPKF
SNLIGSSVALEDAEEITKAANNLVKASVHFPEAIGDSSP---------------------
SNKASDDS---DS-IYNATTDS--------------------------------------
------------------
>KM464726
------------------------LVQQETNI-ELDAEVL-------NEMKVRFAVKYFV
TLFTANGEPFSLSLNDGGLDENLQKTTD--EKLLHQTKVVFTKIGLAGNNYDFMWTTQMI
ANSNFNVCKRLTGR-TTGERLPRSVRSKVIYEMVKLVGETGMAILQQLAFAQALNYDHRF
YAVLAPKAQLGGSRDLLVQETGTKVIHATTEMFSRNLLKTT-QDDGLTNPHLKETILNVG
LDALSTMRLLDGRPVSEDS-------KLLNFY-KVICISGDNTKWGPIHCCSFFSGMIQQ
LLKDVPDWSSFYKLTFIKNLCRQVEIPAASVKKILNTLRFR----LSNKGGVESRSEEEL
RKELSDSTE-EWGDNDTVKFLITTYLSKGIMALNSYNHMGQGIHHATSSLLTSLMAELFE
ELVIDYFKRHLPQLTVNVTHAGSSDDYAKCIVATGL-LPKELYDRYSEAFWKHACKIKNL
TAAVQRCCQMKDSAKTLVGDCFLEFYSEFMMGNRVTPAVIKFIFTGLINSSVTSPQSLVQ
ACHVSSQQAMYNSVPLMTNATFTLLRQQVFFSHVEDFVRRYGLITLGTVSSFGRLFVPTF
SGLVSSAVALEDSEVLAKSAAEINENSIFLDSSS------------LSNLDSLKD-IVSS
K-----------------------------------------------------------
------------------
>KM817667
------------------------------------------------------------
----SNEEPITAILNL----KKEAITHHAEEQALSMTRALLAKYGLESTDLDFKWTLNLI
ANSNFEVTKRITGR-TEGEKLPRSVRSKVIYEMIKLVKNTGMAILQQHAFSYILNSGHRF
FAVLAPKAQLGGHRDLLVQEIMTKIIHAASETFSRALLATT-QDDGLTNQHLKESILQYA
FEQMQLSNSSHGGSTSESH-------TSVRFFCKTFAISGDRTKWGPIHCTSFFSGMMQQ
LLQDCPDWCSFMKLVMLKNLYRQVEIPSGAVKKILNAFKLH----TEGKYHLEEMTEDSL
RRLLLEHSG-IWKDNHMIQFLVQVYLSKGKLALDCYNHMGQGIHHATSSVLTSCMAVLVE
DVIISYFLVHMPELTTTVKHAGSSDDYAKVVTVAGH-LPESLFERYDKSFWKHVCRLQNS
MNGISRACQMKDSAKTLIGDVMCEFYSEFMLFHRVTPAVIKFILTGLINSSVTSPQSMVQ
ACQVSAQQAMYNSVPLMTNICFTVFRQQMFANHTELFQRKYGPLVHGLPSAFGRLYLPTF
SNLTTSAIAIEDAESISCDMETLVELSSSLRSTP------------EPNYDHLELRSPEV
SDNSLDSSP-EIS-SEAGGTASVSS----ASTSSFKFSE---------------------
------------------
>KM817674
------------------------------------YELC-------------------V
KCFFGINDPYASTISGAS--KKITSGSD----ISKQIKELISQSGSDQLELDFTITCTDI
ITGSLASVRRILGKQSKGLNLPKSIRSKVIYQMYELSLELKTTNVQEMGFQILLDTGHRF
YGGLAPKAQIGGDRDLIVQERKTKIAVHTNEMFCKSLMKSSVKNDGLTNPKLKEEILDLA
SKEMLQSKLNHGMHLSE---------GRKMIY-RVYNVIGDCSKWGPIHSTSFFGVGSQQ
LLSECEGWSQYSMLTMLKSLYKGIEIPTASIEKILRAIINDSEFKKDSESYKDNMNSEGF
KNCVLKHGERVWSRNKIAQLLLKNYIVKDKAFVSSYSHMGQGIHHRKSSEHASTMHITID
QLVRDYIESQVGSSICIIHHAGSSDDFSKIIKVTSDCLTSEFYQKVSLIDKTVLK-ALKL
MCGLMRACQMMVSVKSCISGFAAEFYSEFNFFDSVSPPTLKFISNQLINHSVSSPCTLYQ
GTLVESQQAMYMGVPFLTNLMFSILKQCIFIENSPSFYRRWGLSIMSSFPQFGRFFVPTW
SRLVGGSSCQDELQIIISALEKL-----------------------SSIIQDRFRNRPSK
QDQPVSNTAEVSE-IISEVSKTKYGDIDYDSSAG--------------------------
------------------
>KM817676
----------------------------------YSRDFHKIVGSVSPRESIELL-KYII
TMFATNNYPLKHQYEFSE---EDPQANS-YSTLLQQVKFLLAQFNLKELGYDFILTILTM
KSKNFNTCKRLLNR-QGNDRLPRSIRSKVLYELVKTTQESKQAILQQQAFSSILNMEHRN
FATLAPKGQLGAARDLLVQEVKTKIINSASECFQMSLLEQT-NSDVLAKPAIKDIILELA
GTEKKFSSSKNGITVQFKL---DSQSGLVQIY-IVFTISGDHTKWGPVHCTAMFNAISQQ
VLKVCSDWKSFDMLINLKSLFKQIEIPSPVFQKVLNTFINSE---EFSKLEKRLVNEKKV
KEGLSETAG-NWVWTSFMDSIIDWYISKGISALNSYNHMGQGIHHKKSSLLGKCARDFLV
KVTTDYFNKVMPDLSLEIKYAGSSDDFLCIFRVMGK-VSKEDFKLKEEQVASTLLDCFNL
WTAYSRCLQMSVSEKTVISSCVSEMYSDFDLFHRKSPSVIKYNISTIIGNTVSTPLTIWR
SMHVSCQQAIMMSTPYMTALIYCFSRYQGLMQHVEDLVRQYGFIFLKTLSSFGRLYVPKI
SNLLTNSTMSEDFEVIKNSAEIMQNFLLNTGFIE--------------------------
--------------LTKEDSSR--------SGYDDT------------------------
------------------
>KM817683
-----------------------------------------------------GLYRYCC
ALFTANYEPMKAVLEL----KEVIVTSHVEESALSTTRSLLAKYGLEKTDLDFKWTLNLI
ANSNFEVTKRLSGR-TEGEKLPRSVRSKVIYEMIKLVKSTGMAILQQHAFSYILNSGHRF
FAVLAPKAQLGGHRDLLVQEIMTKIVHAASETFSRSLLSTT-DDDGLTNQHLKESILQSA
YDQMQSSKASHGRPVSDSP-------GGLRYFSITFTISGDRTKWGPIHCTAFFSGMMQQ
LLQDAPDWNSFYKLVMMKNLYRQVEIPSGATRKILNAFRLH----LSTKVDLDSLTEDQL
RRLLLENVD-IWKDNLMIQFLVQAYFSKGKMALDCYNHMGQGIHHATSSVMTSCMAVLTE
EVIHSYFQVHMPELSTTVKHAGSSDDYAKVVTVSGC-VPASLFERYEERFWKHVSRLQNI
LIGIARACQMKDSAKTLIGDLLCEFYSEFMLFHRVTPAVIKFILTGLINSSVTSPQSMIQ
ACQVSAQQAMFNSVPLLTNICFSLFRQQMFGNHTELFQRKYGPLVHGLPSSFGRLYLPMF
SNLTSSAIAVEDAESIALDLSSALELCDLLPQAP------------EPDYSHLALPSPEV
SEASSDYGSRELS-SDQEGTGSV-------------------------------------
------------------
>KM817685
-------------------------------------------------TTVEMLYRYCC
AIFIANDEPIKSVLNL----RDVVVTSHVEDSALSTTRSLLAKYGLEKTDLDFKWTMNLI
ANSNFEVTKRLTGR-TEGEKLPRSVRSKVIYEMIKLVKSTGMAILQQHAFSYILNSGHRF
FAVLAPKAQLGGHRDLLVQEIMTKIVHAATETFSRALLSTT-MDDGLTNQHLKESILQTA
YDQLQMSSHSHGKHLSSLG-------GGVRYFSRTFCISGDRTKWGPIHCTSFFSGMMQQ
LLQDTPDWSSFFKLVMLKNLYRQVEIPSGAIKRLLNSFRYR----AQPTLPLEQLTEDQI
RQLMLDSID-IWEGNHMMQFLVQVYLSKGKMALECYNHMGQGIHHATSSVMTSCMAVLTE
ELIVSYFQTHMPELSTTVRHAGSSDDYAKVITVAGN-LPNSLFERYDERFWHHACRLQNS
MVGLARGCQMKDSAKTLIGDAMCEFYSEFMLFHRVTPAVIKFILTGLINSSVTSPQSMVQ
ACQVSSQQAMYNSVPLLTNICFTVFRQQMFANHTELFQRKYGPIVHGLPSAFGRLYLPMF
SNLTSSTIAVEDAESIALDLESAIDLASRLHQEP------------EVTYEVFEQPXSKP
KDPDS-------------------------------------------------------
------------------
>KM817702
LIGKECLDENQKQRNEMYLSQLLLYMNNSKKLESYLKTECGLS-----DFNLERMLNYCQ
LLILNIRRPISMRLMDVS--KGLTNVTD----IMETLKAMLSRSSFQETQFDFSVTVVSC
VKGSLQMCRKLLDRREKMIKLPRGTRSKVIYEMIRATKSYNTTSVQEIGFQCAMETQNRF
YAGVAPKAQIGGDRDLLVMSTQMKIATHCTETCSKAIMENSVDNDGLTNKYLKDQILEKG
KENITAKQATDKMIVKS---------EKRSFV-RVFNISGDCGKWGPVHCKAYFSLLMQQ
LLSDFPDWSCFYRLIMLKSLNKQLEIPTAALEKIVQSALMSGEFRKGLRKLKIVGDKKEK
FKIFRETIDKEWSNNEKAKKIVDWYLKDDKAFIDSYNHMGQGIHHATSSLFGNVCQRIID
DILELYIESKFPECSVKITHAGSSDDFAKTVIISGS-VTEETYKYYDSIYKEVVCDTLNL
MTGIMRCCQMLVSEKTVVSSIAFEFYSEFLYMNKVSPSTKKYLTSQLINHSVTSPITLNQ
ATHVECQQAMYMGVPLASIVLLALLKQNLFIENSIDIYRRYGDIILNSVSTLGRLYLPKY
SRLTTESASLEDLEVLKESL----------------------------------------
------------------------------------------------------------
------------------
>KP406723
------------------------------------------------------------
----------------------LQKTTD--EKLLHQTKVVFAKIGLSGKNYDFIWTVQMI
ANSNFNVCKRLTGR-STGERLPRSVRSKVIYEMVKLVGETGMAILQQLAFAQALNYDHRF
YAVLAPKAQLGGSRDLLVQETGTKVIHATTEMFSRNLLKTT-KDDGLTNPHLKETILNAG
LEALQTMRLVDGKPAAEGS-------SLVTFY-KVVCISGDNTKWGPIHCCSFFSGMMQQ
LLKDVPDWCSFYKLTFVKNLCRQVEIPTASTKKILNVLRFY----LSDKGGVERLSEEEI
RNRLCETLD-LWGGNDIVKFLITTYLSKGIMAMNSYNHMGQGIHHATSSVLTSVMAELFE
ELTVDYYKKHYPNLSVSVTHAGSSDDYAKCIVVTGL-LSKDLFDKYSETFWMHTCRLKNF
TAAVQRCCQMKDSAKTLVGDCFLEFYSEFMMGYRVTPAVIKFIFTGLINSSVTSPQSLSQ
ACHVSSQQAMYNSVPLLTNATFTLLRQQVFFSHVEDFIRRYGLLTLGSLSPFGRLFVPTY
SGLVSSAVALEDSETIARSSSTLVENSIFLETSS------------LSIIDQISS--SSS
SEGEGFSTASSTT-VESTHSAS--------SSSSFTFELNRPLSETELQFLKTLRD----
------NSRQT-------
>KP792705
----------------------------------IGPEE---------EDTFEMLYRYCC
AMFTSNDEPITAVLNI----SEVPVTSHIEESALSTTRSLLAKYGLDRTDLDFKWTLNLI
ANSNFEVTKRLTGR-TEGERLPRSVRSKVIYEMIKIVKSTGMAILQQHAFSYILNSGHRL
FAVLAPKAQLGGHRDLLVQEIMTKIIHAATETFSRALLATT-NDDGLTNQHLKESILQSA
FESMQLSHHSHGKMVSETG-------HGLRFFSRTFCISGDRTKWGPIHCTAFFSGMMQQ
LLQDAPDWSAFFKLVMLKNLYRQVEIPAGAIKKLLNSFRYR----LRTQVPVEQLTEDQL
RHLMSESTD-IWEDNPMMQFLVQVYLSKGKMALECYNHMGQGIHHATSSVMTSCMAVLTE
EVIIAYFQSHMPELSTSVKHAGSSDDYAKVVTVSGN-LPSSLFERYEAKFWHHVSRLQNS
MIGIARGCQMKDSAKTLIGDVLCEFYSEFMIFHRVTPAVIKFILTGLINSSVTSPQSMVQ
ACQVSAQQAMYNSVPLLTDICFTVFRQQMFANHTELFQRKYGPLVHGLPSAFGRLYLPMY
SNLTSSSIAVEDAESIAQDLESLIDLSTYLPVLE------------DPVYQV-ELPAPKS
DDLSTG------S-SPSLGG----------------------------------------
------------------
>KP792708
------------------------------------------------------------
-MFTGNGRPISCSLSTQS---STINVLE-HGQMVDKLRIFLTKSQLYTKELDFIWTCHMI
TNSNFEVTKRLTGR-TTGERLPRSVRSKVVYEIIKVVGESGHAILQQLAFSGILNTEHEF
FAVLAPKAQLGGHRDLLVQETYTKLIHATSEMFSRTLLATT-NDDGLTTSHLKENILCSA
LNCIELSKKTHGAPVEDND-------KLKHFY-KVFCISGDNTKWGPIHCCSFFSGMMQQ
LLKDHPDWSSFYKLVFLKNLYRQVEIPAGSIKKILNAFRFN-----NVDKKIEEMNEFQL
RNLLVETVD-EWNENPIIKFLIVTYLAQGKVAMRMYNHMGQGIHHATSSILTSIMGDVIT
HFIKLYVQRNFKGLTSHVEHAGSSDDYAKIIVVSGI-IPKSAFEAYEKQFWPRMCRLKNI
ISGISRACQMKDSAKTLAGDAFIEFYSEFMLSHRITPAVIKFIFTGLINSSVTSPQSMAQ
ACQVSSQQAMYNSVPLLTNFAFTVLRQQMFMNHTEYFQRTYGLITTGSLSAFGRLYLPQY
SNLTCSSVAIEDSETIVQNLTLLQDNYLGIPDTRNFEEDIEVEEV-----DSNPA-SVSS
MAGATP-S----S-KLSTATLA--------SDTSLKLSQD--------------------
------------------
>KP792711
-----------------HPDNLIKLLLIDTDI-PVSGE------------EVEITTKYCM
CMFSINELPFSSALMRHA---ALEYKGP-GEELMGRIKSIMAVTGLTDSRSDFKWTVNLI
ANSNFEVAKKLTGR-TVGERLPRSIRSKVIYEVVKLVGDTEMAVLQQLAFTCALNPKHRF
FAVLAPKAQLGGHRDLLVQETGTKLIHAATEMFSRTILSTT-KDDGLTNNHLKETILNTG
LEAISQMKMYHGKQISEVS-------KVVQFY-KVCCISGDNTKWGPIHCCSIFSGMMQQ
LLKDYDDWSSFYKLTFLKNLCRQIEIPSSSIKKILNSFRYK-----NPNLQVDAMTESEL
RTALAQNLQ-TWEGNEIMQFLVKNYLSKGSMALNSYNHMGQGIHHATSSILTSVMAEINE
RLIEHYFKKHLPDLQVTVSHAGSSDDYAKCIIATGN-LTTSQMKHYEETFWLHMCRLKNL
LAGFNRACQMKDSAKTLVSDCFLEFYSEFMMSQRITPAVIKFILTGLINSSVTSPLSLVQ
ACHVSSQQALFNSVPLITNMCFTVFRQQMFYNHTEYFNRHFGMITMGSLSSFGKLFIPLY
SNLISSSTALEDAEDIVKSCSNIKKVLSLLPITIEEKPKFMY------------------
----SEQD---SA-V---------------------------------------------
------------------
>KP792714
------------------------------------------------------------
-----NELPYCSALVKHG---NMEYKGP-SEQLMGRIKTIMAMTGLTDSRSDFKWTINLI
ANSNFEVSKKLTGR-TVGERLPRSVRSKVIYEIIKLVGDTEMAVLQQLAFTSILNPKHRF
FAVLAPKAQLGGHRDLLVQETGTKLIHAASEMFSRTILSTT-KDDGLTNIHLKESILNTG
LEAISQMKISHNREIAESS-------ELVQFY-KVCCVSGDNTKWGPIHCCSIFSGMMQQ
LLKDFDDWSSFYKLTFLKNLCRQIEIPASSIKKLLNSFRYK-----NGDLNVDELSETEL
RTALLLRLN-TWKGNEIMQFLVKNYISKGSMAMNSYNHMGQGIHHATSSVLTSVMAEVND
HLINHYFKKHLPDLQVVTHHAGSSDDYAKCIIATGV-MTKQKLREYEESFWTHMCRLKNF
LAGFNRACQMKDSAKTLVSDCFLEFYSEFMMSQRITPAVIKFILTGLINSSVTSPLSLVQ
ACHVSSQQALFNSVPLITNICFTLFRQQMFYNHTEYFQRNYGLLTLGSLSSFGKLFIPIY
SNLISSSTALEDAEEIVKACNILSKSLIHFPSSTKTVPEFIADKA-KSEADKPGE-LDKE
TSSSSEET---SS-LSSTPSDS--------SGASFHFN----------------------
------------------
>KP792741
-------------------------LIQDTDI-SLDEQ------------TVSLCTKYCM
CLFSINELPYASALNSNE---VLTYHSP-NDQLMSRVKHIMAVTGLRDSRSDFKWTINLL
ANSNFEVTKKITGR-SVGEKLPRSVRSKVIYEVVKLVDNTEMAILQQLSFTYILDTNHRF
FAVLAPKAQLGGHRDLLVQETGTKMIHATTEMFSRTLLSTT-KDDGLTNSGLKESILNAG
LEAISTMKLNHGRETFPQS-------GQFQFY-KVCCISGDNTKWGPIHCCSLFSGMMQQ
LLKDVNDWSSYYKLTFLKNLCRQVEIPSSSIKKILNSFKYK-----NSDVKVDELPEDEL
REILFQRID-TWSDNEIIKFLVANYISKGKMAINSYNHMGQGIHHATSSVLTSVMAHVIE
SLIKRYFKKHMPDLEVSVTSAGSSDDYAKCIVAFGV-LNKALYNHYEESFWEHMCRLKNL
VSGFSRACQMKDSAKTLVSDCFFEFYSEFMMSQRITPAVIKFILTGLINSSVTSPLSLVQ
ACHVSSQQAMYNSVPLVTNLAFTLFRQQMFYNHTENFIRAYGHLTLGSVSSFGRLYVPKF
SNLIGSSVALEDAEEITKSASTLIKARIHFPETVHDSPP---------------------
SSNESEDS---DS-LSNVITDS--------------------------------------
------------------
>KP792744
------------------------------------------------------------
-------------------------------KVSAELRKLVALVGLLDSRTEFVWTIHLI
ANSNFEVAKKITGR-TTGERLPRSVRSKVIYEMIKLVGESGMAILQQLAFSSILNTDHRF
FAVLAPKAQLGGSRDLLVQEVSTKLIHATTEMFSRVLLSNT-NDDGLTNPHLKEQILGTA
LEAMQTEKLTHGRRASSDS-------NLINFY-RQFCISGDNTKWGPIHCCSLFSAMTQQ
LLKDVPDWSNFYKLTFLKNLCRQVEIPAASIKKILNTLRYK----LSGSVNIESLNENAL
RQLLLDNLH-LWTDNDIVQFIIRTYISQGRMAMMSYNHMGQGIHHATSSLLTSLMSVVFE
HIVTAYFKKYYPNLTVSVTHAGSSDDYAKVITLSGQ-VSEAQYNHYEDTYWHHACKVKNF
TAAVARLCQMKDSNKTMVSDCFLEFYSEFMMGNRTTPAVIKFMFTGLINSSVTSPASMVQ
ACQVSAQQAMYNSVPMQTNITFSLLRQQMFFNHAEFFIRDYGLITLGSLSSFGRLFVPKY
SNLVSSSIALEDSEVFSVSAAELVRNSVKINYRS------------KTTLEAEKE-EADI
EGGSAENSGQESTGTSELESLS--------SGSSFRFETKKVLSQTESEYLKVLREHSKP
LALKDI------------
>KR534878
---------------------VINHLVREASV-PLNMD------------DISLCTKYCM
CLFSINELPFASALNSNE---ALTYHSP-NDQLMSRVKHIMAITGLRDSRSDFKWTINLL
ANSNFEVTKKLTGR-NVGERLPRSVRSKVIYEVVKLVDNTEMAILQQLSFTYILDVNHRF
FAVLAPKAQLGGHRDLLVQETGTKMIHATTEMFSRTLLSTT-KDDGLTNSHLKETILNSG
LEAINTMKLNHGKETFPKS-------DQYQFY-KVCCISGDNTKWGPIHCCSLFSGMMQQ
LLKDVNDWSSYYKLTFLKNLCRQVEIPASSIKKILNSFKYK-----NSDVKVDELSEEEL
REKLFERLE-TWDDNEIIKFLVANYISKGKMALNSYNHMGQGIHHATSSILTSIMSFIIE
LIIRRYYKKHLPDLEVAVTSAGSSDDYAKCIITYGV-LSKTLFDHYEDTYWEHMCRLKNL
IAGFSRACQMKDSAKTLVSDCFFEFYSEFMMSQRITPAVIKFILTGLINSSVTSPLSLVQ
ACHVSSQQAMYNSVPLVTNLAFTLFRQQMFYNHTEYFVRSYGHITLGSLSSFGRLYIPKY
SNLIGSSVALEDAEEISKSANVLLKANIHFPEMIGESPP---------------------
SSGDTEDS---LS-DLNQ------------------------------------------
------------------
>KR537444
------------------------------------------------------CTKYCM
CLFTVNELPYTSAMNSHG---EFMYKSP-NEQLIGRVKGIMAATGLDDSRSDFKWTVCLI
ANSNFEVARKITGR-SNGERLPRSVRSKVIYEIVKLVDSTEMAILQQLAFSYILDPNHRF
FAVLAPKAQLGGHRDLLVQETGTKVVHAATEMFSRTLLSTT-KDDGLTNTHLKETILNCG
LEAINQFKVIHGKEVSKDT-------GQYYFY-KVCCISGDNTKWGPIHCCSIFSGMMQQ
LLKDYDDWTSFYKLTFLKNLLRQVEIPAASVKKILNSFRYK-----NKDIKVDQLTEAEL
RDEMANRLS-TWDGNNVIKFLVENYISKGKMAINSYNHMGQGIHHATSSVLTSIMAEINE
RLIVNFCNQRLPDLQVTVTHAGSSDDYAKCIVLSGV-LTESAMENYEEAFWPTMCNLKNY
LSGFNRACQMKDSAKTLVSDCFFEFYSEFMMSQRITPAVIKFILTGLINSSVTSPLSLVQ
ACQVSSQQALFNSVPLITNIAFTVFRQQMFFNHTEYFTRTYGPITMGSLSPFGRLYVPKF
SGLISSSIAIEDAEEVIKSCLDVKRLMLHLPDGSKAE---LDTSE-SGESEKVQE-VETC
YESESIET---SS-LSSAPTDS--------------------------------------
------------------
>KR537447
-------------------------LMQETDI-FLDEQ------------TVSLCTKYCM
CLFSINELPYASALNSNE---VLTYHSP-NDQLMSRVKHIMAVTGLRDSRSDFKWTINLL
ANSNFEVTKKITGR-SVGEKLPRSVRSKVIYEVVKLVDNTEMAILQQLSFTYILDTNHRF
FAVLAPKAQLGGHRDLLVQETGTKMIHATTEMFSRTLLSTT-KDDGLTNSGLKESILNAG
LEAINTMKLNHGKETFPQS-------GQFQFY-RVCCISGDNTKWGPIHCCSLFSGMMQQ
LLKDVNDWSSYYKLTFLKNLCRQVEIPSSSIRKILNSFKYK-----NSDVKVDELPEEEL
RDMLFQRID-TWNDNEIIKFLVANYISKGKMAINSYNHMGQGIHHATSSVLTSIMAHVIE
ILIKRYFKKHMPDLEVSVTSAGSSDDYAKCIVAFGV-LNRTLYNHYEESFWEHMCRLKNL
VSGFSRACQMKDSAKTLVSDCFFEFYSEFMMSQRITPAVIKFILTGLINSSVTSPLSLIQ
ACHVSSQQAMYNSVPLVTNLAFTLFRQQMFYNHTENFVRTYGHLTLGSVSSFGRLYVPKF
SNLIGSSVALEDAEEISKAASNLIKANIHFPETINDSSP---------------------
SSKESEDS---DS-VSNVITDS--------------------------------------
------------------
>KR537450
------------------------------------------------------------
TMFSSNTEPFSASLNDDEID--MTGSTDVEEKLLSQTKRVFAKMGLSDKSYDFIWTVQMI
ANSNFNVCKKLSGR-SEGERLPRSIRSKVVYEMVKLVGESGMAILQQLAFAKSLNYNHRF
FSVLAPKAQLGGSRDLLVQETGTKIIHAATESFSRTLLRTT-NDDGLTNQYLKETVLNYA
LDALATMKSLDGESIKNST-------CLVNFY-RVVCISGDNTKWGPIHCCSFFSGMMQQ
LLREHPDWSAFYRLTFIKNLCRQVEIPAASIKKIINVAKLE----LDPKQDINSLSEKQA
QELLSDSAE-KWNALPYVKFLILTYLKHGKLAMNSYNHMGQGIHHATSSILTSLMAEVFE
DLCVHYFKTAFPNLTVNVNHAGSSDDYAKCIILTGT-VDREQYELYDAVFWDHVCRFKNY
TAAVNRCCQMKDSAKTLVGDCFLEFYSEFMMGNRITPAVIKFIFTGLINSSVTSPSSLTQ
ACHVSSQQAMYNSVPMLTNIAFTLCRQQMFFNHVEAFIRKFGPITLGSVSQFGRLYCPKY
SNLVNTSVTIEDCESIVSACEAINKWDMLFDTAA------------KSRVEEELQ-KKHE
E-----ETTLSSE-TSSLKSGE--------QKSELTFIRRRAL-----------------
------------------
>KR537453
----------------------------------------------------------CM
CLFTVNELPYTSALNSHG---ALTYKSP-NEQLIGRVKGIMAATGLDDSRSDFKWTVCLI
ANSNFEVAKKITGR-SNGERLPRSVRSKVIYEIVKLVDSTEMAILQQLAFSFILDPNHRF
FAVLAPKAQLGGHRDLLVQETGTKVIHATTEMFSRTLLSTT-KDDGLTNNHLKETILNCG
LEALNQSRIIHGKELSKGA-------GQFYFY-KACCISGDNTKWGPIHCCSIFSGMMQQ
LLKDYDDWTSFYKLTFLKNLCRQIEIPAASIKKILNSFRFK-----NKDLKVDQLTESEL
RDKMVERLS-TWESNEIIQFLVENYVSKGKMALNSYNHMGQGIHHATSSVLTSVMAEVNE
RLIINYCSQRFPELQVTVTHAGSSDDYAKCIVLSGV-LTETLLSNYEEVFWPTMCNLKNY
LSGFNRACQMKDSAKTLVSDCFFEFYSEFMMSQRITPAVIKFILTGLINSSVTSPLSLIQ
ACQVSSQQALFNSVPLITNIAFTIFRQQIFFNHTEFFTRQYGPITMGTLSPFGKLYVPKL
SGLISSSIAIEDAEDVVKSCLELKRLMVHLPDGNRPK---LTGSN-SGSSEDIPE-VDDV
SVSESAET---SS-LSSAPTDS--------SGAS--------------------------
------------------
>KT820205
----------------------------------------------------KY-IEYLI
TAFTVNGFPLSESLNTYG----EEHTAQGEEQILQQLKGMLSRLGLKGGRHEFLWTIHLI
ANSNFEVTKKLTGR-QTGERLPRSVRSKVVYEVIKMVGETGMAILQQLAFTCALNTDHRF
FAVLAPKAQLGGCRDLLVQETGTKLIHATTEMFSRTLLSTT-NDDGLTNSHLKENILNTG
LEAIQTMRITHGKPVESFK-------GLVNFY-RVMCISGDNTKWGPIHCCSLFSGMMQQ
LLKDVPDWCQFYKLTFIKNLCRQVEIPSASIKKILNSLRYH----ISDTVDIEAQTEREL
RQLLLSNLN-IWEHNRIIQFLVKTYLSKGEMAMNSYNHMGQGIHHATSSILTSTFAVTFE
ELARDFFMECYPELTLKLDHAGSSDDYAKCLVLSGV-VSANTFKNYDESFWDVCCRFKNY
TAAVARCCQMKDSAKTLVGDSFLEFYSEFMMGNRVTPAVIKFILTGLINSSVTSPQSMSQ
ACQVSSQQAMYNSVPMLTNMTFTTLRQQMFFNHVESFIREYGLLTLGSLSPFGRLFVPRF
SNLIGSSIALEDSEVISSSARMLKLNFHGIPVSS------------KTIIDSDSSLNSDL
EDSSSEGTKSD-------------------------------------------------
------------------
>KU343148
------------------------------------------------------------
-----NELPYTSALTRHG---AMEYKGP-SEQLMGRIKSIMAITGLTDSRSDFKWTINLI
ANSNFEVSKKLTGR-SIGERLPRSVRSKVIYEIIKLVGDTEMAVLQQLAFTSILNPKHRF
FAVLAPKAQLGGHRDLLVQETGTKLVHAASEMFSRTILGTT-KDDGLTNSHLKETILNTG
LEAISQMKISHGREVADSS-------ELVQFY-KVCCVSGDNTKWGPIHCCSIFSGMMQQ
LLKDYDDWSSFYKLTFLKNLCRQVEIPASSIKKLLNSFRYK-----NTDINVDELSETEL
RTALSLRLS-TWKGNEIMQFLVKNYVSKGMMAMNSYNHMGQGIHHATSSVLTSVMAEVNE
HLINHYFKKHLPDLQVITHHAGSSDDYAKCIIATGV-LTKSKLKEYEENFWTHMCRLKNF
LAGFNRACQMKDSAKTLVSDCFLEFYSEFMMSQRITPAVIKFILTGLINSSVTSPLSLVQ
ACHVSSQQALFNSVPLITNICFTVFRQQMFFNHTEYFQRNYGMLTMGSLSSFGKLFIPIY
SNLISSSTALEDAEEIVKACNVVNKTLIHLPPSTKAKPEFITDRR-SEAADIPNK-VDQE
SSSATEET---SS-ISSTPSDS--------SGASFHFN----------------------
------------------
>KU343154
------------------------------------LE------------TIKRIVKYTS
AMFTGNGRPISCSLNQAE---GSINVMD-HGQMVDRLRTFLTRAQLFTKELDFIWTCHMI
TNSNFEVTKRLTGR-STGERLPRSVRSKVVYEMIKVVGESGHAILQQLAFSTILNTNHEF
FAVLAPKAQLGGHRDLLVQETGTKLVHATSEMFSRTLLATT-NDDGLTNPHLKETILSSA
LNHINVSRKLHGKFIEEES-------SLVQFY-KVFCISGDNTKWGPIHCCAFFSGMMQQ
LLKDHPDWSSFYKLVFLKNLYRQVEIPTGSIKKILNAFRYN-----NSNKKLEELNEYQL
RELLYNTID-SWNENPIIKFLVVTYLIQGKIAMRMYNHMGQGIHHATSSILTSIMGDVIT
HFIQVYASNNFKGLTCSVEHAGSSDDYAKIITLSGL-VTKEVFDSYESVFWIKMCRLKNI
IAGISRAVQMKDSAKTLCGDAFIEFYSEFMLSHRITPAVIKFIFTGLINSSVTSPQSMSQ
ACQVSSQQAMYNSVPLLTNFAFSLLRQQMFMNHTEYFQRTYGLITMGTLSSFGRLYLPKY
SNLTCSSIAIEDSEVISQNLSMIKDNTVMFPGTKAYEEDIPVGEV-----DSGPA-SVES
SGAGSP-S----S-RLSSL-----------------------------------------
------------------
>KU343160
------------------------------------------------------------
-----NELPYCSALTKHG---NMEYKGP-SEQLMGRIKTIMAMTGLTDSRSDFKWTINLI
ANSNFEVSKKLTGR-TVGERLPRSVRSKVIYEIIKLVGDTEMAVLQQLAFTSILNPKHRF
FAVLAPKAQLGGHRDLLVQETGTKLVHAASEMFSRTILSTT-KDDGLTNNHLKESILNTG
LEAISQMKISHGREIAESA-------ELVQFY-KVCCISGDNTKWGPIHCCSIFSGMMQQ
LLRDYDDWSSFYKLTFLKNLCRQIEIPASSIKKLLNSFRYK-----NQDLNVDEMSETEL
RTALVLRLN-TWKGNEIMQFLVRNYISKGTMAMNSYNHMGQGIHHATSSVLTSIMAEVND
HLINHYFKKHLPDLQVVTHHAGSSDDYAKCIIVSGV-MTKQKLKEYEEAFWTHMCRLKNF
LAGFNRACQMKDSAKTLISDCFLEFYSEFMMSQRITPAVIKFILTGLINSSVTSPLSLVQ
ACHVSSQQALFNSVPLITNICFTLSRQQMFFNHTEYFQRNYGLLTLGSLSSFGKLFVPIY
SNLISSSTALEDAEEIVKACNVLSKVLVHLPPSTKSVPEFVVDKT-KQEADRPGE-LDVE
SSNSSEET---SS-LSSTPSDS--------SGASFHFN----------------------
------------------
>KU343163
------------------------------------------------------------
-------------LNQGQ---SGTEARD-QSQIVERLKTILARVSIDSQGVDFIWTCHLI
SNSNFEVSKKLTGR-STGERLPRSVRSKVIYEIVKLVGDTGMAVLQQLAFTSILDKNHEF
FAVLAPKSQLGGHRDLLVQETHTKLIHATTEMFSRTLLSTT-KDDGLTNPHLKEQILNSA
LNKIQMMKRHHGKPYQDGS-------HLLQFY-RVFCISGDNTKWGPIHCCSLFSGMMQQ
LLKDFQDWSNFYKLTFLKNLFRRVEIPSASIKKILNAVRYN----HKGSKPIDMMTELEL
RELLIDNLK-IWEGQPIIQFLVATYISKGYSSICSYNHMGQGIHHATSSILTSIMSEAVE
IFITSYLSKAFPKLTTTVEHAGSSDDYAKVLSMSGV-LDKDTYDSYNQLFWPTMCKVKNL
IAAISRACQMKDSAKTLCGDTFAEFYSEFMLTHRITPAVIKFILTGLINSSVTSPQSMSQ
ACHVSSQQALYNSVPLLTNIAFTLFRQQMFSNHTEHFARCYGPIVNGTVSGFGRLFVPLY
SNLISSSIALEDSETISRSLLDLIKEDSKFPTVM---RKFLLPGE-----EEVEE-QDAV
EIGGSTSSC-DPS-LTSGSSLS--------SGSSFSFTADRGLTSTEQEY----------
------------------
>KU343169
------------------------------------ID------------HIKRVVKYTS
AMFTGNGRPISCSLNQTE---GTINVLD-HGQMVDRLRTFLTRAQLYTKELDFIWTCHMI
TNSNFEVTKRLTGR-STGERLPRSVRSKVVYEMIKVVGESGHAILQQLAFSTILNVNHEF
FSVLAPKAQLGGHRDLLVQETGTKLIHAASEMFSRTLLATT-NDDGLTSPHLKETILGSA
LNHISLSRKLHGNTVEDGS-------NLIQFY-KVFCISGDNTKWGPIHCCAFFSGMMQQ
LLKDHPDWSSFYKLVFLKNLYRQVEIPAGSIKKILNAFRYN-----NSHKKIEEMNEHQL
RELLYTTID-DWNENPIIKFLVLTYIVQGKISMRMYNHMGQGIHHATSSILTSIMGDVIS
HFIQVYTNKNFKGLTCHVEHAGSSDDYAKVIVLSGL-VSKELFEEYMINFWPKMCRLKNI
IAGISRAVQMKDSAKTLCGDAFIEFYSEFMLSHRITPAVIKFIFTGLINSSVTSPQSMSQ
ACQVSSQQAMYNSVPLLTNFAFSLLRQQMFMNHTEYFQRTYGLITMGTLSAFGRLFLPKY
SNLTCSSIAIEDSEVIAQNLAMLQDNSILFPGTKAYEEDVSIPEI-----ESGPA-SIES
SGAGSP-S----S-KLSA------------------------------------------
------------------
>KU925434
------------------------------------------------------------
--------------NQGS---AEDVARD-QGQIVERVKTVLARLGITSIGTDFTWTCHLI
ANSNFEVSKKLTGR-TTGERLPRSVRSKVIYEVIKLVGDTGMAVLQQLAFSTILNVNHRF
FAVLAPKAQLGGHRDLLVQEVGTKLVHATTEMFSRTLLSTT-NDDGLTNQHLKETILTAG
LNKINLMIKHHGEAIADGS-------DLKQFF-RVMCISGDNTKWGPIHCCSIFSAMMQQ
LLKDFQDWSSFYKLTFLKNLFRQVEIPSASIKKILNAFRYN----SHGKFNVDELNEVQL
REKLLESMT-IWESQPIIKFLVATYIAQGKSAMTSYNHMGQGIHHATSSILTSIMAEATS
CFLEAYLTKRFPKLTVSIEHAGSSDDYAKVITLSGV-VESATFNKYNECFWSIMCKVKNL
MAAVGRVCQMKDSAKTLCGDTFIEFYSEFMLTHRITPAVIKFILTGLINSSVTSPQSMSQ
ACQVSSQQAMYNSVPLLTNITFTLLRQQMFMNHTEHFSRNYGLITSGLVSSFGRLFIPKF
SNLITSSIALEDSETISTALRDIASNELEFPTTM---EEVKPPADHRADRQDVDE-ADAA
EIGSTSSI----S-LTSGSSLS--------SGSSFSFRTDRNLNSTEQE-----------
------------------
>KU925437
------------------------------------------------------------
---------------QVG---SDDVARD-QGQIVERVKIVLAKMGITAVGTDFTWTCHLI
ANSNFEVSKKLTGR-TTGERLPRSVRSKVIYEVIKLVGDTGMAILQQLAFSAILNNNHQF
FAVLAPKAQLGGHRDLLVQEVGTKLIHATTEMFSRTLLSTT-NDDGLTNQHLKETILTTG
LNKIGLMLKHHGETVAEEA-------SLKQFF-RVFCISGDNTKWGPIHCCSIFSAMMQQ
LLKDFQDWSSFYKLTFLKNLFRQVEIPSASIKKILNAFRYN----SQGKFNVDELTEVQL
REKLLDCIS-IWDSQPIIKFLIVTYISQGKCAMTSYNHMGQGIHHATSSILTSIMADALN
AFIETYLYRRFPKLTTTIEHAGSSDDYAKVITVSGI-VDEQTFVNYNKLFWPVMCKVKNL
MAAVGRVCQMKDSAKTLCGDTFVEFYSEFMLTHRITPAVIKFILTGLINSSVTSPQSMSQ
ACQVSSQQAMYNSVPLLTNITFTILRQQMFMNHTEYFSRNYGPITSGSISSFGRLFIPKF
SNLITSSIALEDSETISLALRDLSQNELDFPTSL---EEVKPPPDPLETKKDTDE-ADAA
EVGSTSNV----S-LTSGSSLS--------SGSSFSFRTDRNLNSTEQEY----------
------------------
>KU925440
------------------------------------------------------------
--------------------------VQGEEQILQQLKGMLSRMGLKGGRHEFLWTIHLI
ANSNFEVTKKLTGR-QTGERLPRSVRSKVVYEVIKMVGETGMAILQQLAFTCALNTEHRF
FAVLAPKAQLGGCRDLLVQETGTKLIHATTEMFSRTLLSTT-NDDGLTNSHLKENILNVG
LEAIQTMKMSHGKPVENFK-------GLVNFY-RVMCISGDNTKWGPIHCCSLFSGMMQQ
LLKDVPDWCQFYKLTFIKNLCRQVEIPSASIKKILNSLRYH----VSDTTDIEALTEREI
RQLLLSNLD-LWEHNKIIQFLVKTYLSKGEMAMNSYNHMGQGIHHATSSVLTSAFAITFE
ELARDFFLECFPELTLKLDHAGSSDDYAKCLVLSGV-LSANTFKTYNETFWDACCRFKNL
TAAVARCCQMKDSAKTLVGDSFLEFYSEFMMGNRVTPAVIKFILTGLINSSVTSPQSMSQ
ACQVSSQQAMYNSVPMLTNITFTTLRQQMFFNHVEPFIREYGLLTLGSLSPFGRLFVPKF
SNLIGSSVALEDSEVISCSARMLKMNYHGLPVSS------------KTVVDSDSSISSDT
GDASSDASLSST-------SES--------SGSSFRFELSRNLTQTEELFAKTIQDYSIP
VNTEVV------------
>KU925446
------------------------------------------------------------
-----NELPYTSALTRHG---AMEYKGP-SEQLMGRIKSIMAITGLTDSRSDFKWTINLI
ANSNFEVSKKLTGR-SIGERLPRSVRSKVIYEIIKLVGDTEMAVLQQLAFTSILNPKHRF
FAVLAPKAQLGGHRDLLVQETGTKLVHAASEMFSRTILGTT-KDDGLTNSHLKETILNTG
LEAISQMKISHGREVADSS-------ELVQFY-KVCCVSGDNTKWGPIHCCSIFSGMMQQ
LLKDYDDWSSFYKLTFLKNLCRQVEIPASSIKKLLNSFRYK-----NTDINVDELSETEL
RTALSLRLS-TWKGNEIMQFLVKNYVSKGMMAMNSYNHMGQGIHHATSSVLTSVMAEVNE
HLINHYFKKHLPDLQVITHHAGSSDDYAKCIIATGV-LTKSKLKEYEENFWTHMCRLKNF
LAGFNRACQMKDSAKTLVSDCFLEFYSEFMMSQRITPAVIKFILTGLINSSVTSPLSLVQ
ACHVSSQQALFNSVPLITNICFTVFRQQMFFNHTEYFQRNYGMLTMGSLSSFGKLFIPIY
SNLISSSTALEDAEEIVKACNVVNKTLIHLPPSTKAKPEFITDRR-SEAADIPNK-VDQE
SSSATEET---SS-ISSTPSDS--------SGASFHFN----------------------
------------------
>KU925467
------------------------------------------------------------
-MFTGNGRPISCSLSTQS---STINVLE-HGQMVDRLRIFLTKSQLYTKELDFIWTCHMI
TNSNFEVTKRLTGR-TTGERLPRSVRSKVVYEIIKVVGESGHAILQQLAFSGILNTEHEF
FAVLAPKAQLGGHRDLLVQETYTKLIHATSEMFSRTLLSTT-NDDGLTTAHLKENILCSA
LNCIELSKKTHGAPVEDND-------KLKHFY-KVFCISGDNTKWGPIHCCSFFSGMMQQ
LLKDHPDWSSFYKLVFLKNLYRQVEIPAGSIKKILNAFRFN-----NIDKKIEEMNEFQL
RNLLVETVD-EWNENPIIKFLIVTYLAQGKVAMRMYNHMGQGIHHATSSILTSIMGDVIS
HFVKLYVQKNFKGLTSHVEHAGSSDDYAKIITISGI-IPKSTFDVYEKQFWPRMCRLKNI
ISGISRACQMKDSAKTLAGDAFIEFYSEFMLSHRITPAVIKFIFTGLINSSVTSPQSMAQ
ACQVSSQQAMYNSVPLLTNFAFTVLRQQMFMNHTEYFQRTYGLITTGSLSAFGRLYLPQY
SNLTCSSIAIEDSETIVQNLTLLQDNFLSIPGTRNFEEDIEVAEV-----DSNPA-SVSS
IAGATP-S----S-KLSAATLA--------SDTSLKLSQD--------------------
------------------
>KU925470
------------------------------------LE------------TIKRIVKYTS
AMFTGNGRPISCSLNQTE---GSINVMD-HGQMVDRLRTFLTRAQLFTKELDFIWTCHMI
TNSNFEVTKRLTGR-STGERLPRSVRSKVVYEMIKVVGESGHAILQQLAFSTILNTNHEF
FAVLAPKAQLGGHRDLLVQETGTKLVHATSEMFSRTLLATT-NDDGLTSPHLKETILSSA
LNHINVSRKMHGKFIEEES-------NLVQFY-KVFCISGDNTKWGPIHCCAFFSGMMQQ
LLKDHPDWSSFYKLVFLKNLYRQVEIPTGSIKKILNAFRYN-----NSNKKLEELNEYQL
RELLYNTID-SWNENPIIKFLVVTYLIQGKIAMRMYNHMGQGIHHATSSILTSIMGDVIT
HFIQVYASNNFKGLTCSVEHAGSSDDYAKIITLSGL-VTKEVFDSYESIFWTKMCRLKNI
IAGISRAVQMKDSAKTLCGDAFIEFYSEFMLSHRITPAVIKFIFTGLINSSVTSPQSMSQ
ACQVSSQQAMYNSVPLLTNFAFSLLRQQMFMNHTEYFQRTYGLITMGTLSSFGRLYLPKY
SNLTCSSIAIEDSEVISQNLSMIKDNTVMFPGTKTYEEDIPVDEV-----DSGPA-SVES
SGAGSP-S----S-RLSSL-----------------------------------------
------------------
>KU925473
------------------------------------VE------------VIKRVVKYTS
AMFTGNGRPISCSLNQTE---GTINVMD-HGQMVDRLRTFLTRAQLYTKELDFIWTCHMI
TNSNFEVTKRLTGR-STGERLPRSVRSKVVYEMIKVVGESGHAILQQLAFSTILNTNHEF
FAVLAPKAQLGGHRDLLVQETGTKLVHAASEMFSRTLLATT-NDDGLTSPHLKETILGSA
LNHISIARKVHGRVIEEDS-------NLYQFY-KVFCISGDNTKWGPIHCCAFFSGMMQQ
LLKDHPDWSSFYKLVFLKNLYRQVEIPTGSIKKILNAFRYN-----NSDKKIEEMNEYQL
RELLYSTID-SWNENPIIKFLVVTYLIRGKIAMRMYNHMGQGIHHATSSILTSIMGDVIS
HYIQVYMNSNFKGLTCSVEHAGSSDDYAKIITLSGM-VSKELFDSYESVYWTRMCRLKNI
ISGISRAVQMKDSAKTLCGDAFIEFYSEFMLSHRITPAVIKFIFTGLINSSVTSPQSMSQ
ACQVSSQQAMYNSVPLLTNFAFSLLRQQMFMNHTEYFQRTYGLITMGTLSSFGRLYLPKY
SNLTCSSIAIEDSEVISQNLTMLKENAILFPGTKPYEEDVTVTEV-----ESGPA-SVES
SGGGSP-S----S-KLSSM-----------------------------------------
------------------
>KU925479
------------------------------------LE------------AIKRIVKYTS
AMFTGNGRPISCSLNQTE---GSINVMD-HGQMVDRLRTFLTRAQLFTKELDFIWTCHMI
TNSNFEVTKRLTGR-STGERLPRSVRSKVVYEMIKVVGESGHAILQQLAFSTILNTNHEF
FAVLAPKAQLGGHRDLLVQETGTKLVHATSEMFSRTLLATT-NDDGLTSPHLKETILSSA
LNHINVSRKMHGKLVEEES-------SLVQFY-KVFCISGDNTKWGPIHCCAFFSGMMQQ
LLKDHPDWSSFYKLVFLKNLYRQVEIPTGSIKKILNAFRYN-----NSDKKLEELNEYQL
RELMYNTID-NWNENPIIKFLVVTYLIQGKIAMRMYNHMGQGIHHATSSILTSIMGDVIT
HFIQVYASNNFRGLTCSVEHAGSSDDYAKIITLSGL-VTKEVFDSYESVFWIKMCRLKNI
IAGISRAVQMKDSAKTLCGDAFIEFYSEFMLSHRITPAVIKFIFTGLINSSVTSPQSMSQ
ACQVSSQQAMYNSVPLLTNFAFSLLRQQMFMNHTEYFQRTYGLITMGTLSSFGRLYLPKY
SNLTCSSIAIEDSEVISQNLSMIKDNSVMFPGTRTYEEDVPIGEV-----DSGPA-SVES
SGAGSP-S----S-RLSSL-----------------------------------------
------------------
>KU925482
------------------------------------------------------------
--------------------------VQGEEQILQQLKGMLSRMGLKGGRHEFLWTIHLI
ANSNFEVTKKLTGR-QTGERLPRSVRSKVVYEVIKMVGETGMAILQQLAFTCALNTEHRF
FAVLAPKAQLGGCRDLLVQETGTKLIHATTEMFSRTLLSTT-NDDGLTNSHLKENILNVG
LESIQTMKMTHGKPVESFK-------GLVNFY-RVMCISGDNTKWGPIHCCSLFSGMMQQ
LLKDVPDWCQFYKLTFIKNLCRQVEIPSASIKKILNTLRYH----ISDSTDIEALTERDI
RQMLLSNLD-LWEHNQIIQFLVKTYISKGQMAMNSYNHMGQGIHHATSSILTSAFAVTFE
ELARDFFSECFPELTLKLDHAGSSDDYAKCLVLSGV-LSASTFKTYDETFWDACCRFKNL
TAAVARCCQMKDSAKTLVGDSFLEFYSEFMMGNRVTPAVIKFILTGLINSSVTSPQSMSQ
ACQVSSQQAMYNSVPMLTNITFTTLRQQMFFNHIEPFIREYGLITLGTLSPFGRLFVPKF
SNLIGSSVALEDSEVISCSARVLKLNYHGLPVSS------------KTVIDSDSSISSDT
GDTSSDASLSST-------SES--------SGSSFKFELTRNLTQTEELFAKTIQDYSIP
VNTEVV------------
>KU925485
------------------------------------------------------------
-------------LNQGQ---SGTEARD-QSQIVERLKTILARVSIDSQGVDFIWTCHLI
SNSNFEVSKKLTGR-STGERLPRSVRSKVIYEIVKLVGDTGMAVLQQLAFTSILDKNHEF
FAVLAPKSQLGGHRDLLVQETHTKLIHATTEMFSRTLLSTT-KDDGLTNPHLKEQILNSA
LNKIQMMKRHHGKPYQDGS-------HLLQFY-RVFCISGDNTKWGPIHCCSLFSGMMQQ
LLKDFQDWSNFYKLTFLKNLFRRVEIPSASIKKILNAVRYN----HKGSKPIDMMTELEL
RELLIDNLK-IWEGQPIIQFLVATYISKGYSSICSYNHMGQGIHHATSSILTSIMSEAVE
IFITSYLSKAFPKLTTTVEHAGSSDDYAKVLSMSGV-LDKDTYDSYNQLFWPTMCKVKNL
IAAISRACQMKDSAKTLCGDTFAEFYSEFMLTHRITPAVIKFILTGLINSSVTSPQSMSQ
ACHVSSQQALYNSVPLLTNIAFTLFRQQMFSNHTEHFARCYGPIVNGTVSGFGRLFVPLY
SNLISSSIALEDSETISRSLLDLIKEDSKFPTVM---RKFLLPGE-----EEVEE-QDAV
EIGGSTSSC-DPS-LTSGSSLS--------SGSSFSFTADRGLTSTEQEY----------
------------------
>KU925488
------------------------------------------------------------
-MFTGNGRPISCSLSNQS---STINVLE-HGQMVDKLRIFLTKSQLYTKELDFIWTCHMI
TNSNFEVTKRLTGR-TTGERLPRSVRSKVVYEIIKVVGESGHAILQQLAFSGILNVEHEF
FAVLAPKAQLGGHRDLLVQETYTKLIHAASEMFSRTLLATT-NDDGLTTAHLKENILCSA
LNCIDTSRRTHGATVEDNE-------KLKHFY-KVFCISGDNTKWGPIHCCSFFSGMMQQ
LLKDHPDWSSFYKLVFLKNLYRQVEIPAGSIKKILNAFRFN-----NANRKIEEMNEFQL
RTLLVETID-SWNENPIIKFLVVTYLAQGKVAMRMYNHMGQGIHHATSSILTSIMGDVIT
HFIKLYIQKNFKGLTAHVEHAGSSDDYAKIIVVSGV-IPKPTFENYEKQFWPRMCRLKNI
IAGISRACQMKDSAKTLAGDAFIEFYSEFMLSHRITPAVIKFIFTGLINSSVTSPQSMSQ
ACQVSSQQAMYNSVPLLTNFAFTLLRQQMFMNHTEYFQRTYGLMTMGSLSAFGRLYLPQY
SNLTCSSIAIEDSETIVQNLSLIQENYLGIPDTKNFEEELEIEDS-----EGSPA-SVSS
IAGGTP-S----S-KLSAATLA--------SDTSLRLSQD--------------------
------------------
>KU925494
------------------------------------------------------------
--------------------------VQGEEQILQQLKGMLSRMGLKGGRHEFLWTIHLI
ANSNFEVTKKLTGR-QTGERLPRSVRSKVVYEVIKMVGETGMAILQQLAFTCALNTEHRF
FAVLAPKAQLGGCRDLLVQETGTKLIHATTEMFSRTLLSTT-NDDGLTNSHLKENILNVG
LESIQTMKMTHGKPVESFK-------GLVNFY-RVMCISGDNTKWGPIHCCSLFSGMMQQ
LLRDVPDWCQFYKLTFIKNLCRQVEIPSASIKKILNTLRYH----ISDSTDIEALTERDI
RQMLLSNLD-LWEHNQIIQFLVKTYISKGQMAMNSYNHMGQGIHHATSSILTSAFAVTFE
ELARDFFSECFPELTLKLDHAGSSDDYAKCLVLSGV-LSTNTFKTYDETFWDACCRFKNL
TAAVARCCQMKDSAKTLVGDSFLEFYSEFMMGNRVTPAVIKFILTGLINSSVTSPQSMSQ
ACQVSSQQAMYNSVPMLTNITFTTLRQQMFFNHIEPFIREYGLITLGTLSPFGRLFVPKF
SNLIGSSVALEDSEVISCSARVLKLNYHGLPVSS------------KTVIDSDSSISSDT
GDTSSDASLSST-------SES--------SGSSFKFELTRNLTQTEELFAKTIQDYSIP
VNTEVV------------
>KU925497
------------------------------------------------------------
--------------NQGS---AEDVARD-QGQIVERVKTVLARLGITSVGTDFTWTCHLI
ANSNFEVSKKLTGR-TTGERLPRSVRSKVIYEVIKLVGDTGMAVLQQLAFSTILNVNHRF
FAVLAPKAQLGGHRDLLVQEVGTKLVHAATEMFSRTLLSTT-NDDGLTNQHLKETILTAG
LNKINLMIKHHGEVIAEGS-------ELRQFF-RVMCISGDNTKWGPIHCCSIFSAMMQQ
LLKDFQDWSSFYKLTFLKNLFRQVEIPSASIKKILNAFRYN----SHGKFNVDELSEVQL
REKLLESMT-IWESQPIIKFLVATYIAQGKCAMTSYNHMGQGIHHATSSILTSIMAEAST
CFLETYLTKRFPKLTVSVEHAGSSDDYAKVITLSGV-VETATFDKYNESFWPIMCKVKNL
MAAVGRVCQMKDSAKTLCGDTFIEFYSEFMLTHRITPAVIKFILTGLINSSVTSPQSMSQ
ACQVSSQQAMYNSVPLLTNIAFTLLRQQMFMNHTEHFSRNYGLLTSGLVSSFGRLFVPKF
SNLITSSIALEDSETISTALRDIASNELEFPTTM---EEVKPPADHKESKQDVDE-ADAA
EIGSTSSV----S-LTSGSSLS--------SGSSFSFKTDRNLNSTEQE-----------
------------------
>LC008512
------------------------------------------------------------
----------------------LQKTTD--EKLLHQTKVVFAKIGLSGKNYDFIWTVQMI
ANSNFNVCKRLTGR-TTGERLPRSVRSKVIYEMVKLVGETGMAILQQLAFAQALNYDHRF
YAVLAPKAQLGGSRDLLVQETGTKVIHATTEMFSRNLLKTT-KDDGLTNPHLKETILNSG
LEALQTMRLVDGKAATDGG-------TLVTFY-KVVCISGDNTKWGPIHCCSFFSGMMQQ
LLKDVPDWSAFYKLAFIKNLCRQVEIPAASIRKILNVLRFY----LSDKGGVERLSEDEI
RNKLCETLD-LWGGNDIVKFLITTYLSKGIMAMNSYNHMGQGIHHATSSILTSVMAELFE
DLTIDYYKRHYPSLTVTVTHAGSSDDYAKCVIVTGL-LSKDLYDKYSETFWMHTCRLKNF
TAAVQRCCQMKDSAKTLVGDCFLEFYSEFMMGYRVTPAVIKFIFTGLINSSVTSPQSLSQ
ACHVSSQQAMYNSVPLLTNATFTLLRQQVFFSHVEDFIRRYGMLTLGSLSPFGRLFVPTF
SGLVSSAIALEDSETVARSASILEENSIFLETSS------------LSIIDQISS--SSS
SDGDARSTTSVTT-LESGHSDS--------SASSFTFEMNRPLSETELHFLKTLRD----
------NGDQT-------
>LC621355
----------------------------------PDAEI---------TKHLDWLYRYCC
ALVSSNSEPLAATVNAMK--PDEAVNT---EQVLTKLRGILAKYNLEDSDLDFKWTISMI
ANSNFEVAKKLTGR-TTGERLPRSVRSKVIYEMIKLVGCSGMAVLQQLAFSTILNHNHEF
FAVLAPKAQLGGHRDLLVQESGTKVVHATTEMFSRTLLSTT-NDDGLTNSHLKEAILNEG
LAKMMLSRRNHGRPVSEMDD-----DGCLQFF-RVFCISGDNTKWGPIHCCSLFSGMMQQ
LLKDYPDWCNMYKLTFLKNLYRKVEIPSAAIQKILTTFKTR----LASKYKLETMRENEL
RKLLNESIE-IWSDQPMIQFLIRTYLCKGDMAMTCYNHMGQGIHHATSSILTSVMADGIE
LIIREFCKRTFPELTVEVAHAGSSDDYAKCITLSGA-ISKSTFERYERTFWPQMCRLKNL
MAGVGRCCQMKDSAKTLCGDTMLEFYSEFMLSFRITPAVIKFIHTGLINSSVTSPQSMVQ
ACQVSGQQAMYNSVPLITNICFTVLRQQMFFNHTEFFMREYGPLVHGLPSSFCRLYIPVY
SNLTGSSIAIEDSESISQDLKTLKDALPFLPNTK------------P------LILSSEL
KDLVGSDDTKSTS-SSHG------------------------------------------
------------------
>MF176881
------------------------------------------------------------
-------------LNQIT---QDDVARD-QGQIVERLKSVLAKLSIESSGSDFLWTCHLI
ANSNFEVCKKLTGR-TTGERLPRSVRSKVIYEVIKLVGDTGMAILQQLAFSSILNSDHRF
FAVLAPKAQLGGHRDLLVQEVNTKLIHAASEMFSRTLLSTT-NDDGLTNPHLKEAILTEG
LNKISLMKRHHGVPIADGS-------DLVQFF-RVLCISGDNTKWGPIHCCSIFSAMMQQ
LLRDFQDWSSYYKLTFLKNLYRQVEIPTASIKKILNALRYN----VAGERKLDEMTELEL
RQCLYDNSC-IWDEQPIIKFLVSTYLCNGKSAITSYNHMGQGIHHATSSILTSIMAEALN
AFIETYCEKKMPKITVSIEHAGSSDDYAKVITFSGI-VEKHTFDSYNEMFWSVACKIKNL
IAAVGRACQMKDSAKTLCGDTFVEFYSEFMLSHRVTPAVIKFILTGLINSSVTSPQSMTQ
ACHVSSQQALYNSVPLLTNITFTLLRQQMFMNHTEFFARNYSLITNGSVSSFGRLFVPKF
SNLISSSIALEDSETISSSLRDLAHHEMEFPATI---EEIKPPVD--EGSTDTDE-MEAA
EVGSNTNE----S-LSSGSSLS--------SGSSFSFKIDRDLNSTEQEY----------
------------------
>MH017280
---------------------------------------------------------YLS
AIFASNSKPISCALNSSE---GIVKVKD-QSEILSKVNMFVARTHLESDDYDFLWTCHMI
SNSNFEVTKRLTGR-STGERLPRSVRSKVIYEIIRVVGESGTAILQQLAFSAILNQDHRL
FAVLAPKAQLGGHRDLLVQETQTKLIHATSEMFSRSLLKTT-NDDGLTNPHLKEQILSTG
LSMIEKEKILHGTKLSGSS-------CVYQFF-RVCAISGDNTKWGPIHCCSLFSGMMQQ
LLKDSPDWSNFYKLVFLKNLYREIEIPAGSIKKIINVLRY------TSDQDLERMSEPEL
RNELKKSLE-HWNHNPIVQFLISTYLANGKMALNSYNHMGQGIHHATSSVLTSIMGEVIN
NIITEYLGRHFKELTSTVYHAGSSDDYAKVIVLSGQ-IPKDLFEQYEGVYWERMCKLKNI
IAGIGRACQMKDSAKTLVGDAFVEFYSEFMLSHRTTPAVIKFILTGLINSSVTSPQSMSQ
ACHVSAQQALYNSVPLLTNFTFTLLRQQMFMNHTEAFHRNYGLLVQGSLSSFGRTFIPKL
SGLIGSSVALEDSEEISKSCTLLAGSELKLGQCALSDEGTVEPRE-----EHAEV-MDDL
SLGKTPSS----S-RLSSMSLS--------SGSSFK------------------------
------------------
>MK757580
------------------------------------AER---------SEQLEMLYRYCS
SLFISNSEPIRSILNI----NDINIGGSIEESALSTTRALLSKYGLESTDLDFKWTLNLI
ANSNFEVAKRLTGR-TEGERLPRSIRSKVIYEMIKLVKDTGMAILQQHAFSYILNSGHRF
FAVLAPKAQLGGHRDLLVQEIMTKIIHAASETFSRALLATT-NDDGLTNQHLKESILEHA
RDKLQLSHQNHGKPLIEGS-------TMMKFFIMTFCVSGDRTKWGPIHCTAFFSAMMQQ
LLQDAPDWSSFFKLVMLKNLYRQVEIPAGAIKKILNAFRLR----YNGKKSLESMTEDEL
RKALSDNVD-IWNGNPFLQFIVTVYLSRGKMALECYNHMGQGIHHATSSVMTSCMAVLAE
EMIVSYFVVHMPELTVSVQHAGSSDDYAKVVTVSGN-LPNSLFERYSEKFWEHVSRLQNA
MIGAARACQMKDSAKTLIGDFVCEFYSEFLLFHRVTPAVIKFILTGLINSSVTSPQSMVQ
ACQVSAQQAMYNSVPLLTNFCAILFRQQIFANHTELFQRKYGPLVHGLPSAFGRLYLPMF
SNLTSSAIAIEDAESIANDLSSAMDLCHRVRATP------------EVDYSYLDLPSPEV
SEGATPVD----S-DDHTG-----------------------------------------
------------------
>MK896468
------------------------------------------------------------
-------------LNQGQ---SGTEARD-QSQIVERLKTILARVSIDSQGVDFIWTCHLI
SNSNFEVSKKLTGR-STGERLPRSVRSKVIYEIVKLVGDTGMAVLQQLAFTSILDKNHEF
FAVLAPKSQLGGHRDLLVQETHTKLIHATTEMFSRTLLSTT-KDDGLTNPHLKEQILNSA
LNKIQMMKRHHGKPYQDGS-------HLLQFY-RVFCISGDNTKWGPIHCCSLFSGMMQQ
LLKDFQDWSNFYKLTFLKNLFRRVEIPSASIKKILNAVRYN----HKGSKPIDMMTELEL
RELLIDNLK-IWEGQPIIQFLVATYISKGYSSICSYNHMGQGIHHATSSILTSIMSEAVE
IFITSYLSKAFPKLTTTVEHAGSSDDYAKVLSMSGV-LDKDTYDSYNQLFWPTMCKVKNL
IAAISRACQMKDSAKTLCGDTFAEFYSEFMLTHRITPAVIKFILTGLINSSVTSPQSMSQ
ACHVSSQQALYNSVPLLTNIAFTLFRQQMFSNHTEHFARCYGPIVNGTVSGFGRLFVPLY
SNLISSSIALEDSETISRSLLDLIKEDSKFPTVM---RKFLLPGE-----EEVEE-QDAV
EIGGSTSSC-DPS-LTSGSSLS--------SGSSFSFTADRGLTSTEQEY----------
------------------
>MN792651
------------------------------------AES---------SEQLEMLYRYCS
SLFISNSEPIRSILNI----NDINIGGSIEESALSTTRALLSKYGLESTDLDFKWTLNLI
ANSNFEVAKRLTGR-TEGERLPRSIRSKVIYEMIKLVKDTGMAILQQHAFSYILNSGHRF
FAVLAPKAQLGGHRDLLVQEIMTKIIHAASETFSRALLATT-NDDGLTNQHLKESILEHA
RDKLQLSHQNHGKPLIEGS-------TMMKFFIMTFCVSGDRTKWGPIHCTAFFSAMMQQ
LLQDAPDWSSFFKLVMLKNLYRQVEIPAGAIKKILNAFRLR----YNGKKSLESMTEDEL
RKALSDNVD-IWNGNPFLQFIVTVYLSRGKMALECYNHMGQGIHHATSSVMTSCMAVLAE
EMIVSYFVVHMPELTVSVQHAGSSDDYAKVVTVSGN-LPNSLFERYTEKFWEHVSRLQNA
MIGAARACQMKDSAKTLIGDFVCEFYSEFLLFHRVTPAVIKFILTGLINSSVTSPQSMVQ
ACQVSAQQAMYNSVPLLTNFCAILFRQQIFANHTELFQRKYGPLVHGLPSAFGRLYLPMF
SNLTSSAIAIEDAESIANDLSSAMDLCHRIRATP------------EVDYSYLDLPSPEV
SEGATPVD----S-DEHTG-----------------------------------------
------------------
>MN972594
------------------------------------------------------------
----------------------LQKTTE--EKLLLQTKIVFAKIGLSGKGYDFMWTVQMI
ANSNFNVCKRLTGR-TTGERLPRSVRSKVIYEMVKLVGETGMAILQQLAFAQALNYDHRF
YAVLAPKAQLGGSRDLLVQETGTKVIHATTEMFSRNLLKTT-NDDGLTNPHLKETILNVG
LDSLQNMRNLNGRPATEGG-------GLLTFY-RVVCISGDNTKWGPIHCCSFFSGMIQQ
LLKDVPDWCSFYKLTFIKNLCRQVEIPSASIKKILNVLRFY----LSDKGGVERLSEEEI
RQQLCESLD-LWGDNDVVKFLITTYISKGIMAMNSYNHMGQGIHHATSSLLTSLMAEVFE
DLTIDYFKKHYPNLSVNVTHAGSSDDYAKCIVLSGL-VTMDMFVKYNESFWHHVCRLKNF
TAAIQRCCQMKDSAKTLVGDCFLEFYSEFMMGNRVTPAVIKFIFTGLINSSVTSPQSLSQ
ACHVSAQQAMYNSVPLLTNATFTLLRQQVFFSHVEDFIRRYGLLTLGTVSSFGRLFVPSY
SGLVSSAVALEDSDSIARSASSLLENAVFLKSSS------------PTNLDNLSS-DSSS
SGGDDHSKASSTT-LNSEDSAS--------SSSSFTFELNRPLSETEIHFLKTLRE----
------GDHVT-------
>MT153554
------FD---------------FLIETTQNL--FTRDICEL------------VLSFLI
KLYFGVRNPLTSLLNTEF--EKVTSASE----LSRAVKNLIARLHGKSLYLDFVTTVSDT
VSGSLVVVRRLLGRQSKTVTLPRSVRSKVIYQMYELSVMLRTTNVQEMAFQLALDKTHTF
YGGLAPKAQIGGDRDLIVQERKTKVVVHTNEMLCKSLMSESVTNDGLTNPRLKEQILSRA
SDEMLSSRRLHGSEVTD---------GLIMFY-KVWNVVGDCSKWGPIHETSQFSCAMQQ
LLKNVEGWCFYSMLVHYKSLFKEIEIPVASIEKVINSLLADDDFRKDAMPKFDSKSIKEF
SDIVAEHVKKLWNSNKIVKETVASHLSKGRAAVRSYSHMGQGIHHRQSSLLASLCHFVID
RLVSEFIMGELTPLTCKIEHAGSSDDFSKIIIVSGE-ISRRLFRALERRSNQVIELSLKY
MMGLMRCCQMMVSVKSCVSRFVAEFYSEFDFMGSVSPPFLKFISNQLINHSVSTPNTLHQ
GTLVESQQALYMGVPLSTNIVFCIFKQSLFIENSLFFFRNWGEVVFQSFPSMGRLFLPSL
ARLVSGSAGQDELQIL--------------------------------------------
------------------------------------------------------------
------------------
>MT263282
-----------------------------------PSEI----------ESLDWLYRYCC
ALVSSNSEPLTAAVNAMK--PDEAINT---EQVLTKLRSILSKYNLEKSDLDFKWTISMI
ANSNFEVAKKLTGR-TTGERLPRSVRSKVIYEMIKLVGSSGMAVLQQLAFSTILNHNHEF
FAVLAPKAQLGGHRDLLVQESGTKVVHATTEMFSRTLLSTT-NDDGLTNSHLKETILNDG
LAKMMLSRQNHGKPVNDLGV-----EGCVQFF-KVCCISGDNTKWGPIHCCSLFSGMMQQ
LLKDYPDWCNMYKLTFLKNLYRRVEIPSAAIGKILTAFKTR----MASKYRLESMKENEL
RRLLNESID-IWKDQPMIQFLVRTYLCKGDMAMTCYNHMGQGIHHATSSILTSVMAEGME
LIIREFCKKNFPELVVEVSHAGSSDDYAKTITLSGT-VSKSTFERYNEMFWTQMCRLKNL
MTGVGRCCQMKDSAKTLCGETMLEFYSEFMLSFRITPAVIKFIHTGLINSSVTSPQSMVQ
ACQVSGQQAMYNSVPLITNICFTVLRQQMFFNHTEFFVREYGPIVQGLPSAFCRLYIPIY
SNLTGSSIAVEDSESISQDLKLLKDMFPLLPSTR------------P------LVLSKEL
EELAGSEDTRSTS-WS--------------------------------------------
------------------
>MT328776
--------------------------------------------------SIEMLYRYCC
ALFTANDEPIKAILDL----KEEVVTSHVEDSALSTTRSLLAKYGLDRTDLDFKWTLNLI
ANSNFEVTKRMTGR-TEGERLPRSIRSKVIYEMIKLVRSTGMAILQQHAFSYILNSGHRF
FAVLAPKAQLGGHRDLLVQEIMTKIVHAASETFSRALLSTT-NDDGLTNQHLKESILQTA
FDRMQASAHSHGRIVTEGS-------GGLRFFSKTFCISGDRTKWGPIHCTSFFSGMMQQ
LLQDAPDWNSFFKLVMLKNLYRQVEIPTGAVRKILNAFRLR----VESKVPLEQLTENEL
RNRLAENIG-IWDDNHMMQFLVQVYISKGKLALDCYNHKGAAYDDDTSSVMTSCMAVLTD
ELIISYFHTHMPELTTSVSHAGSSDDYAKGITVSGN-LPSSLFDRDEQRFWLPVARLQNS
MTGVARGCQMKDSAKTLIGDVMCEFYSEFMLHHRVTRAVIKFILTGLINSSVPSPQSMVQ
ACQVSTQQAMYNSVPLITNICFTVFRQQMSANHTELFQRKFGPIVHGLPSSFGRLYLPMY
SNLTSSTIAVEDAESISSDIDAAIDLSTQLRIGP------------E-------------
------------------------------------------------------------
------------------
>MW315101
------------------------------------------------------------
-----------SYVHSSR---LSNINTD-LDGVLNSAAQLIALYAMEGKDYDFSLTVKTI
GNSSQMTAHKLTGR-MKGERLPRSTRSKVIYEIIKLMGTSTTAILQEVVFDKILDPSHEF
FATLAPKAQLGGNRDLFVQETGTKLVHAVTEIFSKTLLSQT-KDDGLTNQHLKEEILSTA
HSEFWLSNERHGTTSKLASSALSSEEPKINFY-KVLSVAGDNTKWGPIHCCSYFSLMYQQ
LLIKHPDWKHFIMLVMLKDLNKEIEIPSASVSKIMNSLLHDE---LFIKNTKGRTHPAQL
QAELARVAK-NWSWKPLVQDIILNYLVKGKLCMQCYNHMGQGIHHATSSVLTSLLAKLIE
DLLVSFIEQELPGLHCKIVHAGSSDDYAKVISTYGE-LDCEQYQAYETNWKYVMLDAKNL
MSALCRLVQVKDSSKTLSGTVVAEFYSEFVFFFQKCPAPIKFVETGIINSSITSPVTMSQ
TCQVGGQQSMYNSVPHLTNFAFTIFRQQIYFNFIENFIRKYGRIILTSISSFGRLYIPVY
SNMIEAGLVVEDLEQVVSSLSRLSEFTRYLPLAEY-----------DVVLPGGEKSIVEP
GLGSSSSSDIDTS-IRTEETIRPISR--KPQKAKL-------------------------
------------------
>U15018
------------------------------------------------------------
--------------NDGGLNDDLQLTTD--EKLLYQTKKVFAKLGLSGNNYDFIWTLQMI
ANSNFNVCKRLTGR-TTGERLPRSVRSKVIYEMVKLVGETGMAILQQLAFSQALNYDHRF
YAVLAPKAQLGGSRDLLVQETGTKVIHATTEMFSRNLLKTT-SDDGLTNPHLKETRLNIG
LDMLSTARALDGKQVSDDS-------NLLNFF-KTVCISGDNTKWGPIHCCSFFSGMMQQ
LLKDVQDWSSFYKLTFIKNLCRQIEIPAPSIRKILNVLRFK----LSDKGGVEKLSEEAI
RSELINNLA-EWEGNDTVKFLITTYISKGIMAMNSYNHMGQGIHHATSSLLTSMMAETFE
ELAVDYMKKHFPGLTVNVDHAGSSDDYAKCIIVSGL-VSKDMYKRYDGVFWRHMCRLKNF
LAAVRRCCQMKDSAKTLVGDCFLEFYSEFMMGNRVTPAVIKFIFTGLINSSVTSPQSLVQ
ACHVSSQQGMYNSVPLVTNAAFTILRQQIFYNHVEDFIRRYGLITLGAVSPFGRLFLPRF
SGLVSSSVALEDSETISKAAAEINSNDIFFNTSS------------LSNLDKLEQ-SPDS
SGLDDDSVVSTTT-VESSDSKG--------SSSSFTFDLNRPLSETEVKFLKL-------
------------------
>D_BJNV
------------------------------------------------------------
-----------SYVHSSR---LSNINTD-LDGVLNSAAQLIALYAMEGKDYDFSLTVKTI
GNSSQMTAHKLTGR-MKGERLPRSTRSKVIYEIIKLMGTSTTAILQEVVFDKILDPSHEF
FATLAPKAQLGGNRDLFVQETGTKLVHAVTEIFSKTLLSQT-KDDGLTNQHLKEEILSTA
HSEFWLSNERHGTTSKLASSALSSEEPKINFY-KVLSVAGDNTKWGPIHCCSYFSLMYQQ
LLIKHPDWKHFIMLVMLKDLNKEIEIPSASVSKIMNSLLHDE---LFIKNTKGRTHPAQL
QAELARVAK-NWSWKPLVQDIILNYLVKGKLCMQCYNHMGQGIHHATSSVLTSLLAKLIE
DLLVSFIEQELPGLHCKIVHAGSSDDYAKVISTYGE-LDCEQYQAYETNWKYVMLDAKNL
MSALCRLVQVKDSSKTLSGTVVAEFYSEFVFFFQKCPAPIKFVETGIINSSITSPVTMSQ
TCQVGGQQSMYNSVPHLTNFAFTIFRQQIYFNFIENFIRKYGRIILTSISSFGRLYIPVY
SNMIEAGLVVEDLEQVVSSLSRLSEFTRYLPLAEY-----------DVVLPGGEKSIVEP
GLGSSSSSDIDTS-IRTEETIRPISR--KPQKAKL-------------------------
------------------
>K_BJNV
------------------------------------------------------------
-----------SYVHSSR---LSNINTD-LDGVLNSAAQLIALYAMEGKDYDFSLTVKTI
GNSSQMTAHKLTGR-MKGERLPRSTRSKVIYEIIKLMGTSTTAILQEVVFDKILDPSHEF
FATLAPKAQLGGNRDLFVQETGTKLVHAVTEIFSKTLLSQT-KDDGLTNQHLKEEILSTA
HSEFWLSNERHGTTSKLASSALSSEEPKINFY-KVLSVAGDNTKWGPIHCCSYFSLMYQQ
LLIKHPDWKHFIMLVMLKDLNKEIEIPSASVSKIMNSLLHDE---LFIKNTKGRTHPAQL
QAELARVAK-NWSWKPLVQDIILNYLVKGKLCMQCYNHMGQGIHHATSSVLTSLLAKLIE
DLLVSFIEQELPGLHCKIVHAGSSDDYAKVISTYGE-LDCEQYQAYETNWKYVMLDAKNL
MSALCRLVQVKDSSKTLSGTVVAEFYSEFVFFFQKCPAPIKFVETGIINSSITSPVTMSQ
TCQVGGQQSMYNSVPHLTNFAFTIFRQQIYFNFIENFIRKYGRIILTSISSFGRLYIPVY
SNMIEAGLVVEDLEQVVSSLSRLSEFTRYLPLAEY-----------DVVLPGGEKSIVEP
GLGSSSSSDIDTS-IRTEETIRPISR--KPQKAKL-------------------------
------------------
>K_YZV
----------------------------------PDAEI---------TKHLDWLYRYCC
ALVSSNSEPLAATVNAMK--PDEAVNT---EQVLTKLRGILAKYNLEDSDLDFKWTISMI
ANSNFEVAKKLTGR-TTGERLPRSVRSKVIYEMIKLVGCSGMAVLQQLAFSTILNHNHEF
FAVLAPKAQLGGHRDLLVQESGTKVVHATTEMFSRTLLSTT-NDDGLTNSHLKEAILNEG
LAKMMLSRRNHGRPVSEMDD-----DGCLQFF-RVFCISGDNTKWGPIHCCSLFSGMMQQ
LLKDYPDWCNMYKLTFLKNLYRKVEIPSAAIQKILTTFKTR----LASKYKLETMRENEL
RKLLNESIE-IWSDQPMIQFLIRTYLCKGDMAMTCYNHMGQGIHHATSSILTSVMADGIE
LIIREFCKRTFPELTVEVAHAGSSDDYAKCITLSGA-ISKSTFERYERTFWPQMCRLKNL
MAGVGRCCQMKDSAKTLCGDTMLEFYSEFMLSFRITPAVIKFIHTGLINSSVTSPQSMVQ
ACQVSGQQAMYNSVPLITNICFTVLRQQMFFNHTEFFMREYGPLVHGLPSSFCRLYIPVY
SNLTGSSIAVEDSESISQDLKTLKDALPFLPNTK------------P------LILSSEL
KDLVGSDDTKSTS-SSHG------------------------------------------
------------------
