# Supplementary material for: Metatranscriptomic analysis reveals the diversity of RNA viruses in ticks in Inner Mongolia, China
Source: PLoS Negl Trop Dis. 2024 Dec 11;18(12):e0012706. doi: 10.1371/journal.pntd.0012706 (PMC11634002; doi:10.1371/journal.pntd.0012706)
Supplement: S1 File — (ZIP) [file pntd.0012706.s005.zip › S1 File/Nairoviridae/Nairoviridae_rdrp_m.fasta.log]

IQ-TREE multicore version 1.6.12 for Linux 64-bit built Mar 16 2020
Developed by Bui Quang Minh, Nguyen Lam Tung, Olga Chernomor,
Heiko Schmidt, Dominik Schrempf, Michael Woodhams.

Host:    DESKTOP-5FPH2QN (AVX2, FMA3, 100 GB RAM)
Command: iqtree -s nair_rdrp_m.fasta -m MFP -bb 1000 -nt 32 -redo
Seed:    148095 (Using SPRNG - Scalable Parallel Random Number Generator)
Time:    Sun Apr 21 13:15:48 2024
Kernel:  AVX+FMA - 32 threads (36 CPU cores detected)

Reading alignment file nair_rdrp_m.fasta ... Fasta format detected
Alignment most likely contains protein sequences
Alignment has 60 sequences with 738 columns, 674 distinct patterns
533 parsimony-informative, 92 singleton sites, 113 constant sites
          Gap/Ambiguity  Composition  p-value
   1  AB842088   18.97%    passed     99.99%
   2  AY389361   20.60%    passed     90.58%
   3  DQ211612   20.60%    passed     99.29%
   4  EU257628   18.83%    passed     96.85%
   5  JF911697   18.97%    passed     99.37%
   6  KF892055   18.97%    passed     99.20%
   7  KM464726   18.97%    passed     86.65%
   8  KM817667   18.97%    passed     95.11%
   9  KM817674   18.97%    failed      2.09%
  10  KM817676   18.97%    passed     49.53%
  11  KM817683   18.97%    passed     78.70%
  12  KM817685   20.87%    passed     72.00%
  13  KM817702   18.97%    failed      2.36%
  14  KP406723   18.97%    passed     90.96%
  15  KP792705   18.97%    passed     69.18%
  16  KP792708   18.97%    passed    100.00%
  17  KP792711   18.97%    passed     99.55%
  18  KP792714   18.97%    passed     99.68%
  19  KP792741   18.97%    passed     99.81%
  20  KP792744   18.97%    passed     98.70%
  21  KR534878   18.97%    passed     96.68%
  22  KR537444   18.97%    passed     99.77%
  23  KR537447   18.97%    passed     99.59%
  24  KR537450   18.97%    passed     98.47%
  25  KR537453   18.97%    passed     99.98%
  26  KT820205   20.60%    passed     99.98%
  27  KU343148   18.97%    passed     99.99%
  28  KU343154   18.97%    passed     99.89%
  29  KU343160   18.97%    passed    100.00%
  30  KU343163   18.97%    passed     99.78%
  31  KU343169   19.11%    passed     98.85%
  32  KU925434   18.97%    passed     98.05%
  33  KU925437   18.97%    passed     99.09%
  34  KU925440   19.11%    passed     99.79%
  35  KU925446   18.97%    passed     99.99%
  36  KU925467   18.97%    passed     99.95%
  37  KU925470   18.97%    passed     99.75%
  38  KU925473   18.97%    passed     96.69%
  39  KU925479   18.97%    passed     99.81%
  40  KU925482   19.11%    passed     99.82%
  41  KU925485   18.97%    passed     99.78%
  42  KU925488   18.97%    passed     99.87%
  43  KU925494   19.11%    passed     99.64%
  44  KU925497   18.97%    passed     98.56%
  45  LC008512   18.97%    passed     94.48%
  46  LC621355   19.11%    passed     92.35%
  47  MF176881   18.97%    passed     99.96%
  48  MH017280   18.97%    passed     98.96%
  49  MK757580   18.97%    passed     81.26%
  50  MK896468   18.97%    passed     99.78%
  51  MN792651   18.97%    passed     84.01%
  52  MN972594   18.83%    passed     98.39%
  53  MT153554   23.58%    passed     26.23%
  54  MT263282   19.65%    passed     91.23%
  55  MT328776   23.31%    passed     87.34%
  56  MW315101   18.97%    passed     96.04%
  57  U15018     18.83%    passed     86.96%
  58  D_BJNV     18.97%    passed     96.04%
  59  K_BJNV     18.97%    passed     96.04%
  60  K_YZV      19.11%    passed     92.87%
****  TOTAL      19.25%  2 sequences failed composition chi2 test (p-value<5%; df=19)
NOTE: KU925446 is identical to KU343148 but kept for subsequent analysis
NOTE: KU925485 is identical to KU343163 but kept for subsequent analysis
NOTE: D_BJNV is identical to MW315101 but kept for subsequent analysis
NOTE: 2 identical sequences (see below) will be ignored for subsequent analysis
NOTE: MK896468 (identical to KU343163) is ignored but added at the end
NOTE: K_BJNV (identical to MW315101) is ignored but added at the end

For your convenience alignment with unique sequences printed to nair_rdrp_m.fasta.uniqueseq.phy


Create initial parsimony tree by phylogenetic likelihood library (PLL)... 0.021 seconds
NOTE: ModelFinder requires 65 MB RAM!
ModelFinder will test 546 protein models (sample size: 738) ...
 No. Model         -LnL         df  AIC          AICc         BIC
  1  Dayhoff       28389.396    113 57004.792    57046.081    57525.038
  2  Dayhoff+I     27902.612    114 56033.223    56075.310    56558.073
  3  Dayhoff+G4    26351.527    114 52931.054    52973.141    53455.904
  4  Dayhoff+I+G4  26347.207    115 52924.414    52967.308    53453.867
  5  Dayhoff+R2    26735.588    115 53701.176    53744.070    54230.630
  6  Dayhoff+R3    26436.461    117 53106.922    53151.457    53645.583
  7  Dayhoff+R4    26399.720    119 53037.441    53083.654    53585.310
  8  Dayhoff+R5    26367.612    121 52977.223    53025.152    53534.300
  9  Dayhoff+R6    26349.066    123 52944.132    52993.812    53510.417
 10  Dayhoff+R7    26338.358    125 52926.715    52978.186    53502.208
 11  Dayhoff+R8    26331.918    127 52917.836    52971.135    53502.537
 14  Dayhoff+F     28127.967    132 56519.934    56577.971    57127.655
 15  Dayhoff+F+I   27629.625    133 55525.250    55584.263    56137.574
 16  Dayhoff+F+G4  26041.826    133 52349.653    52408.666    52961.977
 17  Dayhoff+F+I+G4 26037.875    134 52343.749    52403.749    52960.678
 18  Dayhoff+F+R2  26413.023    134 53094.046    53154.046    53710.974
 19  Dayhoff+F+R3  26137.365    136 52546.730    52608.733    53172.866
 20  Dayhoff+F+R4  26098.307    138 52472.615    52536.661    53107.959
 21  Dayhoff+F+R5  26064.024    140 52408.048    52474.178    53052.600
 22  Dayhoff+F+R6  26045.028    142 52374.056    52442.312    53027.816
 23  Dayhoff+F+R7  26033.985    144 52355.970    52426.391    53018.937
 24  Dayhoff+F+R8  26027.382    146 52346.763    52419.393    53018.939
 27  mtMAM         30671.990    113 61569.980    61611.268    62090.225
 28  mtMAM+I       30205.667    114 60639.334    60681.421    61164.184
 29  mtMAM+G4      27609.110    114 55446.220    55488.307    55971.070
 30  mtMAM+I+G4    27606.188    115 55442.377    55485.271    55971.830
 31  mtMAM+R2      28193.507    115 56617.014    56659.908    57146.468
 32  mtMAM+R3      27848.342    117 55930.684    55975.219    56469.345
 33  mtMAM+R4      27769.921    119 55777.842    55824.055    56325.711
 34  mtMAM+R5      27693.944    121 55629.887    55677.816    56186.964
 35  mtMAM+R6      27647.710    123 55541.420    55591.101    56107.706
 36  mtMAM+R7      27620.043    125 55490.086    55541.557    56065.579
 37  mtMAM+R8      27601.914    127 55457.829    55511.127    56042.530
 38  mtMAM+R9      27587.503    129 55433.007    55488.171    56026.915
 39  mtMAM+R10     27578.795    131 55419.591    55476.660    56022.707
 40  mtMAM+F       29498.251    132 59260.503    59318.539    59868.223
 41  mtMAM+F+I     29024.090    133 58314.181    58373.194    58926.505
 42  mtMAM+F+G4    26669.735    133 53605.469    53664.483    54217.794
 43  mtMAM+F+I+G4  26667.600    134 53603.200    53663.200    54220.128
 44  mtMAM+F+R2    27215.192    134 54698.384    54758.384    55315.313
 45  mtMAM+F+R3    26879.928    136 54031.855    54093.859    54657.992
 46  mtMAM+F+R4    26810.278    138 53896.556    53960.603    54531.900
 47  mtMAM+F+R5    26745.742    140 53771.484    53837.614    54416.036
 48  mtMAM+F+R6    26706.765    142 53697.530    53765.786    54351.290
 49  mtMAM+F+R7    26682.011    144 53652.022    53722.443    54314.990
 50  mtMAM+F+R8    26665.147    146 53622.295    53694.924    54294.471
 51  mtMAM+F+R9    26651.762    148 53599.524    53674.404    54280.908
 52  mtMAM+F+R10   26643.713    150 53587.426    53664.598    54278.017
 53  JTT           28194.766    113 56615.532    56656.821    57135.778
 54  JTT+I         27699.327    114 55626.655    55668.741    56151.504
 55  JTT+G4        26154.357    114 52536.714    52578.800    53061.563
 56  JTT+I+G4      26151.841    115 52533.682    52576.576    53063.135
 57  JTT+R2        26527.310    115 53284.620    53327.514    53814.073
 58  JTT+R3        26253.060    117 52740.119    52784.655    53278.781
 59  JTT+R4        26214.248    119 52666.496    52712.710    53214.365
 60  JTT+R5        26179.512    121 52601.023    52648.952    53158.100
 61  JTT+R6        26160.521    123 52567.043    52616.724    53133.328
 62  JTT+R7        26150.410    125 52550.820    52602.290    53126.312
 63  JTT+R8        26144.884    127 52543.769    52597.067    53128.470
 66  JTT+F         28060.852    132 56385.703    56443.740    56993.424
 67  JTT+F+I       27567.744    133 55401.488    55460.501    56013.812
 68  JTT+F+G4      25964.511    133 52195.022    52254.036    52807.347
 69  JTT+F+I+G4    25962.381    134 52192.762    52252.762    52809.690
 70  JTT+F+R2      26345.716    134 52959.433    53019.433    53576.361
 71  JTT+F+R3      26071.095    136 52414.189    52476.193    53040.326
 72  JTT+F+R4      26030.521    138 52337.042    52401.088    52972.386
 73  JTT+F+R5      25993.299    140 52266.599    52332.729    52911.151
 74  JTT+F+R6      25972.704    142 52229.409    52297.664    52883.169
 75  JTT+F+R7      25962.299    144 52212.597    52283.019    52875.565
 76  JTT+F+R8      25956.925    146 52205.850    52278.480    52878.026
 79  WAG           28002.921    113 56231.842    56273.131    56752.088
 80  WAG+I         27513.805    114 55255.610    55297.697    55780.460
 81  WAG+G4        26133.146    114 52494.292    52536.379    53019.142
 82  WAG+I+G4      26126.840    115 52483.680    52526.574    53013.133
 83  WAG+R2        26457.886    115 53145.772    53188.666    53675.226
 84  WAG+R3        26196.157    117 52626.315    52670.850    53164.976
 85  WAG+R4        26170.676    119 52579.352    52625.565    53127.221
 86  WAG+R5        26142.394    121 52526.787    52574.716    53083.864
 87  WAG+R6        26126.560    123 52499.120    52548.801    53065.405
 88  WAG+R7        26118.004    125 52486.008    52537.478    53061.501
 89  WAG+R8        26113.271    127 52480.541    52533.839    53065.242
 92  WAG+F         27893.458    132 56050.917    56108.953    56658.637
 93  WAG+F+I       27401.011    133 55068.021    55127.035    55680.346
 94  WAG+F+G4      25961.814    133 52189.628    52248.641    52801.952
 95  WAG+F+I+G4    25956.343    134 52180.685    52240.685    52797.614
 96  WAG+F+R2      26295.607    134 52859.215    52919.215    53476.143
 97  WAG+F+R3      26035.037    136 52342.074    52404.077    52968.210
 98  WAG+F+R4      26008.131    138 52292.262    52356.309    52927.606
 99  WAG+F+R5      25977.033    140 52234.066    52300.197    52878.619
100  WAG+F+R6      25960.034    142 52204.068    52272.323    52857.828
101  WAG+F+R7      25950.851    144 52189.703    52260.124    52852.670
102  WAG+F+R8      25945.759    146 52183.518    52256.148    52855.694
105  cpREV         28110.923    113 56447.845    56489.134    56968.091
106  cpREV+I       27613.313    114 55454.627    55496.714    55979.476
107  cpREV+G4      26274.680    114 52777.361    52819.447    53302.210
108  cpREV+I+G4    26264.406    115 52758.812    52801.706    53288.266
109  cpREV+R2      26611.314    115 53452.628    53495.522    53982.082
110  cpREV+R3      26329.254    117 52892.508    52937.044    53431.170
111  cpREV+R4      26314.588    119 52867.175    52913.389    53415.044
112  cpREV+R5      26284.555    121 52811.109    52859.038    53368.187
113  cpREV+R6      26267.985    123 52781.971    52831.651    53348.256
114  cpREV+R7      26258.580    125 52767.161    52818.631    53342.654
115  cpREV+R8      26253.128    127 52760.255    52813.554    53344.956
118  cpREV+F       28001.141    132 56266.283    56324.319    56874.003
119  cpREV+F+I     27498.264    133 55262.528    55321.542    55874.853
120  cpREV+F+G4    26083.234    133 52432.469    52491.482    53044.793
121  cpREV+F+I+G4  26073.281    134 52414.562    52474.562    53031.491
122  cpREV+F+R2    26435.425    134 53138.850    53198.850    53755.779
123  cpREV+F+R3    26143.029    136 52558.059    52620.062    53184.195
124  cpREV+F+R4    26129.431    138 52534.863    52598.910    53170.207
125  cpREV+F+R5    26096.180    140 52472.360    52538.491    53116.912
126  cpREV+F+R6    26077.449    142 52438.897    52507.153    53092.657
127  cpREV+F+R7    26066.837    144 52421.674    52492.095    53084.642
128  cpREV+F+R8    26060.725    146 52413.450    52486.079    53085.626
131  mtREV         29510.967    113 59247.934    59289.222    59768.179
132  mtREV+I       29096.586    114 58421.172    58463.259    58946.022
133  mtREV+G4      27160.339    114 54548.677    54590.764    55073.527
134  mtREV+I+G4    27160.374    115 54550.748    54593.642    55080.202
135  mtREV+R2      27600.231    115 55430.463    55473.356    55959.916
136  mtREV+R3      27256.944    117 54747.888    54792.424    55286.550
137  mtREV+R4      27232.198    119 54702.395    54748.609    55250.265
138  mtREV+R5      27190.696    121 54623.392    54671.321    55180.469
139  mtREV+R6      27166.162    123 54578.324    54628.005    55144.609
140  mtREV+R7      27152.295    125 54554.590    54606.061    55130.083
141  mtREV+R8      27143.519    127 54541.037    54594.336    55125.738
142  mtREV+R9      27127.509    129 54513.018    54568.183    55106.927
143  mtREV+R10     27123.247    131 54508.493    54565.563    55111.610
144  mtREV+F       28570.481    132 57404.963    57462.999    58012.684
145  mtREV+F+I     28131.023    133 56528.045    56587.058    57140.370
146  mtREV+F+G4    26292.196    133 52850.391    52909.405    53462.716
147  mtREV+F+I+G4  26287.775    134 52843.549    52903.549    53460.478
148  mtREV+F+R2    26721.368    134 53710.735    53770.735    54327.664
149  mtREV+F+R3    26398.215    136 53068.429    53130.433    53694.566
150  mtREV+F+R4    26371.852    138 53019.704    53083.751    53655.049
151  mtREV+F+R5    26326.672    140 52933.343    52999.474    53577.895
152  mtREV+F+R6    26300.454    142 52884.907    52953.163    53538.667
153  mtREV+F+R7    26285.804    144 52859.609    52930.031    53522.577
154  mtREV+F+R8    26277.372    146 52846.745    52919.374    53518.920
155  mtREV+F+R9    26267.903    148 52831.806    52906.686    53513.190
156  mtREV+F+R10   26264.051    150 52828.101    52905.273    53518.693
157  rtREV         28198.564    113 56623.128    56664.417    57143.374
158  rtREV+I       27736.521    114 55701.042    55743.129    56225.892
159  rtREV+G4      26203.293    114 52634.586    52676.672    53159.435
160  rtREV+I+G4    26199.953    115 52629.907    52672.801    53159.360
161  rtREV+R2      26597.408    115 53424.817    53467.711    53954.270
162  rtREV+R3      26272.715    117 52779.429    52823.965    53318.091
163  rtREV+R4      26254.663    119 52747.327    52793.540    53295.196
164  rtREV+R5      26222.898    121 52687.795    52735.724    53244.873
165  rtREV+R6      26206.562    123 52659.123    52708.804    53225.409
166  rtREV+R7      26197.555    125 52645.110    52696.580    53220.603
167  rtREV+R8      26192.722    127 52639.444    52692.743    53224.145
170  rtREV+F       27964.250    132 56192.500    56250.537    56800.221
171  rtREV+F+I     27493.882    133 55253.765    55312.778    55866.090
172  rtREV+F+G4    25858.870    133 51983.740    52042.753    52596.064
173  rtREV+F+I+G4  25856.774    134 51981.547    52041.547    52598.476
174  rtREV+F+R2    26268.007    134 52804.015    52864.015    53420.943
175  rtREV+F+R3    25946.850    136 52165.701    52227.704    52791.837
176  rtREV+F+R4    25926.952    138 52129.904    52193.951    52765.248
177  rtREV+F+R5    25890.190    140 52060.380    52126.511    52704.932
178  rtREV+F+R6    25869.547    142 52023.094    52091.349    52676.854
179  rtREV+F+R7    25858.519    144 52005.037    52075.459    52668.005
180  rtREV+F+R8    25852.517    146 51997.034    52069.664    52669.210
183  mtART         29756.640    113 59739.279    59780.568    60259.525
184  mtART+I       29350.903    114 58929.806    58971.893    59454.656
185  mtART+G4      26907.802    114 54043.605    54085.692    54568.454
186  mtART+I+G4    26906.690    115 54043.380    54086.274    54572.834
187  mtART+R2      27436.888    115 55103.776    55146.670    55633.229
188  mtART+R3      27072.533    117 54379.065    54423.601    54917.727
189  mtART+R4      27043.780    119 54325.561    54371.774    54873.430
190  mtART+R5      26981.436    121 54204.873    54252.801    54761.950
191  mtART+R6      26942.416    123 54130.831    54180.512    54697.116
192  mtART+R7      26920.014    125 54090.029    54141.499    54665.522
193  mtART+R8      26906.560    127 54067.120    54120.418    54651.821
194  mtART+R9      26878.613    129 54015.227    54070.391    54609.136
195  mtART+R10     26872.126    131 54006.253    54063.322    54609.369
196  mtART+F       28778.210    132 57820.420    57878.456    58428.141
197  mtART+F+I     28360.787    133 56987.574    57046.587    57599.898
198  mtART+F+G4    26136.722    133 52539.443    52598.457    53151.768
199  mtART+F+I+G4  26133.727    134 52535.454    52595.454    53152.382
200  mtART+F+R2    26656.115    134 53580.230    53640.230    54197.158
201  mtART+F+R3    26292.810    136 52857.619    52919.622    53483.755
202  mtART+F+R4    26263.080    138 52802.161    52866.207    53437.505
203  mtART+F+R5    26201.327    140 52682.655    52748.785    53327.207
204  mtART+F+R6    26163.894    142 52611.788    52680.044    53265.548
205  mtART+F+R7    26143.191    144 52574.382    52644.804    53237.350
206  mtART+F+R8    26131.054    146 52554.108    52626.737    53226.284
207  mtART+F+R9    26112.104    148 52520.207    52595.087    53201.591
208  mtART+F+R10   26106.340    150 52512.680    52589.852    53203.271
209  mtZOA         29121.201    113 58468.403    58509.691    58988.649
210  mtZOA+I       28735.738    114 57699.476    57741.563    58224.326
211  mtZOA+G4      26536.151    114 53300.302    53342.389    53825.151
212  mtZOA+I+G4    26534.931    115 53299.863    53342.757    53829.316
213  mtZOA+R2      26995.759    115 54221.518    54264.412    54750.971
214  mtZOA+R3      26666.844    117 53567.687    53612.223    54106.349
215  mtZOA+R4      26637.675    119 53513.349    53559.563    54061.219
216  mtZOA+R5      26585.900    121 53413.799    53461.728    53970.876
217  mtZOA+R6      26555.804    123 53357.608    53407.289    53923.893
218  mtZOA+R7      26538.979    125 53327.957    53379.428    53903.450
219  mtZOA+R8      26528.976    127 53311.952    53365.251    53896.653
220  mtZOA+R9      26510.541    129 53279.082    53334.247    53872.991
221  mtZOA+R10     26506.596    131 53275.192    53332.261    53878.309
222  mtZOA+F       28368.451    132 57000.902    57058.938    57608.623
223  mtZOA+F+I     27947.978    133 56161.955    56220.969    56774.280
224  mtZOA+F+G4    25930.114    133 52126.229    52185.242    52738.553
225  mtZOA+F+I+G4  25927.220    134 52122.440    52182.440    52739.368
226  mtZOA+F+R2    26403.476    134 53074.951    53134.951    53691.880
227  mtZOA+F+R3    26050.137    136 52372.275    52434.278    52998.411
228  mtZOA+F+R4    26026.589    138 52329.178    52393.225    52964.522
229  mtZOA+F+R5    25974.807    140 52229.614    52295.744    52874.166
230  mtZOA+F+R6    25945.688    142 52175.376    52243.632    52829.136
231  mtZOA+F+R7    25929.434    144 52146.867    52217.289    52809.835
232  mtZOA+F+R8    25920.177    146 52132.353    52204.983    52804.529
233  mtZOA+F+R9    25906.830    148 52109.660    52184.539    52791.043
234  mtZOA+F+R10   25902.299    150 52104.598    52181.770    52795.190
235  VT            27937.222    113 56100.445    56141.733    56620.690
236  VT+I          27460.391    114 55148.782    55190.869    55673.632
237  VT+G4         26128.253    114 52484.506    52526.593    53009.355
238  VT+I+G4       26124.301    115 52478.601    52521.495    53008.055
239  VT+R2         26444.934    115 53119.868    53162.761    53649.321
240  VT+R3         26180.110    117 52594.220    52638.755    53132.881
241  VT+R4         26166.399    119 52570.797    52617.011    53118.667
242  VT+R5         26140.292    121 52522.584    52570.512    53079.661
243  VT+R6         26127.624    123 52501.249    52550.929    53067.534
244  VT+R7         26120.396    125 52490.791    52542.262    53066.284
245  VT+R8         26116.819    127 52487.637    52540.936    53072.338
248  VT+F          27842.382    132 55948.763    56006.799    56556.484
249  VT+F+I        27366.797    133 54999.594    55058.607    55611.918
250  VT+F+G4       25989.646    133 52245.292    52304.305    52857.616
251  VT+F+I+G4     25986.450    134 52240.899    52300.899    52857.828
252  VT+F+R2       26314.281    134 52896.563    52956.563    53513.491
253  VT+F+R3       26047.641    136 52367.282    52429.285    52993.418
254  VT+F+R4       26033.063    138 52342.125    52406.172    52977.470
255  VT+F+R5       26005.401    140 52290.803    52356.933    52935.355
256  VT+F+R6       25991.696    142 52267.391    52335.647    52921.151
257  VT+F+R7       25984.484    144 52256.968    52327.390    52919.936
258  VT+F+R8       25980.860    146 52253.720    52326.349    52925.895
261  LG            27954.817    113 56135.635    56176.923    56655.880
262  LG+I          27478.310    114 55184.620    55226.706    55709.469
263  LG+G4         25878.393    114 51984.787    52026.873    52509.636
264  LG+I+G4       25875.248    115 51980.496    52023.390    52509.950
265  LG+R2         26276.474    115 52782.949    52825.843    53312.403
266  LG+R3         25954.169    117 52142.337    52186.873    52680.999
267  LG+R4         25940.523    119 52119.046    52165.259    52666.915
268  LG+R5         25904.864    121 52051.728    52099.657    52608.805
269  LG+R6         25886.246    123 52018.492    52068.173    52584.777
270  LG+R7         25875.963    125 52001.927    52053.397    52577.419
271  LG+R8         25870.147    127 51994.294    52047.592    52578.994
274  LG+F          27911.744    132 56087.488    56145.525    56695.209
275  LG+F+I        27442.572    133 55151.144    55210.157    55763.469
276  LG+F+G4       25763.695    133 51793.389    51852.402    52405.714
277  LG+F+I+G4     25761.763    134 51791.527    51851.527    52408.455
278  LG+F+R2       26176.056    134 52620.111    52680.111    53237.040
279  LG+F+R3       25847.047    136 51966.094    52028.097    52592.230
280  LG+F+R4       25833.534    138 51943.069    52007.115    52578.413
281  LG+F+R5       25795.902    140 51871.805    51937.935    52516.357
282  LG+F+R6       25775.514    142 51835.028    51903.283    52488.788
283  LG+F+R7       25764.133    144 51816.267    51886.688    52479.235
284  LG+F+R8       25757.731    146 51807.462    51880.091    52479.637
287  DCMut         28386.918    113 56999.836    57041.124    57520.082
288  DCMut+I       27900.281    114 56028.562    56070.648    56553.411
289  DCMut+G4      26353.477    114 52934.953    52977.040    53459.803
290  DCMut+I+G4    26349.045    115 52928.089    52970.983    53457.543
291  DCMut+R2      26718.222    115 53666.444    53709.338    54195.897
292  DCMut+R3      26411.152    117 53056.303    53100.839    53594.965
293  DCMut+R4      26401.650    119 53041.300    53087.514    53589.169
294  DCMut+R5      26370.334    121 52982.668    53030.597    53539.746
295  DCMut+R6      26352.648    123 52951.296    53000.977    53517.581
296  DCMut+R7      26343.162    125 52936.324    52987.794    53511.817
297  DCMut+R8      26337.359    127 52928.717    52982.016    53513.418
300  DCMut+F       28125.258    132 56514.516    56572.553    57122.237
301  DCMut+F+I     27627.152    133 55520.303    55579.317    56132.628
302  DCMut+F+G4    26043.466    133 52352.932    52411.945    52965.256
303  DCMut+F+I+G4  26039.423    134 52346.845    52406.845    52963.774
304  DCMut+F+R2    26409.164    134 53086.327    53146.327    53703.256
305  DCMut+F+R3    26111.016    136 52494.031    52556.034    53120.167
306  DCMut+F+R4    26100.542    138 52477.083    52541.130    53112.428
307  DCMut+F+R5    26066.655    140 52413.309    52479.440    53057.862
308  DCMut+F+R6    26048.758    142 52381.516    52449.772    53035.276
309  DCMut+F+R7    26038.814    144 52365.628    52436.049    53028.596
310  DCMut+F+R8    26032.785    146 52357.571    52430.200    53029.747
313  PMB           28045.388    113 56316.776    56358.065    56837.022
314  PMB+I         27574.005    114 55376.009    55418.096    55900.859
315  PMB+G4        26291.099    114 52810.197    52852.284    53335.047
316  PMB+I+G4      26286.381    115 52802.762    52845.656    53332.216
317  PMB+R2        26585.299    115 53400.597    53443.491    53930.051
318  PMB+R3        26337.528    117 52909.056    52953.591    53447.717
319  PMB+R4        26314.020    119 52866.041    52912.254    53413.910
320  PMB+R5        26299.931    121 52841.861    52889.790    53398.939
321  PMB+R6        26288.400    123 52822.799    52872.480    53389.084
322  PMB+R7        26282.578    125 52815.155    52866.626    53390.648
326  PMB+F         27971.512    132 56207.024    56265.061    56814.745
327  PMB+F+I       27495.173    133 55256.346    55315.360    55868.671
328  PMB+F+G4      26157.634    133 52581.268    52640.282    53193.593
329  PMB+F+I+G4    26153.971    134 52575.943    52635.943    53192.871
330  PMB+F+R2      26464.696    134 53197.392    53257.392    53814.321
331  PMB+F+R3      26211.048    136 52694.095    52756.099    53320.232
332  PMB+F+R4      26188.461    138 52652.921    52716.968    53288.265
333  PMB+F+R5      26172.651    140 52625.301    52691.432    53269.853
334  PMB+F+R6      26159.203    142 52602.405    52670.661    53256.165
335  PMB+F+R7      26152.490    144 52592.981    52663.402    53255.949
336  PMB+F+R8      26148.773    146 52589.546    52662.175    53261.722
339  HIVb          29251.102    113 58728.203    58769.492    59248.449
340  HIVb+I        28678.434    114 57584.867    57626.954    58109.717
341  HIVb+G4       26798.076    114 53824.152    53866.239    54349.002
342  HIVb+I+G4     26791.214    115 53812.429    53855.323    54341.882
343  HIVb+R2       27283.054    115 54796.109    54839.002    55325.562
344  HIVb+R3       26892.069    117 54018.137    54062.673    54556.799
345  HIVb+R4       26872.472    119 53982.945    54029.158    54530.814
346  HIVb+R5       26842.315    121 53926.630    53974.558    54483.707
347  HIVb+R6       26816.457    123 53878.913    53928.594    54445.198
348  HIVb+R7       26801.762    125 53853.524    53904.995    54429.017
349  HIVb+R8       26792.996    127 53839.993    53893.291    54424.693
350  HIVb+R9       26779.282    129 53816.564    53871.729    54410.473
351  HIVb+R10      26775.529    131 53813.058    53870.127    54416.175
352  HIVb+F        29022.221    132 58308.442    58366.478    58916.162
353  HIVb+F+I      28475.003    133 57216.007    57275.020    57828.331
354  HIVb+F+G4     26475.396    133 53216.793    53275.806    53829.117
355  HIVb+F+I+G4   26471.416    134 53210.833    53270.833    53827.761
356  HIVb+F+R2     26974.925    134 54217.851    54277.851    54834.779
357  HIVb+F+R3     26579.157    136 53430.313    53492.317    54056.450
358  HIVb+F+R4     26559.748    138 53395.495    53459.542    54030.840
359  HIVb+F+R5     26527.526    140 53335.053    53401.183    53979.605
360  HIVb+F+R6     26499.234    142 53282.469    53350.724    53936.229
361  HIVb+F+R7     26483.266    144 53254.532    53324.954    53917.500
362  HIVb+F+R8     26473.774    146 53239.547    53312.176    53911.723
363  HIVb+F+R9     26457.736    148 53211.472    53286.351    53892.855
364  HIVb+F+R10    26453.447    150 53206.893    53284.065    53897.485
365  HIVw          30312.506    113 60851.011    60892.300    61371.257
366  HIVw+I        29643.848    114 59515.695    59557.782    60040.545
367  HIVw+G4       27827.299    114 55882.597    55924.684    56407.447
368  HIVw+I+G4     27814.427    115 55858.855    55901.748    56388.308
369  HIVw+R2       28282.831    115 56795.663    56838.557    57325.116
370  HIVw+R3       27941.392    117 56116.785    56161.320    56655.446
371  HIVw+R4       27919.054    119 56076.109    56122.322    56623.978
372  HIVw+R5       27885.240    121 56012.481    56060.410    56569.558
373  HIVw+R6       27854.452    123 55954.904    56004.585    56521.189
374  HIVw+R7       27837.946    125 55925.892    55977.363    56501.385
375  HIVw+R8       27828.315    127 55910.629    55963.928    56495.330
376  HIVw+R9       27816.908    129 55891.817    55946.981    56485.726
377  HIVw+R10      27812.378    131 55886.756    55943.825    56489.872
378  HIVw+F        29672.399    132 59608.797    59666.834    60216.518
379  HIVw+F+I      29019.128    133 58304.257    58363.270    58916.582
380  HIVw+F+G4     27154.644    133 54575.288    54634.302    55187.613
381  HIVw+F+I+G4   27147.247    134 54562.494    54622.494    55179.422
382  HIVw+F+R2     27613.186    134 55494.372    55554.372    56111.301
383  HIVw+F+R3     27269.054    136 54810.108    54872.111    55436.244
384  HIVw+F+R4     27248.109    138 54772.218    54836.265    55407.563
385  HIVw+F+R5     27216.376    140 54712.753    54778.884    55357.305
386  HIVw+F+R6     27186.571    142 54657.141    54725.397    55310.901
387  HIVw+F+R7     27169.797    144 54627.593    54698.015    55290.561
388  HIVw+F+R8     27159.934    146 54611.868    54684.498    55284.044
389  HIVw+F+R9     27146.958    148 54589.916    54664.795    55271.299
390  HIVw+F+R10    27143.213    150 54586.426    54663.598    55277.018
391  JTTDCMut      28187.780    113 56601.561    56642.849    57121.806
392  JTTDCMut+I    27692.559    114 55613.118    55655.205    56137.968
393  JTTDCMut+G4   26154.716    114 52537.433    52579.519    53062.282
394  JTTDCMut+I+G4 26152.182    115 52534.365    52577.259    53063.818
395  JTTDCMut+R2   26524.822    115 53279.644    53322.538    53809.098
396  JTTDCMut+R3   26218.047    117 52670.095    52714.630    53208.756
397  JTTDCMut+R4   26203.154    119 52644.307    52690.521    53192.177
398  JTTDCMut+R5   26182.296    121 52606.591    52654.520    53163.668
399  JTTDCMut+R6   26164.301    123 52574.601    52624.282    53140.886
400  JTTDCMut+R7   26154.021    125 52558.042    52609.512    53133.535
401  JTTDCMut+R8   26148.471    127 52550.943    52604.241    53135.644
404  JTTDCMut+F    28055.147    132 56374.294    56432.330    56982.015
405  JTTDCMut+F+I  27562.621    133 55391.243    55450.256    56003.567
406  JTTDCMut+F+G4 25963.914    133 52193.828    52252.841    52806.152
407  JTTDCMut+F+I+G4 25961.762    134 52191.523    52251.523    52808.452
408  JTTDCMut+F+R2 26342.711    134 52953.423    53013.423    53570.351
409  JTTDCMut+F+R3 26035.179    136 52342.358    52404.362    52968.495
410  JTTDCMut+F+R4 26018.433    138 52312.866    52376.913    52948.211
411  JTTDCMut+F+R5 25996.402    140 52272.805    52338.935    52917.357
412  JTTDCMut+F+R6 25976.463    142 52236.925    52305.181    52890.685
413  JTTDCMut+F+R7 25965.701    144 52219.401    52289.823    52882.369
414  JTTDCMut+F+R8 25959.916    146 52211.833    52284.462    52884.008
417  FLU           28822.999    113 57871.999    57913.287    58392.245
418  FLU+I         28274.073    114 56776.147    56818.233    57300.996
419  FLU+G4        26488.887    114 53205.774    53247.860    53730.623
420  FLU+I+G4      26482.352    115 53194.703    53237.597    53724.157
421  FLU+R2        26895.118    115 54020.236    54063.130    54549.689
422  FLU+R3        26587.232    117 53408.464    53452.999    53947.125
423  FLU+R4        26565.842    119 53369.684    53415.897    53917.553
424  FLU+R5        26538.442    121 53318.884    53366.812    53875.961
425  FLU+R6        26511.988    123 53269.976    53319.657    53836.261
426  FLU+R7        26497.800    125 53245.600    53297.071    53821.093
427  FLU+R8        26489.558    127 53233.115    53286.414    53817.816
428  FLU+R9        26477.659    129 53213.319    53268.483    53807.228
429  FLU+R10       26474.043    131 53210.086    53267.155    53813.202
430  FLU+F         28663.833    132 57591.667    57649.703    58199.387
431  FLU+F+I       28128.266    133 56522.532    56581.545    57134.856
432  FLU+F+G4      26274.715    133 52815.429    52874.442    53427.754
433  FLU+F+I+G4    26269.562    134 52807.124    52867.124    53424.052
434  FLU+F+R2      26678.459    134 53624.917    53684.917    54241.846
435  FLU+F+R3      26378.684    136 53029.368    53091.371    53655.504
436  FLU+F+R4      26354.361    138 52984.722    53048.769    53620.067
437  FLU+F+R5      26326.975    140 52933.950    53000.080    53578.502
438  FLU+F+R6      26299.858    142 52883.716    52951.971    53537.476
439  FLU+F+R7      26285.275    144 52858.550    52928.972    53521.518
440  FLU+F+R8      26277.247    146 52846.494    52919.123    53518.670
441  FLU+F+R9      26265.561    148 52827.122    52902.001    53508.505
442  FLU+F+R10     26262.494    150 52824.988    52902.160    53515.580
443  Blosum62      28026.375    113 56278.750    56320.038    56798.995
444  Blosum62+I    27557.619    114 55343.239    55385.325    55868.088
445  Blosum62+G4   26279.425    114 52786.850    52828.937    53311.699
446  Blosum62+I+G4 26274.672    115 52779.343    52822.237    53308.797
447  Blosum62+R2   26575.684    115 53381.369    53424.263    53910.822
448  Blosum62+R3   26328.354    117 52890.707    52935.243    53429.369
449  Blosum62+R4   26303.154    119 52844.308    52890.521    53392.177
450  Blosum62+R5   26289.908    121 52821.816    52869.745    53378.893
451  Blosum62+R6   26277.172    123 52800.344    52850.025    53366.629
452  Blosum62+R7   26270.476    125 52790.952    52842.422    53366.445
453  Blosum62+R8   26267.062    127 52788.124    52841.423    53372.825
456  Blosum62+F    27965.265    132 56194.531    56252.567    56802.251
457  Blosum62+F+I  27488.610    133 55243.220    55302.233    55855.545
458  Blosum62+F+G4 26149.038    133 52564.076    52623.089    53176.400
459  Blosum62+F+I+G4 26145.279    134 52558.559    52618.559    53175.487
460  Blosum62+F+R2 26459.008    134 53186.016    53246.016    53802.944
461  Blosum62+F+R3 26204.270    136 52680.540    52742.543    53306.676
462  Blosum62+F+R4 26180.886    138 52637.773    52701.820    53273.117
463  Blosum62+F+R5 26166.137    140 52612.274    52678.404    53256.826
464  Blosum62+F+R6 26151.287    142 52586.574    52654.829    53240.334
465  Blosum62+F+R7 26143.694    144 52575.387    52645.809    53238.355
466  Blosum62+F+R8 26139.609    146 52571.218    52643.847    53243.394
469  mtMet         29274.218    113 58774.435    58815.724    59294.681
470  mtMet+I       28862.938    114 57953.875    57995.962    58478.725
471  mtMet+G4      26848.426    114 53924.853    53966.939    54449.702
472  mtMet+I+G4    26846.796    115 53923.591    53966.485    54453.045
473  mtMet+R2      27272.473    115 54774.946    54817.840    55304.399
474  mtMet+R3      26933.425    117 54100.850    54145.386    54639.512
475  mtMet+R4      26909.397    119 54056.795    54103.008    54604.664
476  mtMet+R5      26887.831    121 54017.663    54065.592    54574.740
477  mtMet+R6      26866.609    123 53979.218    54028.899    54545.503
478  mtMet+R7      26855.503    125 53961.005    54012.476    54536.498
479  mtMet+R8      26848.493    127 53950.987    54004.285    54535.688
480  mtMet+R9      26833.184    129 53924.368    53979.533    54518.277
481  mtMet+R10     26830.012    131 53922.025    53979.094    54525.141
482  mtMet+F       28408.360    132 57080.721    57138.757    57688.441
483  mtMet+F+I     27973.980    133 56213.960    56272.973    56826.285
484  mtMet+F+G4    26091.465    133 52448.930    52507.944    53061.255
485  mtMet+F+I+G4  26090.185    134 52448.370    52508.370    53065.299
486  mtMet+F+R2    26535.243    134 53338.487    53398.487    53955.415
487  mtMet+F+R3    26168.698    136 52609.396    52671.399    53235.532
488  mtMet+F+R4    26153.705    138 52583.409    52647.456    53218.754
489  mtMet+F+R5    26129.200    140 52538.400    52604.530    53182.952
490  mtMet+F+R6    26108.080    142 52500.160    52568.416    53153.920
491  mtMet+F+R7    26096.833    144 52481.666    52552.088    53144.634
492  mtMet+F+R8    26090.180    146 52472.361    52544.990    53144.537
493  mtMet+F+R9    26076.839    148 52449.678    52524.557    53131.061
494  mtMet+F+R10   26073.641    150 52447.282    52524.455    53137.874
495  mtVer         30045.529    113 60317.059    60358.347    60837.305
496  mtVer+I       29586.741    114 59401.482    59443.569    59926.331
497  mtVer+G4      27380.324    114 54988.648    55030.735    55513.498
498  mtVer+I+G4    27377.306    115 54984.611    55027.505    55514.065
499  mtVer+R2      27846.156    115 55922.311    55965.205    56451.765
500  mtVer+R3      27486.494    117 55206.989    55251.524    55745.650
501  mtVer+R4      27465.053    119 55168.106    55214.319    55715.975
502  mtVer+R5      27436.481    121 55114.961    55162.890    55672.039
503  mtVer+R6      27408.399    123 55062.797    55112.478    55629.082
504  mtVer+R7      27393.184    125 55036.368    55087.839    55611.861
505  mtVer+R8      27384.091    127 55022.183    55075.481    55606.884
506  mtVer+R9      27363.665    129 54985.331    55040.495    55579.240
507  mtVer+R10     27358.738    131 54979.475    55036.544    55582.592
508  mtVer+F       29032.863    132 58329.726    58387.762    58937.446
509  mtVer+F+I     28547.018    133 57360.035    57419.049    57972.360
510  mtVer+F+G4    26505.384    133 53276.768    53335.781    53889.092
511  mtVer+F+I+G4  26502.888    134 53273.777    53333.777    53890.705
512  mtVer+F+R2    26991.001    134 54250.001    54310.001    54866.930
513  mtVer+F+R3    26605.832    136 53483.665    53545.668    54109.801
514  mtVer+F+R4    26592.879    138 53461.757    53525.804    54097.102
515  mtVer+F+R5    26562.501    140 53405.003    53471.133    54049.555
516  mtVer+F+R6    26534.150    142 53352.300    53420.555    54006.060
517  mtVer+F+R7    26517.717    144 53323.434    53393.856    53986.402
518  mtVer+F+R8    26508.524    146 53309.048    53381.678    53981.224
519  mtVer+F+R9    26490.368    148 53276.736    53351.615    53958.120
520  mtVer+F+R10   26485.784    150 53271.567    53348.739    53962.159
521  mtInv         29103.770    113 58433.540    58474.828    58953.785
522  mtInv+I       28695.734    114 57619.468    57661.555    58144.318
523  mtInv+G4      26857.863    114 53943.727    53985.813    54468.576
524  mtInv+I+G4    26856.269    115 53942.539    53985.433    54471.992
525  mtInv+R2      27256.861    115 54743.722    54786.616    55273.176
526  mtInv+R3      26927.718    117 54089.435    54133.971    54628.097
527  mtInv+R4      26903.997    119 54045.993    54092.207    54593.863
528  mtInv+R5      26886.883    121 54015.766    54063.694    54572.843
529  mtInv+R6      26869.834    123 53985.668    54035.349    54551.953
530  mtInv+R7      26860.531    125 53971.061    54022.532    54546.554
531  mtInv+R8      26854.636    127 53963.272    54016.570    54547.972
534  mtInv+F       28099.519    132 56463.038    56521.074    57070.759
535  mtInv+F+I     27660.420    133 55586.841    55645.854    56199.165
536  mtInv+F+G4    25943.976    133 52153.951    52212.965    52766.276
537  mtInv+F+I+G4  25943.103    134 52154.205    52214.205    52771.134
538  mtInv+F+R2    26368.427    134 53004.854    53064.854    53621.783
539  mtInv+F+R3    26008.416    136 52288.832    52350.836    52914.969
540  mtInv+F+R4    25995.530    138 52267.060    52331.107    52902.405
541  mtInv+F+R5    25973.909    140 52227.818    52293.948    52872.370
542  mtInv+F+R6    25955.269    142 52194.539    52262.794    52848.299
543  mtInv+F+R7    25945.166    144 52178.331    52248.753    52841.299
544  mtInv+F+R8    25939.366    146 52170.732    52243.361    52842.908
Akaike Information Criterion:           LG+F+I+G4
Corrected Akaike Information Criterion: LG+F+I+G4
Bayesian Information Criterion:         LG+F+G4
Best-fit model: LG+F+G4 chosen according to BIC

All model information printed to nair_rdrp_m.fasta.model.gz
CPU time for ModelFinder: 5800.185 seconds (1h:36m:40s)
Wall-clock time for ModelFinder: 183.368 seconds (0h:3m:3s)
Generating 1000 samples for ultrafast bootstrap (seed: 148095)...

NOTE: 27 MB RAM (0 GB) is required!
Estimate model parameters (epsilon = 0.100)
1. Initial log-likelihood: -25879.788
2. Current log-likelihood: -25775.528
3. Current log-likelihood: -25763.847
4. Current log-likelihood: -25763.700
Optimal log-likelihood: -25763.692
Gamma shape alpha: 0.575
Parameters optimization took 4 rounds (0.197 sec)
Computing ML distances based on estimated model parameters... 1.690 sec
Computing BIONJ tree...
0.013 seconds
Log-likelihood of BIONJ tree: -25797.505
--------------------------------------------------------------------
|             INITIALIZING CANDIDATE TREE SET                      |
--------------------------------------------------------------------
Generating 98 parsimony trees... 1.993 second
Computing log-likelihood of 98 initial trees ... 3.789 seconds
Current best score: -25757.512

Do NNI search on 20 best initial trees
Estimate model parameters (epsilon = 0.100)
BETTER TREE FOUND at iteration 1: -25729.243
Estimate model parameters (epsilon = 0.100)
BETTER TREE FOUND at iteration 2: -25728.067
Iteration 10 / LogL: -25728.458 / Time: 0h:0m:9s
Iteration 20 / LogL: -25736.738 / Time: 0h:0m:12s
Finish initializing candidate tree set (6)
Current best tree score: -25728.067 / CPU time: 12.151
Number of iterations: 20
--------------------------------------------------------------------
|               OPTIMIZING CANDIDATE TREE SET                      |
--------------------------------------------------------------------
Iteration 30 / LogL: -25728.146 / Time: 0h:0m:16s (0h:0m:41s left)
Iteration 40 / LogL: -25728.403 / Time: 0h:0m:20s (0h:0m:32s left)
Iteration 50 / LogL: -25728.849 / Time: 0h:0m:24s (0h:0m:25s left)
Log-likelihood cutoff on original alignment: -25774.173
Iteration 60 / LogL: -25728.587 / Time: 0h:0m:28s (0h:0m:20s left)
Iteration 70 / LogL: -25728.325 / Time: 0h:0m:32s (0h:0m:15s left)
Iteration 80 / LogL: -25748.326 / Time: 0h:0m:35s (0h:0m:10s left)
Iteration 90 / LogL: -25729.247 / Time: 0h:0m:39s (0h:0m:5s left)
Iteration 100 / LogL: -25728.264 / Time: 0h:0m:43s (0h:0m:0s left)
Log-likelihood cutoff on original alignment: -25774.173
NOTE: Bootstrap correlation coefficient of split occurrence frequencies: 1.000
TREE SEARCH COMPLETED AFTER 103 ITERATIONS / Time: 0h:0m:45s

--------------------------------------------------------------------
|                    FINALIZING TREE SEARCH                        |
--------------------------------------------------------------------
Performs final model parameters optimization
Estimate model parameters (epsilon = 0.010)
1. Initial log-likelihood: -25728.067
2. Current log-likelihood: -25728.042
Optimal log-likelihood: -25728.029
Gamma shape alpha: 0.575
Parameters optimization took 2 rounds (0.056 sec)
BEST SCORE FOUND : -25728.029
Creating bootstrap support values...
Split supports printed to NEXUS file nair_rdrp_m.fasta.splits.nex
Total tree length: 23.573

Total number of iterations: 103
CPU time used for tree search: 1346.763 sec (0h:22m:26s)
Wall-clock time used for tree search: 44.620 sec (0h:0m:44s)
Total CPU time used: 1360.391 sec (0h:22m:40s)
Total wall-clock time used: 45.338 sec (0h:0m:45s)

Computing bootstrap consensus tree...
Reading input file nair_rdrp_m.fasta.splits.nex...
58 taxa and 202 splits.
Consensus tree written to nair_rdrp_m.fasta.contree
Reading input trees file nair_rdrp_m.fasta.contree
Log-likelihood of consensus tree: -25728.248

Analysis results written to: 
  IQ-TREE report:                nair_rdrp_m.fasta.iqtree
  Maximum-likelihood tree:       nair_rdrp_m.fasta.treefile
  Likelihood distances:          nair_rdrp_m.fasta.mldist

Ultrafast bootstrap approximation results written to:
  Split support values:          nair_rdrp_m.fasta.splits.nex
  Consensus tree:                nair_rdrp_m.fasta.contree
  Screen log file:               nair_rdrp_m.fasta.log

Date and Time: Sun Apr 21 13:19:37 2024
