# Supplementary material for: Metatranscriptomic analysis reveals the diversity of RNA viruses in ticks in Inner Mongolia, China
Source: PLoS Negl Trop Dis. 2024 Dec 11;18(12):e0012706. doi: 10.1371/journal.pntd.0012706 (PMC11634002; doi:10.1371/journal.pntd.0012706)
Supplement: S1 File — (ZIP) [file pntd.0012706.s005.zip › S1 File/Nairoviridae/Nairoviridae_rdrp_m.fasta.treefile]

(((KM817674:0.87801,MT153554:0.862827)100:1.36495,KM817702:1.58779)100:0.537012,(KM817676:3.02283,(((MW315101:0,K_BJNV:0)1:2.3232e-06,D_BJNV:2.3232e-06)100:1.67566,(((KM817667:0.180118,((KM817683:0.191378,((KM817685:0.166412,KP792705:0.149508)86:0.0521197,MT328776:0.224137)87:0.0494071)72:0.0405317,(MK757580:0.00847057,MN792651:2.418e-06)100:0.311381)84:0.0554163)100:0.534228,((LC621355:0.00219493,K_YZV:2.3232e-06)100:0.0834565,MT263282:0.101618)100:0.32645)84:0.212441,((((((KP792708:0.0130887,KU925467:0.0280472)98:0.0493111,KU925488:0.0473471)100:0.18229,((((KU343154:0.00851866,KU925479:0.023355)97:0.00705461,KU925470:0.00138143)100:0.0720453,KU925473:0.0383927)100:0.0561103,KU343169:0.0609108)97:0.0625414)100:0.34188,MH017280:0.54557)100:0.210993,(((KU343163:0,MK896468:0)1:2.3232e-06,KU925485:2.3232e-06)100:0.300358,(((KU925434:0.0273854,KU925497:0.0258861)100:0.0802624,KU925437:0.107925)100:0.115011,MF176881:0.190162)100:0.119674)100:0.217025)76:0.145885,((((((AY389361:0.0464472,DQ211612:0.0315852)100:0.235753,(KM464726:0.138075,((KP406723:0.0329763,LC008512:0.0841758)100:0.0776103,MN972594:0.136755)97:0.0860996)57:0.0412878)65:0.0271895,(EU257628:0.017636,U15018:0.0385678)100:0.170616)97:0.12255,(JF911697:0.181438,KR537450:0.124424)100:0.514221)100:0.294107,(KP792744:0.47196,(KT820205:0.0451377,(KU925440:0.0189135,(KU925482:0.00205294,KU925494:0.00428034)100:0.0353016)95:0.0613837)100:0.420552)40:0.0590132)100:0.182355,((((KF892055:0.0538961,KR537447:0.0116798)97:0.0270046,KP792741:0.0263211)100:0.0969053,KR534878:0.111351)100:0.195506,((KP792711:0.184564,((KP792714:0.0385968,KU343160:0.0453501)100:0.0595043,(KU343148:2.3232e-06,KU925446:2.3232e-06)100:0.0501009)100:0.102311)100:0.16004,(KR537453:0.0834316,(AB842088:0.0716317,KR537444:0.0750777)100:0.05741)100:0.206732)92:0.116264)100:0.38403)91:0.113318)75:0.119359)98:0.67054)99:0.575877)100:0.537012);
