# Supplementary material for: Metatranscriptomic analysis reveals the diversity of RNA viruses in ticks in Inner Mongolia, China
Source: PLoS Negl Trop Dis. 2024 Dec 11;18(12):e0012706. doi: 10.1371/journal.pntd.0012706 (PMC11634002; doi:10.1371/journal.pntd.0012706)
Supplement: S1 File — (ZIP) [file pntd.0012706.s005.zip › S1 File/Partitiviridae/Partitiviridae_rdrp_m.fasta]

>AB113347
------------------------------------------------------------
--------DELPDSGFS------------------LHPLIDYLTKTKWLHYR------PY
IDKYCRPLGTTNATFSDFNREQIPSAPIDETR---------KNMVLPLVIYFLNALPFLP
I-----HFVDTRF---CGTPKHTAT-------------------GYFQRFSTFFRTHA--
---------------YYARNKL-----------YALRPTSKGYFFNTVYEFSRTWMHHIK
EHGYPFVP-----SHDALDNA-----RQYRIFMQK---HVTMLFTRNHISDRDGFLKQRP
VYAVDDFFILCELMIS-FPLHVMARYPINGIKSC-IMYSFET-IRGSNRYLDSIAR----
DFISF---FTIDWSSFDQRVPRV-ITDIFWT-DFLR-QLIVINHGYQPTYEYP-AY----
-------------------PDLS-------EHDLYKRMN---------------NLLHFL
HTWYNNMVFVTADGFAYLRSAAGVPSGLLNTQYLDSFCNLFLIIDGLFEF-GFTQAEILS
IVFFIMGDDNSG-----FTMMDIERLTQFIEFFESYALKRYNMVLSKTKSVITTL-----
-------RSRIETLSYQ--CNGGNPKRPLGKLIAQLCYPEHGPKDK--YMS----ARAIG
IAYAAAAMDEEFHEFCRDIYHT-------------FLP--YAAPIDEHTLS-MATKHLPG
YF------KMLDNIASEI------KFDS----FPTLEMVQDKYSRWQGYLSHKPK-----
WNDAHFKFLPETV--PNNIKTMTDYQLEHKLDTPVPHSLF----------
>AB465308
-------------------------------------MSDTLIDSFSR---LTLSV---K
NFVFLGFTE---TQNYPQKSDSAIL----------SHRKV---VLNAFEKYLNPIEYNHV
ANEYKRSETDLDSTKAAFFKGDIPDHEVPRD-------EHYNRAFSVIVSKFRPPEPIRP
V-----HYADLRL---YPWPLKPSAEAPFSND---------------------KSLLA--
---------------LLALRNRQGF--------LPNAKPNFHNLFNWVFGFNRQCVHLIK
--------------KGKDNL------GPNEYWPAHGFLYPINIHTKSAIIGIHDPNKVRT
IFGVPKLTVMVEAMFF-WPLFRYYR--FE-QQSP-LLWGYET-MLGGWYKLNHELHLNPF
YQGSI---LSLDWSFFDGRALFS-VINDLYSDKGVK-SYFEFNNGYIPTVDYP-DS----
-------------------ST------------HPQKLH---------------NLWDWM
LTALKFAPCALADGTIWQRTVRGIASGQFTTQFMDSIYNGLMILTILSRM-GFVID--ET
LPIKLLGDDSVTRLA---VSIPASMHESFLIEFQRLADYYFSHTINVKKSKISNT-----
-------PHNVSVLSYA--NNNGLPVRSRTSLLCALLYPKSRRPTW--EHL---KARAIG
VYYASCGIDRTVRLICKDIFDY-------------LDS-QGIQASS-AGLQ---------
------------DLFDPNFKSGTIPLDV----FPSVEQVTTNLRSFHHLDNSDKE---RY
FPTSHFLDTK----------------------------------------
>AB569997
----------------------------------MKNITD-----------LPFP-----
------------SKGVPQFRDALPIHGRDPEVPNPVTDASNRIIDFALRKHLTSDEFDQV
VNGYRRSPWNEDALNKDIEKLDSDEHTVIKD-------QHYENAIQHVQKLLTPEKPLQP
V-----HFADLRR---YKWRLSTNIGAPFASSKHWQDYVKAKF-NHFRDGTP-------F
ENIAHRDLFV-----EAHKDSQPLE--------ITDARMTKHNLYTEAFYVSRETIHRIK
--------------DGETTDR---YGNDARYW--------NTAFARQHLVKADEDDKVRL
VFGAPFSLLCAELMFI-WPLFIFLL--SLKGSTAFMLWTFET-IIGGWYRLVNFFTTYAL
RHSTV---VTVDWSGFDRYARHT-VIKDIHH-RIIR-PMFDFSHGYHPTRDYPDTS----
-------------------KTKD-------GQSNEWRIT---------------NLWNWM
TDAILSTPLLLPNGRFIRFNHSGIYSGYFQTQILDSIYNLVMIFTILSRM-GFDLD---K
CVIKVQGDDSIFMLLCCFIMIST----SFFTLFKYYAEYYFGAKLNEKKSEIRPS-----
-------LQDAEVLKYR--NRNGIPYRDRISLLAQLRHPERRTDV---DSV---AARCIG
IAYAACGQDATVYLICEDIYNY-------------L-V-KKYDAHARQGEL---------
------------DFMFRH-----LELHD--T-VPSAATFPSWFDTMAHLTDGPRDPVPSH
WPTDYFIG------------------------------------------
>AF047013
------------------------------------------------------------
----------VPESGFK------------------IHPRIERLLRSKYPQYL------QY
VRKYTRPLGTTNATVSDFFKPQTPSQPVEPTR---------INHVMSHVMKKMAITPYLP
L-----HFVDTQY---DKRPLANGT-------------------GYHNRRSHEMNIHA--
---------------LFSHPKE-----------YESKRTSKGYYVNAFLESARSLIHWIK
LYGNPFR-------HCPSDLA-----QSLREFFLQ---RPTMLFTRNHISDRDGILKQRP
VYAVDDLFLTIESMLT-FPAHVIAR----KPECC-IMYGLET-IRGSNQILDKIAS----
DYKSF---FTIDWSGFDQRLPWV-IVKLFFT-EYIP-RLLVVNHGYAPTYEYP-SY----
-------------------PDLT-------TNDMVSRLT---------------NLITFL
ATWYFNMVFVTADGFSYVREHAGVPSGMLNTQFLDSFGNLFLLIDGLIEF-GSTDAEIDD
ILLFIMGDDNSA-----FTTWSITHLEQFVSFFETYALSRYGMVLSKTKSIITTL-----
-------RHKIETLSYQ--CNFGHPRRPIGKLVAQLCFPERGPRPK--YMS----ARAVG
MAWASCGQDKTFHDFCRDVYHE-------------FND--DRADLDESAYL-HIQSHLPG
YL------KIDESVRQIV------DFQV----FPSQQTVYHTVSRWKGPLSYQPE-----
--------------------------------------------------
>AF133290
------------------------------------------NPEFSK---QLTPDMEL-
-DQFESYIPGDIDYGPP------------------IDNELLTLIYRKYPQYL------DP
ITKYCRPAGTTDATFRDFNKEQIKTEDSDALR---------LSNIMDLIHEFMNITPYMP
L-----HFVDTFY---CKLPLVTGT-------------------GYHNRHSYFRRSFA--
---------------HFCHPEL-----------YAEKPTSKGYFFNATKHENRFLVHKIK
HSGYPFDF------TSDSDRN-----SKMADFLKS---FPTMMFTRNHISKRDGTLKVRP
VYAVDELFLDLECMLA-FPATVQAR----KPECC-IMYGLET-IRGSNIKLDSLAQ----
GFISF---ATIDWSGYDQRLPWF-IVRAFFF-IYLP-SLLIISHGYMPTSEYE-D-----
-------------------TSMN-------ISDMFTRFF---------------NLINFT
ATWYFNMVFLSADGFAFRRQFAGVPSGMLLTQFLDSFGNLYLIIDSLLEF-GCTYDDIKS
LMLFIMGDDNSI-----FTNWTIDKLHDFISFMERYCLKRWNMHLSKTKSVITTL-----
-------RSKIETLSYR--CNFGKPRRDVEKLIAQLVYPEHGLKPQ--FMS----SRAIG
LAYASCAQDSTFHEFCHDVYRL-------------YLPVADLSPAAIRNTRVWILKLLE-
----------MEETEALI------PLDH----FPTMSEIQHLLSYYHGPLRPEPK-----
WNYAHFPQDPDFR--PKDYVTLLDYMERNNIS------FPELIN------
>AF316992
-MEEFTQ-DPTLHNVQAEESHSIDTLHLRDAKRGSSTSEDVLHKGY------ADPCLREV
AK----------YGGYSTYSSNSN-----------TDPWIRETL-KIHDRETY-----ED
IWGKTRRPEGTPGMYKALGRFGGE--KCDFDNLSDPQKSSMRRAIAKAKKAFKLPYKREP
L-----DWHEVGG----FLRRDTSAGSTFMGTK---------------------------
----------------------------------------KGDVMEEIYHEARWLGHVMK
--------------QD-GRKG---------FDPTKMRFPPCLAGQRGGMSDR-TDPKTRL
VWIYPAEMLVVEGFYAPLMYHDYMN----DPKSP-MLNGKSA-QRLYTEWCCGLRDGETL
--------YGIDFSAFDSKVPAW-LIRVAF--DIVK-QNINF------------------
-------------------ETFE--------GKPVDKHDAQKWS----------NVWEAM
VWYFINTPILMPDGRMFRK-YRGVPSGSWWTQIIDSVVNNILIDYLADCQ-QLEIR---N
LKV--LGDDSAF----------RSTDQ-FDLEVAKDDCVPTGMVIKPEKCERTED-----
-------PNDFKLLGTK--YRDGRVYRSTDEWFTLALYPESSVLTL--DVS---FTRLVG
LWLGGAMWDKQFCAFMDYYQTS-------------YP-----VPEEGWFSK-DQKRWLEV
VY---------------------------SGKAPRGWTT-------------KRS---LF
WRSIFYAFG-----------------------------------------
>AJ781168
------------------------------------------------------------
------------------------------------------------------------
------------AILADFFDNNVEPLEPVLD-------EHFERGLSAMLDAFRPPQKCLP
A-----HIYDVQH--HYPYKWQVNAEAPFSTDSYFLA-NRPTFRAVF------ERLESLY
THL-ATDWHRRYGNKTDNDDFMNDH--------VP---AKFGPMKETVFSWTHRWHHVIK
--------------SNFTDTA----GLSKDYYFKNRYIFPMLLHTKTAIVKKDDPNKMRT
IWGCSKPWIIADTMLW-WEYVAYAK--LQPGATP-MLWSYET-FTGGWLRLNHALF-SSY
IRHSY---ITLDWKRFDKKAYFC-IIDKIF--DGVE-TFLDFDNGYLPTKDYPDTK----
-------------------STWT--------QERSTRLK---------------RLFDWT
KENFYHAPIVLPNGHMYVRKFAGIPSGLFITQLIDSWYNYTMLATILSAM-GFDPR---S
CIIKVQGDDSIIRLS---ALIPPDAHDSFLTKVQELADYYFQSVVSVNKSEVRNE-----
-------LNGCEVLSYR--HRHGLPYRDELAMLAQLYHTKARNPSP--EIT---MAQSIG
FAYASFGNHERVRLVLHDIHEY-------------YKL-QGYTPNR-AGLS---------
-----LVFGNSPDLMIPH-----YTLDH----FPSLREIKMFLTNAEYVNEETNS---RT
WPLNHFLHLPCHRT------------------------------------
>AM087202
-MSDFTQ-DPTQHFVETEGSHLVDALHLGPQNTRSTTSQDILPDKH------AGRYLKQI
AK----------YGGYGTYQSTSN-----------TDPWVRETL-KHFDRKQY-----EE
LRGFTRRPDGTQGMYRSLAKFDGE--DQSFHLLSRSQQRVMRKSIRKAFTAFKLPYKREP
L-----DWHEVGP----FLRRDTAAGSTFMGSK---------------------------
----------------------------------------KGDVMEEIYHEARWLGHRMK
--------------QN-GDRR---------FDPTQMRFPPCSAGQRGGMSSI-DDPKTRL
VWIYPAEMLTVEGFYAPRMYHDFMN----DSNSP-MLNGKSS-QRLYTEWVCGVREGEKL
--------YGLDFSSFDTKVPPW-LIRVAF--NVLR-QNVAW------------------
-------------------DTFE--------GKPVSKRDRQKWR----------NVWDAM
VWYFINTPILMPDGRMFRK-YRGVPSGSWWTQMIDSVVNYILVDYLAGCQ-EVEIR---K
LKV--LGDDSAF----------VSGKD-FSFSQATADCIPTGMVLKPEKCDVTDN-----
-------PSEFKLLGVK--YRDGRVYRPTLEWSQLALYLESNVPDV--GVG---LSRLIG
LWLGGAMWDKQFCAYMDYYQSS-------------YQ-----CPEEGWFSK-EQRRWLEI
VH---------------------------SGKSPRGWTT-------------KRS---LF
WRSIFYAFG-----------------------------------------
>AM999771
-----------------------------------MRFTEYILSGFKV---LDSSMDRSR
NYQFIGFDK---PESQP-PADATM------------HHAVQAPVKHAMRKILLHNEFVHI
TTKFKRSTIDDSSITEAFFKGDLPYHKVPKD-------GSYQRALAATMQVFAPQVPIKP
V-----HYCDLRY---YPWKLRPSAELPFTDD---------------------PALFK--
---------------RVQHAAERKQ--------IPDKRMSFGNLYNHIFEYLRPIIHYIK
--------------NGPFHL------PFKTSWPQDDYLTPMRSHARSAIQPISDPNKVRF
VYGYPKVGIFPQAMFF-WPLFVYYH--IT-GQSP-LLWGYET-MTGGWYRLNHELRSTPG
ISGSI---LELDWQGFDIHALFE-VFDDI---KNLSWSFFDCSHGYQPTKDYQ-GT----
-------------------SC------------DPDRLK---------------NLWEWI
WFSIKYTPIRLPDGRLFRRSWRGVPSGLFITQWLDSVYNCIMIFTILDAM-GFEIT--SD
LIIKVLGDDSLTRLR---LLIPYDQHEAFTIRFKHLAQYYFDAVLSDKKSRIHNT-----
-------LNGVKCLGYR--NNNGLPVRDRESLLTALLYPKARRPTF--EQL---KARCIG
IAYASAGNDPTTLEVCKDVYDY-------------LDA-KGIKADP-AGLA---------
------------DLFDPN-----LGLDIDITFFPNILTIQ---RSLLILRDSREQA-HRM
WPTSHFLSPIPGLVDI----------------------------------
>AY033436
-MEGFTQ-EPTNTTVLAEELHSVDTLHLRPGKTRSTTSEDVLPNNY------EDPCLREI
AK----------YGGYSTYSSNSN-----------TDPWIRETL-KLHDRQIY-----ED
IWGKTRRPEGTPGMYKALGRFGGE--RCGFDDLSSQQKSSMRRAIAKAKKAFKLPYKREP
L-----DWHEVGQ----FLRRDTSAGSTFMGSK---------------------------
----------------------------------------KGDVMEEIYSEARWLGHRMK
--------------QD-GRSR---------FDPTKMRFPPCLAGQRGGMSDR-DDPKTRL
IWIYPAEMLCVEGFYAPLMYRDYMS----DPNSP-MLNGKSS-QRLYTEWCCNLREGETL
--------YGIDFSAFDSKVPAW-LIRTAF--DIVK-QNINF------------------
-------------------ETFE--------GKPVNKVDAQKWK----------NVWDAM
VWYFINTPILMPDGRMFRK-YRGVPSGSWWTQIIDSVVNNILIDYLADCQ-SVKIP---K
PEV--LGDDSAF----------RSNDQ-FDLEVAKDDCVPTGMVIRPEKCEKTED-----
-------PAEFKLLGTK--YRSGRVHRSTDEWFSLALYPESSVLSL--DVS---FTRLVG
LWLGGAMWDKQFCEFMDYYQTS-------------YP-----VPEEGWFSK-DQKRWLEI
IY---------------------------SGKAPRGWTT-------------KKS---LF
WRSIFYAYG-----------------------------------------
>AY089993
MSEVDNT-DPTLQDVAFVKSSGLDTTHLRSSEKTAGASYSVISSNF------NSPGLTEI
AR----------YGGYSVYSGNQN-----------TDPWVRATL-KNFSRETY-----EQ
IYGFTRQPEGVKGMYSSLLKFSDG--KCKFDRLNRVQRKAMIGAIAKAKKAFRLPYKSEP
L-----DWHQVGA----HFRRDTAAGVSFMGKK---------------------------
----------------------------------------KGEVMEEIYHEARWLGHRLK
--------------QN-GKAR---------FDPRQMRFPPALAGQRGGMSKR-DAPKTRL
VWVYPAEMLVVEGQYAPVMYRAFMD----QPDTP-MLTGASS-QRLYTEWLVGRREGETL
--------HGLDFSSFDTKVPSW-LIRVAF--DILR-QNIEW------------------
-------------------ETWQ--------GEKVSKRDRQKWR----------NVWDGM
VWYFINTPILMPDGRMFRK-RRGVPSGSWWTQMVDSVVNYILVEYLTECQ-GVEAR---G
LRV--LGDDSAF----------RSPVE-FSLEQAQSDCEPTGMILKPEKCEKTED-----
-------PSDFKLLGTT--YRGCHPHRDTNEWFKLALYPESRVGNL--EVS---LSRLVG
LWIGGAMWDKEFCSYMDYFQSS-------------YP-----CPTEGWFSK-DQRRWLSI
VY---------------------------GGKAPRGWGD-------------KKS---LF
WRSIFYTF------------------------------------------
>AY156521
-MEDSPF-DPTLLDVAVEESHLVDDSPLTPSNRTRGASYGIISEKF------SSPGLREI
AR----------YGGYSVYSGQSN-----------TDAWIRTTL-KEFDRSVY-----DD
IYGYTRRPTGTLGMYGSLLKFSEG--KNSFASLNRVQRKSMINAISKAKKAFKLPYQREP
L-----DWHEVGR----HFRRDTSAGVSFMGQK---------------------------
----------------------------------------KGDVMEEIYHEARWLGHRMK
--------------QN-GRAK---------FDPSKMRFPPCLAGQRGGMSEA-SDPKTRL
VWIYPAEMLAIEGFYAPEMYHAYMD----DPLSP-MLNGKSS-QRLYTEWTCGLRDGEML
--------YGLDFSGFDTKVPAW-LIRVAF--DILR-QNIRW------------------
-------------------DSFR--------GEKVSKRDAQKWR----------NVWDGM
VWYFINTPILMPDGRMFRK-YRGVPSGSWFTQMIDSVVNYILVDYLAACQ-QCEIR---A
LRV--LGDDSAF----------RSCDP-FSLDLASHDAECVNMILHPEKCEKTKD-----
-------PTAFKLLGTT--YRNGRPHRETNEWFKLALYPESVVPSL--QVS---FTRLIG
LWIGGAMFDSRFCQFMEYYQTC-------------FP-----CPQEGWFSK-DQRRWLQV
VY---------------------------GGKAPRGWTT-------------KRS---LF
WRSIFYVYG-----------------------------------------
>AY533038
------------------------------------------------------------
--------EEVPETGFQ------------------IDPRIVRILRNKYPQYL------PH
VTKYVRPLGTTDATVKDFFKPQIPSDPIPEAR---------KQRILDLVISFLACTPFLP
L-----HFIDSLW---DKTPLHTGT-------------------GYFNRHSFAARIHA--
---------------MFSAPRL-----------YERRTTSKGYFINYFLETARSTIHNIK
LHGFPFDP------SKVPDLG-----SALRSFILK---RPTMLFTRNHISDRDGNLKQRP
VYAMDDLFIRLESMIT-FPLHVMAR----KIECC-IMYGYET-IRGSNRQIDKIAS----
SFRSF---FTIDWSGFDQRLPRV-ITDIFWS-DFLE-RMIVISHGYQPTYDYP-SY----
-------------------PDLT-------PDKMFQRMD---------------NILFFL
HTWYNNLVFVTADGFAYIRTCAGVPSGLLNTQYLDSFSNLFLIFDGLIEF-GCSDAEIYQ
IFLLVMGDDNSA-----FTLWSIAKLEEFLSFFESYALRRFGMVLSKTKSVITVI-----
-------RGKIETLSYQ--CNYGAPKRPLAKLVAQLCYPERGPRAK--YTS----ARAIG
MAYAACAMDRTFHDLCRDIYYE-------------FLD--DSASPDEPFFFEHVQAYLPG
IL------RTDESLSTQI------SLSS----FPSFLTVQQHISRWQGPLSYYPK-----
WDRAHFINDPDVI--PPSAETMAEYRSRNSIP---RRDIPSLWQ------
>AY603052
-----------------------------------------RAPSVGI---ESLPNIRYH
NHSNDHRYRDQPPTGPP------------------PMRGVHRIINDSFPQYL------PY
LKEWCRPKTSSDAIFEDFNQPQIPSIPLQHSR---------KQKILKLVNHFMGVKPYDI
V-----HFCDTRF---YPWDLSKKA-------------------DYFHNHSNARKRHA--
---------------QTSHAS------------TATGPTKKSWFINAHLFHDRSTVHNIK
LYGLPFKP-----HSYAARNK-----ILQELWFKK---IPTELLVRSHISNPK-KLKVRP
VNNAPMIFLRIECMLF-YPLLAQLR----KQQCS-IMYGLET-IRGGMMEIESLAT----
RFSNF---MMIDWSKFDQTVPFT-LVDMFYQ-DWIP-TLILVDSGYAKIHNYN-DHVHSF
AAQARKLGVHGNSNLNEAPPETA-------I--FANKVE---------------NLLKFI
NTWFKEMVYITPDGFAYRRTFAGVPSGILCTQLIDSFVNLVVLIDSLFEF-GFHESDITS
ALILLMGDDNVV-----FAPDKLSQLHSFFLFLPGYAKKRWNMTVNVDKSIFTTL-----
-------RRKIEILGYT--NNYGMPVRSLSKLIGQLAYPERHGFDS--DMC----MRAIG
FAWCAAACDSTFHDFCRKVFMY-------------YYA--RVNVPIKDLVQ-ANASALPG
MF------FAYRDVHQHI------KLDH----FPSIEEVRQVLSKHHGYLTEEPL-----
WKYDFFIH----------PKP-----------------------------
>AY705784
------------------------------------------------------------
------------------------------------------------------------
---------DEDSILEDFFSGDLPYFEIPFD-------EHVERGLECMAAAFRPPRPCRP
A-----HILDVKH--GYPYKWNVNAEPPFSTDEYFLS-QRKTF-GEF------IRMHE-Y
EHIDKEDFFRRHPN-IESHDFLRTV--------VP---PKFGFLKSMIFSWTRRWHHIIK
--------------SGFQDST----DLEQTGYFFNRFIFPMLLHTKTAIVKKNDPNKMRT
IWGASKPWIIAETMFY-WEYLAWIK--HNPGATP-MLWGYET-FTGGWFRLNHELF-CGL
IQRSF---LTLDWSRFDKRAYFP-LLRRIL--YTVK-TFLTFEEGYVPTHAAP-TH----
-------------------PQWS--------QENIDRLE---------------RLWLWT
LENLFEAPIILPDGRMYRRHFAGIPSGLFITQLLDSWYNYTMLATILSAL-HFDPL---H
CIIKVQGDDSILRLT---TLIPVDQHTNFMDHIVRLADTYFNSIVNVKKSEVRNS-----
-------LNGCEVLSYR--NHNGLPHRDEITMLAQFYHTKARDPTP--EIT---MAQAIG
FAYASCANHNRVLWVLEDVYNY-------------YRD-LGYRPNR-AGLT---------
-----LTFGDSPDLTMPE-----MPLDH----FPTKSEIRRYHTETHYQNEAQNA---RT
WPRTLFINAPGE--------------------------------------
>AY738336
-METTTPDLPF-------------DLHTREAYDYATFHRTLLHK----------PGLSRI
KEDR------WVY-KYNVEQTRMN-----------TDPFVRKSM-KLWDEHAY-----HD
MYGFTKKARLSNGL-DAFQGFAKP--QKQRSSMSPEMASCYEKALEEARHVFTPHERLTR
L-----SVPNVCD----STNLDSAAGFSFPGKK---------------------------
----------------------------------------KSEVVEEAFDVASYIAHFVA
--------------SD-----------------RKVFIPPAKLALRGHLSEI-DELKTRA
VWVFPFEISILEGKWA-LPYYKFLE----QNVPE-VHFGEGAMQRLAKTLMTDVASHSEC
T------EVTLDWSGFDTSVSNW-LIDDAF--DIMF-DSFDE------------------
-------------------TQVEHDGNFVLGGDHMAKKNEK--------------VKKFL
KTYFKKTKIMLPDGSLYKK-FHGIPSGSFFTQIIGSIVNYLAVKTLDNYF-SWNAR---R
FRV--LGDDSSFLIP-----FGRSKVD--GVEISEKAWETFGFTLKLKKLRIANK-----
-------QQDRKFLGYQ--CNAFRYERSTTEWLSMVLYPERDVEFL--EQS---ASRVFA
FYLLGGCNDVTYCEFFHDYLGR-------------YPY---IYGKELPLTR-GLKRLFKF
VFRLTIDKLAFPDLSRFD-----------PLKVPFSLSL-------------GDK---PF
W-------------------------------------------------
>AY751737
------------------------------------------------------------
------------------------------------------------------------
---------TEDSILEDFFAGDFPYFEVPFD-------EHVEYGLQCMADAFRPPRPCRP
A-----HILDVKH--GYPYKWNVNAEFPFSTDEYFLT-QRKTF-GEF------IRMHE-Y
EHIDKDDFFRRHPN-LESHDFLRTI--------VP---PKFGYLKSTIFSWTRRWHHIIK
--------------LGFTDTT----GLDNNGYLYNRFIFPMLLHTKTAIVKKDDPNKMRT
IWGASKPWIIADTMFY-WEYQAWVK--HNPGSTP-MLWGFET-FTGGWFRLNQLLF-CGL
IRRSF---ITLDWSRFDKRAYFP-LLRKIM--YTVK-SFLTFEEGYVPTHAAP-NH----
-------------------PQWN--------QDKTDKLE---------------RLWLWT
LENLFEAPIILPDGRMYRRHFAGIPSGLFITQLLDSWYNYTMLATILHAL-GFNPS---N
CIIKVQGDDSIIRLN---VLVPSERHDHLMSRIVELAEYYFNSIVNVKKSEIRNR-----
-------LNGCEVLSYR--NHNGLPFRDEIAMLAQFYHTKARDPTP--EIT---MAQAIG
FAYASCATHTRVLWVLEDIYNY-------------YRD-QGYTPNR-AGLT---------
-----LTFGDSPDLTMPE-----MPLDH----FPTKSEIVRYLTCTNYRNEAQNA---RT
WPRTLFINAPAE--------------------------------------
>D55668
MVELFVMVDPT---------------------TKRRRIQSTLGPFL------SVPGLQEI
AR----------YGGYATYRAVRN-----------TDPWIRQSL-KLFDPDLY-----GN
IYGFTRRPAGPEGMYKSLMKFGES--MPRFTDMSTVQRSAMKTAITAARKRFKTPVKFEP
L-----EWSEVGQ----HMRRDTSAGVSFPGKK---------------------------
----------------------------------------KGDVMERIYAEGRWLGHRMK
--------------QG-GKGR---------FDPRKVRMPPCLATQRGHLSPR-DDPKTRL
AWIYPSEMLMVEGLYAPTMYKAFEA----MPDSP-LLLGKGS-HRLFSEWVSAATPGMRL
--------YGLDFSSFDTKVPAW-LIHTAF--DILH-DNIDW------------------
-------------------LHWR--------GKPTTKRSRQKWK----------NVWDGM
VYYFINTPILMPDGRMFRK-RRGVPSGSWWTQLVDSVVNWILVKYLSLCQ-GVNAK---N
LRV--LGDDSAF----------MAAET-MDLSVAAEDAAAVGMDLSDEKSISVED-----
-------ATELKLLGVR--YRDGHAFRETEEWFKLALYPEGDVPDI--ATS---LTRLVG
LWIGGAMWDTKFSRFMEYFQGC-------------YP-----CPSEGWFSK-DQRRWMEI
VH---------------------------GGRAPRGWTK-------------NKN---LF
WRSIFYTL------------------------------------------
>EU118277
-MDDSHL-DPTQLENAIEESLLLDDSTLTPSAKVRGASYNVIPPQF------SSPGLAEI
AR----------YGGYGTYSGQSN-----------TDPWVRVAL-KNFDRNVY-----DD
VYGFTRKPEGTPGMYKSLFKFAEG--RSDFRSLNRVQRKAMQAAISKTKKRFKLPYKSDP
L-----DWHAIGQ----FLRRDTAAGATFMGCK---------------------------
----------------------------------------KGEVMEDIYHEARWLAHRMK
--------------QD-GSQR---------FNPKQMRFPPCLAGQRGGMSEA-SDPKTRL
VWIYPAEMLVIEGQYAPTMYHKFMA----DPNTP-MLNGRSS-TRLYTDWINDAKEGDKL
--------YGLDFSSFDSKVPSW-LIRVAF--NILR-QNINF------------------
-------------------ETWN--------GQPVSKRDRQKWR----------NVWDAM
VYYFINTPILMPDGRMFRK-YRGVPSGSWWTQMVDSVVNDILVQYICLCQ-QVEPK---D
LRV--LGDDSAF----------RSCAD-LDLGQAERDAKDVNMVLHPEKCDVKTD-----
-------PTKMKLLGTT--YRNGHAHRDTDEWFKLVLYPESSVRSL--EVS---FSRLIG
LWIGGAMFDSAFCRFMEYYQTC-------------FQ-----CPEDGWFSK-EQRRWLEV
VY---------------------------GNRAPRGWSA-------------KKS---LF
WRSIFYAYA-----------------------------------------
>EU195326
------------------------------------------------------------
----------DQTKVYP------------------LDSRIYNLIMSTYPSYL------SV
LHDYCRPIGTVEATFNDFNTEQIPSAPIDEDR---------KQQILKHLFKFLDVKPYLP
I-----HFVDTQY---CKTPLVTGT-------------------GYHNRYSFKQRAHA--
---------------KYSHPEE-----------YALKSTSKGYFYNATYENARTLVHLIK
TYGLPFNMQFACPKSDLTDEQINLYISKANQFFND---YPTLLFTRNHISKRSGTLKVRP
VYAVDDIFIIIELMLT-FPLTIQAR----KPSCC-IMYGLET-IRGSNHYIDRLAR----
PYSTF---FSLDWSSYDQRLPRV-ITDIYYT-DFLR-SLIVINHGYQPTYEYP-TY----
-------------------PDLD-------EHKLYSRMD---------------NLLYFL
HTWYNNMTFLLPDGYAYRRTHCGVPSGLYNTQYLDSFGNLFLIIDAMIEF-EFTDDEISK
FQLLILGGDNTG-----MTNLAIDRIDKFITFLETYALARYNMVLPKTKCILTSL-----
-------RSKIVTLGYE--CNYGSPKRDIHKLVAQLCFPENGLKAH--TMS----ARATG
IAYASAGQDIMFHSFCQDVYNI-------------FRS--DYKPDVRANLY-FQRQFLND
LE------EGVPDLATPT-------VPP----FPSLYEIRKLYSKYQGPLSFTPK-----
WNSAHFINEPDSV--PISAKTMRQFEEEFSIPLMTAATFETVVP------
>EU489061
------------------------------------------------------------
------------------------------------------------------------
---------DEESILADFFSGDVEKFEVPFD-------EHVETGLRCMADAFRPPRLCRP
A-----HILDVKH--GYPYKWNVNAEPPFSTDEYFLN-QRKTF-GEF------IRMHE-Y
EHIDKADFFRRHPN-TESHDLIRTI--------VP---PKFGYLKSMIFSWTRRWHHIIK
--------------EGFTEST----GLHTTGYFYNRFIFPMLLHTKTAIVKQDDPNKMRT
IWGASKPWIIAETMLY-WEYIAWIK--LNPSVTP-MLWGYET-FTGGWFRLNRDLF-CGF
LQRSF---LTLDWSRFDKRAYFP-LLRRIL--YTAR-TFLTFDEGYVPTHSAP-TH----
-------------------PQWD--------HTKAIRLE---------------RLWLWT
LENLFEAPIILPDGRMYRRHFAGIPSGLFITQLLDSWYNYTMLATLLSAL-GFDPK---H
CIIKVQGDDSIIRLN---VLVPQDQHQNLMDNLVQLAVNYFNAVVNVKKSEFGNS-----
-------LNGREVLSYR--NHNGFPHRDEIMMLAQFYHTKARDPTP--EIT---MAQAIG
FAYASCANNKRVLWALKDVYDY-------------YKD-LGYTPNR-AGLT---------
-----LTFGDSPDLFVPE-----ISLEH----FPTETEIRRYLTSTSYLNEAQNA---RT
WPRTLFINAPAQ--------------------------------------
>FJ550604
------------------------------------------------------------
------------------------------------------------------------
---------DLDSILDDFFSGDVEKFEIPFD-------EHVETGLRCMADAFRPPRLCRP
A-----HILDVKH--HYPYKWNVNAEPPFSTDEYFLT-QRKTF-GEF------IRMHE-Y
EHIDKADFFRRHPN-HESHDLLQTI--------VP---PKFGYLKSTIFSWTRRWHHVIK
--------------DGFKDSS----GLQTNGYLYNRFIFPMLLHTKTAIVKHNDPNKMRT
IWGASKPWIIAETMLY-WEYIAWIK--LNPGTTP-MLWGYET-FTGGWFRLNHQLY-CGM
IKHSF---LTLDWSRFDKRAYFP-LLRRIL--YPVR-SFLTFDEGYVPTHAAP-YH----
-------------------PQWN--------HEKALRLE---------------RLWLWT
LENLFEAPIILPDGRMYRRHFAGIPSGLFITQLLDSWYNYTMLATILSAL-GFDPK---Q
CIIKVQGDDSIIRLT---VLIPQETHERFMAHLTHLATYYFNAIVNVKKSEVANT-----
-------LNGREVLSYR--NHNGFPHRDEINMLAQFYHTKARDTTP--EIT---MAQAIG
FAYASCGNHNRVLWVLNDIYNY-------------YKD-QGYSPNR-AGLT---------
-----LTFGDSPDLFVPE-----IPLDH----FPTKKEIRRYLTASSYINEAQNA---RT
WPRDLFINRPAE--------------------------------------
>FJ816271
-------------------------------MKIFSTLYS-SFASFAKWTGLTDPHGFEH
NFYFTGYADKKIKVSIN-PRFQEV------------YDDYQSYVGKFIDKHLPGHMAQKI
KFGYHHPVASLPFMITNLKKGDLPDHPVPHD-------QHYTAARKAAADAFRPPRLVRP
V-----HFADLRY---YKWNWHPNVEEPYYSD---------------------PKLQQ--
---------------YVEHCYALGL--------IDDARLSFGNLKDFVFMDTRHYLHLIK
--------------NGSIT-------DNNQLWPI------MKIHVKPALTE-PTETKIRV
IYGVSKRHILAQAMFF-WPLFRYYI--EE-HTSP-LLWGNET-FTGGMLKIHNLISVPRL
YSQTY---LTVDWSGFDLRSLFT-IQREIF--DDWR-TYFDFT-AYIPTRTYP-DS----
-------------------KT------------DPIRME---------------RLWNWQ
RDACFKMPFVLPDRTTYARLFRSIPSGLFVTQFLDSHYNLIMIYTILSAM-GFDIT---N
LMILVQGDDSLIHLK---FFLPADQHDAFKAEFERLAKYYFDHIARPEKTHVTNS-----
-------PNEVEVLGYT--NNNGYPSRDMTKLVAQLYHPRNVDKTSWKSLL---MAKVCG
FAYASCYQDSQVIDLLRSIYNN-------------LAS-KGFKPKSGRVMR---------
------------DIILFGESEFEVPTDH----FPTLNDVTKYFRRPYVRTQRDAD---SY
FPSWHFNDVF----------------------------------------
>FR687854
------------------------------------MEAGLI-------------EIGNI
PE----------RHL----RDEFII---------LVDQPAYDSVRRNAPQADM-----QE
IDGWARSFYTVEGIMASIMQFSKPLIHEPTDP---IWNDVKRET----------LMKIGS
LFPQVQSLPFEGGFDHVPFESSSSAGYGYDGKKG--------------------------
----------------------------------------EGNNFHRAKSIANAAVRKFS
--------------EDIDNQG-----YDYAVSHLIQQGTPDIAFTRTQLAKL-PSIKVRI
VFGEAFHNILIEGLSA-APLLEAFK----RMDTF-YFTGKDP-TIYVPRILHKMSTNEGW
F-------ICLDWKAFDASVQLW-EIDHAF--NCIQ-QLLAF------------------
-------------------PTEL--------SRLAFLFTRE-------------------
--SFKQRKLADPNGILWMR-KGGIPSGSYYTNIIGSVINYNRIEYVCKRL-GLQKT---S
CYV--QGDDSLIHI--------TGDAK-PDLTQLQMLGEQFGWTLNIPKCSLTQD-----
-------SQLVTFLGRS--QMHQLNIRERLKVLRLMCFPEYKVEDP--KIS---TTRVKA
IARDAGWSDPVYNKIYLQLKRL-------------YG-------E---------------
-----------------------------VERLPPHLATFVDRFD------FQDV---NM
--------------------------------------------------
>HM565953
------------------------------------------------------------
------------------------------------------------------------
-----------------FNQEVSPVEHVNPSR---------LAQIMPLIHHFFAIKPFCP
I-----AFPDLRF---YKWSLVTSA-------------------DYHAHHSKDQQDES--
---------------AHYWKHLKDSDLLQDRFDYSDRPRSKGYFFNTVLLSTRTIVHNIK
YHCLPFQR-----HKRDTDSS---VLQKLSFWFMK---YPTVMYVRSQISKLS-KLKVRP
VYNAPFLFILIEAMLT-LALMAQCR----LPDSC-LMWGFET-VRGGMQELNRISY----
NYDTF---IMIDWSRYDQLLPFA-IIYHFWC-TFLP-QLIRVDLGYMPTEQYT-ATQHKH
AFTEKH------NDQKESNPEYA-------T--FASRLKT-HAPHIVMFSFIIFNLLAFI
WLWYVKMVFVTPDGFGYVRLLAGVPSGIFMTQICDSFCNAFLLIDAMLEF-GFTPDDIKL
IRMFIQGDDNVI-----FYLGDFTRIFAFYEWLPEYCQQRWHMTISVDKSSITRL-----
-------RNKIEVLGYT--NLNGMPHRDCAKLIATLAYPERYVQDK--TKYIVFMSRAIG
IAYANAGHDRQVHDLCQRAYLQ-------------ARKDSGLSYDELKNIK-IEYQKLGF
YE--IF-SVNIEELREHLI----QDVSE----FPNFHDIRDNLRHWHGPHTVYPM-----
WP-RHFDDDLSSIKSPHSLTTLYDVMQSGGLTFDYNF-------------
>HQ541323
------------------------------------------------------------
------------------------------------------------------------
------------TITEDFFSGDIEDHPEPTDFK---SQLSIEYGLQCMIDAFKPPAPARV
C-----HLYDVQW--HYPFKWQVNAEAPFSTEKYFLD-LRKKF-GDFFD--PVTKLWT--
KYVNPLDALRRYGH-TPPADTLNQV--------TP---PKFGFMKNLIFSFVHSWQHVIK
--------------SRFTSNA----GITHSNFLRQRFLFPMLLHIKTAIVSFDAPNKLRS
IWGVSKLWIISEAMIY-WEYIAWIK--LNPGSTP-MLWGYET-FTGGWFRLWRDLH-TPG
EDVTY---ITIDWSRFDKRAYFW-LIRKIF--IRTR-CFLDFTNGYVSTKDYP-TS----
-------------------PT------------DPDKLQ---------------ALWEWT
IEAFFDSPIVLPDGSMFKRLFAGIPSGLFITQLMDSWYNYTMLAAILHYM-GYDPR---R
CIIKVQGDDSIIRLY---IQIPLHEHDLFLLRMQEVSDHLFGAKISFEKSELRNS-----
-------LIGSEVLSYR--NIQGLPYRDLIKMLAQFYHTKAKDPTP--EIT---MAQAIG
FAYAACGNDFRIHELLRSVYDY-------------YKA-QGFTPNP-AGLT---------
-----VVFGDSPDRPDYP-----ISLDE----FPSQMDVQRFFLSTDYRNADQEN---RT
WPSSHFLYAPCSRI------------------------------------
>JN117276
--------------------------------MVRGTLVGYDYTQF-------QGDLVKS
TH----------RHPHVVHREIATT---------YVDQYAYEHIETFSSLYPE-----LI
LKGWSRSYYLPEKHLAAVLNYSMP--NVPASQ---LSQSLYRQAIESAKNGFI------S
L-PRVKAFDVLTEMDQVPFKSSSSAGYNYTGRKGL-------------------------
---------------------------------------IGDENHSRAISIAKAVLWSAI
--------------KD-DGEG---------IEHVIRTSVPDVGYTRTQLTDLLEKTKVRQ
VWGRAFHYILLEGLVA-YPFIQTVM----SHKTF-IHAGQDP-LISVPRLLSDVALNCKW
I-------YSLDWSQFDATVSRF-EIHAAF--DIIK-SYVDF------------------
-------------------PNYE--------TEQAFEITRQ-------------------
--LFIHKKVAVPDGYIYES-HKGIPSGSYYTSLVGSIINYLRINYLWRLLTGHPPQ---Q
CHT--LGDDSLVGD--------NSYVN-PQ--AIEEAANKLGWHFNPDKTQYSTV-----
-------PEEITFLGRT--YVGGLNKRDLTKCIRLLVYPEYPVESG--RIS---AYRAKS
IAQDAGGLSEVLNRIADKLRRI-------------YG-----TAS---------------
-----------------------------EEEVPIYFKRYVFGV----------------
--------------------------------------------------
>JN117278
-------------------------------MAIYRMLNGYVFTAF-------GNDLEKL
DQ----------RHIHHIRREEATT---------YRDEFALKELMDLSPILYE-----QF
LEGWSRSYYEGSKHLQAIIQYGIP--DPDPGL---IDNDIYNKA------GYVVLESLGS
L-PRVRAFDVLTELDSVHYEQSSSAGYDYHGPKGP-------------------------
---------------------------------------IQGENHIRAITRAKATLWSAI
--------------KD-EGEG---------IEHVIRSAVPDVGYTRTQLTDLYEKTKIRG
VWGRAFHYILLEGTIA-NPLLDVFK----RGGTF-YHIGENP-QYSVPDILSQVSECCKY
L-------VAIDWSNFDATVARF-EINMAF--DLIK-TLIMF------------------
-------------------PNIE--------TELCFEICRQ-------------------
--LFIHKKIAAPDGNIYWS-RKGIPSGSYFTSIIGSIVNRLRVEYIFRKAYDVGPK---M
CYT--QGDDSLIGV--------DFRVD-PD--RLSEIAAPLNWKLNPAKTDVSLY-----
-------PEHVTFLGRT--MYGGINQRDLKRCLRLLIFPEFPVPSG--EIS---AYRAVS
IAQDAGGTSEILNSIAKRLRRQ-------------YG-----VAE---------------
-----------------------------EHAVPKHFKLYIP------------------
--------------------------------------------------
>JN196536
------------------------------------------------------------
--------LKTTEFGYS------------------IDKQIYDLVCRRYPTYL------SV
INLYCRPLGTVDATFSDFNKEQIPSNPIDPDR---------KEHVLKHIFKFLDATPYLP
V-----HFVDTQF---CKTPLVTGT-------------------GYHNRYSFKQKAHA--
---------------KYSHPEE-----------YATYPSSKGYFYNATYENARTLVHYIK
QNGLPFEFDFNLSEESLTDEQIDLFVNRSNAFFND---YPTLLFTRNHISKRTGPLKVRP
VYAVDDIFIIIELMLT-FPLTGQAR----KPSCW-IRMA-RN-HSGSNRYIDRLGR----
SYSTF---FFINWASYDQPMPRV-ITDIYYT-DFLR-SLIVINHGYQPTYEYS-FY----
-------------------PDLD-------EHKLYDRKN---------------NLLFFL
HTWYNNMTFLLPDGFAYRRSYCGVPSGLYNTQYLDSFGNLFLIIDAMIEF-GFTDSEIDG
FVLLILGDDNTG-----MTQMHIHRISQFINFLEKYALERYNMVLSATKSVLTTL-----
-------RSKIETLGYQ--CNYGSPKRDIDKLVAQLCFPENGLKPH--TMS----ARAVG
IAYAAAGQDYVFHSFCQDVYNM-------------FRS--YYKPDARANLF-FQRQVLQN
LE------DGIPDLATPV-------VPP----FPSLFEVREMYSEYKGPLSFEPK-----
WNKAHFINDPNDI--PPFSKTMRDYEKEHNLPVRVSPTFETVVPST----
>JN606091
------------------------------------------------------------
------------------------------------------------------------
-----------DAIFENFNQEVTPVEDCDPAR---------LIQIMTLIHFFMQIIPFSP
I-----AFPDLRF---YKWSLTTSA-------------------DYHCHHSQDMKRES--
---------------KSYWQYLKDHLMLEERFDYSERPRSKGFFFNSVLLASRTIIHNIK
YYGTPFKP-----TKGQDEPS---RLSKLAYWFMK---YPTVLYVRSQISKIS-KLKIRP
VYNAPFLFILLEAMVT-LPLMAMCR----LPGNC-ILWGFET-IRGGMQELNRLSF----
DFTTF---IMIDWSRFDQLAPFA-IIYHFWC-TFLP-QLIRVDRGYMPQGEYT-TSRHKS
AFTAKH------DNHFEHNPKYH-------S--FATRLLTKYPPHVIMFTFVIFNILSFI
WLWYAKMVFVTPDGYGFIRLLAGVPSGIFMTQILDSFVNLFLFIDGLLEF-GFSLDEIRL
IRLFIQGDDNIA-----FFIGDFERIFAFYEWFPAYALKRWHMIISVDKSSITRL-----
-------RKKIEVLGYT--NNNGMPSRDLKKLVATLAYPERYVTGP--QWSVIQMSRAIG
IAYANAAHDSSVHDLCRRAYND-------------ARKHSGLTHDELKNIK-IEYQKLGF
YE--IF-SVNLEELQSILV----QDLSQ----FPDYYDIRSNLRYWHGPHSVYPM-----
WP-SHFDDPLSSIQEPDDLITLHTVLSHAGVTFDRNY-------------
>JX625227
------------------------------------------------------------
---------EVPETGYP------------------IQNRLLRLIRSRYPQYL------PH
VRTFTRPLGTTDATVSDFFKPQHPSRLVDPSR---------ISHVMKHVMNKMAITPYLP
I-----HFVDTQY---DKRPLSTGT-------------------GYYNRRSHEANIHA--
---------------LYSHPKE-----------YENKRTSKGYYINAFLESARSLVHWIK
SYGNPFR-------SKPADPR-----ESLKKFFLQ---RPTMLFTRNHISKILGALKQRP
VYAVDDLFLTLESMVT-FPAHTIAR----KIECC-IMYGYET-IRGSNVQLDRLAQ----
RYNSF---FTIDWSGFDQRLPWV-IVLLFFT-EFLP-RLLVINHGYAPTYDFP-SY----
-------------------PDLT-------TEMMYQRLS---------------NILSFL
ATWYFNMVFITADGFAYVRRFAGVPSGLLNTQFLDSFGNLFLIIDALIEF-GAQDEEIDS
ILLLIMGDDNSG-----FTIWSIARLEQFITFLESYALTRYGMVMSKTKSLVTVL-----
-------RHKIQTLSYT--CNFGRPLRPIPELVAHLVFPEREFKPQ--FMS----ARAVG
MAWASCAQDKTFHDFCRDVFYE-------------YLE--ESVPVDNTNIA-WIQSHLPG
YL------RVDPEVTKMI------DLNV----FPSFLHVSQKLSRWQGPLSYQPK-----
WDLAHFINQPDVI--PDDSITMFEYMQEHSLSLDIQFDLFSA--------
>JX971976
------------------------------------------------------------
-------------FGYP------------------VSKKIFDLIVRVYPEYI------KV
INTYCRPLGTVEATFADFNKEQIPSAPINSKR---------RETVLKHIFKFLDTQPYLP
L-----HFVDTQY---CKTPLVTGT-------------------GYHNRYSFKQKAHA--
---------------KYSHPEE-----------YAKMHTSKGYFYNATYENARTLVHFIK
QFGLPFNLQYAPEDADLTDDQVQSYIDAANNFFND---YPTLLFTRNHISKRDGTLKVRP
VYAVDDIFIIIELMLT-FPLTVQAR----KQSCC-IMYGLET-IRGSNHYIERLAR----
SYSTF---FSLDWSSYDQRLPRV-ITDIYYT-DFLR-SLIVINHGYQPTYEYP-TY----
-------------------PDLD-------EHKMYSRID---------------NLLYFL
HTWYNNMTFVLSDGYAYRRTHCGVPSGLYNTQYLDSFGNLFLIIDAMLEF-GFSDAEIDD
FILLVLGDDNTG-----MTVIPIDRIYDFINFLEKYALVRYNMVLSPTKSVLTTL-----
-------RSKIETLGYE--CNHGSPKRDISKLIAQLCYPENGLKPH--TMA----ARAIG
IAYAAAGQDFMFHSFCHDVYNI-------------YRL--DYKPDARTNLN-FQRQIYHN
LE------DGIPDLATSV-------VPP----FPSLYEVRHMYSQYQGPLTYAPK-----
WNYAHFINDPDDV--PPNPKTMREYEIENDLISRTAPTFETVVPATRNFP
>JX971978
------------------------------------------------------------
-------------FGYP------------------VNKRIYDVIVNVYPEYL------KV
IGEYCRPIGTVEATFADFNKEQIPSAPINIER---------KEQVLTHIFKFLDAQPYLP
L-----HFVDTQF---CKTPLVTGT-------------------GYHNRYSFKQKAHA--
---------------KYSRPEE-----------YAKLPTSKGYFYNATYENARTLVHFIK
QFGLPFNLQYAPEDADPTDEQVQSYIDTANSFFND---YPTLLFTRNHISKRDGTLKVRP
VYAVDDLFIIIELMLT-FPLTVQAR----KQSCC-IMYGLET-IRGSNHYIERLAR----
SYSTY---FSLDWSSYDQRLPRV-ITDIYYT-DFLR-RLIVINHGYQPTYEYP-TY----
-------------------PDLD-------EHKLYSRMN---------------NLLYFL
HTWYNNMTFVLSDGYAYRRTHCGVPSGLYNTQYLDSFGNLFLIIDAMLEF-GFSESEIDN
FILLVLGDDNTG-----MTVISIDRIYDFINFLEKYALIRYNMVLSPTKSVLTTL-----
-------RSKIETLGYQ--CNHGSPKRDISKLVAQLCYPENGLKPH--TMA----ARAIG
IAYAAAGQDPMFHSFCHDVYNL-------------FRL--DYKPDARTNLN-FQRQIYHN
LE------DGIPDLATPV-------VPP----FPSLYEVRHMYSKYQGPLSYAPK-----
WNYAHFINDPDVT--PPSPKTMRDYEIENDLISRTAPTFETVVPATRNFP
>JX971980
------------------------------------------------------------
------------HFGYP------------------INKRIYDLICNRYPEYL------SV
ISAYCRPIGTVDATFKDFNKEQIPSGPIDPNR---------KEEVLTHIFRFLDAQPYLP
L-----HFVDTQF---CKTPLVTGT-------------------GYHNRYSFKQKAHA--
---------------KYSHPEE-----------YAQMPTSKGYFYNATYENARTLVHYIK
EYGLPFNIHYTPEDVDFTEEQIQAYIDSANNFFND---YPTLLFTRNHISKRDGTLKVRP
VYAVDDLFIIIELMLT-FPLTVQAR----KQSCC-IMYGLET-IRGSNHYIERLAR----
SYSTY---FSLDWSSYDQRLPRV-ITDIYYT-DFLR-RLIVINDGYQPTYEYP-TY----
-------------------PDLD-------EHKMYTRMD---------------NLLTFL
HTWYNNMTFVLADGYAYRRTYCGVPSGLYNTQYLDSFGNLFLIIDAMIEF-GFRTPEIDD
FILLVLGDDNTG-----MTVISIDRIYDFITFLEIYALTRYNMVLSTTKSVLTTL-----
-------RSKIETLGYQ--CNHGSPKRDISKLIAQLCYPENGLKPH--TMA----SRAIG
IAYASAGQDYMFHSFCQDVYNM-------------FRL--DYKPDARTTLN-FQRQIYHN
LD------DGIPDLATPV-------VPP----FPSIFEVREMYSRYQGPLTYAPK-----
WNFAHFINSPDVT--PAHYKTMRMYEIENNITIRPAPTFETVVPTTRNFP
>JX971982
------------------------------------------------------------
--------------GYP------------------IDVRIYNLICYRYSKYL------EV
INAYCRPIGTVNATFEDFNKEQIPSAPIDPKR---------KENVLSHIHKFLDTKPYLP
L-----HFVDTQF---CKTPLVTGT-------------------GYHNRYSFKQKAHA--
---------------KYSHPAE-----------YATKPISKGYFYNATYENARTIIHFIK
EYGLPFNVIRADDKSELTDSDVQKYINEANSFFND---YPTLLFTRNHISKRDGPLKVRP
VYAVDDIFIIMELMLT-FPLTIQAR----KPSCC-IMYGLET-IRGSNRYIEQIAR----
DYSTF---FSLDWSSYDQRLPRV-ITDIYYT-DFLR-SLLVINNGYQPTYEYP-TY----
-------------------PDLD-------EHKLYHRMD---------------NLLHFL
HLWYNNMTFLLPDGYAYRRTSCGVPSGLYNTQYLDSFGNLFLIIDAMLEF-GFTDSEIQK
FILLVLGDDNTG-----MTTIPICRMFNFITFLEKYALERYNMVLSTTKSVLTTF-----
-------RSKIESLGYQ--CNHGSPKRDIDKLVAQLCYPENGLKPH--TMA----ARAIG
IAYASAGQDDMFHSFCQDVYNI-------------FRS--DYRPDDRMNLH-FKRQIFHN
LE------DGMPDLAPPI-------VPP----FPSLYEIREMYAYYKGPLDFAPK-----
WNYAHFMSDPDTT--PPYSKTMRDYEAENNISSRVAPTFETVVPSTINLP
>JX971984
------------------------------------------------------------
-----------TEYGYP------------------IDIRIYQIIVQRYPEYL------AV
IHEYCRPIGTVNATFQDFNKEQTPSAPIDLTR---------KEAVLEHIFRFLDVKPYLP
V-----HFVDTQF---CKTPLVTGT-------------------GYHNRYSFKQKAHA--
---------------KYSHPDE-----------YALNPTSKGYFYNATYENARTLVHYIK
QYGLPFKLEFDHSDSDLTDEQIQFYIDKANDFFND---YPTLLFTRNHISKRDGTLKVRP
VYAVDDLFIIIELMLT-FPLTVQAR----KASCC-IMYGLET-IRGSNHYIDRLAR----
SYSTF---FSLDWSSYDQRLPRV-ITDIYYT-DFLR-RLIVINNGYQPTYEYP-VY----
-------------------PDLD-------DHKMYDRMN---------------NLLYFL
HTWYNNMTFLLPDGYAYRRTHCGVPSGLYNTQYLDSFGNLFLIIDAMMEF-GFFDSEIES
FILLILGDDNTG-----MTTISIDRISLFINFLEIYAKERYNMVLSSTKSVLTAL-----
-------RSKIETLGYQ--CNYGSPKRDIKKLVAQLCYPENGLKPH--TMS----ARAIG
IAYAAAGQDFMFHSFCQDVYNM-------------FIS--DYRPDARMNLY-FQRQIFHN
LE------DGLPDLSTST-------VPR----FPSLFEIREAYSRYQGPLTFTPK-----
WNIAHFINDPDYT--PPNSKTMADYEYDNRITFKVAPTFETVVPSTKSFP
>KF963175
------------------------------MQTLLSAVYSIRDAIFGK--TLSEPHGLNV
NFHFDGYVTDEIKTSIP-PRVEMW------------YSDYQKFLNPIIRANFTGAEADKI
INGYHHPVATIPFMVENLKKGDLSDHPVPHD-------EHYLRARKMAADAFRPPRPIRP
V-----HFADLRF---YNWNWHPNVEEPYYSN---------------------KRAQE--
---------------YVQAAHTLGL--------TPDARMSFGNLRDYVFMDTRHYLHQIK
--------------RNEIS-------NPKTLWPL------MKIHVKPALTG-TDEQKIRV
IYGVSKRHVLPQCMFF-WPLFRHYI--EN-DTDP-LLWGFET-ILGGMMKLNSLMH--RL
YFQTF---VTVDWSGFDLRSLFS-IQREIF--DDWR-TYFDFSNGYIPTVWYP-NS----
-------------------TA------------DPIQLE---------------RLWNWQ
RDACFNMPFVMPDKSVYRRLFRAIPSGLFVTQFLDSHYNYIMLLTILSAM-GFDITI-ER
IRILVQGDDSLKNLI---FFIPANQHDNFKAEFQRLATYYFDHVARPEKTEIYNS-----
-------PQGVTVLGYT--NNNGFPTRDPIKLMAQLYHPRQVGE-RWKSVL---MAKCAG
FAYASAYNYPKVTATLKTVYYK-------------LAA-KGFSPAALRTQR---------
------------DIVLFGEAKFQVPTDH----FPTAEEVQRHLRVPYKRTEEDSE---SY
FPMKHFLDFA----------------------------------------
>KF963177
------------------------------MLPIISQVTDYVYRKFIK----PAPTQFKN
NYLFQNWLS---PLTTP-HRDATK------------YAEYQAYLEKHIRSNLLGSDAEYV
IKRFHHPIATIDSVNETLQRGDLPDHPVPKD-------EHYYRALTETTKRFAPPQLIRP
I-----HFADLRY---YEWNWHPNVEEPYVSN---------------------SQLKT--
---------------AVQDAYHAGL--------LEDGRMSFGNLKNHVFMDVRHFLHRIK
--------------RGQIS-------DPHTLWPL------INMHVKPALTE-TDTTKIRL
VFGVSKRHVLPRAMFF-WPLFRYYL--DNRDKSP-MLWGFET-ILGGMMLLNSEMLLSRL
YYQTF---VTVDWSGFDLRSLFSIIREDIF--PAWR-TYFDFNNGYMPTKFYK-SS----
-------------------TA------------DPDQLE---------------RLWNWT
NEAVFKMPFRTMDGATFLRLFRGIPSGLFETQFLDSFYNMLMILTILDAM-GFDIS---T
IYIRVQGDDSLLLLT---FFLPADQHAEFKAQFEALAAYYFDHVARQDKTDISNT-----
-------SQNVAVLGYS--NDNGYPSRDWRKLLAQLFHPRSQRPTL--SLL---KARCCG
IQYASMYKYPQVTNVAKATFNQ-------------LDS-EGVQPVKLAAQR---------
------------DVILHSHKDFYVPTDH----FPTLNEVTRYLRIPYTRTEADSE---TY
YPMSHFLSQF----------------------------------------
>KF963186
------------------------------MFSLLTWLSTKFNALFDS----VYSTRFEH
NFRFLYKAA---PLTTP-HRDETK------------YAEYQAYVKSTLDHVLLGPDAHHI
VNGYHHPIATLDAVINTFKKGDLPDHKIPKD-------LHYYSALLETTKRFAPPQKLRP
V-----HFADLRF---YKWNWHPNVEEPFRSE---------------------AELQQ--
---------------AVEAAYHAGL--------LPDGRMSFGNLKNVVFIRVREWLHQIK
--------------RAQIT-------NPNTLYPL------INIHVKPALTT-PDETKIRV
VYGVSKLHVLPEAMFF-WPLFRHYL--DNRKESP-LLWGFET-ILGGMAVLHNMMTIPRL
YFQTF---VMVDWSGFDLRSLFEPIRTDVF--PAWR-TYFDFNNGYIPTRFYR-TS----
-------------------KA------------DPEHLK---------------RLWEWT
REACLRMPHRMMDGSVYERLFRCIPSGLFTTQFLDSFYNMLMILTILSAM-GIDIS---T
VVIRVQGDDSLIMLQ---FFLPANQHEEFKARFQALATYYFDHIARPEKTDISNS-----
-------PEGVNVLGYT--NENGYPIRDWRKLLAQLYHPRSQRPTL--ELL---KARVCG
IQYASMYRYPQVTEVCQTLWNR-------------LEA-DGIKALNLAAQR---------
------------DVVLHSHADFFIPTDH----FPTLNEVTKWLRVPYQRTAEDRE---EY
FPLSHFLSYF----------------------------------------
>KY884720
-------------------------------------------MKFV--------NIYEI
QR----------FDGQPTRHGIAPKK-------IFRSKYIPTGLVPRLK-----------
---YWRDVPSRAEMSKRIGKYFED--EFKFYP----NEEKLNEAVNIVQEKWITHYG-TS
L-----NVTSVSE-SFRTLPKSTSAGLPFKSGCT--------------------------
----------------------------------------KYEARNKMMRLARSQWDRVS
--------------KG-----------------SQLQVLPCRSGARCQLRKR-GENKPRL
IWAYPGYLSIIE-----NQYLTAIK----KVPPP-NFIGWSINWLDGGKSLNRLLFGDKW
TWQSI---AQIDFSSFDATVRTE-LIFHAF--KILR-SLFDL------------------
-------------------TRTE---NI---------------------------MLDQL
RHYFINTPILFYD-KIIVK-NRGIPSGSAFTQIIGTIVNMIACQYASLRSRDYNLR---I
PFSCWLGDDSFLNFE-----TALCRQE-FEYDYLEK-FKELGLNVSIDKTHYTTRFIDDF
EVRFKGIRPYVKFLGKQIDILDLTFHNDLDKLDAQMALPEKEDLSA--YET---GVRLIG
LVWAYGAHYDIYLRILKVYLSLKLKPVFHVQQLLSYSE----KPE-------RTKRYLEN
FFSSMKYQLNL-DLDIYD-----------LLTFPKFWDVSNRYFGS----KYERL---DF
RSHKIYG-------------------------------------------
>L39125
---------------------------------------------NGI---QVFENLKYH
TNSKDNLYKDQPSSGPS------------------PMRGVANIIREYFPQYL------DD
LRTWCRPKSSDDSIFNDFNHEQRITQPFTEER---------ERRLLPLIDHFLGIKPYDI
V-----HYCDTRF---YPWKLSTRA-------------------DYFHNHSRDRKAHA--
---------------AKSHPD------------FATGPTKKSYFINSHLFFDRSTVHNIK
EYGFPFRP-----TTDSARNE-----TLLDLWFKK---VPTELLVRSHISKRD-NLKVRP
VYNAPMIYIRIECMLF-YPLLAQAR----KRDCC-IMYGLET-IRGGMNELERISN----
AFNSF---LLIDWSRFDHLAPFT-ISNFFFK-KWLP-TKILIDHGYAQISNYH-DHVHSF
SAQAQSHGIPMISKEYQTPPEAT-------V--FAKKVL---------------NLISFL
ERWYRDMVFVTPDGFAYRRTHAGVPSGILMTQFIDSFVNLTILLDGLIEF-GFTDEEIKQ
LLVFIMGDDNVI-----FTPWTLLKLIEFFDWFAKYTLDRFGMVINISKSAVTSI-----
-------RRKIEVLGYT--NNYGFPTRSISKLVGQLAYPERHVTDA--DMC----MRAIG
FAYASCAQSETFHALCKKVFQY-------------YFA--KTSINERLILK-GRKAELPG
MF------FAYPDVSEHI------RLDH----FPSLSEVRILLSKFQGYLKETPF-----
GTIPTFST----------PQTLRD--------------------------
>ON408189
--------------------------------INKRMTNMPVYRRMER-DRPTKNSLVYI
TK----------VEGHTIQKDPQI-----------VDPFVRRALIALLDKDPV-----EE
FSEFTRSFYTEEGHYLNLWKYDRKITPRPGDPDIDLALELTRKA-------FAPTEPILS
I-----GWDSLGE---VPYIPTSSAGWKYKGPKG--------------------------
----------------------------------------APGNHELAISRAVGSLYAWL
-----------------DSQR-----PDR-DNYPRFRYTPDLAFTRTQLMTM-DSPKIRH
VWGKAFHNIILEGMSA-SPLIHYYS----RIGQP-IVVGVHL-YKKLPYLIR----TCLW
DGEHRRIGVGLDMTSFDTCPMPW-LINAIF--DMIE-SYLTF------------------
-------------------PDEM--------SHHAFRYTRK-------------------
--FFIDTPVIMPDGRMWLK-KLGVPSGSYYTQLVDSMINYTVIMYLQTKMYNQQFT---T
-WV--LGDDSLFGI--------PDELGFPDLDEAARIVKRIGFELSTRKCIVATH-----
-------PGSLEFLGHV--SRGASVDREWSKMILLALFPEREVTDP--GQS---LARVFG
LLVDSALNNTPLITLAHAMEAL-------------YS-----YPEMTSLAR-EDSNWLRA
VV---------------G-----------VEKIPPHVDL---------------V---KV
WTLT----------------------------------------------
>D_JLPV1
--------------------------------INKRMTNMPVYRRMER-DRPTKNSLVYI
TK----------VEGHTIQKDPQI-----------VDPFVRRALIALLDKDPV-----EE
FSEFTRSFYTEEGHYLNLWKYDRKITPRPGDPDIDLALELTRKA-------FAPTEPILS
I-----GWDSLGE---VPYIPTSSAGWKYKGPKG--------------------------
----------------------------------------APGNHELAISRAVGSLYAWL
-----------------DSQR-----PDR-DNYPRFRYTPDLAFTRTQLMTM-DSPKIRH
VWGKAFHNIILEGMSA-SPLIHYYS----RIGQP-IVVGVHL-YKKLPYLIR----TCLW
DGEHRRIGVGLDMTSFDTCPMPW-LINAIF--DMIE-SYLTF------------------
-------------------PDEM--------SHHAFRYTRK-------------------
--FFIDTPVIMPDGRMWLK-KLGVPSGSYYTQLVDSMINYTVIMYLQTKMYNQQFT---T
-WV--LGDDSLFGI--------PDELGFPDLDEAARIVKRIGFELSTRKCIVATH-----
-------PGSLEFLGHV--SRGASVDREWSKMILLALFPEREVTDP--GQS---LARVFG
LLVDSALNNTPLITLAHAMEAL-------------YS-----YPEMTSLAR-EDSNWLRA
VV---------------G-----------VEKIPPHVDL---------------V---KV
WTLT----------------------------------------------
