# Supplementary material for: Metatranscriptomic analysis reveals the diversity of RNA viruses in ticks in Inner Mongolia, China
Source: PLoS Negl Trop Dis. 2024 Dec 11;18(12):e0012706. doi: 10.1371/journal.pntd.0012706 (PMC11634002; doi:10.1371/journal.pntd.0012706)
Supplement: S1 File — (ZIP) [file pntd.0012706.s005.zip › S1 File/Partitiviridae/Partitiviridae_rdrp_m.fasta.log]

IQ-TREE multicore version 1.6.12 for Linux 64-bit built Mar 16 2020
Developed by Bui Quang Minh, Nguyen Lam Tung, Olga Chernomor,
Heiko Schmidt, Dominik Schrempf, Michael Woodhams.

Host:    DESKTOP-5FPH2QN (AVX2, FMA3, 100 GB RAM)
Command: iqtree -s part_rdrp_m.fasta -m MFP -bb 1000 -nt 32 -redo
Seed:    522667 (Using SPRNG - Scalable Parallel Random Number Generator)
Time:    Sun Apr 21 14:04:06 2024
Kernel:  AVX+FMA - 32 threads (36 CPU cores detected)

Reading alignment file part_rdrp_m.fasta ... Fasta format detected
Alignment most likely contains protein sequences
Alignment has 43 sequences with 890 columns, 864 distinct patterns
672 parsimony-informative, 119 singleton sites, 99 constant sites
          Gap/Ambiguity  Composition  p-value
   1  AB113347   34.04%    passed     75.25%
   2  AB465308   34.83%    passed     37.66%
   3  AB569997   32.81%    passed     87.44%
   4  AF047013   39.21%    passed     98.69%
   5  AF133290   32.81%    passed     35.55%
   6  AF316992   39.44%    failed      0.26%
   7  AJ781168   38.76%    passed     85.79%
   8  AM087202   39.44%    failed      0.03%
   9  AM999771   34.04%    passed     82.89%
  10  AY033436   39.44%    failed      0.20%
  11  AY089993   39.44%    failed      0.00%
  12  AY156521   39.44%    failed      0.88%
  13  AY533038   34.38%    passed     47.34%
  14  AY603052   32.70%    passed     30.56%
  15  AY705784   38.99%    passed     26.66%
  16  AY738336   39.55%    failed      1.79%
  17  AY751737   38.99%    passed     57.67%
  18  D55668     41.69%    failed      0.00%
  19  EU118277   39.44%    failed      1.51%
  20  EU195326   33.26%    passed     22.05%
  21  EU489061   38.99%    passed     76.24%
  22  FJ550604   38.99%    passed     47.06%
  23  FJ816271   34.27%    passed     93.37%
  24  FR687854   46.97%    passed     39.52%
  25  HM565953   33.93%    passed     49.05%
  26  HQ541323   38.76%    passed     85.06%
  27  JN117276   46.18%    failed      1.27%
  28  JN117278   46.29%    passed      8.57%
  29  JN196536   32.92%    passed     49.25%
  30  JN606091   33.15%    passed     74.57%
  31  JX625227   34.61%    passed     92.58%
  32  JX971976   32.92%    passed     14.92%
  33  JX971978   32.92%    passed     13.75%
  34  JX971980   32.81%    failed      1.45%
  35  JX971982   33.03%    passed     15.34%
  36  JX971984   32.70%    passed     18.20%
  37  KF963175   34.27%    passed     89.59%
  38  KF963177   34.72%    passed     73.56%
  39  KF963186   34.72%    passed     41.45%
  40  KY884720   41.24%    passed     14.78%
  41  L39125     32.81%    passed     95.62%
  42  ON408189   43.60%    passed     42.87%
  43  D_JLPV1    43.60%    passed     42.87%
****  TOTAL      37.14%  10 sequences failed composition chi2 test (p-value<5%; df=19)
NOTE: D_JLPV1 is identical to ON408189 but kept for subsequent analysis


Create initial parsimony tree by phylogenetic likelihood library (PLL)... 0.017 seconds
NOTE: ModelFinder requires 62 MB RAM!
ModelFinder will test 546 protein models (sample size: 890) ...
 No. Model         -LnL         df  AIC          AICc         BIC
  1  Dayhoff       38084.650    83  76335.299    76352.600    76732.971
  2  Dayhoff+I     37890.652    84  75949.304    75967.043    76351.767
  3  Dayhoff+G4    37175.156    84  74518.312    74536.051    74920.774
  4  Dayhoff+I+G4  37133.494    85  74436.988    74455.172    74844.242
  5  Dayhoff+R2    37315.359    85  74800.718    74818.902    75207.972
  6  Dayhoff+R3    37164.572    87  74503.144    74522.237    74919.981
  7  Dayhoff+R4    37121.585    89  74421.170    74441.195    74847.589
  8  Dayhoff+R5    37109.043    91  74400.085    74421.068    74836.086
  9  Dayhoff+R6    37102.648    93  74391.297    74413.261    74836.880
 14  Dayhoff+F     37588.278    102 75380.555    75407.254    75869.260
 15  Dayhoff+F+I   37403.110    103 75012.221    75039.478    75505.717
 16  Dayhoff+F+G4  36709.206    103 73624.411    73651.668    74117.907
 17  Dayhoff+F+I+G4 36667.564    104 73543.129    73570.951    74041.416
 18  Dayhoff+F+R2  36840.802    104 73889.603    73917.425    74387.890
 19  Dayhoff+F+R3  36700.185    106 73612.370    73641.341    74120.240
 20  Dayhoff+F+R4  36655.623    108 73527.246    73557.392    74044.698
 21  Dayhoff+F+R5  36650.189    110 73520.379    73551.726    74047.413
 27  mtMAM         41273.410    83  82712.821    82730.121    83110.492
 28  mtMAM+I       41076.610    84  82321.220    82338.959    82723.682
 29  mtMAM+G4      39406.365    84  78980.729    78998.468    79383.192
 30  mtMAM+I+G4    39376.819    85  78923.639    78941.823    79330.893
 31  mtMAM+R2      39717.937    85  79605.874    79624.058    80013.128
 32  mtMAM+R3      39466.645    87  79107.290    79126.382    79524.126
 33  mtMAM+R4      39399.048    89  78976.095    78996.120    79402.514
 34  mtMAM+R5      39384.857    91  78951.714    78972.696    79387.715
 35  mtMAM+R6      39373.522    93  78933.043    78955.008    79378.627
 36  mtMAM+R7      39353.450    95  78896.900    78919.873    79352.066
 37  mtMAM+R8      39347.895    97  78889.790    78913.795    79354.538
 40  mtMAM+F       39705.997    102 79615.995    79642.694    80104.699
 41  mtMAM+F+I     39508.896    103 79223.792    79251.049    79717.287
 42  mtMAM+F+G4    38137.407    103 76480.813    76508.070    76974.309
 43  mtMAM+F+I+G4  38099.455    104 76406.910    76434.732    76905.197
 44  mtMAM+F+R2    38388.309    104 76984.618    77012.440    77482.905
 45  mtMAM+F+R3    38193.806    106 76599.613    76628.583    77107.482
 46  mtMAM+F+R4    38130.288    108 76476.576    76506.721    76994.027
 47  mtMAM+F+R5    38115.284    110 76450.569    76481.917    76977.603
 48  mtMAM+F+R6    38102.944    112 76429.888    76462.465    76966.505
 49  mtMAM+F+R7    38082.561    114 76393.123    76426.955    76939.322
 50  mtMAM+F+R8    38077.328    116 76386.657    76421.772    76942.438
 53  JTT           37765.268    83  75696.536    75713.836    76094.207
 54  JTT+I         37581.963    84  75331.927    75349.666    75734.390
 55  JTT+G4        36883.821    84  73935.642    73953.381    74338.104
 56  JTT+I+G4      36844.168    85  73858.337    73876.521    74265.591
 57  JTT+R2        37016.706    85  74203.413    74221.597    74610.667
 58  JTT+R3        36874.086    87  73922.173    73941.265    74339.009
 59  JTT+R4        36834.340    89  73846.679    73866.704    74273.098
 60  JTT+R5        36830.170    91  73842.339    73863.321    74278.340
 66  JTT+F         37519.773    102 75243.545    75270.244    75732.250
 67  JTT+F+I       37344.771    103 74895.543    74922.800    75389.038
 68  JTT+F+G4      36659.067    103 73524.134    73551.391    74017.630
 69  JTT+F+I+G4    36620.549    104 73449.099    73476.920    73947.386
 70  JTT+F+R2      36787.074    104 73782.147    73809.969    74280.434
 71  JTT+F+R3      36648.769    106 73509.537    73538.508    74017.407
 72  JTT+F+R4      36610.817    108 73437.634    73467.780    73955.086
 73  JTT+F+R5      36609.099    110 73438.198    73469.545    73965.232
 79  WAG           37169.504    83  74505.009    74522.309    74902.680
 80  WAG+I         37001.796    84  74171.593    74189.332    74574.055
 81  WAG+G4        36458.309    84  73084.618    73102.357    73487.081
 82  WAG+I+G4      36417.041    85  73004.082    73022.266    73411.336
 83  WAG+R2        36554.219    85  73278.438    73296.622    73685.691
 84  WAG+R3        36436.382    87  73046.764    73065.857    73463.601
 85  WAG+R4        36399.696    89  72977.393    72997.418    73403.812
 86  WAG+R5        36399.653    91  72981.307    73002.289    73417.308
 92  WAG+F         36933.729    102 74071.458    74098.157    74560.163
 93  WAG+F+I       36772.189    103 73750.378    73777.635    74243.874
 94  WAG+F+G4      36220.232    103 72646.465    72673.722    73139.960
 95  WAG+F+I+G4    36180.581    104 72569.162    72596.984    73067.449
 96  WAG+F+R2      36317.681    104 72843.362    72871.184    73341.649
 97  WAG+F+R3      36201.855    106 72615.709    72644.680    73123.579
 98  WAG+F+R4      36169.192    108 72554.383    72584.529    73071.835
 99  WAG+F+R5      36167.654    110 72555.308    72586.656    73082.343
105  cpREV         37489.602    83  75145.205    75162.505    75542.876
106  cpREV+I       37291.016    84  74750.032    74767.771    75152.495
107  cpREV+G4      36709.884    84  73587.768    73605.507    73990.231
108  cpREV+I+G4    36660.646    85  73491.292    73509.476    73898.545
109  cpREV+R2      36812.212    85  73794.423    73812.607    74201.677
110  cpREV+R3      36685.329    87  73544.659    73563.751    73961.495
111  cpREV+R4      36642.199    89  73462.397    73482.422    73888.816
112  cpREV+R5      36641.921    91  73465.841    73486.824    73901.842
118  cpREV+F       37254.749    102 74713.497    74740.196    75202.202
119  cpREV+F+I     37058.634    103 74323.267    74350.524    74816.763
120  cpREV+F+G4    36478.178    103 73162.356    73189.613    73655.851
121  cpREV+F+I+G4  36430.006    104 73068.012    73095.833    73566.299
122  cpREV+F+R2    36585.234    104 73378.467    73406.289    73876.754
123  cpREV+F+R3    36455.133    106 73122.265    73151.236    73630.135
124  cpREV+F+R4    36411.011    108 73038.022    73068.168    73555.474
125  cpREV+F+R5    36410.872    110 73041.744    73073.092    73568.778
131  mtREV         39548.019    83  79262.038    79279.338    79659.709
132  mtREV+I       39368.814    84  78905.629    78923.368    79308.091
133  mtREV+G4      38302.298    84  76772.596    76790.335    77175.059
134  mtREV+I+G4    38265.761    85  76701.522    76719.706    77108.776
135  mtREV+R2      38472.225    85  77114.451    77132.635    77521.705
136  mtREV+R3      38314.713    87  76803.425    76822.517    77220.261
137  mtREV+R4      38285.160    89  76748.320    76768.345    77174.739
138  mtREV+R5      38285.069    91  76752.138    76773.120    77188.139
144  mtREV+F       38101.071    102 76406.142    76432.841    76894.847
145  mtREV+F+I     37915.833    103 76037.665    76064.922    76531.161
146  mtREV+F+G4    37042.445    103 74290.890    74318.147    74784.386
147  mtREV+F+I+G4  37000.296    104 74208.592    74236.414    74706.879
148  mtREV+F+R2    37207.809    104 74623.618    74651.439    75121.905
149  mtREV+F+R3    37050.461    106 74312.922    74341.893    74820.792
150  mtREV+F+R4    37017.570    108 74251.139    74281.285    74768.591
151  mtREV+F+R5    37017.566    110 74255.133    74286.481    74782.167
157  rtREV         37339.825    83  74845.649    74862.949    75243.320
158  rtREV+I       37184.080    84  74536.161    74553.900    74938.623
159  rtREV+G4      36486.827    84  73141.655    73159.394    73544.117
160  rtREV+I+G4    36452.313    85  73074.626    73092.810    73481.879
161  rtREV+R2      36602.038    85  73374.076    73392.260    73781.330
162  rtREV+R3      36478.819    87  73131.638    73150.730    73548.474
163  rtREV+R4      36441.931    89  73061.862    73081.887    73488.281
164  rtREV+R5      36440.910    91  73063.819    73084.802    73499.820
170  rtREV+F       37083.424    102 74370.849    74397.548    74859.553
171  rtREV+F+I     36928.796    103 74063.592    74090.849    74557.088
172  rtREV+F+G4    36201.559    103 72609.119    72636.376    73102.615
173  rtREV+F+I+G4  36168.226    104 72544.453    72572.274    73042.740
174  rtREV+F+R2    36325.582    104 72859.164    72886.986    73357.451
175  rtREV+F+R3    36196.914    106 72605.828    72634.798    73113.697
176  rtREV+F+R4    36164.113    108 72544.227    72574.373    73061.679
177  rtREV+F+R5    36163.388    110 72546.775    72578.123    73073.810
183  mtART         40908.950    83  81983.900    82001.201    82381.572
184  mtART+I       40721.267    84  81610.534    81628.273    82012.996
185  mtART+G4      38996.801    84  78161.601    78179.341    78564.064
186  mtART+I+G4    38968.305    85  78106.611    78124.795    78513.864
187  mtART+R2      39324.823    85  78819.646    78837.830    79226.900
188  mtART+R3      39082.008    87  78338.016    78357.109    78754.853
189  mtART+R4      38993.882    89  78165.763    78185.788    78592.182
190  mtART+R5      38993.874    91  78169.748    78190.730    78605.749
196  mtART+F       39035.046    102 78274.092    78300.791    78762.797
197  mtART+F+I     38846.169    103 77898.337    77925.594    78391.833
198  mtART+F+G4    37431.946    103 75069.893    75097.149    75563.388
199  mtART+F+I+G4  37396.084    104 75000.167    75027.989    75498.454
200  mtART+F+R2    37682.163    104 75572.325    75600.147    76070.612
201  mtART+F+R3    37498.763    106 75209.526    75238.496    75717.395
202  mtART+F+R4    37423.485    108 75062.970    75093.116    75580.422
203  mtART+F+R5    37423.237    110 75066.474    75097.822    75593.509
209  mtZOA         39747.996    83  79661.991    79679.292    80059.663
210  mtZOA+I       39569.457    84  79306.914    79324.653    79709.377
211  mtZOA+G4      38130.509    84  76429.019    76446.758    76831.481
212  mtZOA+I+G4    38102.867    85  76375.733    76393.917    76782.987
213  mtZOA+R2      38342.188    85  76854.377    76872.561    77261.631
214  mtZOA+R3      38166.748    87  76507.496    76526.588    76924.332
215  mtZOA+R4      38120.696    89  76419.393    76439.418    76845.812
216  mtZOA+R5      38120.683    91  76423.366    76444.348    76859.367
222  mtZOA+F       38262.155    102 76728.309    76755.008    77217.014
223  mtZOA+F+I     38076.607    103 76359.215    76386.472    76852.710
224  mtZOA+F+G4    36925.889    103 74057.779    74085.036    74551.274
225  mtZOA+F+I+G4  36888.004    104 73984.008    74011.830    74482.295
226  mtZOA+F+R2    37128.440    104 74464.881    74492.702    74963.168
227  mtZOA+F+R3    36956.240    106 74124.480    74153.451    74632.350
228  mtZOA+F+R4    36912.899    108 74041.797    74071.943    74559.249
229  mtZOA+F+R5    36912.752    110 74045.504    74076.852    74572.538
235  VT            37053.018    83  74272.037    74289.337    74669.708
236  VT+I          36894.951    84  73957.901    73975.640    74360.364
237  VT+G4         36376.515    84  72921.030    72938.770    73323.493
238  VT+I+G4       36336.964    85  72843.927    72862.111    73251.181
239  VT+R2         36464.760    85  73099.521    73117.705    73506.775
240  VT+R3         36357.526    87  72889.052    72908.145    73305.889
241  VT+R4         36326.105    89  72830.211    72850.236    73256.629
242  VT+R5         36323.648    91  72829.297    72850.279    73265.298
248  VT+F          36868.646    102 73941.291    73967.990    74429.996
249  VT+F+I        36717.117    103 73640.235    73667.492    74133.730
250  VT+F+G4       36206.262    103 72618.524    72645.781    73112.020
251  VT+F+I+G4     36168.192    104 72544.384    72572.206    73042.671
252  VT+F+R2       36292.366    104 72792.732    72820.554    73291.019
253  VT+F+R3       36188.072    106 72588.143    72617.114    73096.013
254  VT+F+R4       36159.753    108 72535.505    72565.651    73052.957
255  VT+F+R5       36154.387    110 72528.773    72560.121    73055.808
261  LG            37253.765    83  74673.530    74690.831    75071.202
262  LG+I          37084.334    84  74336.669    74354.408    74739.131
263  LG+G4         36351.097    84  72870.193    72887.932    73272.656
264  LG+I+G4       36313.712    85  72797.423    72815.607    73204.677
265  LG+R2         36484.187    85  73138.375    73156.559    73545.628
266  LG+R3         36347.787    87  72869.573    72888.665    73286.409
267  LG+R4         36308.054    89  72794.108    72814.133    73220.527
268  LG+R5         36301.329    91  72784.658    72805.641    73220.659
274  LG+F          37095.186    102 74394.372    74421.071    74883.077
275  LG+F+I        36933.177    103 74072.353    74099.610    74565.849
276  LG+F+G4       36200.229    103 72606.459    72633.716    73099.955
277  LG+F+I+G4     36164.341    104 72536.682    72564.503    73034.969
278  LG+F+R2       36329.700    104 72867.401    72895.223    73365.688
279  LG+F+R3       36197.884    106 72607.767    72636.738    73115.637
280  LG+F+R4       36162.266    108 72540.532    72570.678    73057.984
281  LG+F+R5       36154.500    110 72529.000    72560.348    73056.035
282  LG+F+R6       36154.471    112 72532.942    72565.518    73069.559
287  DCMut         38077.996    83  76321.993    76339.293    76719.664
288  DCMut+I       37884.439    84  75936.878    75954.617    76339.340
289  DCMut+G4      37171.999    84  74511.999    74529.738    74914.462
290  DCMut+I+G4    37130.308    85  74430.615    74448.799    74837.869
291  DCMut+R2      37311.556    85  74793.113    74811.297    75200.366
292  DCMut+R3      37161.255    87  74496.509    74515.602    74913.346
293  DCMut+R4      37105.796    89  74389.592    74409.617    74816.010
294  DCMut+R5      37101.919    91  74385.838    74406.821    74821.839
300  DCMut+F       37582.658    102 75369.316    75396.015    75858.020
301  DCMut+F+I     37397.897    103 75001.795    75029.052    75495.291
302  DCMut+F+G4    36706.669    103 73619.338    73646.595    74112.834
303  DCMut+F+I+G4  36665.004    104 73538.007    73565.829    74036.294
304  DCMut+F+R2    36837.629    104 73883.259    73911.080    74381.546
305  DCMut+F+R3    36697.561    106 73607.122    73636.093    74114.991
306  DCMut+F+R4    36646.948    108 73509.896    73540.042    74027.348
307  DCMut+F+R5    36644.079    110 73508.158    73539.506    74035.193
313  PMB           37065.903    83  74297.805    74315.106    74695.477
314  PMB+I         36919.639    84  74007.278    74025.017    74409.741
315  PMB+G4        36429.247    84  73026.494    73044.233    73428.957
316  PMB+I+G4      36391.719    85  72953.438    72971.622    73360.691
317  PMB+R2        36503.700    85  73177.400    73195.584    73584.654
318  PMB+R3        36410.941    87  72995.882    73014.974    73412.718
319  PMB+R4        36379.851    89  72937.703    72957.728    73364.121
320  PMB+R5        36377.697    91  72937.394    72958.377    73373.395
326  PMB+F         36943.014    102 74090.028    74116.727    74578.733
327  PMB+F+I       36797.699    103 73801.398    73828.655    74294.894
328  PMB+F+G4      36300.799    103 72807.598    72834.855    73301.094
329  PMB+F+I+G4    36263.960    104 72735.920    72763.742    73234.207
330  PMB+F+R2      36379.232    104 72966.463    72994.285    73464.750
331  PMB+F+R3      36284.314    106 72780.627    72809.598    73288.497
332  PMB+F+R4      36253.151    108 72722.302    72752.448    73239.754
333  PMB+F+R5      36250.869    110 72721.737    72753.085    73248.772
339  HIVb          38933.361    83  78032.722    78050.022    78430.393
340  HIVb+I        38697.589    84  77563.179    77580.918    77965.641
341  HIVb+G4       37784.329    84  75736.658    75754.397    76139.120
342  HIVb+I+G4     37735.087    85  75640.175    75658.359    76047.428
343  HIVb+R2       37985.774    85  76141.549    76159.733    76548.803
344  HIVb+R3       37778.632    87  75731.263    75750.356    76148.100
345  HIVb+R4       37721.443    89  75620.887    75640.912    76047.306
346  HIVb+R5       37709.005    91  75600.010    75620.993    76036.011
347  HIVb+R6       37708.993    93  75603.985    75625.950    76049.569
352  HIVb+F        38726.981    102 77657.963    77684.662    78146.667
353  HIVb+F+I      38499.444    103 77204.889    77232.146    77698.385
354  HIVb+F+G4     37554.216    103 75314.433    75341.690    75807.929
355  HIVb+F+I+G4   37505.932    104 75219.864    75247.685    75718.151
356  HIVb+F+R2     37754.282    104 75716.564    75744.386    76214.851
357  HIVb+F+R3     37556.719    106 75325.438    75354.408    75833.307
358  HIVb+F+R4     37499.974    108 75215.948    75246.094    75733.400
359  HIVb+F+R5     37485.855    110 75191.711    75223.059    75718.745
360  HIVb+F+R6     37485.853    112 75195.706    75228.283    75732.323
365  HIVw          40718.956    83  81603.912    81621.212    82001.583
366  HIVw+I        40454.867    84  81077.733    81095.473    81480.196
367  HIVw+G4       39442.229    84  79052.459    79070.198    79454.921
368  HIVw+I+G4     39389.051    85  78948.102    78966.286    79355.356
369  HIVw+R2       39662.329    85  79494.658    79512.842    79901.912
370  HIVw+R3       39448.692    87  79071.385    79090.477    79488.221
371  HIVw+R4       39366.358    89  78910.716    78930.741    79337.135
372  HIVw+R5       39350.591    91  78883.182    78904.164    79319.183
373  HIVw+R6       39350.568    93  78887.137    78909.102    79332.720
378  HIVw+F        39782.016    102 79768.032    79794.731    80256.737
379  HIVw+F+I      39534.877    103 79275.754    79303.011    79769.250
380  HIVw+F+G4     38573.447    103 77352.894    77380.151    77846.390
381  HIVw+F+I+G4   38524.399    104 77256.798    77284.620    77755.085
382  HIVw+F+R2     38781.194    104 77770.389    77798.211    78268.676
383  HIVw+F+R3     38577.915    106 77367.829    77396.800    77875.699
384  HIVw+F+R4     38507.133    108 77230.265    77260.411    77747.717
385  HIVw+F+R5     38494.428    110 77208.857    77240.204    77735.891
386  HIVw+F+R6     38494.419    112 77212.839    77245.415    77749.455
391  JTTDCMut      37751.142    83  75668.283    75685.584    76065.955
392  JTTDCMut+I    37567.838    84  75303.675    75321.414    75706.138
393  JTTDCMut+G4   36877.502    84  73923.005    73940.744    74325.467
394  JTTDCMut+I+G4 36837.550    85  73845.100    73863.284    74252.354
395  JTTDCMut+R2   37008.448    85  74186.895    74205.079    74594.149
396  JTTDCMut+R3   36864.759    87  73903.517    73922.610    74320.354
397  JTTDCMut+R4   36817.666    89  73813.331    73833.356    74239.750
398  JTTDCMut+R5   36811.236    91  73804.472    73825.454    74240.473
404  JTTDCMut+F    37508.250    102 75220.500    75247.199    75709.205
405  JTTDCMut+F+I  37333.001    103 74872.002    74899.259    75365.498
406  JTTDCMut+F+G4 36652.691    103 73511.383    73538.640    74004.879
407  JTTDCMut+F+I+G4 36613.854    104 73435.708    73463.529    73933.995
408  JTTDCMut+F+R2 36779.319    104 73766.638    73794.460    74264.925
409  JTTDCMut+F+R3 36640.961    106 73493.921    73522.892    74001.791
410  JTTDCMut+F+R4 36599.913    108 73415.825    73445.971    73933.277
411  JTTDCMut+F+R5 36592.126    110 73404.252    73435.600    73931.287
412  JTTDCMut+F+R6 36592.116    112 73408.233    73440.809    73944.850
417  FLU           38625.386    83  77416.772    77434.072    77814.443
418  FLU+I         38407.573    84  76983.146    77000.885    77385.608
419  FLU+G4        37550.712    84  75269.423    75287.162    75671.886
420  FLU+I+G4      37504.233    85  75178.466    75196.650    75585.720
421  FLU+R2        37735.178    85  75640.356    75658.540    76047.610
422  FLU+R3        37549.019    87  75272.038    75291.131    75688.875
423  FLU+R4        37488.393    89  75154.785    75174.810    75581.204
424  FLU+R5        37480.289    91  75142.579    75163.561    75578.580
425  FLU+R6        37480.217    93  75146.434    75168.398    75592.017
430  FLU+F         38264.845    102 76733.689    76760.388    77222.394
431  FLU+F+I       38061.087    103 76328.175    76355.432    76821.671
432  FLU+F+G4      37204.073    103 74614.146    74641.403    75107.642
433  FLU+F+I+G4    37160.479    104 74528.958    74556.779    75027.245
434  FLU+F+R2      37384.920    104 74977.839    75005.661    75476.126
435  FLU+F+R3      37207.569    106 74627.138    74656.108    75135.007
436  FLU+F+R4      37155.469    108 74526.938    74557.084    75044.390
437  FLU+F+R5      37145.863    110 74511.726    74543.074    75038.760
438  FLU+F+R6      37145.845    112 74515.689    74548.266    75052.306
443  Blosum62      37064.432    83  74294.865    74312.165    74692.536
444  Blosum62+I    36919.274    84  74006.548    74024.287    74409.011
445  Blosum62+G4   36413.893    84  72995.786    73013.525    73398.249
446  Blosum62+I+G4 36377.597    85  72925.195    72943.379    73332.448
447  Blosum62+R2   36489.487    85  73148.975    73167.159    73556.229
448  Blosum62+R3   36398.275    87  72970.550    72989.642    73387.386
449  Blosum62+R4   36365.108    89  72908.216    72928.241    73334.635
450  Blosum62+R5   36362.646    91  72907.293    72928.275    73343.294
456  Blosum62+F    36889.995    102 73983.991    74010.690    74472.695
457  Blosum62+F+I  36745.863    103 73697.727    73724.984    74191.223
458  Blosum62+F+G4 36242.842    103 72691.685    72718.942    73185.181
459  Blosum62+F+I+G4 36206.909    104 72621.818    72649.640    73120.106
460  Blosum62+F+R2 36322.526    104 72853.053    72880.874    73351.340
461  Blosum62+F+R3 36228.007    106 72668.015    72696.985    73175.884
462  Blosum62+F+R4 36195.156    108 72606.312    72636.458    73123.764
463  Blosum62+F+R5 36192.717    110 72605.434    72636.782    73132.468
469  mtMet         39848.742    83  79863.484    79880.784    80261.155
470  mtMet+I       39675.884    84  79519.768    79537.507    79922.231
471  mtMet+G4      38468.240    84  77104.479    77122.219    77506.942
472  mtMet+I+G4    38438.238    85  77046.477    77064.661    77453.731
473  mtMet+R2      38638.410    85  77446.820    77465.004    77854.074
474  mtMet+R3      38493.849    87  77161.699    77180.791    77578.535
475  mtMet+R4      38454.702    89  77087.405    77107.430    77513.823
476  mtMet+R5      38437.767    91  77057.533    77078.516    77493.534
477  mtMet+R6      38437.662    93  77061.324    77083.288    77506.907
482  mtMet+F       38241.211    102 76686.423    76713.121    77175.127
483  mtMet+F+I     38067.235    103 76340.470    76367.727    76833.966
484  mtMet+F+G4    37067.145    103 74340.290    74367.547    74833.786
485  mtMet+F+I+G4  37031.322    104 74270.645    74298.466    74768.932
486  mtMet+F+R2    37242.187    104 74692.374    74720.196    75190.661
487  mtMet+F+R3    37085.907    106 74383.815    74412.785    74891.684
488  mtMet+F+R4    37053.430    108 74322.860    74353.006    74840.312
489  mtMet+F+R5    37029.010    110 74278.019    74309.367    74805.054
490  mtMet+F+R6    37028.968    112 74281.936    74314.512    74818.552
495  mtVer         40519.090    83  81204.181    81221.481    81601.852
496  mtVer+I       40334.228    84  80836.455    80854.194    81238.918
497  mtVer+G4      39003.002    84  78174.003    78191.742    78576.466
498  mtVer+I+G4    38974.588    85  78119.176    78137.360    78526.430
499  mtVer+R2      39202.666    85  78575.332    78593.516    78982.586
500  mtVer+R3      39039.485    87  78252.971    78272.063    78669.807
501  mtVer+R4      38989.500    89  78157.001    78177.026    78583.420
502  mtVer+R5      38966.901    91  78115.801    78136.783    78551.802
503  mtVer+R6      38966.862    93  78119.723    78141.688    78565.307
508  mtVer+F       39040.278    102 78284.556    78311.255    78773.260
509  mtVer+F+I     38847.290    103 77900.579    77927.836    78394.075
510  mtVer+F+G4    37719.654    103 75645.308    75672.565    76138.804
511  mtVer+F+I+G4  37683.411    104 75574.822    75602.644    76073.109
512  mtVer+F+R2    37931.154    104 76070.308    76098.130    76568.595
513  mtVer+F+R3    37759.393    106 75730.786    75759.757    76238.656
514  mtVer+F+R4    37710.283    108 75636.567    75666.713    76154.019
515  mtVer+F+R5    37679.370    110 75578.741    75610.089    76105.775
516  mtVer+F+R6    37679.341    112 75582.682    75615.259    76119.299
521  mtInv         39808.539    83  79783.078    79800.379    80180.750
522  mtInv+I       39641.329    84  79450.658    79468.397    79853.121
523  mtInv+G4      38578.134    84  77324.269    77342.008    77726.731
524  mtInv+I+G4    38546.251    85  77262.503    77280.687    77669.756
525  mtInv+R2      38717.099    85  77604.198    77622.382    78011.452
526  mtInv+R3      38593.669    87  77361.337    77380.430    77778.174
527  mtInv+R4      38563.499    89  77304.998    77325.023    77731.417
528  mtInv+R5      38546.595    91  77275.189    77296.172    77711.191
529  mtInv+R6      38546.529    93  77279.057    77301.022    77724.641
534  mtInv+F       37750.794    102 75705.587    75732.286    76194.292
535  mtInv+F+I     37581.599    103 75369.198    75396.455    75862.693
536  mtInv+F+G4    36711.539    103 73629.079    73656.336    74122.574
537  mtInv+F+I+G4  36675.690    104 73559.380    73587.202    74057.667
538  mtInv+F+R2    36863.546    104 73935.091    73962.913    74433.378
539  mtInv+F+R3    36718.701    106 73649.401    73678.372    74157.271
540  mtInv+F+R4    36692.600    108 73601.200    73631.346    74118.652
541  mtInv+F+R5    36670.539    110 73561.077    73592.425    74088.112
542  mtInv+F+R6    36670.536    112 73565.073    73597.649    74101.690
Akaike Information Criterion:           VT+F+R5
Corrected Akaike Information Criterion: VT+F+R5
Bayesian Information Criterion:         LG+F+I+G4
Best-fit model: LG+F+I+G4 chosen according to BIC

All model information printed to part_rdrp_m.fasta.model.gz
CPU time for ModelFinder: 2780.217 seconds (0h:46m:20s)
Wall-clock time for ModelFinder: 87.130 seconds (0h:1m:27s)
Generating 1000 samples for ultrafast bootstrap (seed: 522667)...

NOTE: 26 MB RAM (0 GB) is required!
Estimate model parameters (epsilon = 0.100)
Thoroughly optimizing +I+G parameters from 10 start values...
Init pinv, alpha: 0.000, 1.000 / Estimate: 0.016, 1.754 / LogL: -36164.343
Init pinv, alpha: 0.012, 1.000 / Estimate: 0.017, 1.754 / LogL: -36164.343
Init pinv, alpha: 0.025, 1.000 / Estimate: 0.017, 1.753 / LogL: -36164.345
Init pinv, alpha: 0.037, 1.000 / Estimate: 0.017, 1.752 / LogL: -36164.347
Init pinv, alpha: 0.049, 1.000 / Estimate: 0.017, 1.754 / LogL: -36164.344
Init pinv, alpha: 0.062, 1.000 / Estimate: 0.017, 1.754 / LogL: -36164.345
Init pinv, alpha: 0.074, 1.000 / Estimate: 0.017, 1.753 / LogL: -36164.346
Init pinv, alpha: 0.087, 1.000 / Estimate: 0.017, 1.752 / LogL: -36164.348
Init pinv, alpha: 0.099, 1.000 / Estimate: 0.017, 1.752 / LogL: -36164.350
Init pinv, alpha: 0.111, 1.000 / Estimate: 0.017, 1.751 / LogL: -36164.353
Optimal pinv,alpha: 0.016, 1.754 / LogL: -36164.343

Parameters optimization took 1.720 sec
Computing ML distances based on estimated model parameters... 1.079 sec
Computing BIONJ tree...
0.010 seconds
Log-likelihood of BIONJ tree: -36185.562
--------------------------------------------------------------------
|             INITIALIZING CANDIDATE TREE SET                      |
--------------------------------------------------------------------
Generating 98 parsimony trees... 1.254 second
Computing log-likelihood of 98 initial trees ... 2.938 seconds
Current best score: -36164.343

Do NNI search on 20 best initial trees
Estimate model parameters (epsilon = 0.100)
BETTER TREE FOUND at iteration 1: -36153.722
Iteration 10 / LogL: -36154.165 / Time: 0h:0m:7s
Iteration 20 / LogL: -36153.767 / Time: 0h:0m:10s
Finish initializing candidate tree set (2)
Current best tree score: -36153.722 / CPU time: 8.363
Number of iterations: 20
--------------------------------------------------------------------
|               OPTIMIZING CANDIDATE TREE SET                      |
--------------------------------------------------------------------
Iteration 30 / LogL: -36154.224 / Time: 0h:0m:13s (0h:0m:32s left)
Iteration 40 / LogL: -36168.572 / Time: 0h:0m:16s (0h:0m:25s left)
Iteration 50 / LogL: -36192.818 / Time: 0h:0m:19s (0h:0m:20s left)
Log-likelihood cutoff on original alignment: -36200.632
Iteration 60 / LogL: -36153.788 / Time: 0h:0m:22s (0h:0m:15s left)
Iteration 70 / LogL: -36154.448 / Time: 0h:0m:25s (0h:0m:11s left)
Iteration 80 / LogL: -36154.138 / Time: 0h:0m:28s (0h:0m:7s left)
Iteration 90 / LogL: -36192.859 / Time: 0h:0m:31s (0h:0m:3s left)
Iteration 100 / LogL: -36153.928 / Time: 0h:0m:35s (0h:0m:0s left)
Log-likelihood cutoff on original alignment: -36200.632
NOTE: Bootstrap correlation coefficient of split occurrence frequencies: 1.000
TREE SEARCH COMPLETED AFTER 102 ITERATIONS / Time: 0h:0m:35s

--------------------------------------------------------------------
|                    FINALIZING TREE SEARCH                        |
--------------------------------------------------------------------
Performs final model parameters optimization
Estimate model parameters (epsilon = 0.010)
1. Initial log-likelihood: -36153.722
Optimal log-likelihood: -36153.721
Proportion of invariable sites: 0.016
Gamma shape alpha: 1.745
Parameters optimization took 1 rounds (0.029 sec)
BEST SCORE FOUND : -36153.721
Creating bootstrap support values...
Split supports printed to NEXUS file part_rdrp_m.fasta.splits.nex
Total tree length: 31.059

Total number of iterations: 102
CPU time used for tree search: 1028.854 sec (0h:17m:8s)
Wall-clock time used for tree search: 33.875 sec (0h:0m:33s)
Total CPU time used: 1088.084 sec (0h:18m:8s)
Total wall-clock time used: 35.955 sec (0h:0m:35s)

Computing bootstrap consensus tree...
Reading input file part_rdrp_m.fasta.splits.nex...
43 taxa and 160 splits.
Consensus tree written to part_rdrp_m.fasta.contree
Reading input trees file part_rdrp_m.fasta.contree
Log-likelihood of consensus tree: -36153.721

Analysis results written to: 
  IQ-TREE report:                part_rdrp_m.fasta.iqtree
  Maximum-likelihood tree:       part_rdrp_m.fasta.treefile
  Likelihood distances:          part_rdrp_m.fasta.mldist

Ultrafast bootstrap approximation results written to:
  Split support values:          part_rdrp_m.fasta.splits.nex
  Consensus tree:                part_rdrp_m.fasta.contree
  Screen log file:               part_rdrp_m.fasta.log

Date and Time: Sun Apr 21 14:06:10 2024
