# Supplementary material for: Metatranscriptomic analysis reveals the diversity of RNA viruses in ticks in Inner Mongolia, China
Source: PLoS Negl Trop Dis. 2024 Dec 11;18(12):e0012706. doi: 10.1371/journal.pntd.0012706 (PMC11634002; doi:10.1371/journal.pntd.0012706)
Supplement: S1 File — (ZIP) [file pntd.0012706.s005.zip › S1 File/Partitiviridae/Partitiviridae_rdrp_m.fasta.treefile]

(AB113347:0.4309601900,((((((((AB465308:0.5976223894,AM999771:0.6424774119)96:0.2167216184,(((AJ781168:0.4002849915,((AY705784:0.0794561902,AY751737:0.1185797949)99:0.0425489890,(EU489061:0.0959280502,FJ550604:0.0969194878)99:0.0538723989)100:0.2407741260)95:0.1092715523,HQ541323:0.5207360692)100:0.7054538789,((FJ816271:0.3602138336,KF963175:0.2169135453)99:0.2205195302,(KF963177:0.2491774469,KF963186:0.2681669546)99:0.1613186650)100:0.7072866663)66:0.0946837459)95:0.3408585658,AB569997:1.0304517756)97:0.5682831642,((((((((AF316992:0.0734537534,AY033436:0.0948160002)100:0.1363161681,AM087202:0.2603279208)100:0.1716170329,(AY156521:0.1713002942,EU118277:0.2802422038)74:0.0791857886)61:0.0617090374,AY089993:0.2156632796)87:0.2214154964,D55668:0.3656403630)100:0.9152061017,AY738336:1.4322777445)97:0.6657996004,KY884720:2.5088147449)67:0.3289057724,((FR687854:0.9786175259,(JN117276:0.4877998005,JN117278:0.4726524610)100:0.5653827063)100:0.9022549633,(ON408189:0.0000029062,D_JLPV1:0.0000029062)100:1.0937652310)100:0.8752366758)100:1.7434721220)100:1.1524919430,(HM565953:0.2405505002,JN606091:0.1957495012)100:0.5488091550)90:0.2108135486,(AY603052:0.4550124859,L39125:0.3063381936)100:0.4641029993)100:0.4701113430,AF133290:0.5346807470)95:0.1691836689,((EU195326:0.1883628674,JN196536:0.1833091621)80:0.0181158027,((((JX971976:0.0589107796,JX971978:0.0309323113)100:0.0464972566,JX971980:0.0851789916)100:0.0601840680,JX971982:0.1613726123)91:0.0356366518,JX971984:0.1159031386)77:0.0144601548)100:0.3690544724)95:0.1815481584,((AF047013:0.1802190781,JX625227:0.2327413710)100:0.2128287433,AY533038:0.2750248135)100:0.1899142781);
