# Supplementary material for: Metatranscriptomic analysis reveals the diversity of RNA viruses in ticks in Inner Mongolia, China
Source: PLoS Negl Trop Dis. 2024 Dec 11;18(12):e0012706. doi: 10.1371/journal.pntd.0012706 (PMC11634002; doi:10.1371/journal.pntd.0012706)
Supplement: S1 File — (ZIP) [file pntd.0012706.s005.zip › S1 File/Phenuiviridae/Phenuiviridae_rdrp_m.fasta]

>AB009656
------------------------------------------------------------
----RLKSETGV---SDP------------------------------------------
KDYLSTLCLEYLSHEFLES-FVTLKASSNFS---------------AEYYEY--------
---------------------RP----------------------------------NEN
KRSRPQTVNEDLPKSESN-------R-RNYGRSKVIEKIQTIL-TKKDP-----------
----------------------------------NE-KYRLVVDLLKESLEEVEKNA-C-
LHVCIFRKNQHGGLREIYVLNIYERIVQKCVEDLARAIL-SVVPSETMTHPKNKFQIPNK
HNIAA------------RKEFGDSY-FTVCTSDDASKWNQGHHVSKFITILVRILPKFWH
GFIVRALQLWFHKRLFLGDDLLRLFCANDVLNTT-----DEKVKKVHEVFK-----GR--
--------EVAPW-MTRGMT--YIETESGFMQGILHYISSLFHAIFLEDLA-----ERQK
KQLPQMARIIQPDNE------------SN--VIIDCMESSDDSSMM--ISFSTKS-MNDR
QTFAM----L-LLVDRAFSLKEYYGDMLGIYKS-IKSTTGTIFMMEFNIEFFFAGDTHRP
TIRWVNAALNVSEQETLIASQEEMSNTLKDILEGGGTFYHTFVTQVAQAMLHYRMYGSSV
S---PLWGS-YCSMIKLSKDPALGYFLMDHPMASGLMGFGYNLWKTC-KQSFLSVKYADM
LNLEF-------NTE-------N-SKRKMTPDIANLGVLSRTTTVGFGNKTKWMKMCDRM
H--------LTDDIFDSIE--------------------------QNPRILFFHAKNAE-
EM----------------------------------------------------------
--
>BK062755
------------------------------------------------------------
------------------------------------------------------------
-----------------ED-VATLRASSTFDPGVK-------------------------
---------------------SSVN-----------------------------------
----------------------KSGH-YMTKRVKVVIAVLRHLDAL--------------
--------------------------------------GDTPALSIGSVLDWVDKDG-G-
LRVDIFKKNQHGGLREIYVLEIRSRILQLFLETISRTYC-FELPIEMMMHPENKISRPQE
HMYRS------------AIDHSAQK-ANISSSNDAKVWNQGHHVAKFAQIMCRILPDAWA
GLIVNGLRQWTDKRIALPDGIMDLLDFYPKTQLY-----NPIHSLLRDAYV-----GV--
--------KDVHW-IKRGQH--FMQIQSGMMQGILHYMSSLVHCCLLMLRD-----GLWR
KLAEK----------------------LSIRNVTMDLVSSDDSSRM--TDIFSSD-VKGL
VFGK-------IYARADHLCMKTLSTFFGIHMS-PKSTMCTNGVMEFNSEYFFRASLIRP
TLKWSYAALNIVEVESLVERQEVMYNLVSELLEGGSGFRQASETQFAQAFLHYKLMGSSI
N---PLFSE-YSKDLVEVPDPALGFFLMDNPICAGMPGFNYNLWNITCKSIKVNKLYSSL
L-----------KSGS--------------MSTTTSGQIIRGIQCRFGNRQKAIRLVEEC
DDLIKQTGKLDRDWREEVE--------------------------LNPEVLYKAPRDLT-
SAMIKMMVSLTSPGVMKAMGTVNSLARMIASSVYMING----------------------
--
>D10759
------------------------------------------------IGMYKKILEYED
KHP-GRYTYLGL---GDPP------SDDTRFHEYSISLLKHLCI--HAEHDLRRNWGESF
KAMISRDIVDAIASLDLER-LATLKASSNFN---------------EEWYQK--------
---------------------RG-------------------------------------
-------------------------DGKTYHRSKVLEKVSKYVKKS--------------
--------------------------------------SSHVHHIMEECLRKVESQG-C-
MHVCLFKKPQHGGLREIYVLGFEERVVQLVIETIARQIC-KRFKSETLTNPKQKLAIPET
HGLRA------------VKTCGIHH-ETVATSDDAAKWNQCHHVTKFALMLCHFTDPLFH
GFIIRGCSMFMKKRIMIDQSLIDIIDSHTTLETS-----DAYLQKIHRGYH-----GSL-
-------DDQPRW-ISRGGA--FVQTETGMMQGILHYTSSLLHTLLQEWLR-----TFSQ
RFIRTRVSVDQRPDV-----------------LVDVLQSSDDSGMM--ISFPSTD-KGAT
GKYR-------YLSALIFKYKKVIGKYLGIYSS-VKSTNNTLHLLEFNSEFFFHINHNRP
LLRWITACDTISEQESLASRQEEMYNNLTSVLEGGGSFSLVSFCQFGQLLLHYTLLGMTV
S---PLFLE-YIKLVSEIKDPSLGYFLMDHPFGSGLSGFKYNVWVAV-QNSILGSRYRSL
LEAIQN------SDSA---------APKKTLDTTTSGTFVQSTIIRFGDRKKWQRLVDRL
N--------LP-------------------------------------------------
------------------------------------------------------------
--
>D31879
------------------------------------------------------------
------------------------------------------------------------
------------------------------------------------------------
----------------------------------------------------------RR
LKNQEQSRSKHVIDAGGNISASVK-G-KLYHRSKVIEKLTTLI-KDETP-----------
----------------------------------GK-ELKIVVDLLPKAMEVLNKNE-C-
MHICIFKKNQHGGLREIYVLNIFERIMQKTVEDFSRAIL-ECCPSETMTSPKNKFRIPEL
HNMEA------------RKTLKNEY-MTISTSDDASKWNQGHYVSKFMCMLLRLTPTYYH
GFLVQALQLWHHKKIFLGDQLLQLFNQNAMLNTM-----DTTLMKVFQAYK-----GE--
--------IQVPW-MKAGRS--YIETETGMMQGILHYTSSLFHAIFLDQLA-----EECR
RDINRAIKTINNKEN------------EKVSCIVNNMESSDDSSFI--ISIPNFK-ENEA
AQLYL----L-CVVNSWFRKKEKLGTYLGIYKS-PKSTTQTLFVMEFNSEFFFSGDVHRP
TFRWVNAAVLIGEQETLSGIQEELSNTLKDVIEGGGTYALTFIVQVAQAMIHYRMLGSSA
S---SVWPA-YETLLKNSYDPALGFFLMDNPKCAGLLGFNYNVWIAC-TTTPLGEKYHEM
IQEEM-------KAE-------SQSLKSVTEDTINTGLVSRTTMVGFGNKKRWMKLMTTL
N--------LSADVYEKIE--------------------------EEPRVYFFHAATAE-
QIIQKIAIKMKSPGVIQSLSKGNMLARKIASS----------------------------
--
>DQ375403
----------------------------------------------------------EH
LRP-QSDAFLGY---KDP--------ELPRMHEFSVSYLKEACN--HAKLVLRSLYGQNF
MEQIDNQIIRELSGLTLER-LATLKATSNFN---------------ENWYVY--------
---------------------KD-------------------------------------
----------------------VA-D-KNYTRDKLLVKMSKYASEG--------------
--------------------------------------KSLAIQKFEDCMRQIESQG-C-
MHICLFKKQQHGGLREIYVMGAEERIVQSVVETIARSIG-KFFASDTLCNPPNKVKIPET
HGIRA------------RKQCKGPV-WTCATSDDARKWNQGHFVTKFALMLCEFTSPKWW
PLIIRGCSMFTRKRMMMNLNYLKILDGHRELDIR-----DDFVMDLFKAYH-----GE--
--------AEVPW-AFKGKT--YLETTTGMMQGILHYTSSLLHTIHQEYIR-----SLSF
KIFNLKVAPEMSKSL-----------------VCDMMQGSDDSSML--ISFPADD-EKVL
TRCK-------VAAAICFRMKKELGVYLAIYPS-EKSTANTDFVMEYNSEFYFHTQHVRP
TIRWIAACCSLPEVETLVARQEEASNLMTSVTEGGGSFSLAAMIQQAQCTLHYMLMGMGV
S---ELFLE-YKKAVLKWNDPGLGFFLLDNPYACGLGGFRFNLFKAI-TRTDLQKLYAFF
MKKVKG------SAAR--DWADEDVTIPETCSVSPGGALILSSSLKWGSRKKFQKLRDRL
N--------IPENWIELIN--------------------------ENP------------
------------------------------------------------------------
--
>EU725771
------------------------------------------------------------
--------YLGY---NDP--------EQPKMHEFSRSYLKILCD--HAKAKLRRQYGRGV
MTQIENSIIREVSSITLER-LATLKATSNFN---------------DGWYVY--------
---------------------KE-------------------------------------
----------------------VK-D-KNYTRDKLLVKMTKFAHRG--------------
--------------------------------------KTLAIEMFDECMNRIEGKG-C-
MEICLFKKQQHGGLREIYVMGADERIVQSVIEAIARAIG-RFFDSDTLCNPTNKMRIPET
HGQRA------------KKRCGRSV-WTCATSDDARKWNQGHFVTKFALMLCQFTPEEWW
PLIIRGCSMFTNKFMMMNLDFLRIIDSHKELNIE-----DDFVTKLFKAYH-----GE--
--------TTEPW-IEPGRT--YLKTSTGMMQGILHFTSSLLHSLHQEFIR-----TASL
QLFTQRMGSDAASKV-----------------VCDMMQGSDDSSMI--ISFPADN-ERMR
MRYK-------LVAAMCFRIKKSLGVYVGIYPS-EKSTSNTDFVMEYNSEFFFHSQHVRP
TVRWIAASCSLPEVETLVARQEEAANLLTSITEGGGSFSLAAMVQQSQCTIHYMLMGLGV
S---ALFGE-FEKAISKWLDPGLGFFLFDNPYSAGLSGFKYNLYRAI-LGSSLKSVYSFF
MKRVKG------SSEK--AD----GIISESCSVSPGGAIVMSSTLRWGSVEKFKKLRNRL
N--------IPEDWREMIN--------------------------ESPEVLYRAPQTGT-
------------------------------------------------------------
--
>GQ847513
------------------------------------------------------------
--P-DNDNFLGA---GDP--------ESPQMHEFSRSYLKKVCD--HGKLLLTRVFGQNF
KDQIDSSIMREINSITLER-LATLKATSNFG---------------ESWYVY--------
---------------------KD-------------------------------------
----------------------VK-D-KSYSRDRLLVKMASFAREG--------------
--------------------------------------KALAIEKFEDCMSIIEERG-A-
MHICLFKKQQHGGLREIYVLGAEERVVQSIIEAIARSIG-RFFHSDTLCNPANKMKIPES
HGRRA------------RSHCKGPV-WTTATSDDARKWNQGHFVTKFAMMLCEFTHPRWH
PIIIRGCSMFTNKYMMMNLQFISILDGRKELPVE-----DEFVQDLFEGYH-----GN--
--------KTLPW-VKPGCT--YLQTTTGMMQGILHYTSSLLHTLHQEFIR-----TLSF
RIFDMKVREDMSTRV-----------------VVDMMQGSDDSAML--CSFPCSD-EHLL
SKCK-------VAATICFRVKKLLGIYLAIYPS-EKSTQNTDFVLEYNSEFFFHSQHIRP
TIRWVAASCSLPEVETLVARQEEASNLMTSISEGGGTFSLSAMIQQSQCTLHYMLMGMGV
S---DLFSE-YKRAILKWRDPGLGFFLLDNPFCAGLGGFRHNLYNAV-TKTNLGKVYAYY
LRKVVG------KSQD--DE----FNDEERCSVSAGGAIVLSSSLKWGSRKKFQQLRDRL
D--------IPDDWIDQIN--------------------------DNPEVLYRAPK----
------------------------------------------------------------
--
>HM119401
------------------------------------------------------------
-CP-QNDEYLGL---GDP--------NEPKMHEFSRSFLKKCTD--HSKTILRKVYGHNF
MSQIDSQITREISSITLER-LATLKASSNFD---------------ESWYCY--------
---------------------ND-------------------------------------
----------------------CS-K-KEYHREKAIVKMSKFAGSG--------------
--------------------------------------KTLAIEVFDNCMKLIEKRG-N-
MHICLFKKQQHGGDREIYVLGAEERIVQSIIEAISRSIG-RFFPSDTLCNPNNKMKIPES
HGIRA------------RKHCRGPV-WTCSTSDDARKWNQGHFVTKFALMLCEFTHQKWW
PIIIRGCSMFTNKFMMMNLRYIDILSRHHELKVD-----DEFSDTIFRAYH-----GE--
--------VKVPW-MDAGCT--FLKTKTGMMQGILHYTSSLLHTIYQEFTR-----SLTF
KIFNMKVSPDMSQMI-----------------VCDVMQGSDDSSMM--ISFPCDN-EEKF
TKCK-------IAASISFRMKKRLGVYLGIYPS-EKSTSNTDFVMEYNSEFFFHSQHVRP
TIRWVAACCNLPEVETLVARQEEASNLMTSVSEGGGSFSLSNCIQHSQCTLHYMLIGMGV
S---SLFEQ-FKKAILKWKDPGLGFFLLDNPYCSGLGGFRFNLYKAI-STTSLKKLYSYF
MKKVRL------ESDE--SQ----GLVTESCSVSPGGAIVLSSALKWGSKQKFYKLRDKL
N--------IPEDWIERIN--------------------------DNPSVLYRAP-----
------------------------------------------------------------
--
>HM119407
----------------------------------------------------------EH
LCP-TDDIYLGS---GDP--------KEPKMHEFSRSFLKKCTD--HGKTILRKIYGQNF
MQQIDTQIMREISTITLEK-LATLKASSNFD---------------EKWYDY--------
---------------------EK-------------------------------------
----------------------CN-K-EDYHREKAIVKMSEFAASG--------------
--------------------------------------KTLAIEVFDECMKFVEKRG-N-
MHICLFKKQQHGGDREIYVLGREERIIQSIVEAISRSIG-RFFPSDTLCNPGNKIKIPET
HGIRA------------RKHCKGAV-WTCSTSDDARKWNQGHFVTKFALMLCEFTLPKWW
PIIIRGCSMFTNKYMMMNMRYISILSRHKELDIE-----DEFSRTIFKAFH-----GE--
--------VTVPW-MDAGAT--FLKTKTGMMQGILHFTSSLLHTLHQEFIR-----SLSF
KIFNTKVRPEMSQSV-----------------VIDMMQGSDDSSMM--ISFPCSN-EDQL
MKCK-------IAAAICFRIKKRLGVFLAIYPS-EKSTSNTDFVMEYNSEFFFHSQHVRP
TVRWIAACCNLPEVETLVARQEEASNLMTSVSEGGGSFSLAACIQQAQCTLHYMLMGMGV
S---SLFEE-YKKAIIRWKDPGLGFFLLDNPYCAGLGGFRFNLYKAI-AQTPLKCLYSYF
MKKVRH------GLET--ND----GTIPESCSVSPGGAIVLSSALRWGSKQKFYKLRDKL
N--------IPEDWIDQIN--------------------------QNPSILY--------
------------------------------------------------------------
--
>HM119410
------------------------------------------------------------
LCP-ESDEFLGE---GDP--------VNPRMHEFSRSFLKKCTD--HGKTVLRKVYGHNF
IQQIDTQIIREISSITLER-LATLKASSNFD---------------EKWYNY--------
---------------------NE-------------------------------------
----------------------CS-K-KDYHREKAIVKMSDFAATG--------------
--------------------------------------KTLAIEVFDESMKLIEDRG-N-
MHICLFKKQQHGGDREIYVLGREERIVQSIVEAIARSIG-RFFPSDTLCNPANKTKIPES
HGIRA------------RKHCRGPV-WTCSTSDDARKWNQGHFVTKFALMLCEFTMPKWW
PIIIRGCSMFTNKYMMMNMRYIDILSRHQELHVA-----DEFSQQIFKAYH-----GE--
--------VEVPW-MTSGGT--YLKTKTGMMQGILHFTSSLLHTLHQEFVR-----SLTF
KIFNSKVHPEMSQSI-----------------VVDMMQGSDDSSMM--ISYPCSD-ESVL
MKCK-------IASAICFRMKKRLGIYLAIYPS-EKSTANTDFVMEYNSEFFFHSQHVRP
TVRWVAACCNLPEVETLVARQEEASNLMTSISEGGGSFSLSACIQQAQCTLHYMLMGMGV
S---SLFEE-YKKAILKWKDPGLGFFLLDNPYCAGLGGFRFNLYKAI-TTTNLKGLYSYF
MKKVRQ------EGEL--SG----NVIPESCSVSPGGAIVLSSALRWGSKQKFYKLRDKL
K--------IPEDWIDQIN--------------------------NNPSVLYRA------
------------------------------------------------------------
--
>HM119413
----------------------------------------------------------EH
LCP-KDDKFLGS---GDP--------REPKMHEFSRSFLKKCTD--HGKTILRKIYGQNF
MQQVDTQIMREIGSITLEK-LATLKASSNFD---------------ERWYDY--------
---------------------SV-------------------------------------
----------------------CS-K-EDYHREKAIVKMSEFAASG--------------
--------------------------------------KTLAIEVFDECMKLVENRG-N-
MHICLFKKQQHGGDREIYVLGREERIIQSIVEAISRSIG-RFFPSDTLCNPGNKIRIPET
HGIRA------------RKHCRGAV-WTCSTSDDARKWNQGHFVTKFALMLCEFTLPKWW
PIIIRGCSMFTNKFMMMNMRYISILSRHKELEVE-----DEFSRTIFRAFH-----GE--
--------VRVPW-MEEGST--YLKTKTGMMQGILHFTSSLLHTLHQEFIR-----SLSF
KIFNTKVRPEMSQSI-----------------VIDMMQGSDDSSMM--ISFPCSN-EDEL
MKCK-------IAAAICFRMKKRLGVYLAIYPS-EKSTSNTDFVMEYNSEFFFHSQHVRP
TVRWVAACCNLPEVETLVARQEEASNLMTSVSEGGGSFSLAACIQQAQCTLHYMLMGMGI
S---SLFEE-YKKAIIRWKDPGLGFFLLDNPYCAGLGGFRFNLYKAI-SQTPLKCLYSYF
MKKVRQ------GIET--ND----GAIPESCSVSPGGAIVLSSALRWGSKQKFYKLRDKL
N--------IPEDWVDQIN--------------------------QNPSVLY--------
------------------------------------------------------------
--
>HM119416
----------------------------------------------------------EH
LCP-KDDVFLGS---GDP--------KDPKMHEFSRSFLKKCTD--HGKTILRKIYGQNF
MQQIDTQIMREISTITLEK-LATLKASSNFD---------------EKWYDY--------
---------------------AT-------------------------------------
----------------------CS-K-EDYHRGKAIVKMSEFAATG--------------
--------------------------------------KTLAIEVFDECMKFIEKRG-N-
MHICLFKKQQHGGDREIYVLGREERIIQSIVEAISRSIG-RFFPSDTLCNPGNKIKIPET
HGIRA------------RKHCRGAV-WTCSTSDDARKWNQGHFVTKFALMLCEFTLPKWW
PIIIRGCSMFTNKFMMMNMRYMSILSRHKELYIE-----DEFSRTIFKAFH-----GE--
--------AKVPW-MDEGAT--FLKTKTGMMQGILHFTSSLLHTLHQEFIR-----SLSF
KIFNTKVRPEMSQSI-----------------VIDMMQGSDDSSMM--ISFPCLN-EDEL
MKCK-------IAAAICFRMKKRLGVYLAIYPS-EKSTSNTDFVMEYNSEFFFHSQHVRP
TVRWVAACCNLPEVETLVARQEEASNLMTSVSEGGGSFSLAACIQQAQCTLHYMLMGMGV
S---SLFEE-YKKAIIRWKDPGLGFFLLDNPYCAGLGGFRFNLYKAI-AQTSLKCLYSYF
MKKVRQ------GIES--ND----GTIPESCSVSPGGAIVLSSALRWGSKQKFYKLRDKL
N--------IPEDWIEQIN--------------------------QNPSVLY--------
------------------------------------------------------------
--
>HM119425
------------------------------------------------------------
-CP-GTDENLGS---GDP--------LNPQMHEFSRSLLKKCTD--HGKTILRRVYGHNF
LQQVDAQITREISTITLER-LATLKASSNFD---------------SSWYQY--------
---------------------KD-------------------------------------
----------------------CD-K-RDYHREKAIVKMSKFASTG--------------
--------------------------------------KTLAIEVFDDCMKLIESRG-N-
MHICLFKKQQHGGDREIYVLGPEERIVQSIVEAISRSIG-KFFPSDTLCNPTNKMKIPET
HGLRA------------RKHCKGSV-WTCSTSDDAKKWNQGHFVTKFALMLCEFTLPKWW
PIIIRGCSMFTNKYMMMNLRYIDILNRHQTIDVQ-----DDFSQSIFKAYH-----GE--
--------ITVPW-MDDGCT--YLKTKTGMMQGILHYTSSLLHTIYQEFLR-----SLTF
KIFNMKVHPEMSQQI-----------------VCDMMQGSDDSSMM--ISFPCSD-EKLL
MKCK-------IAAAICFRMKKRLGVYLGIYPS-EKSTPNTDFVMEYNSEFFFHSQHVRP
TIRWIAASCNLPEVETLVARQEEASNLMTSVSEGGGSFSLSYCIQQGQCSLHYMLMGMGI
S---SLFPE-FKKAILKWKDPGLGFFLLDNPFCSGLGGFRFNLFKAI-STTSLKKIYSYF
MKRVRS------QSVE--DD----VYIPESCSVSPGGAIVLSSALRWGSKQKFYKLRDKL
G--------IPEDWIERIN--------------------------ENPSVLYRAP-----
------------------------------------------------------------
--
>HM119431
------------------------------------------------------------
-CP-DDDTYLGE---GDP--------INPKTHEFSRSFLKKCTD--HGKTVLRKVYGHNF
MQQIDTQIVREISSITLER-LATLKASSNFD---------------ESWYNY--------
---------------------SN-------------------------------------
----------------------RP-D-RDYHREKAIVKMSKFAANG--------------
--------------------------------------KTLAIEVFDESMKLIENRG-N-
MHICLFKKQQHGGDREIYVLGPEERIVQSVVEAISRSVG-RFFASDTLCNPSNKMKIPES
HGIRA------------RKHCKGPV-WTCSTSDDAKKWNQGHFVTKFALMLCEFTLPKWW
PIIIRGCSMFTNKYMMMNLRYIEILSGHQELNVQ-----DEFSSLIFKAYH-----GE--
--------CVVPW-MDSGCT--YLKTKTGMMQGILHYTSSLLHTLHQEFIR-----SLTF
KVFNSKVQPEMSQSI-----------------VVDMMQGSDDSSMM--ISFPCSD-ETLM
MKCK-------IAAAICFRMKKRLGVFLGIYPS-EKSTSNTDFVMEYNSEFFFHSQHVRP
TVRWVAACCNLPEVETLVARQEEASNLMTSISEGGGSFSLSACIQQAQCTLHYMLMGMGI
S---SLFAQ-FKKAIIKWKDPGLGFFLLDNPYCAGLGGFRFNLYKAI-TTTSLKGLYSYF
MKKVKQ------GSPS--HE----GALPESCSVSPGGAIVLSSALRWGSKQKFFKLRDKL
N--------IPEDWIDQIN--------------------------ENPSVLYRAP-----
------------------------------------------------------------
--
>HM119434
----------------------------------------------------------EH
LCP-TDDKYLGS---GDP--------KAPKMHEFSRSFLKKCTD--HGKTILRKIYGQNF
IQQIDVQIMREIGTITLER-LATLKASSNFD---------------EKWYKY--------
---------------------SK-------------------------------------
----------------------CE-K-DDYHREKAIVKMSEFASSG--------------
--------------------------------------KTLAIEVFDECMKHIENRG-N-
MHICLFKKQQHGGDREIYVLGREERIVQSIIEAISRSIG-RFFPSDTLCNPGNKIKIPET
HGIRA------------RKHCKGAV-WTCSTSDDARKWNQGHFVTKFALMLCEFTLPKWW
PIIIRGCSMFTNKYMMMNMRYISILSRHKELEVE-----DEFSRTIFKAFH-----GE--
--------VIVPW-MSDGST--YLKTKTGMMQGILHFTSSLLHTLHQEFIR-----SLSF
KIFNTKVKPEMSQSI-----------------VIDMMQGSDDSSMM--ISFPCSN-EDEL
MKCK-------IAAAICFRMKKRLGIYLAIYPS-EKSTSNTDFVMEYNSEFFFHSQHVRP
TVRWVAACCNLPEVETLVARQEEASNLMTSVSEGGGSFSLAACIQQAQCTLHYMLMGMGV
S---SLFDE-YKKAILKWKDPGLGFFLLDNPYCAGLGGFRFNLYKAI-TRTDLKRLYSYF
MKKVRQ------GTEE--SD----DTIPESCSVSPGGAIVLSSALRWGSKQKFYKLRDKL
N--------IPEDWIDQIN--------------------------QNPSVLY--------
------------------------------------------------------------
--
>HM566138
------------------------------------------------------------
LKP-GTDEFLGW---GDP--------EDPKTHEFSRSYLKEVCE--HGKAILKRMYGHNV
LQQIDDQITREISSLTIER-LATLKATSNFD---------------ENWYVY--------
---------------------KD-------------------------------------
----------------------CK-D-KNYTRDKLLVKMSQFASEG--------------
--------------------------------------KTLAIEKFEDCMTSIESRG-A-
MHICLFKKQQHGGLREIYVMGAEERIVQSVVECIAKTVG-KFFSSDTLCNPNNKSRIPES
HAHRA------------RKHCRSSV-WTCATSDDAKKWNQGHFVTKFAMMLCEFTSPKWW
PIIIRGCSMFTRKFMMMNMRYLDILNGHRELKVD-----DEFVMTLFNAYH-----GE--
--------VEVPW-LEKGRT--YLQTTTGMMQGILHSTSSLLHTLHQEFVR-----SLSF
KVFNMKVQPDMGSKV-----------------VCDVMQGSDDSSMI--ISFPANE-DSTF
MKCK-------MAAAMCFRVKKTLGLYLGIYPS-EKSTSNTDFVMEYNSEFFFHTSHVRP
LVRWVSSCCSLPEVETLVARQEEASNLLTSISEGGGSFALSAMIQQSQCTIHYQLIGMGV
S---SIFPH-YRRALARWKDPGLGFFLLDNPYAAGLGGFRFNLFKAI-TMTELQKVYAYF
MRKVKD------NSLP--EE--EGVLVPETCSVSPGGAIIMSSSLKWGSRKKFSRLRDRL
N--------IPENWVELIN--------------------------DNPEVL---------
------------------------------------------------------------
--
>HM566147
---------------------------------------------------------LEH
MCP-EDDKYLGA---DDP--------EEPKMHEFSRSYLMECIQ--HGKQLLARMHGHNF
MDLIDEQIVREVSQLTIER-LATLKATSNFN---------------ENWYVY--------
---------------------KD-------------------------------------
----------------------VK-D-KNYTRDKLLVKMSNYASEG--------------
--------------------------------------NSIALQKFEDCMTTIEKRG-S-
MHICLFKKQQHGGLREIYVMGAEERIVQSLVESIAKSIG-RFFPSDTLCNPANKTKIPES
HGVRA------------RKHCEGSV-WTCSTSDDARKWNQGHFVTKFALMLREFTHPKWW
PIIIRGCSMFTEKKMMMNLNFIRILDCHKELKTS-----DEFANTLFKAYH-----GE--
--------IEVPW-AKPGRT--YLTTKTGMMQGILHFTSSLLHTLHQEFIR-----SLTF
KVFNSKVHPEMSHKM-----------------VCDMMQGSDDSSMM--LSFPSRD-ESTI
AKCK-------VAASLCFRLKKKLGIYIGIYPS-EKSTSNTDFVMEYNSEFYFHSQHVRP
TIRWISASCSLPEVETLVARQEEAANLLTAITEGGGSFSLASCVQHAQCTLHYMLIGMGV
S---ELFYE-YKKAINRWKDPGIGFFLMDNPYSAGLGGFRYNLYRAI-TGTNLQKIYAFF
LKKVRG------EKDD--ED--LDNLEPDSCSVSPGGALILSSSLKWGSRQKFYRLRDRL
N--------IPSDWLEKIN--------------------------ENPA-----------
------------------------------------------------------------
--
>HM566152
------------------------------------------------------------
LCP-ENMDYLGF---EDP--------LEPKMHEFSRSYLKQCID--HAKQCLRKMYGHNV
MDQIDNQITRDVASITLER-LATLKASSNFN---------------ESWYNY--------
---------------------KD-------------------------------------
----------------------VK-D-KQYSRDKVIVKMSEMASSG--------------
--------------------------------------KTLAIQCFEECMSKIESRG-C-
MHICLFKKQQHGGLREIYVMGAEERIVQSIIESIAKSIG-RFFPSDTLCNPGNKTKIPES
HGMRA------------RSHCKGSV-WTCATSDDARKWNQGHFVTKFALMLCEFTQPKWW
PIIIRGCSMFTNKYMMMNLQYLSILDKHREILVE-----DDFVNDLFLAYH-----GE--
--------KPQQW-IDTGST--YLKTKTGMMQGILHFTSSLLHTIHQEFIR-----SLSF
KIFNLKVHPEMAFNV-----------------VCDMMQGSDDSSMI--ISFPAKD-DIFF
SKCK-------MAAALCFRIKKLLGVYLAIYPS-EKSTSNTDFVMEYNSEFYFHSQHIRP
TIRWIAASCSLPEVETLVARQEEATNLMTSVTEGGGSFSLAHCIQHSQCSLHYMLMGMGL
S---SLFGE-FKKAILKWKDPGLGFFLLDNPYCAGLGGFRFNLFKAI-TQTNLKQLYAYF
MKKVRK------GDED--SD--FIS----HCSVSPGGAIILSSALKWGSKQKFIKLRSRL
D--------IPDDWIERIN--------------------------DNPSILYRAPR----
------------------------------------------------------------
--
>HM566155
------------------------------------------------------------
LKP-DSDRFLGW---EDP--------SDPKTHEFSRSYIKEICN--HGKAILKRIYGQSI
MQQIDDQITREVSSLTIER-LATLKATSNFD---------------ENWYIY--------
---------------------KD-------------------------------------
----------------------CK-D-KNYTRDKLLVKMSQFASEG--------------
--------------------------------------KTLAIEKFEDCMTAIEERG-A-
MHVCLFKKQQHGGLREIYVMGAEERVVQALVECIAKTVG-KFFSSDTLCNPNNKSRIPES
HAHRA------------RKHCRSSV-WTCATSDDAKKWNQGHFVTKFALMLCEFTSPKWW
PIIIRGCSMFTRKYMMMNMRYLDILNGHRELKVD-----DDFVMTLFLAYH-----GE--
--------LDVPW-LERGRT--YLQTTTGMMQGILHSTSSLLHTLHQEFIR-----SLSF
KIFNLKVSPDMGSRV-----------------VCDVMQGSDDSSMI--ISFPACE-DSVF
TKCK-------LAAAMCFRVKKTLGLYAGIYPS-EKSTSNTDFVMEYNSEFFFHSSHVRP
LIRWIASCCSLPEVETLVARQEEASNLLTSISEGGGSFGLTAMIQQSQCTLHYQLVGMGV
S---SVFPH-YRKALSRWKDPGLGFFLLDNPFAAGLGGFRFNLFKAI-TMTELQKVYAYF
MKKVKE------GTTP--DD--DGVLVPESCSVSPGGAIIMSSSLKWGSRKKFAKLRDRL
N--------IPDDWIDKIN--------------------------HNPQLL---------
------------------------------------------------------------
--
>HM566159
------------------------------------------------------------
------YNYLGL---GDPP------SDDLRFHEYSVSFLKHLCL--HAEHDLRRNWGESF
RSMITRDIVDAIASIDLER-LATLKASSNFN---------------EEWYQK--------
---------------------RT-------------------------------------
-------------------------DGKVYHRCKVLEKVSQYIKKS--------------
--------------------------------------SSHLHHIMEECLRKVEGQG-C-
MHICLFKKPQHGGLREIYVLGFEERVVQLVIETIARQIC-KRFKSETLTNPKQKLAIPET
HGLRA------------VKTCGIHH-ETVATSDDAAKWNQCHHVTKFALMLCHFTDPLFH
GFIIRGCSLFMRKRIMIDQSLIDIIDSHTSLDTT-----DEYLQKIHRGYH-----GSI-
-------DEQPRW-MVRGGA--FVQTETGMMQGILHYTSSLLHTLLQEWLK-----NFAQ
KFIRSKASVDQRPDV-----------------LIDVLQSSDDSGMM--ISFPSMD-KATT
GKYR-------YLAALIFKFKKEVGRYLGIYSS-VKSTNNTLHLLEFNSEFFFHINHNRP
LLRWITACDTISEQESLASRQEEMYNNLTSVLEGGGSFSLVTFCQYGQLMLHYTLLGMTV
S---PLFLE-YIKLVSEIKDPSLGFFLMDHPFGSGLSGFKYNVWVAV-QNSVLGSRYRCL
LEAIQD------STSD---------TPKKTLDTTSSGTFVQSTIIRFGDRKKWQRLVDRL
S--------LPADWLEIID--------------------------DNPEVVYRRPRDG--
------------------------------------------------------------
--
>HM566162
------------------------------------------------------------
LKP-ETDEYLGW---GDP--------VEPKTHEFSRSYLKEVCE--HGKAVLKRIYGHNV
LQQIDDQITREISSLTIER-LATLKATSNFD---------------ENWYVY--------
---------------------KD-------------------------------------
----------------------CK-D-KNYTRDKLLVRMSQFASEG--------------
--------------------------------------KTLAIEKFEECMDSIESRG-A-
MHICLFKKQQHGGLREIYVMGAEERIVQSIVECIAKTVG-KFFSSDTLCNPNNKSRIPES
HAYRA------------RKHCRSSV-WTCATSDDAKKWNQGHFVTKFAMMLCEFTTPKWW
PIIIRGCSMFTRKFMMMNMRYLDILNGHRELKVD-----DEFVMTLFNAYH-----GE--
--------VEVPW-LEKGRT--YLQTTTGMMQGILHSTSSLLHTLHQEFIR-----SLSF
KVFNMKVQPDMGSKV-----------------VCDVMQGSDDSSMI--ISFPANE-GPIF
MKCK-------MAAAMCFRIKKTLGLYLGIYPS-EKSTSNTDFVMEYNSEFFFHTSHVRP
LVRWVSSCCSLPEVETLVARQEEASNLLTSISEGGGSFALSAMIQQSQCTIHYQLIGMGV
S---SIFSH-YIRALSRWKDPGLGFFLLDNPYAAGLGGFRFNLFKAI-TMTELQKVYAYF
MKKVKD------NSQT--EE--EGVLVPETCSVSPGGAIIMSSSLKWGSRKKFSRLRDRL
N--------IPENWVEMIN--------------------------NNPEVL---------
------------------------------------------------------------
--
>HM566164
-----------------------------------------------------------H
LCP-ETDENLGV---GDP--------LEPKMHEFSRSYLKSCIE--HAKHLLKRTHGSSY
MKMIDSQIMRELSSLTLER-LATLKATSCFN---------------ESWYSF--------
---------------------KE-------------------------------------
----------------------VK-D-KSYSRDKLIVKMSEFANSG--------------
--------------------------------------KTLAIHMFEQCMNLIEQRG-A-
MHICLFKKMQHGGLREIYVMGAEERIVQSVVETISRCIG-CFFPSDTLCNPANKSRIPES
HGMRA------------RKHCRGPV-WTCATSDDAKKWNQGHFVTKFSLMLCSFTSPKWW
PIIVRGCSMFTNKFMMMNMRYIEILHNHRDLTVN-----DEFVNQLYSAYH-----GD--
--------LEVPW-ISPGCT--YLKTKTGMMQGILHFTSSLLHTIHQEYIR-----SLSF
KIINMKVHPEASYKV-----------------VCDMMQGSDDSSMI--MSFPSSD-LAML
ARFK-------VAAAICFRVKKDLGIYIGIYKS-EKCTSNTDFVMEYNSEFYFHSQHVRP
TIRWVASCCNLPEVETLVARQEEASNLMTSISEGGGSFALSAQIQQAQCTLHYMLMGMGV
T---DLFKH-YKVAIMRWKDPGLGFFLLDNPYCAGLGGFRFNLYKAI-TRTQLQKLYAYF
LRKVRK-------NSD--DGD-----QLETCSVSPGGALIMSSSLKWGSRQKFLKLRSRL
N--------IPEDWVDRIN--------------------------EIPDILYRA------
------------------------------------------------------------
--
>HM566167
------------------------------------------------------------
LCP-ENMDYLGF---EDP--------LEPKMHEFSRSYLKQCID--HAKQCLRKMYGHNV
MDQIDNQITRDVASITLER-LATLKASSNFN---------------ESWYNY--------
---------------------KD-------------------------------------
----------------------VK-D-KQYSRDKVIVKMSEMASSG--------------
--------------------------------------KTLAIQCFEECMSKIESRG-C-
MHICLFKKQQHGGLREIYVMGAEERIVQSIIESIAKSIG-RFFPSDTLCNPGNKTKIPES
HGMRA------------RSHCKGSV-WTCATSDDARKWNQGHFVTKFALMLCEFTQPKWW
PIIIRGCSMFTNKYMMMNLQYLSILDKHREILVE-----DDFVNDLFLAYH-----GE--
--------KPQQW-IDTGST--YLKTKTGMMQGILHFTSSLLHTIHQEFIR-----SLSF
KIFNLKVHPEMAFNV-----------------VCDMMQGSDDSSMI--ISFPAKD-DIFF
SKCK-------MAAALCFRIKKLLGVYLAIYPS-EKSTSNTDFVMEYNSEFYFHSQHIRP
TIRWIAASCSLPEVETLVARQEEATNLMTSVTEGGGSFSLAHCIQHSQCSLHYMLMGMGL
S---SLFGE-FKKAILKWKDPGLGFFLLDNPYCAGLGGFRFNLFKAI-TQTNLKQLYAYF
MKKVRK------GDED--SD--FIS----HCSVSPGGAIILSSALKWGSKQKFIKLRSRL
D--------IPDDWIERIN--------------------------DNPSILYRAPR----
------------------------------------------------------------
--
>HM566174
----------------------------------------------------------EH
LRP-ISDRYLGW---DDP--------VEPKMHEFSRSYLKEVCN--HGKVLLQKLYGKNV
LDQIDQDIRRELGSLTLER-LATLKATSNFD---------------DDWYIF--------
---------------------KD-------------------------------------
----------------------VK-D-KNYTRDKVLVKMTEYAKRG--------------
--------------------------------------KTLAVEMFEECMTNIENRG-C-
MHICLFKKQQHGGLREIYVMGAEERIVQSVVESIAKCVG-RFFPSDTLCNPNNKTKIPES
HGIRA------------RKHCKGSV-WTTATSDDARKWNQGHFVTKFALMLCEFTHSMWW
PIIIRGCSMFTKKRMMMNLEFLRIIDSKRELELE-----DDFIMTLYNAYH-----GN--
--------VKVPW-LEPGKT--YLETSTGMMQGILHFTSSLLHSLHQEYVR-----SLSF
KLFNSKVHPEMSLSI-----------------VCDMMQGSDDSSML--ISFPSSS-EELI
VKCK-------VTAALCFRVKRALGVYLGIYPS-EKSTSNTDFTMEYNSEFYFHNQHVRP
TIRWIAASNNLSEAETLVARQEEASNLVTPVCEGGGSFSLTAMIQQSQCTTHYALMGMGV
S---SLFSE-YKKAIMKWCDPGLGFFLLDNPRAAGLGGFRYNLYKAI-TRTNLSKIYSFF
MKKVRM---GSDGLLH--NE------IPETCSVSPGGALILSSSLRWGSRKKFQKLRSRL
G--------IPDDWIDQIN--------------------------KIPHIL---------
------------------------------------------------------------
--
>HM566181
------------------------------------------------------------
------YDFLGR---GDPP------PSDLKFHEYSVSFLKHLCN--HAEQDLRRNWGEAY
RSMITRDIIDSIASLDLER-LSTLKASSMFN---------------EEWYQK--------
---------------------RA-------------------------------------
-------------------------DGKVYHRCKVLERVCEYTKKS--------------
--------------------------------------NSHVHHIMESCLKKVEAQG-C-
MHICLFKKPQHGGLREIYVLGFEERVVQLVLETIARQIC-KRFKSETLTNPKQKLMIPET
HGLRA------------VKVCGIHH-ETVGTSDDAAKWNQCHHVTKFALMLCHFTDPMFH
PFIIRGCSMFMKKRIMIDQSLLNIIDSHVNLEST-----DEYLKKIHRGYH-----GSL-
-------DDQPRW-MERGAA--FVQTETGMMQGILHYTSSLLHTLLQEWLR-----SFTL
KFLAQKVALNQKPEV-----------------LVDVLQSSDDSGMM--ISFPSME-KQTT
GRYR-------YLSALIFKFKKEIGRFLAIYSS-VKSTNNTLHLLEFNSEFFFHINHNRP
LLRWITACDTISEQESLASRQEEMYNNLTAVLEGGGSFSLVTFCQYGQLSLHYTLLGMTV
S---PLFLE-YIKLVSEIKDPALGYFLMDHPFGSGLSGFKFNVWVAV-RGSLLGARYKYL
LEAIEH------SGVE---------NPKKTLDTTNSGTFVQSTIIRFGDRKKWQRLVDKL
G--------LPEDWLEQID--------------------------QNPEVIYRRPRDG--
------------------------------------------------------------
--
>HM566185
------------------------------------------------------------
-------RFLGM---DDP--------EYPNTHEFSRSYLRQCVD--HGKQLLTRIHGSNF
MRMIDEQIIREVSMLTIER-LATLKATSNFN---------------ENWYVY--------
---------------------KD-------------------------------------
----------------------VQ-D-KNYTRDKLLVKMSEYADQG--------------
--------------------------------------SSLAIQKFEECMSKIEDRG-A-
MNICLFKKQQHGGLREIYVMGAEERIVQSVVEAIAKSIG-RFFPSDTLCNPSNKMKIPET
HGLRA------------RKHCKGSV-WTCATSDDAKKWNQGHFVTKFAMMLCSFTEKHWW
PVIIRGCSMFTCKRMMMNLKYLDILFKHRELPVQ-----DEFVQTLHKAFL-----GE--
--------VTVPW-MKEGVT--YLTTKTGMMQGILHFTSSLLHTIHQEFIR-----SLTP
KIFDLKVAPETSYKM-----------------VVDMMQGSDDSSMI--ISFPATD-EMSI
SRCK-------VASAICFRMKRNLGVYLGIYPS-PKSTSNTDHMMEYNSEFFFHSQHVRP
TIRWIAASCSLPEVETLVARQEEASNLLTSVTEGGGSFALAACVQHSQCTIHYMLMGMGV
S---ELFYE-YRKAVKRWKDPGIGFFLFDNPYAAGLGGFRYNLYRAI-RGTSLQKLYAYF
MKKVRG------HNVT--DNE-DGIAEPEACSVSPGGALILSSSLKWGSREKFFKLRDRL
K--------IPEDWLDQIN--------------------------KMPDILYRAPQT---
------------------------------------------------------------
--
>HM566191
------------------------------------------------VGMYKKILEYED
KHP-GRYTYLGL---GDPP------AEDTRFHEYSISLLKHLCI--HAEHNLRQNWGESF
KAMISRDIVDAIASLDLER-LATLKASSNFN---------------EEWYQK--------
---------------------RT-------------------------------------
-------------------------DGKVYHRSKVLEKVSKYVKKS--------------
--------------------------------------SSHVHHIMEECLKKVESQG-C-
MHICLFKKPQHGGLREIYVLGFEERVVQLVIETIARQIC-KRFKSETLTNPKQKLAIPET
HGLRA------------VKTCGIHH-ETVATSDDAAKWNQCHHVTKFALMLCHFTDPLFH
GFIIRGCSMFMKKRIMIDQSLINIIDAHTTLETS-----NRYLQLIHRGYH-----GSL-
-------EDQPKW-MQRGGA--FVQTETGMMQGILHYTSSLLHTVLQEWLR-----TFSQ
RFIRSKVSVDQRPDV-----------------LVDVLQSSDDSGMM--ISFPSTD-KNST
GKYR-------YLSALVFKFKKVIGKYLGIYSS-IKSTNNTLHLLEFNSEFFFHINHNRP
LLRWITACDTISEQESLASRQEEMYNNLTSVLEGGGSFSLVSFCQYGQLLLHYTLLGMTV
S---PLFLE-YIKLVSEIKDPSLGFFLMDHPFGSGLSGFKYNVWVAV-QNSILGSRYRCL
LEAIQN------SDSA---------APKKTLDTTTSGTFVQSTIIRFGDRKKWQRLVDRL
N--------LP-------------------------------------------------
------------------------------------------------------------
--
>HM627185
----------------------------------------------------------ED
QRP-ASDEFLGW---EDP--------EDPKMHEFSRSYLKEVCR--HGIQLLKRVYGQNV
LEQIDDQITREVSSLTLER-LATLKATSQFT---------------EDWYVY--------
---------------------KD-------------------------------------
----------------------VK-D-KNYTRDRLLVKMSKFAMED--------------
--------------------------------------KTLAIEKFEECMSTIESKG-S-
MHICLFKKQQHGGLREIYVMGAEERIVQSIVETIAKSIG-KFFPSDTLCNPSNKTKIPET
HGYRA------------RQHCKSQV-WTCATSDDARKWNQGHYVTKFALMLCEFTHPRWW
PIIIRGCSMFTNKKMMMNLKFMKILDTHLELDTR-----DEFSQKLFKAYH-----GE--
--------ESVPW-AEAGKT--FLKTTTGMMQGILHFTSSLLHTLHQEYVR-----SLTF
KIFNMKVGEDYGSKI-----------------VCDMMQGSDDSSML--ISFPSEN-PEAL
RKLK-------VAAALCFRLKKELGIYIGIYPS-EKCTSNTDFVMEYNSEFFFHSQHVRP
TIRWVAACCSLPEVETLVARQEEASNLLTAVSEGGGSFSLAAILQQAQCSLHYMLMGMGV
S---SLFKT-FARAAIKWKDPGLGFFLLDNPYSAGLGGFRFNLFKAI-TRTNLMRVYAYF
MKKVKG------DSST--DE------VPESCSVSPGGALILSSSLRWGSKKKFFNLRARL
N--------IPEDWKDRIN--------------------------AKPEVLYR-------
------------------------------------------------------------
--
>HM745930
------------------------------------------------------------
-----------------------------KKHEFSRSFLRAACS--SLEREIAQRHGRQW
KQNLEERVLKEIGTKNILD-LASMKATSNFS---------------KDWELY--------
---------------------SE-------------------------------------
----------------------VQ-T-KEYHRSKLLEKMATLIEKG--------------
--------------------------------------VMWYIDAVGQAWKAVLDDG-C-
MRICLFKKNQHGGLREIYVMDANARLVQFGVETMARCVC-ELSPHETVANPRLKNSIIEN
HGLKS------------ARSLGPGS-ININSSNDAKKWNQGHYTTKLALVLCWFMPAKFH
RFIWAAISMFRRKKMMVDLRFLAHLSTKSESRSS-----DPFREAMTDAFH-----GN--
--------REVSW-MDKGRT--YIKTETGMMQGILHFTSSLLHSCVQSFYK-----SY--
--FVSKLKEGYMGES-I-------------SGVVDVIEGSDDSAIM--ISIRPKS-DMDE
VRSR-------FFVANLLHSVKFLNPLFGIYSS-EKSTVNTVYCVEYNSEFHFHRHLVRP
TLRWIAASHQISETEALASRQEDYSNLLTQCLEGGASFSLTYLIQCAQLLHHYMLLGLCL
H---PLFGT-FMGMLISDPDPALGFFLMDNPAFAGGAGFRFNLWRAC-KTTDLGRKYAYY
FNEIQG------KTKG--DE------DYRALDATSGGTLSHSVMVYWGDRKKYQALLNRM
G--------LPEDWVEQID--------------------------ENPGVLYRRAANKK-
ELLLKLAEKVHSPG----------------------------------------------
--
>HQ541738
-----------------------------------------KAWENTEFQLIEKIIKYEM
ELDNARPEYCGLREEPN---------GEYRFHEWSRKMVCSSAD--TIKRYMKGLYSTSY
NSKLNNSIVHRLHRLTWEQ-VSTLKASSTFDPSKG-------------------------
---------------------KEKD-----------------------------------
----------------------IEGK-YTTKRIKVIVAVMRAKNML--------------
--------------------------------------RDTPVLTLVEVLKDLEEEG-G-
LRVDIFKKNQHGGLREIYVLDLASRIVQLCLEEISRAVC-QELPIEMMMHPELKLKKPQE
HMYKA------------AISPESYK-SNVSSSNDAKVWNQGHHVAKFAQFLCRLLSPEWH
GLIVNGLKLWTNKKIALPDGVMNILSRANTPLFR-----NSIHQAVHDSYK-----GI--
--------TPMRW-LRPGET--FMRIESGMMQGILHYTSSLFHASLLMMRD-----SLWR
SYSEQ----------------------LGVKSITTDLVSSDDSSRM--TDIFYRD-SKNF
KRGK-------IFARADHMAIEPLSRCFGIWMS-PKSTYCCNGIMEFNSEYFFRASLYRP
TLKWSYACLGIVEVESLVERQEVMYNLITELLEGGSGFRQAFECNIAMGFLHYRLMGITV
N---PLAAD-YFIRLSGMPDPTLGYFLVDCCLGAGLPGFSYNLWKRVKRYPTLSGLYQQL
M-----------VQGK--------------MTTTTTGQITRGVQTRFGNRQKVMKIMDEC
EESVP-------NWREDVE--------------------------E--------------
------------------------------------------------------------
--
>JF838327
------------------------------------------------------------
------YDFLGM---HDPP------PEDTRFHEYSISFLKYLCN--HAENELRHNWGESF
KAMITRDIVDSIASLDLER-LATLKASSNFN---------------EDWYQK--------
---------------------RQ-------------------------------------
-------------------------DGKVYHRSKVIEKVSKYVRRN--------------
--------------------------------------NSHVHHIMEECLKKVEAQG-C-
MHICLFKKPQHGGLREIYVLGFEERVVQLVLETIARQIC-KRFKSETLTNPKQKLTIPET
HGLRA------------VKTCGIHH-ETVATSDDAAKWNQCHHVTKFALMLCHFTDPLFH
GFIIRGCSMFMKKRIMIDQSLIDMIDSHVDLQTN-----DEYLKKIHRGYH-----GSI-
-------SDQPKW-MVRGGA--FVQTETGMMQGILHYTSSLLHTIFQEWMR-----TFTQ
KYICSRVSVDSKPEV-----------------LVDVLQSSDDSGMM--ISFPTQE-KNRT
AKYR-------YLSALIFKFKRYIGKYLGIYAS-IKSTNNTLHLIEFNSEFFFHINHNRP
LLRWITACDTISEQESLASRQEEMYNNLTSVLEGGASFSLVTFCQFGQLLLHYTLLGMTV
S---PLFLE-YIKLVSEIKDPSLGYFLMDHPFGSGLSGFKYNVWIAV-QNSALGARYRSL
LEAIAS------ADGE---------SSKKTLDTTTSGTFVQSTIIRFGDRKKWQRLVDRL
N--------LPNNWLDQID--------------------------SNPEVVYRRPRDG--
------------------------------------------------------------
--
>JF838330
------------------------------------------------------------
------YTYLGY---GDPD------PDDLRFHEYSTSFLKHLCI--HAEQELRRNWGESF
RCMITRDIIDSISSLDLER-MATLKASSRFN---------------EEWYQR--------
---------------------RT-------------------------------------
-------------------------DGKVYHRCKVLERVCEYVKKS--------------
--------------------------------------SSHVHHIMEECLKKVESQG-C-
MHICLFKKPQHGGLREIYVLGFEERVVQLVIETIARQVC-KRFKSETLTNPKQKLMIPET
HGLRA------------VKTCGIHH-ETVGASDDAAKWNQCHHVTKFALMLCHFTDPMFH
PFIIRGCSMFMKKRIMIDQSLIDIIDSHTNLETT-----DEYLKKIHRGYH-----GSL-
-------TEQPRW-MVRGGA--YVQTETGMMQGILHYTSSLLHTLLQEWLK-----TFSL
KFLRSKVSPNQKPEV-----------------LVDVLQSSDDSGMM--ISFPSLE-KKTT
GRYR-------YLSALIFKFKKHIGKFLGIYSS-VKSTNNTLHLLEFNSEFFFHINHNRP
LLRWITACDTISEQESLASRQEEMYNNLTAVLEGGGSFSLVSFCQYGQLILHYTLLGMTV
S---PLFLE-YIKMVSEIKDPALGFFLMDHPFGSGLSGFKYNVWIAV-QNSLLGSRYRAL
LEAIED------DLTE---------QPKKTLDTTTSGTFVQSTIIRFGDRKKWQRLVDRL
G--------LPDDWLEQID--------------------------QNPEIIYRRPRDGD-
------------------------------------------------------------
--
>JF920133
------------------------------------------------------------
-------DFLGY---KDP--------EEPKMHEFSRSYLKLLCD--HAKAKLKRQYGRGV
LAQIESSIVREVSSITLER-LATLKATSNFN---------------DSWYVY--------
---------------------KD-------------------------------------
----------------------VK-D-KNYTRDKLLVKMTKFAHRG--------------
--------------------------------------KTLAIEMFDECMTRIEEKG-C-
MEICLFKKQQHGGLREIYVMGADERIVQSVIEAIARAIG-RFFDSDTLCNPANKMRIPET
HGQRA------------KKRCGRSV-WTCATSDDARKWNQGHFVTKFALMLCQFTPEEWW
PMIIRGCSMFTNKFMMMNLDFLRIIDSHKELNIE-----DEFVTKLFKAYH-----GE--
--------SVEPW-IDQGRT--YLKTSTGMMQGILHFTSSLLHSLHQEFIR-----TASL
QLFTQRMGSDAASRV-----------------VCDMMQGSDDSSMM--ISFPADN-EKIR
MRYK-------LVAAMCFRIKKSLGIYAGIYPS-EKSTSNTDFVMEYNSEFFFHSQHVRP
TIRWIAASCSLPEVETLVARQEEAANLLTSITEGGGSFSLAAMVQQSQCTIHYMLMGMGV
S---ALFGE-FTKAISKWMDPGLGFFLFDNPYSAGLSGFKYNLYRAI-MNSNLKSVYSFF
MKRVKG------GSVR--AD----GIISESCSVSPGGAIVMSSTLRWGSVEKFKRLRNRL
N--------IPEDWREMIN--------------------------ETPEILYRAPQTGT-
E-----------------------------------------------------------
--
>JF920136
------------------------------------------------------------
------------------------------------------------------------
----------------LER-LSTLKATSNFN---------------NSWYDY--------
---------------------KS-------------------------------------
----------------------VK-D-KNYTRDKLLVKMTEFAAKG--------------
--------------------------------------KTLAIELFDECMRRIEQKG-C-
MEICLFKKQQHGGLREIYVMGADERIVQSVIEAIARAIG-RYFDSDTLCNPSNKTKIPET
HGLRA------------KKKCGQSV-WTCATSDDARKWNQGHYVTKFALMLCEFTPKEWW
PLIIRGCSMFTNKYMMMNLDYLRIIDNHKELNIQ-----DEFVQDLFRAYH-----GE--
--------ITVPW-MDKEKT--YLKTTTGMMQGILHFTSSLLHSLHQEVVR-----STSM
QLFINKMGPDAASRV-----------------VCDVMQGSDDSSML--ISFPNIS-EKVK
MRYK-------MTAAICFRIKKSLGVFAGIYPS-EKSTSNTDFVMEYNSEFFFHSQHVRP
TIRWIAASCSLPEVETLVARQEEAANLLTSITEGGGSFSLAAMVQQCQCSIHYMLMGLGV
S---SLFKE-FKSAIYRWKDPGLGFFLFDNPYSAGLSGFKYNLYRAI-IGTDLRYIYSYF
LKKIKD------SQSD--DD----GVISESCSVSPGGAIVMSSTLRWGSIEKFKRLRARL
N--------IPEDWRERIN--------------------------EVPEILYRAPHSGE-
ETVLRIAEKVHSPGVVSSLSTGNAVCKVM-------------------------------
--
>JF939846
------------------------------------------------------------
-------EFLGY---GDP--------EEPKMHEFSRSYLKLLCN--HAKSKLKKQYGRGV
MTQIENSIIREISSITLER-LATLKATSNFN---------------NAWYVY--------
---------------------KD-------------------------------------
----------------------VK-D-KNYTRDKLLVKMTQFAQRG--------------
--------------------------------------KTLAIEMFDECMTRIEEKG-C-
MEICLFKKQQHGGLREIYVMGADERIVQSVVEAIARAIG-RFFDSDTLCNPSNKTRIPET
HGQRA------------KKRCGRAV-WTCATSDDARKWNQGHFVTKFALMLCEFTPEEWW
PLIIRGCSMFTNKYMMMNLDFLRIIDGHKELNIE-----DEFVGKLFKAYH-----GE--
--------SEEPW-ISQGRT--YLKTSTGMMQGILHFTSSLLHSLHQEFIR-----TTSM
QLFTLKMGSDASSRV-----------------VCDMMQGSDDSSMI--ISFPAES-EKMK
MRYK-------LVAAMCFRVKKSLGIYAGIYPS-EKSTSNTDFVMEYNSEFFFHSQHVRP
TIRWIAASCSLPEVETLVARQEEAANLLTAITEGGGSFSLAAMVQHCQCSIHYMLMGLGV
S---SLFSE-FAKAISKWLDPGLGFFLFDNPYSAGLSGFKYNLYRAI-MNSNLKSVYSFF
MKRVKG------SSEK--SD----SIISDSCSVSPGGAIVMSSTLRWGSVEKFKRLRNRL
N--------IPEDWKDMIN--------------------------QIPEILYRAPQTGQ-
E-----------------------------------------------------------
--
>JX472403
------------------------------------------------------------
-----------W---GDP--------EEPAMHEFSRSYLKEAVE--HAKQFLERIYGRNV
MEQIEQDIIRELSSITLER-LATLKATSNFN---------------EDWYVY--------
---------------------KD-------------------------------------
----------------------VK-D-KNYTRDKLIVKMSEFAAEG--------------
--------------------------------------KSLAIEKFEACMSRIEERG-A-
MHICLFKKQQHGGLREIYVMGAEERIVQSVVEAIARSIG-RFFSSDTLCNPANKMKIPES
HGLRA------------RRHCKGPV-WTTATSDDARKWNQGHFVSKFALMLCEFTSPKWW
PIIIRGCSMFTNKHMMMNLEFLRILDCHRELNIE-----DDFVQTLFEAYH-----GN--
--------VDVPW-ISPGCT--YLKTSTGMMQGILHYTSSLLHTIHQEFIR-----SLTF
KIFNMKVNPDMSKQI-----------------VCDMMQGSDDSSML--ISFPSGS-DEIL
TKCK-------VTAAICFRVKKLLGVYLAIYPS-EKSTACTDFVMEYNSEFFFHSQHVRP
TIRWIAASCSLPEVETLVARQEEAANLMTSVSEGGGSFSLAACIQHSQCTLHYMLMGMGT
S---VLFAE-YKKAIKKWKDPGLGFFLMDNPIAAGLAGFRYNLFKAI-TTTNLQKIYAFF
MKKVKG------TSAY--HM--QEGVIPETCSVSPGGALILSSSLKWGSRKKFQKLRSRL
N--------IPDDWVEQIN--------------------------DMPQVLYRAPRTGL-
E-----------------------------------------------------------
--
>JX961616
------------------------------------------------------------
------ENLIG----GDP--------VDPKMHEFSGSFIKFMAR--ALDEEVSQRRGRNW
KQDLTVQFYRSLGSITLDQ-MATLKASSNFS---------------EEWEEF--------
---------------------EE-------------------------------------
----------------------SR-M-REYHRVKVIERIADLVNQG--------------
--------------------------------------HTYYTDCLGRCFKVVLEDA-C-
MRICLFKKAQHGGLREIYVLRLEERMIQFGIELLARKIN-EAVGHETISVPSRKEEILDT
HQVRA------------AKACGEGTMVTLCSSNDARTWNQGHYTTKFAFLMCELMPKELH
GLIWASCAIFRRKKMMLNLDYLNSIAKHKEGLRG-------FKKRLHDGFS-----GN--
--------DDVPW-IKKGKT--YIVTETDMMQGILHLTSSLYHAAYQAAVR-----KL--
--IRTKLKTLVGCRI-L----------------IDVIEGSDDSAII--ISGAVKS-SEEE
IRFR-------LAATACLLWVKHLGVFAGIYMS-PKSTIGCLDVCEYNSEFRFARLMCRP
TFKWVCASLNIPEVEKISDRQEAFANLLTSVLEGGGTSSLCSILQICQAWCHYMLLGLWS
S---CVFKS-IIPHLISGKNPDVGFFLLDNPVCSGILGFRHNLWRFV-RKTELSNIYA--
------------RTLD--NR------ALDGFMLTSGGSLSKSHLIRWGDRKKLEQMKERS
N--------LVENWQEQTD--------------------------DDPSVLYKPPMTNK-
EVKLLLCIKIDSPGV---------------------------------------------
--
>KC335496
------------------------------------------------------------
------DNLVG----GDP--------INPKMHEFSGSFIKFMAR--ALDEEISQRRGRSW
RQDLTAQFYRSLGSITLDQ-MATLKASSNFS---------------EEWEEF--------
---------------------EE-------------------------------------
----------------------SR-M-KEYHRVKVIERIADLVNQG--------------
--------------------------------------HTYYTDCLGRCFKVVLEDG-C-
MRICLFKKAQHGGLREIYVLRLEERMIQFSIELLARKIN-EAVGHETISVPSRKEEILDT
HQVRA------------AKACGEGTMITLCSSNDARTWNQGHYTTKFAFLMCELLPKELH
GLIWASCAIFRRKKMMLNLDYLNSIAKHKEGLQG-------FKKRLHDGFS-----GN--
--------DDVPW-IKKGKT--YILTETGMMQGILHLTSSLYHAAYQAAIR-----KL--
--IRTKLKTLVGCRI-L----------------IDVIEGSDDSAII--ISGAVKS-GEEE
IRFR-------LAASACLLWVKHLGVYAGIYMS-PKSTIGCLDVCEYNSEFRFARLMCRP
TFKWVCASLNIPEVEKISDRQEAFANLLTSVLEGGGTSSLCSILQMCQAWCHYILLGLWS
S---CVFKS-IIPHLISGKNPDVGFFLLDNPVCSGILGFRHNLWRFV-RKTELSNIYA--
------------RTLD--NR------ALDGFVLTSGGSLSKSHLIRWGDRKKLEQMKERS
G--------LVENWQEQTD--------------------------DDPSVLYKNPSTNK-
EVKLLLCIKIDSPGV---------------------------------------------
--
>KC589005
-----------------------------------------------LGAMYEKIVKVEE
KRPLDSSNLLG----GDP--------LKPNMHEFSGSFIKFMAR--ALNDEIRGRKGHNW
QEEITTQFYRSIGSVTLDQ-LATLKASSSFG---------------PEWENF--------
---------------------DD-------------------------------------
----------------------VR-L-KEYHRVKVLERISELVQEG--------------
--------------------------------------HTFYTDTIGQCFRVVLEDG-C-
MRICLFKKAQHGGLREIYVLRLEERLIQFGIELLARKIN-EAVGHETISVPSRKEEILDT
HQARA------------AKACGEGTLITVCSSNDARTWNQGHYTTKFAFLMCELMPRELH
GFIWMSCAIFRKKKMMLNLDYLNSMCRKRPEASG-------FKQRLYDGFS-----GN--
--------EEVPW-IQKGKT--FIQTETGMMQGILHLTSSLFHAAYQAAIR-----KI--
--LKAKLKTTINSRV-L----------------IDVIEGSDDSAIV--ISAAVKS-DDEE
RKFR-------LMASVLLHWVKRLGLYAGIYMS-PKSTIGCIDVCEYNSEFRFSRLMCRP
TLKWVTACLNIPEVEKIADRQESFSNLLTSVLEGGGTSSLCSVLQLTQAWCHYVLLGLWS
S---CVFKL-IAPYMEESKNPDIGFFILDCPVSAGILGFRHNLWRYV-RKTKLSAIFA--
------------KILD--NK------GHEGFTLTSGGSLSKCHLIRWGDRKKLDGIKNRT
G--------MNLDWRILTD--------------------------EDPSLLYKPP-----
------------------------------------------------------------
--
>KC669549
-----------------------------------------ETEPSALSSMYKKIIELEH
LRP-SSDDNLGW---EDP--------KEPAMHEFSVSYLKETIQ--HSKKLLQRVYGQSF
MEQIDSDIMREVSSLTLEK-LATLKATSNFN---------------ESWYVY--------
---------------------KD-------------------------------------
----------------------VK-D-KNYTRDKLLVKMAEFASSG--------------
--------------------------------------KTLAVEMFDECMTRIETKG-C-
MDICLFKKQQHGGLREIYVMGADERIVQSLVEAIARTIG-RYFASDTLCNPSNKMKIPES
HGSRA------------RAQCKGRV-WTCATSDDARKWNQGHFVTKFALMLCEFTERKWW
PIIIRGCSMFTRKRMMMNLRYLEILDGHRELAVD-----DDFVMDLYEAYH-----GN--
--------VQKPW-MKKGCT--YLETTTGMMQGILHYTSSLLHTLHQEYIR-----SLTF
RIFNSKVAPDISRSM-----------------VCDMMQGSDDSSMI--ISFPHEN-EQTL
MRCK-------VAASICFRVKKLLGVYLAIYPS-EKSTSNTDFVMEYNSEFFFHSQHVRP
TIRWVASSCSLPEVETLVARQEEAANLLTSISEGGGSFALSAMIQQSQCMLHYMLMGMGV
S---QLFKH-FATSIKRWVDPGLGFFLLDNPFIAGLPGFRYNLYKAI-TQTNLQMVYAFF
LRRVRT------ARMP--ESP---VTVEEQVEKS------------WG------------
------------DMMEEYNR------------------------GDRPRMLSVIPET---
-------------------------CSV--------------------------------
--
>KF297900
------------------------------------------------------------
-------EFLGY---GDP--------LEPAMHEFSRSYLKLICQ--HAKAKLKKQYGKAV
MTQIENSIIREVSHVTLER-LATLKATSNFN---------------KNWYVY--------
---------------------KD-------------------------------------
----------------------VK-D-KNYTRDKLLVKMTEFANRG--------------
--------------------------------------KTLAIEMFDESMTRVENKG-C-
MEICLFKKQQHGGLREIYVMGADERIVQSIIEAISRAIG-RYFDSDTLCNPSNKTRIPET
HGQRA------------KRRCGRSV-WTTATSDDARKWNQGHYVTKFALMLCEFTPREWW
PLIIRGCSMFTNKFMMMNLDFLKIIDGHKELEIQ-----DDFVTDLFKAYH-----GE--
--------KEVSW-LDQGKT--YLKTSTGMMQGILHFTSSMLHSLHQEFIK-----TTSN
QIFTMKMGSEAASRV-----------------VCDMMQGSDDSSMI--ISFPNEN-EKQR
LRYK-------LVAAICFRIKKSLGIYAGIYPS-EKSTPNTDFVMEYNSEFFFHSQHIRP
TIRWVAASCSLPEVETLVARQEEAANLLTSITEGGGSFSLAAMIQHSQCSIHYMLMGLGV
S---DLFKQ-FKVAISKWKDPGLGFFLFDNPYSAGLSGFKYNLYRTI-LDSNLKYVYSFF
LKKVKG------QGLA--RD----DVISESCSVSPGGAIVMSSTLRWGSVEKFKRLRARL
N--------IPEDWKDQIN--------------------------DVPEILYRAPATGK-
E-----------------------------------------------------------
--
>KF297903
------------------------------------------------------------
AKP-DTDENLGL---GDP--------LNPSTHEFSRSYLKRCCE--HGLSLLRRQYGQNV
MDQIDSQILREVSSLTLER-LATLKATSKFD---------------EGWYVY--------
---------------------KD-------------------------------------
----------------------VA-D-KNYTRDKLIVRMSEFASEG--------------
--------------------------------------KTLAIEKFEECMSRIESRG-A-
MHICLFKKQQHGGLREIYVLGAEERIVQCLVEAIAKTIG-KFFASDTLCNPPNKMKIPES
HGSRA------------RKHCGGPI-WTTATSDDAKKWNQGHFTLKFALMLCEFTKPRWW
PIIIRGCSMFTKKRMMMNLRYLSILHGHRELNVD-----DEFVMTLFSAYH-----GE--
--------QTVPW-MSEGRT--YLETTTGMMQGILHFTSSLLHTLHQEFVR-----SLSF
KIFNMRVHPEMSTRI-----------------VCDMMQGSDDSSML--ISFPADN-ETLL
VRCK-------VAAALCFRMKKKLGVFLAIYPS-EKSTSNTDFAMEYNSEFFFHTRHVRP
TIRWIAACCSLPEVETLVARQEEASNLMTSVPEGGGSFSLAAMVQQAQCTLHYMLMGMGM
S---RLFPV-FSREIQRWMDPGLGFFLFDNPYCAGLGGFRFNLYKAI-MRTELKVIYTYF
MKNIRD------RDNE--DWDDATAQIPETCSVSPGGAIVMSSSLKWGSKQKFDKLRDRL
N--------IPVDWIDKIN--------------------------DVPDV----------
------------------------------------------------------------
--
>KF297909
------------------------------------------------------------
AKP-ETDDFLGL---GDP--------ESPKMHEFSRSYLKKCCE--HGLNLLRKQYGHNI
VDQIDNQILREVSSLTLER-LATLKATSKFN---------------EDWYVY--------
---------------------KD-------------------------------------
----------------------VE-D-KNYTRDKLLVRMSEFAAEG--------------
--------------------------------------KTLAIEKFEDCMSTIESRG-A-
MHICLFKKQQHGGLREIYVLGAEERIVQSLVELIAKTIG-KFFASDTLCNPPNKMKIPES
HGTRA------------RKHCGGPI-WTTATSDDARKWNQGHFTLKFALMLCEFTKPRWW
PIIIRGCSMFTKKRMMMNMRYLSILHGHRELDVD-----DDFVMELFSAYH-----GD--
--------ADVPW-MSEGRT--YLETTTGMMQGILHFTSSLLHTLHQELIR-----SISF
KIFNMKVHPEMSSRI-----------------VCDMMQGSDDSSML--ISFPADD-ESTL
VRCK-------VAAAICFRMKKKLGYYLAIYPS-EKSTSNTDYAMEYNSEFFFHTRHVRP
TVRWIAACCSLPEVETLVARQEEASNLMTSVPEGGGSFALAAIVQQAQCTLHYMLMGMGI
S---GLFPV-FAQQILRWMDPGLGFFLLDNPFCAGLGGFRFNLYKAI-MNTELKVIYTYF
MKNIRD------RETE--DWDEAVAQIPETCSVSPGGAIVMSSSLKWGSKQKFEKLRARL
S--------IPDDWIERIN--------------------------EAPDV----------
------------------------------------------------------------
--
>KF543244
--------------------------LVELYYVGYATNKDAKAWENTEFDLVKKIVKYEL
ELQNVRPQYCGIEESPD---------GTYKFHEWSRKLVCAGAD--SLKRQLKGMYSNKF
QERMESKIVDRLSRLTWEQ-VATLKASSTFDPNVK-------------------------
---------------------KEIG-----------------------------------
----------------------KNGK-YQTKRIKVIVAILRQREML--------------
--------------------------------------LDTPAKSLAKVLEWVDSDG-G-
LRVDIFKKNQHGGLREIYVLDIRSRILQLCLEEISRAIC-LEFPMEMMMHPENKIKRPQE
HMFST------------AKNTSKFK-ANISSSNDAKVWNQGHHVAKFAQFMIRLLPDNWT
GLIVNGLKQWVHKRISLPDGVLNFFEKNQGALMF-----DEIHNKIRDGYR-----GI--
--------KSYDW-IHQGEQ--FLRIESGMMQGILHYTSSLFHTALLTMRD-----SLWK
TLCET----------------------KNIKSSTLDLVSSDDSSRM--TDVYSES-QTQF
RVLK-------ILAKADHISIKYLSPFFGIFMS-PKSTMCCSGVMEFNSEFFFRASLYRP
TLKWSYAALNILEVESLIERQEVMYNLITELLEGGAGFRQAHETQIAQSLLHYRLMGYSV
N---PLFTQ-YSVCLTKIPDPSLGFFLMDNKLSAGLAGLSYSLWMMTCKNDNLSKLYSRM
L-----------DEGN--------------LTTTTTGQITRACQIRFGNRQRALKIVK--
------------------------------------------------------------
------------------------------------------------------------
--
>KF848980
------------------------------------------------------------
----------------------------PERHEFSRSLLRVACQ--SLEKEIENRHGRTW
KQSLEERICRDLGSKNLLD-LATMKASSNFS---------------KEWEIF--------
---------------------EE-------------------------------------
----------------------VR-T-KTYHRSKLIEKVGELIEKG--------------
--------------------------------------IMWYLDAAGEAWKAVLEDG-C-
MRICLFKKNQHGGLREIYVMDLKSRLIQFGIETMARCVC-ELSPHETVANPRLKSSIIEN
HGLKS------------AKQLGHNS-ININSSNDASKWNQGHYTTKLAMVLCWFVPVKFH
RFIWSGISMFRRKRMMIDLKFLESISHKAMCSSD-----DPFRVKMTNAFH-----GN--
--------EEIPW-LKKGCT--YLETETGMMQGILHFTSSLLHSCVQSFYK-----SY--
--FMTKLKEGIRGKS-I-------------DGVVDVLEGSDDSSIM--VSFKATS-DQEE
LCGR-------FLIARLLLSVKHLNPYFGIYSS-EKSTINTLYVVEYNSEFHFHKQLIRP
TLRWVAASHQISETEALASRQEDYANLLTQCLEGGASFSLTYIIQLAQCLHHYMLLGMFL
H---PLFGI-FMGLLLEDKDPALGFFILDCPTFAGGAGFRFNLWRQC-KFTDLGRKYAFY
FNEIQK------KSKD--DI------DYRALDSTSGGTLSHSVMIFWGDRQKYQKLLDKL
G--------LPTDWIEQID--------------------------QNPSILYRRPRSKA-
ELVLKLAEKIHSP-----------------------------------------------
--
>KF892052
------------------------------------------------------------
-------EFLGL---GDPS------PDDVRFHEYSVSFLKHLSI--HAKHLLRRDWGENV
LDSIHRDIIGEISRLDLER-VSTLKASSNFN---------------EEWYFR--------
---------------------RT-------------------------------------
-------------------------D-KTYHRSKVLEKAAAYINPA--------------
--------------------------------------TSHVHHILKCCLEKVESRG-A-
MHICLFKKPQHGGLREIYVLGFEERIIQLVIETIARQIC-KKFKSETLTNPKQKLIIPET
HGHRA------------SKVCGLQH-ETIGSSDDAAKWNQCHHVTKFALMLCEFTHPSLH
PFIVRGCSLFMKKRIMIDPHFLDIIDSHTDLKTG-----DPFVEGIHKAYH-----GNI-
--------EVP-W-MSSGTG--YLETETGMMQGILHYTSSLFHTLLQEWLR-----SFSK
KLFYPKVIWGEQCDV-----------------LIDVLQSSDDSGLL--ISIPSAD-PARL
SKFR-------YLVALLFKFKANIGKYLAIYTS-VKSTSNTLGVLEFNSEFFFHINHNRP
LFRWIAACDLISEQESLAARQEEIYNNLTAVLEGGASFSLVAFCQYGQMLLHYTLLGLTT
S---PLFLE-YIKMVSILCDPSLGFFLMDHPFGAGLAGFKYNLWITV-QNSALGCRYNDL
LNRIAT------GVNG---------SLKKTLDTTSSGTFVQSTIIRFGDRKKWLRLVDKL
N--------LPDNWLELLD--------------------------LYPEILYRRPLDGE-
EVKL--------------------------------------------------------
--
>KJ740148
------------------------------------------------------------
-----------------------------KRHEFSRSFLKSACI--SLEKEIEMRHGKSW
KQSLEERVLKELGSKNLLD-LATMKATSNFS---------------KEWEAF--------
---------------------SE-------------------------------------
----------------------VR-T-KEYHRSKLLEKMAELIEHG--------------
--------------------------------------LMWYVDAAGHAWKAVLDDK-C-
MRICLFKKNQHGGLREIYVTNANARLVQFGVETMARCVC-ELSPHETIANPRLKSSIIEN
HGLKS------------ARQLGQGT-INVNSSNDAKKWSQGHYTTKLAMVLCWFMPAKFH
RFIWAGISMFRCKKMMMDLRFLEKLSTKANQKTD-----DDFRKDLAGAFH-----GN--
--------VEVPW-MTQGAT--YLQTETGMMQGILHFTSSLLHSCVQSFYK-----AY--
--FLSRLKEGIAGRT-I-------------KAAIDVLEGSDDSAIM--ISLKPAS-DNEE
AMAR-------FLTANLLYSVRVINPLFGIYSS-EKSTANTLFCVEYNSEFHFHKHLVRP
TIRWVAASHQISESEALASRQEDYANLLTQCLEGGSSFSLTYLIQCAQLVHHYMLLGLCL
H---PLFGT-FVGMLIEDPDPALGFFIMDNPAFAGGAGFRFNLWRSC-KFTNLGKKYAFF
FNEIQG------KTKG--DA------DYRALDATTGGTLSHSVMIYWGDRRKYQHLLDRM
G--------LPKDWVERID--------------------------ENPSILYRRPENKQ-
ELILRLAEKVHSPG----------------------------------------------
--
>KJ939330
------------------------------------------------------------
-------EFLGW---GDP--------KEPAMHEFSRSYLREAID--HAKSFLRKIYGQNV
MDQIEQDIIRELGSLTLER-LATLKATSNFN---------------EDWYVY--------
---------------------KD-------------------------------------
----------------------VR-D-KNYTRDKLIVKMSEFAAEG--------------
--------------------------------------KSLAIEKFEACMSKIEERG-S-
MHICLFKKQQHGGLREIYVMGAEERIVQSVVEAIARSIG-RFFSSDTLCNPANKMKIPES
HGLRA------------RRHCRGPV-WTTATSDDARKWNQGHFVTKFALMLCEFTSPKWW
PIIVRGCSMFTNKHMMMNLDFLRILDSHRELNVE-----DDFVQTLFEAYH-----GN--
--------VQVPW-LIAGRT--YLKTSTGMMQGILHYTSSLLHTIHQEFIR-----SLTF
KVFNMKVNSDMSKQI-----------------VCDMMQGSDDSSML--ISFPCDS-EEIL
TKCK-------VTAAICFRIKKLLGVYLAIYPS-EKSTSNTDFVMEYNSEFFFHSQHVRP
TIRWIAASCSLPEVETLVARQEEAANLMTAVSEGGGSFSLAACVQHSQCTIHYMLMGMGT
S---MLFDH-YKKAILKWKDPGLGYFLLDNPIAAGLSGFRYNLFKAI-TTTNLQKIYAFF
MKKVKG------TTGY--QE--EAGVIPETCSVSPGGALILSSSLKWGSRKKFQKLRARL
N--------IPDDWVEQIN--------------------------TIPQILYRAPRSG--
------------------------------------------------------------
--
>KM048311
------------------------------------------------------------
---------------SDPP------LDDIRTHEYSVSFQKYVCA--ISNIMLRTMWGESI
HHTMHMDILNAFSSLTLDS-VSTLKASSAFD---------------EMWYDS--------
---------------------DG-------------------------------------
-------------------------S-VPYHRKKVVENFRKFMTEG--------------
--------------------------------------NTHVHHVLRECLETIEERG-C-
MHIDIFKKNQHGGLREIYVLGPEERVVQLALETIARQVC-KRFRSETLTNPDQKTKIPES
HGRRAR-------AAQRPNDITVNM-ETVGTSDDLKTFNQTQHTTKLALTLIKFTRPSLH
PFIIRACSLFMRKRIKMDDDLLQIIVKNSDLKTD-----DPTLESLYNAYR-----GNT-
-------VPCPRW-AEEGKS--YIKTETGMLQGILHLLSSLHHTTIQVFYR-----YYAY
HEL-TKIHDGRAGKV-----------------LIDIMQSSDDSAVL--ISYPWTD-DDKG
KKSR-------VMSAILLLLKKEIGIFVGLYPS-VKCTTNTLFFVEFNSEFFFHNDHIRP
TVKWVIACDQVSEQEALVARQEEMASSLTGILEGGGSISLCHLCQVGQSILHYHLLGASV
S---FLFSR-YMNEAKKFKDPSLGFFLLDHPFGAGITGFKYNLWNQV-RHGSLGAIYKLF
LTEIKA------STPP---A--VKEKAYRSLETTTCGALASSVTVRWGNRKKWQALLDRL
Q--------VPSDWEEKQD--------------------------ANPECCYRHPRS---
------------------------------------------------------------
--
>KM048313
--------------------------------------KEESPQGNSSSKLYEKVMEYES
RRP-KTDENLGW---GDPG------LDDVKFHEFSRSFLLYCAD--QAIKKLESMYGPRV
KAQMTEDILYAIGNYDLEQ-FATLKASATYD---------------QSMYDY--------
---------------------DP-------------------------------------
-------------------------K-KQYHRAKVVEFVVKNSEK---------------
--------------------------------------ATHVHELLHECLEELEKNT-C-
LHIDLFKKAQHGGIREIYVLGPRERLVQLCLELIARTIC-KRFPSETMMNPKNKTDLPQR
HNKEA------------KDKCGPSF-TTTATSDDAAKWNQGHFVSKFAMLLCRFTEPVLH
PFIMRACALFTRKIIKIDDQLLKIFAKYEDRVFG-----SEHIELMHAAFR-----GR--
------GDDRYGH-VEPGKT--FLKTETGMLQGILHYSSSLLHTIYQEFLL-----DLIE
ARFRHKHVLLKRKKTQL-------------RPHITVMQSSDDSSVM--ISFPVST-SVPQ
ATSQG----M-VLAWICFQVKKELGLLLGIYPS-EKCTTNTPWIVEFNSEFFFLSDLIRP
SFRWVAAANGLSEHETLAGRQEEMSSNLTNVLGGGGTTSLTANVQLSQMMLHYQILGATT
S---LVFGH-YSDMLAFMPDPSLGFFLLDHPFLAGIGGFKFNLYLAV-KKTRLGEKYKRI
LLGQQS------AGPE--RA--DKGLRYRTLETTKSGSIVESTIISMS------------
------------------------------------------------------------
------------------------------------------------------------
--
>KM114252
------------------------------------------------SAMYEKIVKVEE
KRPLSDANLLG----GDP--------LNPEMHEFSGSFIKFMAK--ALDEEVSTTKGRNW
KYEVTTQFYRTIGSISLDQ-LATLKASSKFD---------------ESWEEF--------
---------------------ED-------------------------------------
----------------------AR-M-KEYHRVKVIERISELVQEG--------------
--------------------------------------HTYYTDTLGRCFRVVLTDG-C-
MRVCLFKKAQHGGLREIYVLRLEERMIQFCIETLARKVN-EAVGHETISVPSRKEEILDT
HPVRA------------AKACGEGTLITVCSSNDARTWNQGHYTTKFAFLMCELLPKELH
GIIWASCAIFRKKKMMLNLDFLNSIAKGRAQKEG-------FKKKLHDGFS-----GN--
--------ADIPW-IGKGKT--YLVTETGMMQGILHLTSSLFHAAFQCAMR-----KL--
--IKAKMKNLVNCKI-L----------------IDVIEGSDDSAII--ISGAVKS-DDEE
RRFR-------LCAAACLIWVKKLCVYAGIYMS-PKSTIGCLDVCEYNSEFRFARLMCRP
TFKWVTASLNIPEVEKISDRQEAFSNLLTSVLEGGGTSSLCSILQLCQAWCHYLLLGMWS
S---CVFGP-LVPHLLKGKNPDVGFFLLDCPVSAGILGFRHNLWRYA-RKTHLSQIYA--
------------RTLD--NK------TLESFTLTSGGSLSKSHLIRWGDRKKLANIKTRT
G--------MEADWRAETN--------------------------EDPSVLYRPAM----
------------------------------------------------------------
--
>KM114257
------------------------------FYLGYLKNKEESPEQNATVKMYSKILEYEL
KHS-KRYEFLGL---SDPP------ADDCRYHEYSPSIIRLLQT--TAHQYLRYQLGEGW
RDIIHKEIIREIALLDLEK-MATLKASSQFN---------------EDWYRY--------
---------------------EP-------------------------------------
-------------------------G-RTYHRCKVIEKVSEYVDDK--------------
--------------------------------------TSHVFQILESCLDTVENRG-C-
MHICLFKKPQHGGLREIYVLGFEERVVQLVLETISRVIC-KHFPSETLTNPKHKTTIPES
HGRFA------------IKICGNQH-QTIGTSDDARTWNQGHHTSKFALDLMSFTKDELH
PFIFRACSIFMRKRIMLDQNLLRILETNSTLLTD-----DPTLKLLHSVYH-----GN--
--------EQVSW-MDLKGG--YIQTETGMMQGILHFTSSLFHTILQVWMK-----KIMA
GSLKQILGINSTRNP-----------------HVDVLQSSDDSGML--VSFPSDD-PVLT
MKCR-------QKIAILFEYKREVGKLIGIYPS-IKSTSNTLFVLEFNSEFFFHTNHNRP
VFRWIAAADTISEQESLAARQEEMSSNLTSILEGGGSFSLVTFCQYSQMMLHYLLLGMSV
S---PVFLE-FMSAAREFMDPALGFFLMDPPFAPGLCGFKFNLWIAC-RKGKLGLKYRYF
LNLMEG------LATP---E--EKKESWKCLDTTASGTFVQAVLIRWGD-----------
------------------------------------------------------------
------------------------------------------------------------
--
>KM817666
---------------------------------GYLKNKEEGPDRNGNSQLYEKIIEEED
KFS-GRREFLGL---KDPP------IGDVRTHEYSPSLIKAMSQ--IGVSILERDYGQNV
MERVEDDIDTAISSISLND-MATLKASSSFG---------------PELYKT--------
---------------------VH-------------------------------------
-------------------------E-KPYHRRKVATALMPMVKDK--------------
--------------------------------------KTHLHHVLTECLEKVEGKG-G-
IHACLFKKQQHGGIREIYVLGIEERVVQLTYETIMKQVC-KFFKSETLMNPKQKHIIPSN
HGYIA------------SKVCNGIV-FTTCSSDDQSRWNQTQHVTKFALMAVNILPKKYH
AFILRASALFMRKRIMIDPALLKIMRSITDLKTG-----SVIFQRMHSAYH-----GN--
--------SEERW-LKRGDS--YITTETGMMQGILHYTSSLMHTLFLEFYR-----DWSL
KRM-AIECLEKETKA-----------------HMDILQSSDDSSVL--LSFPANV-REYT
LNCR-------FFALVLFEFKKKLGRYIGIEAS-PKSTSGTPFVVEFNSEFFFHNNHYRP
EIRWIAAADLVCEHETLASRQEEMSNNLTAVLEGGSSLSLTAFCQIGQAVLHYLLLGMTT
T---GLFYN-FCVGVRSCRDPSLGFFLMDHPFAAGAVGFKYNLWTAC-KRTNLGRHYSAL
LQLVDK------TEKEVAKE--DRPTKFASLETTRTGTFTGAVGLQWGD-----------
------------------------------------------------------------
------------------------------------------------------------
--
>KM817668
------------------------------FYLGYLKNKEESPEQNASIKMYSKILEYEL
KHP-GRYDYLGM---MDPP------ADDCRYHEYSPSLIRLLCS--TSIQFLRHQLGEGW
RETLHKSIIHEIAHLDLEK-LATLKASSKFD---------------EKWYSY--------
---------------------NP-------------------------------------
-------------------------S-ETYHRSKVIERVADYVNDK--------------
--------------------------------------TSHVFQILEGCLLKVESRG-C-
MHICLFKKPQHGGLREIYVLGFEERVVQLVLETIARCIC-KHFPSETLTNPKHKLTIPES
HGRFA------------MKICGNQH-QTVGTSDDARTWNQGHHVSKFALLLMSFTKSELH
PFVFRACSLFMKKRIMLDQNLLRILETNSNLLTD-----DETLRNLHSVYH-----GN--
--------EHVSW-MTFKGG--FIQTETGMMQGILHFTSSLFHTILQTWMK-----RVVA
GSLKAILGINSTLNP-----------------HVDVLQSSDDSGML--VSFPTDD-PTLT
MRCR-------QKTATLFEYKRKVGKLIGIYPS-VKSTSNTLFVLEFNSEFFFHTNHNRP
VFRWIAAAGTISEQESLAARQEEMSNNLTSVLEGGGSFSLVSFCQYSQMLLHYVLLGMTV
S---PVFLE-FMCSAREYMDPALGFFLMDPPFSPGLCGFKYNLWVAC-RKGRLGLKYRYF
LNIMDG------LATP---E--EKKASWKCLDTTSSGTFVQAVLIRWGD-----------
------------------------------------------------------------
------------------------------------------------------------
--
>KM817672
----------------------------NLFYLGYLKNKDEPGEKNSAPALVRKIIEMEA
QHP-GRYDYLGY---GDPP------FGKMKTHEYSISFQKLVCQ--TGLDVLKARWGESI
IDSMHIDILNAFGNLTLDR-VSTLKASSAFD---------------ESWYTY--------
---------------------NP-------------------------------------
-------------------------D-KSYHRKKVIENFQKFITAE--------------
--------------------------------------HTHIHHVLKECLETIEKKG-C-
MHIDIFKKNQHGGLREIYVLGAEERVVQLALETIARQIC-KKFSSETLTNPGNKTKIPET
HGARAR-------AAIRDLSSQ-KI-ETVGTSDDLKTFNQTQHTTKLAFTLIKFTRPELH
PFIIRACSLFMRKRIKLDDDLLQILVTNSEIETT-----DRVLWTLHEAYR-----GRI-
-------TPPPKW-ASVGRS--YIETETGMMQGILHFLSSLHHTCLQEWYR-----LFCM
GAY-GNIFKTRGSGV-----------------VVDVMQSSDDSAVL--ISYPLSD-EETN
TRCR-------VAAAQLFLLKKEFGTYLALYPS-VKCTTNTLYFVEFNSEFFFHNNHIRP
TLKWVISCDQISEQEALVSRQEELSSALTGVLEGGGSISLCHLCQFGQSILHYTLLGAGV
T---FLFEK-FLLEAKDFKDPSLGFFLMDHPFGAGLAGFKYNLWNQV-RGAQLGAVYKVF
LTAVKS------DTPP---E--EKERVYRSIETTGCGALAS-------------------
------------------------------------------------------------
------------------------------------------------------------
--
>KM817684
RGDRGRMVWENLRNPYTGEAVADPYRLVNLMYLGYLKNKDESPEKNGCPALVRKIVKMEA
AHP-GRYEYLGR---KDPP------LDDIKTHEYSVSFQKYVCD--VALVHLKATWGPNI
VQSMHMDVLNAFCGLSLDR-VGTLKASSAFD---------------ESWYES--------
---------------------DG-------------------------------------
-------------------------S-TPYHRKKVIENLEKFITPM--------------
--------------------------------------NTHVHHILRQCLETVEDRG-C-
MHIDIFKKNQHGGLREIYVLGPEERIVQLGLETIAKQVC-RRFKSETLTNPDQKTRIPET
HGKRAR-------DSRKNKDVHLRF-ETVGTSDDLKTFNQTQHTTKLALTLIKFTPEVLH
PFIIRACSLFMKKRIKMDDDLLQIIVNNSQMQTE-----DPVLEELHKAYR-----GNC-
-------IPPPRW-AEAGKS--YIKTETGMLQGILHFLSSLHHTTPQIWFQ-----YHCY
HVL-SRVFGRHRTGV-----------------LVDVMQSSDDSAVL--ISYPWED-KEKG
IQCR-------LLTAMLLHLKKKIGVFLGLYPS-VKCTTHTLFFVEFNSEFFFHDDHIRP
TIKWVIACDQVSEQEAIVARQEEMSNSLSSVLEGGGSLSLCSLCQVGQSVLHYMLLGASV
S---FLFDR-FMGEASILKDPSMGYFLMDHPFGAGITGFKYNLWNQV-RFGTLGAVYKLF
------------------------------------------------------------
------------------------------------------------------------
------------------------------------------------------------
--
>KM817689
----------------------------------YLKNKDEYPENNTLSKLYEKILVIED
ELTEEVESRIGKT--DKP-------WGSNTKHEYNISLIKLATK--KCVEKFQSSN-PGF
LLDLENLVLSNLARTGLDPTFTTLKASSSFN---------------SDLFAL--------
---------------------RS-------------------------------------
----------------------VT---TGYHRMKVVEALTKKLNQE--------------
--------------------------------------DYRLVDVLPEVAEEVFERK-Y-
LLIDIFQKNQHGGLREIYVLGLFDRIIQYVIESISRTIC-TSFPGETMTHPNNKRIIPES
HHAKC------------KQRYSNSYI-TFGLSADASKWSQNHYAHKFSIMLFRFLPKYMH
GFIWQALHLWKDKRIMLNPKLIHILDDSTIEGFY-----SEPIQKLYDCYH-----GR--
--------INLKW-YTHGES--FIKTRTGMMQGILHYTSSLLHAVVNEFSK-----MVML
NWCSVLQD-------------------SRGPPEIDMLESSDDSAML--FSLPIDD-NSKS
LRK------AHILAQFAQEIKEIIGREVSIINS-IKTTSISLFFYEFNSEFKFGSNHYRP
DIKFMISLPLISEQEALIARQEEWSTLLTQYIENGGSTWPVHCGQVSQALIHYRLMGSSV
C---KEFED-FTFLALHLKDPSQGFFLMDPIISSGLLGFKYNLWNAC-QKTNLGLLYKEY
L---FR------STDG------SEE--K--LEVTQSGSLSRTVKLIYGDRRKWLRMLER-
------------------------------------------------------------
------------------------------------------------------------
--
>KM817690
------------------------------------------------------------
------------------------------------------------------------
------------------E-LATLKASSEFN---------------PNYYHW--------
---------------------RPSELIKAEDNLNENPLYKKAKDTKLVKNLKNIIGKEKM
IIDEKQDEGEDVDE-----FYYIS-D-DKYYRSKAIEKIMKILNDSKRE-----------
----------------------------------DE-NKHLVVHFIKDMLNLIEENGNC-
LHICIFKKNQHGGLREIYVLDMQSRILQFIIEDMSKTILYENFPSEIMTHPKNKFLIPES
HYLES------------YQLYEKNF-EVISASDDAEKWNQLHYVVKFMVLLCSYVDFTLH
GSIIQILKLWLNKKIMLPMGLLKDFQKVGK-NYD-----EGLVKRAYMAYN-----GK--
--------SSEKW-LQEGCS--YLQTESGMMQGILHFTSSLFHATILSYIT-----EYTK
FMLSSISQK---------------------PIIVSYMVSSDDSSMM--ISVPKNS-QEPE
DSILV----KDLMVMTAFKFKTLVGNQVSILTS-IKSTRFTKHLVEFNSEYMFGADNHRP
TFRWVNAAFMISEQETLIGRQEEMSNLCSNVLEGGGSIHLAYGVQLSQSLLHYRLLGSSV
S---DLWLT-FVLTVYNMPDPSSGFFLLDPIVSCGMLGLQYNLWKAT-ISTKLGIKFKMM
LLQES-------QNAD------REDIR---LDTVSLSSISRTSFLRFGKTKKWESIMEKL
N--------IPKDWIKRID--------------------------ENPEILYRSPRSIE-
ECK---------------------------------------------------------
--
>KM817700
------------------------QQVINLFYMGYIKNKDEVAQINKISKLYDKILVYEQ
LYSKEIAQTMGIVSPSKP-----------SPHCFDIEMLLDCSD--RLKTRIMNSY-PDM
LSELEKQLSKFLFKTSIEEEFSTLKASSNFG---------------PLLYDR--------
---------------------KN-------------------------------------
----------------------VS---SKYTRSKVIEKLAKL-KGK--------------
--------------------------------------SVTIAELFEDQMLKCLRTR-G-
LNIDIFRKPQHGGDREIYVLGFEERVVQRIIEQIARVLC-GFIPEETMTHPHNKSIIPEN
AFKEA------------RSLYRNSHI-TLNSSADASKWSQNNCSFKLLLPLLKLTPKYMH
KVIIRCLRLWESKRILINPGILELFDKHRNLKFY-----DKTVQNMYDGYK-----GI--
--------GNFRW-VKAGEP--YIELTTGMMQGILHYSSSLYHSAIIARAK-----EVIG
IYNNQLVKAFGYK--------------RPFKIVMCHLQSSDDSFFS--ASCPVDG-TAEG
ARA------ARLLAASILTFKVNLSTAMGVVNSEVKSALATNHVFEFNSNFEFGFNHYKP
DIKAIYSGFLVSEQELILARQEELSALLTTYIENGGTNYVANGLQVGQSYLHYVLIGMTT
T---KYFRS-FQVLNSILPDPSLGFFLMDNSLCPGLLGFNYNMWNVV-KSSNLGKLYKHR
VKPLES------TNQS------LDDTIKLSIELTAHGSL---------------------
------------------------------------------------------------
------------------------------------------------------------
--
>KM817703
------------------------------------------------------------
--DKADPKHCGMRERTDP--------HQYRFHEWSRKMNCATAD--HLKECLKLQYGLAY
EDAITEKILYRLQRLTWDE-VASLKATSNFDPSTA-------------------------
---------------------PEPN-----------------------------------
----------------------KSGK-FSTKRMKMLIKTLKISGEL--------------
--------------------------------------EDTPALTFPKALEWVSEDG-G-
LRVDLFKKNQHGGLREIYVMEIHSRIVQLVVEEISRALC-QELDIEMMMHPGNKLRKPQE
HMYKS------------ARRTSPYK-VNISSSNDAKVWNQGHHVAKFAQFLVRLLPPMWH
GVIVNSLKQWTMKRMALPDGVMNFLHNQRGVPLW-----DPIHEEIRLAHS-----GL--
--------LNRRWMVKPGCH--YLLVESGMMQGILHYMSSAFHASFLTFRN-----YLWK
KLSNA----------------------MCIDSTSIDLVSSDDSSRM--TDVFSSD-EAFF
RRSV-------CVAKADHLVIKTLSPLMGISLS-PKSTLCSNGVMEFNSEFFFRASVFRP
TLKWSLASLGIVEVESLVERQEVMNNQITELLEGGSGFRQAAETQVAQAMLHYKLLGSEV
N---SLYID-YIIQLLEMPDPSLGFFLMDKPIGAGLSGFNYNLWKAVQYSRRLSCLYASF
I-----------RQGE--------------LTTTTTGQLTRGAQVRFGNREKTKRLIESA
TEAKP-------NWREDLE--------------------------ANPEYLYMVAKNME-
SATLKMM-----------------------------------------------------
--
>KM817704
-----------------------------------LKNKEEGPDRNGNSKLYEKIIEEED
KHP-GRREYLGL---KDPP------IGDVRPHEYSPSLIKVMAR--TGIAILERDYGKNI
HERIKDEICTAISSISLDD-IASLKASSNFG---------------PDMYKT--------
---------------------TH-------------------------------------
-------------------------E-KPYRRRKVATALSPMIKDG--------------
--------------------------------------RTHLHHVITECLEKVEDKG-G-
IHTCLFKKQQHGGIREIYVLGIEERIVQLAYETITKQIC-KFFKSETLMNPKQKHIIPTS
HGYIA------------TKICGGIM-FTVCSSDDQSRWNQTQHVSKFAAMAIQLLPVEYH
AFIIRASALFMRKRIMIDPALLTIMRTTTNLETG-----SEIFSRMHSAYH-----GN--
--------SEEKW-LKAGEA--FITTETGMMQGILHYTSSLMHTLFLEYYR-----DYSL
KRM-QTECLLPGTKA-----------------HMDILQSSDDSSVL--ISFPYTD-VHYG
LRCR-------YFSLILFEFKKRLGRYIGIEAS-PKSTSGTPYVVEFNSEFFFHNNHFRP
EIRWIAAADLVCEHETLASRQEEMSNNLTSVLEGGSSLSLVAFCQIGQAMLHYLLLGMTT
T---GLFID-YCRSLRWSCDPSLGFFLMDHPFAAGAAGFKYNLWVAC-KFSKLGVKYASL
LRLVED------AELAVEKE--DRPTKFASLDTTRTGTFTGSIGIRWGDRKK--------
------------------------------------------------------------
------------------------------------------------------------
--
>KP272001
------------------------------------------------------------
MCP-DHDDFLGY---EDP--------YRPGMHEFSRSYLKQCTE--HAKSILRKMYGQNV
LDQIDNQITREVASITLER-LATLKASSNFD---------------ESWYMY--------
---------------------KD-------------------------------------
----------------------VK-E-KQYSREKAIVKMSEYAKTG--------------
--------------------------------------KTLALQCFEECMSKIEERG-C-
MHICLFKKQQHGGLREIYVMGAEERIVQSIVESIAKSIG-KFFPSDTLCNPGNKTKIPET
HGVRA------------RMHCKGSV-WTCATSDDARKWNQGHFVTKFALMLCEFTHPKWW
PVIIRGCSMFTNKFMMMNLQYISILDRHRELNVE-----DSFVNDLFFAYH-----GE--
--------KSQKW-IEPGST--FLKTKTGMMQGILHFTSSLLHTIHQEFVR-----SLTF
KIFNLKVHPEMAYSI-----------------VCDMMQGSDDSSMM--ISFPARD-DIHF
SKCK-------MAAALCFRIKKLLGVYLAIYPS-EKSTSNTDFVMEYNSEFYFHSQHIRP
TIRWIAACCSLPEVETLVSRQEEATNLMTAVTEGGGSFALAHCIQQAQCTLHYILIGMGL
S---SLFSE-YKKAILKWKDPGLGFFLLDNPYCSGLGGFRFNLFKAI-TRTELKNLYSFF
MKKIRS------DDEE--EG--FAS----RCGVSPGGAIVLSSALKWGSRQKFVKLRDRL
N--------IPENWLEMIN--------------------------ENPSVLYRAPR----
------------------------------------------------------------
--
>KP272028
------------------------------------------------------IIELEH
LCP-EDDKYLGM---ADP--------EDPKMHEFSRSYLKQSIL--HGKDLLKRMYGQNF
MEQIDRQITREVASLSLER-LATLKATSNFN---------------ESWYEY--------
---------------------KD-------------------------------------
----------------------VK-D-KNYTREKVLVRMSEIAKDG--------------
--------------------------------------KTLAIHAFNDCMNAVEARG-C-
MHICLFKKQQHGGLREIYVLGAEERIVQSLIETIARSIG-RFFPSDTLCNPNNKMKIPES
HGLRA------------RKHCKGPV-WTCATSDDARKWNQGHFVTKFALMLCEFTHSKWW
PIIIRGCSMFTNKYMMMNLQYLRILDSHMELKVE-----DQFVQDLFKAYH-----GE--
--------VPQTW-MDPGKT--FIKTKTGMMQGILHFTSSLLHTLHQEFVR-----SLTF
RIFNMKVHPEMSYSM-----------------VCDMMQGSDDSSML--LSFPAKD-EPTI
MRCK-------MAAAICFRMKKNLGVYLAIYPS-EKSTSNTDFVMEYNSEFFFHSQHVRP
TIRWIAASCSLPEVETLVARQEEASNLMTAVTEGGGSFSLAYSIQHAQCTLHYMLMGMGV
S---SLFSE-FKKAIAKWKDPGLGFFLLDNPYCAGLGGFRFNLYKAI-TRTSLKRLYAYF
MKKVRS------ASED--EQ--LEA-----CSVSPGGAIILSSSLKWGSRQKYLKLRSRL
N--------IPDNWIELIN--------------------------ENPSV----------
------------------------------------------------------------
--
>KP272036
------------------------------------------------------IIELEH
LCP-EDDKHLGM---SDP--------EEPKMHEFSRSYLKQSIL--HGKDLLRRMYGQNF
MEQIDRQITREVASLSLER-LATLKATSNFN---------------ESWYEY--------
---------------------KD-------------------------------------
----------------------VK-D-KNYTREKVLVRMSQIAKDG--------------
--------------------------------------KTLAVHAFNDCMNAIESRG-C-
MHICLFKKQQHGGLREIYVLGAEERIVQSLIETIAKSIG-RFFPSDTLCNPNNKMKIPES
HGLRA------------RKHCKGPV-WTCATSDDARKWNQGHFVTKFALMLCEFTHPKWW
PIIVRGCSMFTNKYMMMNLQYLRILDSHMELRVE-----DPFVQDLFKAYH-----GE--
--------VPQTW-MEPGKT--FIKTRTGMMQGILHFTSSLLHTLHQEFIR-----SLTF
RIFNMKVHPEMSYSM-----------------VCDMMQGSDDSSML--LSFPAKD-EPTI
MRCK-------MAAAICFRMKKNLGVYLAIYPS-EKSTSNTDFVMEYNSEFFFHSQHVRP
TIRWIAASCSLPEVETLVARQEEASNLMTAVTEGGGSFSLAYSVQHAQCTLHYMLMGMGV
S---SLFKE-FKKAIAKWKDPGLGFFLLDNPYCAGLGGFRFNLYKAI-TRTSLKRLYAYF
MKKVRC------VSES--EQ--LEA-----CSVSPGGAIILSSSLKWGSRQKYLKLRSRL
N--------IPDNWIDLIN--------------------------DNPSV----------
------------------------------------------------------------
--
>KP272040
------------------------------------------------------------
MCP-EHDDFLGY---GDP--------YHPDMHEFSRSYLKQCTE--HAKAILKKMYGQNV
LDQIDSQITREVASITLER-LATLKASSNFN---------------QSWYMY--------
---------------------KD-------------------------------------
----------------------VK-E-KQYSREKAIVKMSEYAKTG--------------
--------------------------------------RTLALQCFEECMSKIEERG-C-
MHICLFKKQQHGGLREIYVMGAEERIVQSIVESIAKSIG-KFFPSDTLCNPGNKTKIPET
HGMRA------------RVHCKGSV-WTCATSDDARKWNQGHFVTKFALMLCEFTHPKWW
PVIIRGCSMFTNKYMMMNLQYISILDRHRELNVE-----DDFVRDLFFAYH-----GE--
--------RSQRW-IEPGST--FLKTKTGMMQGILHFTSSLLHTIHQEFVR-----SLTF
KIFNLKVHPEMAYSI-----------------VCDMMQGSDDSSMM--ISFPAKD-DIHF
SKCK-------MAAALCFRIKKLLGVFLAIYPS-EKSTSNTDFVMEYNSEFYFHSQHIRP
TIRWIAACCSLPEVETLVSRQEEATNLMTAVTEGGGSFSLAHCIQHAQCTLHYILIGMGL
S---SLFKE-YSKAIIKWKDPGLGFFLLDNPYCSGLGGFRFNLFKAI-TRTELKNLYSFF
MKKIRS------DDDD--EG--FAS----RCGVSPGGAIVLSSALKWGSKQKFIKLRDRL
N--------IPENWLEMIN--------------------------NNPSVLYRAPR----
------------------------------------------------------------
--
>KP771821
------------------------------------------------------------
--P-DTDEFLGA---GDP--------ETPQMHEFSRSYLKKVCD--HGKLLLARAYGQNF
RDQIDSSIMREINSITLER-LATLKATSNFG---------------ESWYVY--------
---------------------KD-------------------------------------
----------------------VK-D-KSYSRDRLLVKMAAFAREG--------------
--------------------------------------KALAIEKFEDCMSEIEARG-A-
MHICLFKKQQHGGLREIYVLGAEERIVQSIVEAIARSIG-RFFHSDTLCNPTNKMRIPES
HGRRA------------KSHCKGPV-WTTATSDDARKWNQGHFVTKFAMMLCEFTHPRWH
PIIIRGCSMFTNKFMMMNLQFISILDGRKELPIE-----DEFVQDLFEGYH-----GN--
--------KVLPW-VKPGCT--YLQTTTGMMQGILHYTSSLLHTLHQEFIR-----TLSF
RIFDMKVKEDMSTRV-----------------VVDMMQGSDDSAML--CSFPCSD-EHLL
SKCK-------VAATICFRVKKLLGIYLAIYPS-EKSTQNTDFVLEYNSEFFFHSQHIRP
TVRWVAASCSLPEVETLVARQEEASNLMTSISEGGGTFSLSAMIQQSQCTLHYMLMGMGV
S---DLFSE-YKKAILRWKDPGLGFFLLDNPFCAGLGGFRHNLYNAV-TRTNLGKVYAYY
LRKVVG------KSPD--DE----FNDEERCSVSAGGAIVLSSSLKWGSRKKFQQLRDRL
D--------IPDDWIDQIN--------------------------ENPEVLYRAPR----
------------------------------------------------------------
--
>KP966616
------------------------------------------------------------
-------EFLGY---GDP--------EEPKMHEFSRSYLKLLCN--HAKSKLKKQYGRGV
MTQIENSIIREISSITLER-LATLKATSNFN---------------SSWYVY--------
---------------------KD-------------------------------------
----------------------VK-D-KNYTRDKLLVKMTQFAQRG--------------
--------------------------------------KTLAIEMFDECMNRIEEKG-C-
MEICLFKKQQHGGLREIYVMGADERIVQSIIEAIARAIG-RFFDSDTLCNPSNKTRIPET
HGQRA------------KKRCGKSV-WTCATSDDARKWNQGHFVTKFALMLCEFTPQEWW
PLIIRGCSMFTNKFMMMNLDFLRIMDGHKELKIE-----DEFVSKLFKAYH-----GE--
--------SEEPW-ISQGQT--YLKTSTGMMQGILHFTSSLLHSLHQEFIR-----TTSM
QLFTLKMGSDASSKV-----------------VCDMMQGSDDSSMI--ISFPADS-EKIK
MRYK-------LVAAMCFRIKKSLGIYAGIYPS-EKSTSNTDFVMEYNSEFFFHSQHVRP
TIRWIAASCSLPEVETLVARQEEAANLLTAITEGGGSFSLAAMVQQCQCSIHYMLMGLGV
S---SLFSE-FAKAISKWLDPGLGFFLFDNPYSAGLSGFKYNLYRAI-MNSSLKSVYSFF
MKRVKG------SSEN--SD----SIISESCSVSPGGAIVMSSTLRWRSVEKFKRLRNRS
S--------IPEDWKELIN--------------------------QIPEVLYRAPQTGH-
E-----------------------------------------------------------
--
>KP966619
------------------------------------------------------------
--P-ATDEFLGE---GDP--------EDPKMHEFSRSYLKKVCE--HGKLLLSRVYGQSY
RDQIESSIMREINSITLER-LATLKATSNFG---------------ESWYTY--------
---------------------KD-------------------------------------
----------------------VK-D-KSYSRDRLLVKMANFAREG--------------
--------------------------------------KTLAIEKFEDCMTEIEMRG-A-
MHICLFKKQQHGGLREIYVLGAEERIVQAIVEAIARSIG-RFFHSDTLCNPANKMRIPES
HGRRA------------RTHCKGPV-WTTATSDDARKWNQGHFVTKFAMMLCEFTHPRWH
PIIIRGCSMFTNKYMMMNLQYLSILDGRRELEIE-----DEFVRDLFEGYH-----GN--
--------KVLPW-INPGCT--YLKTTTGMMQGILHYTSSLLHTLHQEFIR-----TLSF
RIFDMKVKGDMSSKI-----------------VVDMMQGSDDSAML--CSFPSSD-DVLL
SRCK-------VAATMCFRVKKLLGLFLAIYPS-EKSTQNTDFVLEYNSEFFFHSQHIRP
TIRWVAASCSLPEVETLVARQEEASNLMTSISEGGGTFSLSAMIQQCQCTLHYLLMGMGV
S---ELFGE-YKKAIQKWRDPGLGFFLLDNPFCAGLGGFRHNLYNAV-TRTNLGKVYAFY
LRKVVQ------RNDD--EE----FNDEERCSVSAGGAIVLSSSLKWGSRKKFLQLRDRL
E--------IPADWIDQIN--------------------------ENPEVLYRAPK----
------------------------------------------------------------
--
>KR003786
------------------------------------------------------------
---------------QKP-----------RPHCFDLDLLIDCGR--NLNHRINESY-PEF
NYNFMKELHNFMFLRSVEEEFSTLKASSNFN---------------EELYDR--------
---------------------KK-------------------------------------
----------------------VS---SKYQRGKVIEKLALE-GEG--------------
--------------------------------------ATSIAELFEKKYLNALKSR-G-
LNIDIFRKPQHGGDREIYVLGFQERVVQRLIEQISRIIC-RFIPEETMTHPGNKTAIPEN
SSREA------------RTKYKMGHL-TLNSSADASKWSQNNSSFKMMICLLIICPPYLH
KTIIRCLRLWEFKRILINPQILELFDKYRNLKLY-----DKTLQCMFDGYK-----GL--
--------KTFRW-IRAGRP--YIEVTTGMMQGILHYTSSLYHSAIISRVK-----EVVQ
QSSHAIQEILKYP--------------KPFKLIMCHLQSSDDSYFS--VSAPLTG-DASI
ATK------SRVLATAILQFKVNYSSHCGVVNS-IKTVLNSNHVFEFNSNFEFGFNHYKP
DIKAIFSGFLVSEQELLLTRQEELSVLLTSYLENGGTNYVANGLQLGQSYLHYHLMGLTT
T---KYFRT-YEVLQTILPDPSIGFFVMDNPMCPGLLGFKYGLWNLV-KSSNLGKLYKHK
LRPITL------TDAK------LEENVKLSIELSAHGSLSASYKLIHGNRRKWLSLLERM
N--------VDQEWREKIQ--------------------------MNPEILFRRALNPE-
EVRVKI------------------------------------------------------
--
>KR106177
------------------------------------------------------------
--P-VTDEFLGA---GDP--------ESPNMHEFSRSYLKKVCD--HGKLLLSRVYGQSF
RDQIESSIMREINSITLER-LATLKATSNFG---------------ESWYTF--------
---------------------KE-------------------------------------
----------------------VK-D-KSYSRDRLLVKMANFAKEG--------------
--------------------------------------KTLAIEKFEDCMTEIEMRG-A-
MHICLFKKQQHGGLREIYVLGAEERIVQAVVEAIARSIG-RFFHSDTLCNPANKMRIPES
HGRRA------------RTYCKGPV-WTTATSDDARKWNQGHFVTKFAMMLCEFTHPRWH
PIIIRGCSMFTNKYMMMNLQYLSILDGRRELDIE-----DDFVRDLFEGYH-----GN--
--------KELPW-IRPGCT--YLRTTTGMMQGILHYTSSLLHTLHQEFIR-----TLSF
RIFDMKVKGDMSSRI-----------------VVDMMQGSDDSAML--CSFPSSD-DVLL
SRCK-------VAATMCFRVKKLLGLYLAIYPS-EKSTQNTDFVLEYNSEFFFHSQHIRP
TIRWVAASCSLPEVETLVARQEEASNLMTSISEGGGTFSLSAMIQQCQCTLHYLLMGMGM
S---ELFNE-YKKAIQKWRDPGLGFFLLDNPFCAGLGGFRHNLYNAV-TRTNLGKVYAFY
LRKVVQ------RSDD--EE----FNDEERCSVSAGGAIVLSSSLKWGSRKKFLQLRNRL
E--------IPSDWIEQIN--------------------------ENPEVLYRAPK----
------------------------------------------------------------
--
>KR363190
------------------------------------------------------------
-----------W---GDP--------KEPHMHEFSRSYLKEAIE--HAKQFLERIYGRNV
MDQIEQDIIREIGSITLER-LATLKATSNFN---------------EDWYVY--------
---------------------KD-------------------------------------
----------------------VR-D-KSYTRDKLIVKMSEFAAEG--------------
--------------------------------------KSLAIEKFEACMSRIEERG-S-
MHICLFKKQQHGGLREIYVMGAEERIVQSIVEAIARSVG-RFFSSDTLCNPSNKMKIPES
HGLRA------------RRHCKGPV-WTTATSDDARKWNQGHFVTKFALMLCEFTSPKWW
PIIVRGCSMFTNKHMMMNLDFLRILDSHRELHVE-----DEFVQTLFEAYH-----GN--
--------QYVPW-IHPGCT--YLRTTTGMMQGILHYTSSLLHTIHQEFVR-----SLTF
KIFNMKVNADMSKQI-----------------VCDMMQGSDDSSML--LSFPCSS-DDIL
TKCK-------VTAAICFRVKKLLGIYLAICPS-ATSTSCTDFVMEYNSEFFFHSQHVRP
TIRWIAASCSLPEVETLVARQEEAANLMTAVSEGGGSFSLAACVQQSQCTLHYMLMGMGT
S---MLFQE-YKKAIRKWKDPGLGFFLLDNPVAAGLAGFRYNLFKAI-TTTNLQKIYAFF
MKKVKG------TTAY--HE--QEGVIPETCSVSPGGALILSSSLKWRSRWSFQKLRSRL
N--------IPDDWVDQIN--------------------------NTPQVLYRAPRSGL-
E-----------------------------------------------------------
--
>KT328593
------------------------------------------------------------
-KP-DDPTFLGW---GDT--------SSPKKHEFSRSFLRAACS--SLEKEITQRHGRSW
KQNLEERVLKEIGSKNILD-LASMKATSNFS---------------KEWEIF--------
---------------------SE-------------------------------------
----------------------VQ-T-KEYHRSKLLEKMAGLIERG--------------
--------------------------------------FMWYIDAVGQAWKAVLEDG-C-
MRICLFKKNQHGGLREIYVMDVNARLVQFGVETMARCVC-ELSPHETVANPRLKSSIIEN
HGLKS------------ARSLGPGS-ININSSNDAKKWNQGHYTTKLALVLCWFMPSKFH
KFIWSAISMFRRKKMMIDLRFLTHLSSKSDSKSS-----DAFREAMTNAFH-----GN--
--------SEASW-MEKGKT--YIQTETGMMQGILHFTSSLLHSCVQSFYK-----TY--
--FVSKLKEGYMGES-I-------------NGVVDVVEGSDDSAIM--ISIRPKS-DMDE
VRSR-------FFVANLLHSVKYLNPLFGIYSS-EKSTVNTVYCVEYNSEFHFHKHLVRP
TIRWVAASHQISETEALASRQEDYSNLLTQCLEGGASFSLTYLIQCAQMLHHYMLLGLCL
H---PLFGT-FMGMILSDPDPALGFFLMDNPAFAGGAGFRFNLWRAC-KTTDLGRKYAYY
FNEIQN------KTKG--EE------DYRALDATTGGTLSHSVMIYWGDRKKYQSLLERM
G--------LPSDWVEQID--------------------------ENPGILYRRAQT---
------------------------------------------------------------
--
>KT693187
------------------------------------------------------------
---------------AKP-----------LPHCFDIDLLLDSSE--KLRRRIKLSY-PDF
ESEFEKQIGKFLFRTSVEEEFSTLKASSNFG---------------PSLYDR--------
---------------------KS-------------------------------------
----------------------IN---EKYSRSKVIEKLAKT-KQD--------------
--------------------------------------AVSISELFDIQIVKCLKVR-G-
LNIDIFRKPQHGGDREIYVLGFEERVVQRVIEQIARILC-GFIPEETMTHPQNKTSIPEN
AFKEA------------RSLFRNNHI-TLNSSADASKWSQNNCSFKLLLPLLKLTPRYMH
KTIIRCLRLWESKRILINPFILELFDKHKELKFY-----DKTVQNMYDGYK-----GK--
--------ATFRW-VKPGLP--YIELTTGMMQGILHYSSSLYHSAIIGRAK-----EVVE
NNSKQLVKTFGFK--------------RPFKIVMCHLQSSDDSFFS--VSCPLNG-TAEV
ARR------SRLLAASILSFKVNLSTFMGVVNSEVKSALATNHVFEFNSNFEFGFNHYKP
DIKAVYSGFLVSEQELILSRQEELSVLLTTYIENGGTNYVANGLQVGQSYLHYQLIGMTT
T---KYFRS-FQVLNTILPDPSLGFFLMDNSLCPGLLGFNYNMWNLV-KTSNLGKLFKHR
LKPIEN------KNES------LDQTIKLSIELSAHGSLSSTHKIVHGNRTKWLKLLERI
G--------AREDWREDIE--------------------------KNPSLMFRRALTPL-
EVDTKI------------------------------------------------------
--
>KU230449
------------------------------------------------------------
------------------------------------------------------------
----------------LEE-LGTLKASATYD---------------QTMYKY--------
---------------------DA-------------------------------------
-------------------------K-KTYRRKKVVEFTAKKAQD---------------
--------------------------------------FTHVHEIVKESLEAIEENG-C-
LHIDLFKKAQHGGLREIYVLGPNERVVQLCLELIARAIC-RRFPSETMMTPANKFKLPQQ
HNKNA------------RKNCGNNF-TTTSTSDDASKWNQGHYVSKFAMMLCRFTDPILH
PFIMRACALFTKKVIKIDDQLLKAFVKHDEDIFS-----SPHVRKMHAAFK-----GAL-
------GDAEYSH-VEPGMT--FLKTSTGMLQGILHYSSSLLHTILQELMK-----DVIE
GRLK-RHLTLLKKSS-L-------------KPYVTVMQSSDDSSIM--ISFPIDK-DRPE
LTCQG----Y-ILAWESFQMKKDLGLLLGIYPS-EKCTTNTPWVTEFNSEFFFMSDLIRP
LFRWVAAVNTLSEHETLAGRQEEMSSNLSNVLGGGGTTSLTASCQLAQMMLHYQILGSGV
S---QIFSR-YVSVLQQ--DPSVGFFLLDHPFMAGLCGFKFNLFKAV-KCTKLGDKYRRV
LVTQEE------VSSD--RK--AAGLTGKTMVTTKAGSIVDSTIVSMSTRRRWQKLVSGM
E--------FPADWREQIK--------------------------ENQEVLYEKARTPE-
ELKLKLAAFMHSPGVVSSLGHSGAV-----------------------------------
--
>KU255114
------------------------------------------------------------
-----------W---ADP--------TEPRMHEFSRSYLKESIE--HAKQFLERIYGRNV
MDQIEQDIVRELSSITLER-LATLKATSNFN---------------EDWYIY--------
---------------------KD-------------------------------------
----------------------VR-D-KNYTRDKLIVKMSEYAAEG--------------
--------------------------------------KSLAIEKFEACMSNIESRG-S-
MHICLFKKQQHGGLREIYVMGAEERIVQSVVEAIARSIG-RFFSSDTLCNPSNKMKIPES
HGLRA------------RRHCKGPV-WTTATSDDARKWNQGHFVTKFALMLCEFTSPKWW
PIIVRGCSMFTNKHMMMNLDFLRILDSHRELHVE-----DEFVQTLFEAYH-----GN--
--------QVVPW-LLPGCT--FLKTSTGMMQGILHYTSSLLHTIHQEFIR-----SLTF
KIFNMKVNPDMSKQI-----------------VCDMMQGSDDSSML--ISFPCSS-DEIL
TKCK-------VTAAICFRVKKLLGVYLAIYPS-EKSTACTDFVMEYNSEFFFHSQHVRP
TIRWIAASCSLPEVETLVARQEEAANLMTAVSEGGGSFSLAACVQQSQCTLHYMLMGMGT
S---MLFSE-YKKAIRKWKDPGLGFFLIDNPIAAGLAGFRYNLFKAI-TTTNLQKIYAFF
MKKVKG------TTAY--HE--QEGVIPETCSVSPGGALILSSSLKWGSRKKFQKLRSRL
N--------IPEDWIDQIN--------------------------NMPQVLYRAPRTGL-
E-----------------------------------------------------------
--
>KU933936
------------------------------------------------------------
---------------SDPP------LNDIRTHEYSVSFQKYVCA--ISNIMLKTMWGESI
HHTIHMDILNAFSSLTLDS-VSTLKASSAFD---------------ETWYDT--------
---------------------DG-------------------------------------
-------------------------S-VPYHRKKVVENFRKFISAN--------------
--------------------------------------NTHVHHVLRECLETIETRG-C-
MHIDIFKKNQHGGLREIYVLGPEERVVQLALETIARQVC-KRFKSETLTNPDQKTRIPES
HGRRAK-------AAQRSHDITVNI-ETVGTSDDLKTFNQTQHTTKLALTLIKFTDRSLH
PFIIRACSLFMRKRIKMDDDLLQIIVKNSDLKTD-----DPTLESLYNAYR-----GNT-
-------SPCPRW-AEEGKS--YIKTETGMLQGILHLLSSLHHTTLQVFYR-----FYAY
HEL-SKIHDGKAGKV-----------------LVDIMQSSDDSAVL--ISYPWPD-DDKG
KRSR-------VMAAILLLLKKELGIFVGLYPS-VKCTTNTLFFVEFNSEFFFHNDHIRP
TIKWVIACDQVSEQEALVARQEEMASSLTGILEGGGSISLCHLCQMGQSILHYHLLGASV
S---FLFGR-YMNEAKKFKDPSLGFFLLDHPFGAGIAGFKYNLWNQV-KHGSLGAIYKLF
LTQIKE------STPP---E--VKEKAYRSLETTTCGALASSVTVRWGNRKKWQALLDRL
D--------VPSDWEAKQD--------------------------ANPECCYRRPRTG--
------------------------------------------------------------
--
>KX272883
------------------------------------------------------------
-------------------------------------------------------FGRSW
QETLEVEILRKLVKTTHHESLATMKASANFF--------------LEDAKIM-----AEL
---------------------EDLE--------------EKN------------------
-------------------FGKLN-D-SQAATARILLDMMRTGNFETDDLRWAELHNLIY
MSDIHKTGLGKGKFKRIAKSCKCHEAVINELRADSE-SVPLLIGDYPSIFRSVMESMGG-
VCCYLFKKNQHGGLREIYVLTFKSRLLQLLPEVAARVIC-GMCPEEVLTHPDKKISGYEN
HQTNV--------MSSVGQGTSTQY-IHRTSSEDKSKWSQGMNVSAFNFMFARLLSSKWS
NAISRVMHAFRNKKVMVPEGVMSIFEQRI--PLS-----DPTYMTLMEDYN-----NT--
--------MARKH-FENQRGRMFLLTPTGMWQGILHYCSSLLHVLQTLHYK-----HLCK
MIFQRRTQEYKNAND-----------EGLGLFLIDTVVSSDDSATY--ASIVLPQGFTQK
TLVEADK-VLDQLMKL----EVTHSRFFMMIES-PKSCISSKTVGEFNSIFSCSRTYISP
TIKKVLAAATIPENEDLESRQIVISNMLKDILEEGGSHFQIHVTELMISFLHYTALGLGT
S---RLFQP-WADLIIEHPDTHLGFMVVDLMDISGTFGFDFKKYMSL-RLTE--------
--------VPLMASM------------PAALKAGIEGSFNSGVVLTQGDRTRWKNFVKR-
------------------------------------------------------------
------------------------------------------------------------
--
>KX611382
------------------------------------------------------------
----ASDVFLGW---DDP--------MTPEMHEFSVSYLKEICN--HGKVLLKKVYGQNV
LEQIDDQILKEMGHLTLER-LATLKATSRFD---------------ENWYVY--------
---------------------KD-------------------------------------
----------------------VK-D-KNYTRDKLIVKMSEFASTG--------------
--------------------------------------KTHALQMFDECMQKVENRG-A-
MHICLFKKQQHGGTREIYVMAPEERIVQSVVEGIAKSIG-KFFASDTLCNPANKSKIPET
HAIRA------------KRHCKESV-WTCATSDDARKWNQGHFVTKFALMLCEFTHPKWW
PVIIRGCSMFTRKFMLMNLRFVEILDGHREFSIE-----DEFVTTLYKAYH-----GE--
--------IQVPW-IDKGRT--YIQTTTGMMQGILHFTSSLLHTLHQEYIR-----SLTF
KIFSMKVQPDMGSQI-----------------VCDMMQGSDDSSML--VSFPASE-PRLL
ARCK-------VAAAICFRVKKLLGVYVAIYPS-EKSTSNTDFVMEYNSEFFFHSQHVRP
TIRWIAACCSLPEVETLVARQEEASNLMTAVTEGGGSFSLAAMIQQAQCTLHYQLMGMGT
S---DLFKE-FIKAIRRWQDPGLGFFLFDNPYASGLGGFRFNLFKAI-TCTDLQKLYAFF
LKKVKG------SMTP--ED----GEITETCSVSPGGALILSSSLKWGSRKKFQNLRQRL
H--------IPDDWIDQIN--------------------------KNPEILYRAPRT---
------------------------------------------------------------
--
>KX611385
------------------------------------------------------------
-----SDEYLGR---SDP--------ESPRMHEFSRSYLKQCTD--HAKHVLRSCHGPNV
LELIHHQIIRDLGSLTLER-LATLKATSNFD---------------QSWYDY--------
---------------------KD-------------------------------------
----------------------VK-D-KNYTRDKLIVKMSKFADKG--------------
--------------------------------------NSLAIQMFEECMSLIEERG-S-
MHICLFKKQQHGGLREIYVMGAEERIVQCVVESIAKSIG-GFFPSDTLCNPANKSKIPES
HGIRA------------RKHCKGPV-WTTATSDDARKWNQGHFVMKFAMMLCEFTHTMWW
PIIIRGCSMFTRKYMMMNLKYLAVLDGHKDLKVE-----DEFVMTLFKAYH-----GE--
--------IEVPW-IDKGKT--FLKTKTGMMQGILHFTSSLLHTIHQEFVR-----SLTF
KIFNMKVAPDASQNI-----------------VCDMMQGSDDSSMI--ISFPAKD-STSL
ARYK-------TAAALCFRIKKLLGIYLAIYPS-EKSTSNTDFVMEYNSEFYFHSQHVRP
TIRWIAACCSLPEVETLVARQEEASNLMTAVTEGGGSFSLACQVQQAQCTIHYMLMGMGV
S---QLFEH-FKCAILEWLDPGLGFFLLDNPYAAGLGGFRFNLFKAI-KETKLQKLYSFF
LKRVRN------SPCL--EGE-DDALISESCSVSPGGALILSSSLKWGSRQKFMKLRERL
N--------IPDDWVEQIN--------------------------QNPEILYRAP-----
------------------------------------------------------------
--
>KX611388
-----------------------------------------------------------H
LCP-ETDENLGA---GDP--------KNPKMHEFSRSYLKSCIE--HAKQLLKRTHGSSF
MKMIDSQIMKEISSLTLER-LATLKATSCFN---------------ESWYTY--------
---------------------KE-------------------------------------
----------------------VQ-D-KHYSRDKLLVRMSEFANSG--------------
--------------------------------------KTLAIHMFEQCMSLVESRK-A-
MHICLFKKMQHGGLREIYVMGAEERIVQVVIETIARCIG-EFFPSDTLCNPANKTKIPES
HGLRA------------RKHCKGPV-WTCATSDDARKWNQGHFVTKFSLMLCSFTHQKWW
PMIIRGCSMFTNKYMMMNMRYLEILHNHRDLNVD-----DEFANQLYSAYH-----GE--
--------EQVPW-IDAGKT--FLKTKTGMMQGILHFTSSLLHTIHQEYVR-----SLTF
KIMNMKVHPEASYKV-----------------VCDMMQGSDDSSMI--ISFPSTD-IDMM
ARFK-------VAAAICFRVKKGLGVFLGIYKS-EKCTPNTDFVMEYNSEFYFHSQHVRP
TIRWIAACCNLPEVETLVARQEEASNLLTSISEGGGSFSLSAQIQQAQCTLHYMLMGMGV
T---DLFQH-YKAAILRWKDPGLGFFFLDNPYCTGLGGFRFNLYKAI-TRTQLQKLYAYF
LRKVRN-------PGD--DRD-----ELESCSVSPGGALIMSSSLKWGSRQKFFKLRARL
R--------IPMNWVELIN--------------------------MMPEILYRAP-----
------------------------------------------------------------
--
>KX611397
------------------------------------------------------------
-RP-ESPEFLGY---GDP--------EDPKMHEFSVSYLKEMIE--HAKSLLSKSYGNNF
MDQIDSQIVREISHLTMER-IATLKASSNFD---------------KDWYIY--------
---------------------KD-------------------------------------
----------------------VK-D-KNYTRDKLIVKVAEMVESG--------------
--------------------------------------STLVIQKFNECMRVIEERG-A-
MHICLFKKQQHGGDREIYVMGAEERIVQSVVECISRSIG-KFFASDTLCNPNNKTKIPES
HGLRA------------RRHIKGPV-WTCATSDDAQKWNQGHFVTKFALMLCEFTHARWW
PIIIRGCSMFTRKFMMMNLKFINILDSKRELNLE-----DDFATTLFSAYH-----GE--
--------IQVPW-MDRGRT--YLQTSTGMMQGILHFTSSLLHTIHQEFIR-----SLAF
KIYNMKVGPHAGKRI-----------------ICDMMQGSDDSSMI--ISFPNSG-DEEL
YKNK-------ITAAICFRVKKKLGIYAGIYPS-KKSTSNTDFVMEYNSEFFFHTQHVRP
TIRWVAASCTLPEVETLVARQEEATNLLTAISEGGGSFSLSAVIQQAQCTLHYMLMGMGF
S---SLFRE-YSRAILRWKDPGLGFFLLDNPYCCGLGGFRFNLFRAI-VSTDLEKVYAYF
MSKVRK------GEAA--SG----GELPESCSVSPGGAIVMSSALRWGSKQKFDRLRSRL
N--------IPVDWIEQIN--------------------------EQPEILYRAP-----
------------------------------------------------------------
--
>KX611400
---------------------------------------------------------LEH
LCP-EDDRFLGS---DDP--------EEPKMHEFSRSYLLQCVQ--HGKQLLSRMHGQNF
MDLIDEQITREVSQVTIER-LATLKATSNFN---------------ENWYVY--------
---------------------KD-------------------------------------
----------------------VK-D-KNYTRDKLLVKMSHFASEG--------------
--------------------------------------NSLAIQKFEECMNIIERRG-S-
MHICLFKKQQHGGLREIYVMGAEERIVQSLVETIARSIG-KFFPSDTLCNPANKTKIPES
HGVRA------------RKHCEGSV-WTCSTSDDARKWNQGHFVSKFALMLREFTHPKWW
PIITRGCSMFTSKKMMMNLNFIKILDGHKELKTS-----DEFATTLFRAYH-----GE--
--------IKVPW-LDSGRT--YLKTKTGMMQGILHFTSSLLHTIHQEFIR-----SLTF
KIFNSKVHPEMSYKM-----------------VCDMMQGSDDSSMM--ISFPAQD-EKLI
ARCK-------VAAALSFRIKKMLGVYIGIYPS-EKSTSNTDFVMEYNSEFYFHSQHVRP
TIRWISASCSLPEVETLVARQEEAANLLTAVTEGGGSFSLASCVQHAQCTIHYMLMGMGV
S---ELFYE-YREAVKRWKDPGIGFFLFDNPYATGLGGFRYNLYKAI-TKTNLQKIYAYF
LKRVKG------SESD--SE--IIGVEPETCSVSPGGAIILSSSLKWGSRQKFYKLRDRL
N--------IPYDWVDKIN--------------------------SNPS-----------
------------------------------------------------------------
--
>KX611403
--------------------------------------KEEETEPTVLSKMYKKIIELEH
LCP-DDDKYLGS---GDP--------EDPKMHEFSRSYLKQCTE--HAKQLLSRIHGTNF
MKLIQDQIMREINSLTLER-LATLKATSNFN---------------DSWYEY--------
---------------------KD-------------------------------------
----------------------ISKE-RRYSRDKLIVKMSEFASTG--------------
--------------------------------------STLAIEKFEDCMRTIEDRG-A-
MHICLFKKQQHGGLREIYVMGAEERIVQSIVEAIAKSIG-SFFPSDTLCNPPNKVKIPET
HGIRA------------RKHCKGPV-WTTATSDDAKKWNQGHFVTKFAMMLKEFTDPMWW
PIIVRGCSMFTNKRMMMNVKFLDVLFSSKAMDIQ-----DEFVQTAHKAFH-----GE--
--------INVPW-MEAGKT--YLTTKTGMMQGILHFTSSLLHTIHQEFIR-----SLTP
KIFNQKVAPEMSYKI-----------------VVDMMQGSDDSSMI--ISFPSQD-EMII
GKCK-------VAASISFRMKRKLGILLCIIKS-EKGTTNTDFAMEYNSEFYFHSQHVRP
TIRWVAASCSLPEVETLVARQEEAANLLTSVTEGGGSFSLASCIQQSQCTIHYMLMGMGV
S---ELFYE-YRKAVLRWKDPGLGFFLLDNPYAAGLGGFRYNLYKAI-TCTDLQKIYAYF
MKKVRKNIVETIEEED--EE--SNSDTEDAGSQVSGSSSGSSSTLE--------------
-----------------------------------------------PEA----------
------------------------------------------------------------
--
>KX774630
------------------------------------------------------------
-----E-------------------------FKSNHSLIKFFST--AFRDLLVEKFGKGF
QDKILDDFTHAAARTNFSD-LATLKVSSRDHSKEVDVPVGDE--TTEQVFEKL-------
---------------------KK-------------------------------------
----------------------DFPE-ELMKRPFCMESMTQIIKQFEAD-----------
---------------------------------QGV-QITHISQLGPWCLESLLAKG-H-
FDSDQFDKSQHGGEREIHVLEFKARIVQYFVELIARTIC-SYFPSETTINPDTKDSFVKD
HYSKS------------KEMFGDNF-TTISKSADATTWCQFHHVSHFSAMYQKLLPEGLL
EFVNKALSLWPRKRLSFPLKQASSLSANVKLKTS-----NEVYMKFKEEFE----RGE--
---GM---------FVKARSN-LIEVISGMFQGILHTTSSLYHTMIQEVMK-----QVML
TACKGRL--------------------GMPKVHITVCQGSDDSGCM--ISLPGKP-----
------SSKNLQIAKRLLLWKERVSPYLSVFCNEAKSSIGTHDLIEYNSEWHVRHMIVKP
TFRWVSASQELSVTERFIDRFRMYNNMLSECLSGGASTLECSVIQLFQATMHYSLLGLNT
LGNQDIKIK-YLELLFENPDPLHGFFPLDEDVSCGVTGVXFLLYNLY-KRTSFGTTLRVL
G-----------DSET------SIDYSPEDLPNWMKTKDMSSVRLKFSDMKIFYRILERM
N--LE----PLEDAIKSVE--------------------------SDPTILFSRS-----
------------------------------------------------------------
--
>KX852391
----------------------------------------------------KKIIEMEK
LFTDDIKKTIGKVDVENPK-----KLEELKRHEYSTDMLYFGCL--QASAKLKNNKGQTF
RQQVEESFLRKLSLTNVLNTFGTLKSSSTFDSQNDF------HYEIKETYEL--------
-------------------LTKE----------------KKA-----------IL-----
----------------------KKEN-MKPNRSKVIIEALDYLEKYPDL-----------
----------------------------------W--------NLVPVCLEELMEKN-R-
LDVDLFDKAQHGGIREIFILNFSSRVCQYVLESMSRSLC-ECFPMEMMTHPRNKDILVGT
HNQAS------------QEMFKGKSSLTLSSSDDAEKWNQAHYVGKFGQMLAFFYPKYMW
PFISNTLSLWFVRRIKIDPRLIEIMEKHEDLEVE-----DECFQELYDIYK-----GRR-
--------PTTSW-YTGNKRR-FINIQSGFMQGILHYTSSLFHVISLECTN-----TLSL
AVIKTFLDKMNLREHSF---------------VITFMVSSDDSSMM--LSLPAYS--VKV
AQFMS------LCASMCFDIKTFVGESLGIYLS-VKSTQNTMFCMEFNSIFNFQESRYHA
YIKQVMAVHLLSEKESLIARQEESSNALTSIVENGGSFLLASLCQFSQGLMHYRFLGSSV
L---PIVTNLIADKLLELRDPSVGYFLMDNPLISGITGFKYNMWNLIETDSSMSTFFKFI
LDNALAK-----EATE------SLTSKQLTLHTTSSGLF---------------------
------------------------------------------------------------
------------------------------------------------------------
--
>KX884772
------------------------------------------------------------
------------------------------------------------------------
------------------------------------------------------------
------------------------------------------------------------
------------------------------RRLKVIEAAKDLLESD--------------
--------------------------------------KIYMFEAVKESLDTLYNEG-G-
LYVDLFKKNQHGGLREIYILNIHSRVVQHCIETMSRSIC-QIFPSETMTNPSSKTRLFNA
HKQRVF-----------NRFQGVEV-MTNCTSDDAKKWNQGHYASKFALLLCRLMPKRYH
SLIRSICFLWHKKKIMIDGSLLRIFKKNPDLELN-----DKIIDEIGKIYM-----NR--
-------KQGTRW-MEVGSR--YIQTRTGMMQGILHYTSSLLHTAHNEFLK-----RHFS
NFIQNFLEENNEKLD-LTLNRDPTNPYRYMRPVITVMQSSDDSSVI--ISLPCIN-RERR
LEMS-------YLTAFCFKFKAKSGRLSGIYPS-EKSTLNTPGIMEFNSNWLFMNNRHNP
YLKHVLSSVRVSGQSTLVGRQQELYNGVTEVIENGGSMMLAFICQYAIGLLHYQTMGLSV
S---HLFDHHYKGKLLKLKLPSLGYFLMDNIHLSGISGWDFLHWNLC-KKTLVGD-YLFL
LFEANK------RTEKL-ETD-DENYKALIMDNCTAGLFSAVTNLRIGSNYKLQRLRESF
N--------IPIDWLALLN--------------------------ENPLPIVSTPKNVE-
DRNLAIAAHLNSPNMQASFNDLDCTSSISAAAGYHLKFACYVVDSSVQIDSLTSQTREAI
LD
>KX884796
------------------------------------------------------------
------KERIGKV--NKE-------FGSETAHEYNIDLIKYSCD--HALEKKLFS-----
KEQAGKELMALISTTNVEDILMTFKASSNFD---------------ESFTIFSVYSAAEI
EKRRARAKNGDKDTPENYM-----------------------------------------
----------------------KS---SYYKRSKVIEKSIKYVEGN--------------
--------------------------------------RVKLIDILPLCFQEIMSNG-H-
LRICVFKKQQHGGLREIFVLNFAERVVQYVIEQAGRLLC-SYYPGETMTHPDSKKKIPEQ
HASQS------------KRVNKHGITITTFSSSDASKWSQNHYSHKFAIMFVRLFPKEWH
GFLWNSLSLWRNKRIKISDALLNHFSKGMGLKFY-----DEKIQDLYEGFK-----GI--
--------KKSKW-IKPDHS--YIEVETGMMQGILHYTSSAFHTLMNSLVE-----KEVR
RYC----KTIKIP----------------FNCIISTMQSSDDSGMI--LTL--NN-KELP
RNKSTYT-LMLKLMYTLHEFKNVLNSEVSIINS-IKSVIHCSRVFEFNSKFYFANFHYEP
EIKLLFAAQIISERESLLERQEELSTLLSTFVETGGSFYSAFFVQFGQLISCYRALGSSV
S---VKFQI-LFTCLLMMPEPSIGFFLMDNPIGPGLSGFVYNVWKNS-RETRVSAAYRMH
LDKVLS------RKEN------SKLETTNL------GLLVRQSFLQFGARYKLEQLKRRI
N--------CPVDW----------------------------------------------
------------------------------------------------------------
--
>KX884799
------------------------------------------------------------
----------------KP-------LFSGTRHEYNITIMKSATD--FCINNRLINN-RDY
LREVELQMADFLCNSNIEDSMTTLKASSRFG---------------PRYYNR--------
---------------------DE-------------------------------------
----------------------VN---SDYSRIKVIEAIQPYIKDD--------------
--------------------------------------KVFLIDVIEEVYPEVFTQD-C-
LHIDIFQKNQHGGLREIFVLSITNRILQYFIETVSRILC-GSFEGETMTHPINKKIIPEN
HQKKT------------ALQFKSGFI-TLCTSADASKWSQNQYSHKFAIMLYRFLPRYMH
NFINRILRLWQNKKILINPLLLKMFDTNPRCLFY-----DDIIQTMYNGYH-----GH--
--------ENVPW-ISSRSP--YIRVKSGMMQGILHYTSSLFHSVINEYVQ-----ALMM
KRYVAMVEVMSKKYMKI----------SRVKPVISMMQSSDDSCMI--YSVSVND--LKD
LHY------QQMIAATMQMFKIFLGEEVAIINS-SKSSVNTKFLFEFNSNFEFGSSHYKP
DIKHVFSANLISEEELLAARQEELSTLLTIYLESGGYTYIANFLQIGQALLNYRLLGSST
T---NLFDT-YVLLIRFLPDPASGFFLMDNPLCPGICGFKYNLWSIC-QEKNMSYLYKYY
LNEIVR------THEN------NES--KKVIEATQSGTFMQTTKLSYGNREKWMRLAYRM
N--------LPEDWKQYFE--------------------------TKPNVLYRKGLTTE-
E-----------------------------------------------------------
--
>KX884809
------------------------------------------------------------
----------------------------ETYHEWNIDALKAFCSIVKADKEGLYVG-KTL
PEALSIELSKKLTNVKVEDVFMTLKASSNFG---------------KEWFIY-----AEY
AKERQQGVSEDKSASQNFEPQRN-------------------------------------
----------------------KK---HFYYRSKVLEKSLLFTGDD--------------
--------------------------------------KTTLLDILPSCFNEVKSNG-F-
MRICIFKKQQHGGLREIYVLNFAERVVQYVIELAGRTIC-NIFPGETMTHPETKKTMLSE
HHAKV------------RSIRQGREVSTSYTSADASKWSQNQYCFKLASVLILMFPDKWH
KFFLHSLELWKRKKIKINDELLYMFEKNPSNMFW-----DETIKRLHLEYQ-----GLS-
-------EEETKW-MQKGES--CVTVSTGMMQGILHYLSSAFHSIVNHGIS-----IAIK
QYIELRHRFIKV--------------------VCTTVQSSDDSGMM--LSFCYDS-DRIS
RKR------VAEIMAVMHQYKVVVSEELAIKNS-EKTTMHTPRVFEFNSCFYFGEQQFEA
DLKLVYASLNLSEQESLIERQEESYTLISSYIAAGGSFYSAKYAQIGQGMFFYRTLGSTV
S---RSFYP-YSVALLKLPDPSLGFFLLDSELCCGVPGFSFNHWNCA-VKTSLGGCYQQQ
LKALLN------YKAS------PETVTGDLEQVTPSGAVLRRIRMSWGKGKKLQRLKEKM
E--------LDSDWVDT-------------------------------------------
------------------------------------------------------------
--
>KX960112
------------------------------------------------------------
-------------------------SLDTQIHVSNRIMIKVFVN--IFKSILKEILGKDY
ELIIKKEIIRSLAQCSFED-LATLKVSSRSYNDSIIIPNLDDSMTNKMMKDLY-------
---------------------EK-------------------------------------
----------------------SNPL-EKVKRPRVMESISLLVEECEEA-----------
---------------------------------ENR-KIKHPVELIPYCLKEIEKRG-F-
WDSDIFPKSQHGGDREIHVLEVKMRVLQYFVESMSKTLC-RLIPSDTLTHPYEKETFVKK
HYQES------------AQKLGKQF-FTMGKSADATKWCQRNDSSKFAAVISPFLPDEFK
PFFVHVMSLWKCKRISFPIQFAANFQANRKTK-S-----NHIYTRMKKEFF----NGD--
---GI---------FSQAQSN-KMFIKSGMMQGILHYTSSFTHAMIQEVMK-----KLQT
DYLKRR----------------------GILCNITVVQGSDDSGQL--LSLMGTP-----
------SHNRIRLATTLLHWKENVSKYFSIYTSRAKSSIGCLDLIEYNSEWMVRSNVAKP
TFRWVSACLETSVTERFIDRIRMNYNVSSQVLEGGGKVLEVALIQLCQAWMHYLLIGLHT
S---KLSLK-AASDILDQQDPALGFYPLDSDFCAGITGVEFQIYRLF-MSTDYGRGLTYA
N-----------IHEP------DIKYEEEEIPDQSVSKSLRSVKISFSNMKLWHDQVRRM
G--IP----ELEQLVSEVE--------------------------ENPYLIYAR------
------------------------------------------------------------
--
>LC063770
------------------------------------------------------------
--------FLGK---QDP--------VKPAMHEYSVSYLKRCCA--HAKNLLKRLYGQDF
MRDIDNDILSRFCHLTLES-MATLKATSNFD---------------SSWYVH--------
---------------------SE-------------------------------------
----------------------NK-G-RTYSRSKVITKVAPLTRAG--------------
--------------------------------------KRLVIEAFQESMNMIETNG-C-
MHVCLFKKNQHGGLREIYVMGFEERIVQLCVETIARSIC-KLFPSETLNNPKNKTRIPET
HGSRA------------RKHCGSAI-WTSGTSDDARKWNQGHYVVKFAQLLCSFTQPKWW
PIIIRGCSMFTKKRMMLDPKFMDILDRHTELNLE-----DEFATTLFKAYH-----GE--
--------VTVPW-FRKGCS--YLETETGMMQGILHNTSSLLHTVHQEFVR-----TLTF
KMFRSRIGQDFSSKV-----------------VCDVMQGSDDSAMI--ISFPSED-PEIL
ARAK-------VVSATCFRIKRLLGVFLAIYPS-EKSTTNTDFLLEYNSEFFFHLQHIRP
TVRWVAASMSIPEVETLIARQEESYNLLASTVEGGASFSLAACVQQCQATLHYRLFGMGV
S---SLFEH-YAKHIIRWRDPGLGFFLLDNPYIAGLGGVRYNLFKAV-TRTELGCRYSWF
LKGLRGS-----QALS--DE--QNALVTESCTVSPGGAIVQTSVIRWGNRKKYERLLQSM
D--------LPTEWEDIIN--------------------------KNPIILYRAPQSG--
------------------------------------------------------------
--
>LC153711
-------------------------------------------------------LEYED
LHP-GRYDFLGL---GDPD------WSDIKFHEYSISLIKFMSE--LGVVTLRQRWGDNI
LSVMWTDFLEGLASLDLEK-IATLKASSNFG---------------PEWYEK--------
---------------------RH-------------------------------------
-------------------------DGEKYHRTKVLQRVAEYVDKG--------------
--------------------------------------KTYVFEILKDCLETVENRG-H-
MHVCLFKKPQHGGLREIYVLGFEERVVQLVIESLARQVC-KRFKSETMMNPKNKLNIPEN
HGLMS------------TKICGSQS-QTVCASADAQKWNQGHHVTKFALMLCTFYPESLH
PFIMRACSLFMRKRIMIDQSLLDLIDSNLNLQSS-----DEYLMKIHSVYH-----GR--
--------DTTRW-MEKGGG--YIQTETGMMQGILHYTSSLFHTIYQEWLK-----SFFT
SLIRSRVERVPRTRT-----------------HVDVLQSSDDSGVM--ISFPAED-PATV
ERYR-------FFAATCFIFKGIFGRLLGIYSS-VKTTNNTLYLLEFNSEFFFHMNHNRP
LFRWIAACDVISEQESLAARQEEMYNNLTAVVEGGGSFSLAGFCQFGQSLLHYNLLGMTI
S---SVFLD-FLFLARRLWDPSLGLFLLDSPYAAGLAGFKYNLWVVV-CNSPLGKKYRLC
LERISA------DSEE---E---VRAGKKTLDTTQSGTLLQAITIRFGDWKKWKRLVESL
N--------LPSDWLERLD--------------------------QD-------------
------------------------------------------------------------
--
>LC466008
---------------YE--------RLVDSFYYGYVISKIKQHNVKTYYGICKKLLR---
----EEFKFLAM---KKEGKKVIDKLEKPEAHRRDRSMLKYFLV--VYNKILSKRMGPEF
KKVLRKQVVGSIARTSFSE-LSTLKVSDRDHSDVDIIPEEFEGLSYKKGRDKL-------
---------------------RE-------------------------------------
----------------------LKKE-EFQKRPKMIQEMNKLSEKFKKD-----------
---------------------------------HGR-YPNHYVEMVPDALDRLEKKG-H-
FICGLHPKDQHVTIREFHILEEDARIVQFTIEKLGKTVC-ENSEGETITHPKKKDKFVQE
HYKEA------------LMNF-EDF-ITMGKSSDASTWCQNHFVSSFCAFLLSVHDPVFH
NFIIRVLKLWTNKRVSLPMELITSFLINKKTPSN-----DDFYKKLKQKMS----DGE--
---AP---------FVKKNSN-EVEIHSGMFQGLLHYISSAYHGMAQEVSE-----NLEK
ELSRKLF---------------------NMPMVVKKVWGSDDSGSLNSVSITENN-----
------KYEVSRNLWRIMHLKEKICEWIGIVNSD-KSAMATVDNIEYNSEFYVRQKPIKP
TFRWASACMETVLVESFITRYRIFSNTLTQTLEGGASTLECSLIQLAQAWFHYNLCGNNS
T---PLFEK-ATNLWLKHPAPALGFFPLDPDLSCGMTGFDFSVYLLC-KNSGAGS-----
------------------------------------------------------------
N--LI----SMEEII------------------------------QTPQMDY--------
------------------------------------------------------------
--
>LC618931
------------------------------FYLGYLKNKEESPEQNASIKMYSKILEYEL
KHS-KRYEYLGL---LDPP------PEDCRYHEYSPSLIKLLCK--NGIHILRQKLGESW
REIIHKEIIHEISKLDLER-LATLKASSQFC---------------EEWYTL--------
---------------------QK-------------------------------------
-------------------------D-KTYHRCKVIERVSEYVTDQ--------------
--------------------------------------TSHVFQILEKCLEKIEDRG-C-
MHICLFKKPQHGGLREIYVLGFEERVVQLVVETISRTIC-RHFPSETLTNPKSKLSIPEL
HGRYA------------SKICGSRH-QTIGTSDDARTWNQGHHVSKFPLMLIQFTKDELH
PFLFRAGSLFMRKRIMLDQRLLSILELNSNLETN-----DPTLKLLHDVYH-----GN--
--------VAVDW-MPKKGG--YIQTETGMMQGILHYTSSLFHTILQVWMK-----KTMA
RAVRQVMGENTTRQV-----------------HVDVLQSSDDSGML--VSFPSDN-VDIT
MRCR-------HRIAVMFEFKKILGKLIGIYSS-VKSTSNTPFVLEFNSEFFFHTNHNRP
VFRWIAAVDTISEQESLAARQEEMSNNLTSVLEGGGSFSLVTFCQYSQMFLHYVLLGLTV
S---PVFRE-FICIAREYMDPALGFFIMDPPFSPGLNGFKYNLWTAC-RKGSLGIKYKYF
MTILES------VTSP---E--EMKSSWKCLDTTTSGTFVQSVLIRWGD-----------
------------------------------------------------------------
------------------------------------------------------------
--
>MF062125
---------------------LTFKEAINLSYAGYIMTKVKQPQSNQASKMIEKILEYEI
KYL-----------EVKPEEISINKIFSPKPHCFDYEFVRVFCE--MSKELLKQSYGNQL
DKIIEDKVAANLSSINFES-ISTLKASAKLN--------------INGKFSE--------
---------------------EN-------------------------------------
----------------------LK-Q-LKSSRPRVLTNIMHLIETH--------------
-------------------------------------EPVHYIDLIEPCIALIIEND-S-
FNVELFPKDQHNGLREIYVVDIHVRIVQLFLETISRSLC-SMFQSETLNHPKNSTGMIPK
VLKLSLEKNENP--------------FCLMKSGDASKWSQSQIVTKFYIVLKCFLPIQYH
KIIKDSLSLWFDKKIFLPPALIESF-MNTNFQTT-----NEILNNLRE--------GEYK
M-------------IKEKDDM-FMRVNSGFMQGILHHSSSLFHTIVQEGFR-----QFQF
KFLHESFVLTKHELS-LK------------NLYISILQGSDDSSMS--IMGDAKL-----
------FKQNKGLFLSLMHLKDSMSYKFGIIPSSEKTATCVPFIIEYNSQWLALGKSIQP
TIKFAMVSCQLPAAQSIIQRQEFYYNLLKDCLEKGCSTRTCFMIKLSQLSSHYNLLGCNN
T---SSFNS-TSTLLQDCLNPSLGFFILEPAIATAVFGFDFSFYCHT-----QGSLIKFL
PDSLSS------PHES---------------NLPSGNTLRVNAHVSKSS-----------
------------------------------------------------------------
------------------------------------------------------------
--
>MF062139
------------------------------------------------------------
------------------------------------------------------------
---------------DFES-IATLKASAKPD--------------LRGKYSE--------
---------------------EN-------------------------------------
----------------------LE-E-LKSARPRVMSNIVKLINTY--------------
-------------------------------------KPEHFIDLVEPCISYIVNNN-C-
FNVELFPKDQHNGLREIYVVDIHARIVQLFVETISRSLC-SFFQSETLNHPKNSTALIPK
TLKYSLENNGSP--------------FCLMKSGDASKWSQSQIVTKFYIVLKAFLPQEYH
KIVKDALSLWFDKKIFLPPSLIESF-MGTNFHTS-----NVVLNDLRE--------GNLC
A-------------IKKKEDM-FMTIQSGFMQGILHHSSSLFHTIVQEGFR-----QIQF
KVLRDAFNDTIYKQY-FE------------KVNICVLQGSDDSSMA--IMGDSKL-----
------FHKHKELFLSLMHLKDSLSYKFGIIPSAEKTATCVPFIIEYNSQWLALGKSIQP
TIKFAMVACQLPSAQSIIQRQEFYYNLLKDCLEKGCTTHTCFKIKLNQLCAYYNLLGCNN
T---SSFQV-TSKLLKECLNPSLGFFMLEPIVATAVFGFDFNFYCHT-----QGALVKYL
PNSYHT------PMET---------------NLPSGNTLRLNTHISKSGWKKWKQLVEEV
GE-------LSSEEEQYLE--------------------------NNPMLYYEKSRNDVY
SSVIKIKQKCQDFDVKQSLSSRYGITENMAS-----------------------------
--
>MF141052
------------------------------------KNKEESPQGNSSSKLYEKVMEYES
RKP-GTNLNLGW---GDPS------LNDIKFHEFSRSFLLYCAD--SAMKKLETMYGPRV
KAQMTEDILYAIGNYDLEQ-FATLKASATYD---------------QSMYDY--------
---------------------DP-------------------------------------
-------------------------K-KKYHRAKVVEFVVKNSHK---------------
--------------------------------------ATHIHELLLECLEGLEQNT-C-
LHIDLFKKAQHGGIREIYVLGPRERLVQLCLELIARTIC-RRFPSETMMNPKNKTDLPQR
HNKDA------------KAKCGPKF-MTTATSDDAAKWNQGHYVSKFAMLLCRFTDSVLH
PFIMRACALFTRKIIKIDDQLLKIFAKYEERVFR-----SEHIELMHAAFR-----GR--
------GDEKYGH-VEQGKT--FLKTETGMLQGILHYASSLLHTVYQEFML-----DLIE
ARFKHKHAILKRKNTNL-------------KPHVTVMQSSDDSSVM--ISFPVSS-SIPE
ATSQG----M-VLSWMCFQVKKELGLLLGIYPS-EKCTTNTPWIVEFNSEFFFMSDLIRP
LFRWVAAANGLSEHETLAGRQEEMSSNLTNVLGGGGTTSLTANVQLSQMMLHYQILGAST
S---LVFGH-YSLMLEEVPDPSLGFFLLDHPFLAGLGGFKYNLYLAV-KKTRLGLKYKRI
LKGQDE------AAGP--RA--EKGMRIRTLETTKAGSLVESTIIS--------------
------------------------------------------------------------
------------------------------------------------------------
--
>MF289183
------------------------------------------------------IIELEH
LMP-MDEVNLGL---GDP--------VNPEMHEFSRSYLKRITD--HGKQLLSRIYGPNF
MSLIEDQIMKEISLITLER-LATLKATSNFD---------------ETWYIY--------
---------------------KD-------------------------------------
----------------------IKPN-TTYSRDKLIVKMANYADEG--------------
--------------------------------------HVKAIEKFESCMRIIEERG-A-
MHICLFKKQQHGGLREIYVLGAEERIVQCIVEAISRSIG-KFFPSDTLCNPGNKAKIPET
HAVRA------------RKQAKGAA-WTTSTSDDARKWNQGHFVTKFAMMLMEFTNQKWW
PVIIRGCSMFTNKRMMLNLRYLDILYARRELEVD-----DEFAKAMHGAFH-----GE--
--------ISVPW-AEKGMT--YISTKTGMMQGILHFTSSLLHTLHQEFIR-----SLSF
KVFNLKVAPETSHEL-----------------VIDMMQGSDDSSMI--ISFPCKN-ESFI
AKCK-------VASAISFRIKRLLGLYAGIYPS-EKSTSNTDFALEYNSEFYFHSQHVRP
TIRWIAASCSLPEVETLVARQEEASNLLTSVAEGGGSFSLVAQIQQAQCTIHYMLMGMGV
S---SLFEE-FIKAIRQWLDPGLGFFLLDNPYAAGLGGFRYNLYQAI-NRTNLKRLYAFF
LRKVRGM-----REVD--DEGNESLIEPEACSVSPGGALILSSSLRWGSREKFRKLKDRL
H--------IPEDWKE--------------------------------------------
------------------------------------------------------------
--
>MF375882
------------------------------------------------------------
----------------------------------------------------------AY
KNLIHNAVWRGVGNLSFSE-KATLKASAKDYSDGIKKVDDGRDLTRKEYIEKY-------
---------------------RQ-------------------------------------
----------------------NNAK-LRGKRPRVITRLKEMIDDYISN-----------
---------------------------------TGE-KNPDYNKVALWVMDRCLERG-I-
LMSDLFQKDQHNGLREIHVLDILAKHIQSVAEAASKSIC-RFFENDTVCSPETKKSFYRN
HIESA------------EGELGSNI-M-ICKSADASKWCQRNHASQFYFQMKHYTPEELH
PFLYCFYYLWTQKRIALPPELLRNLDVNRDVQSS-----NDNYKRMMADYH----AGN--
---YP---------FLEPRGT-FIKVSSGMFQGILHDASCLKHDIAQTAWK-----RLSD
EFMMTHL---------------------KTRLVTTIVQGSDDSAAL--VSC-GRK-----
------NMGILAFIIILLWWKEMMSAYSGIWCSEAKSSIGTVSLLEYNSEWYMNGRIVKP
CFRWVSACMSVSFTERFTQRVEQFYNGVTQCVESGTPLLTCAVIQMNQALLHYRMIGIGT
H---PLSRD-FCHMSMSTRNPSLGYFPLELDQICGLAGFDYQLYLLT-R-----AGVKVQ
NWEME-------ERES------DKTISYDDKVMKIVKDSVRHYSLRMSSIKSYLDVLKAT
S--LP----RVESLLKKVE--------------------------QNPEMLYGKLHTWE-
QEQLKMAMTLDNQSVKLSLSSHQPLA----------------------------------
--
>MF593931
-----------------------------------------------------------H
LRP-ETDRYLGW---DDP--------QDPKMHEFSRSYLKEVCN--HGKNLLQKLYGKNV
LEQIDQDIRREVGSLTLER-LATLKATSNFS---------------EDWYIY--------
---------------------KD-------------------------------------
----------------------VK-D-KNYTRDKVLVKMTEYAKRG--------------
--------------------------------------KTLAIEMFDECMSSIEEKG-C-
MHICLFKKQQHGGLREIYVMAAEERIVQSIVESISKCIG-RFFPSDTLCNPSNKTKIPES
HGIRA------------RKHCKGSV-WTTATSDDARKWNQGHFVTKFALMLCEFTNSMWW
PIIIRGCSMFTKKRMMMNLDFMNIIDSKRELELE-----DDFVMTLYNAYH-----GN--
--------LTVPW-LEAGKT--YLETSTGMMQGILHFTSSLLHSLHQEYIR-----SLSF
KVFNSKVNPEMSLSV-----------------VCDMMQGSDDSSML--ISFPSSS-EEIV
VKCK-------VASAICFRIKKNLGYYLGIYPS-EKSTANTDFVMEYNSEFYFHNQHIRP
TIRWIAASNNLSEAETLVARQEEASNLVTPVCEGGGSFSLTAMIQQSQCTTHYALMGMGV
S---SLFRE-YKKAILKWCDPGLGFFLLDNPRAAGLGGFRYNLYKAI-TRTQLSKIYSFF
MKKVRI---GASPDDP--NE------IPETCSVSPGGALILSSSLKWGSRKKFQKLRARL
G--------IADDWVDQIN--------------------------RNPHILY--------
------------------------------------------------------------
--
>MF695812
------------------------------------------------------------
AKP-DTDENLGL---GDP--------YHPSTHEFSRSYLKRCCE--HGLNLLKRQYGQNV
LDQIDSQILREVSSLTLER-LATLKATSKFD---------------EGWYVF--------
---------------------KD-------------------------------------
----------------------VA-D-KNYTRDKLIVRMSEFASEG--------------
--------------------------------------KTLAIEKFEECMSRIESRG-A-
MHICLFKKQQHGGLREIYVLGAEERIVQCLVEAIAKTIG-KFFASDTLCNPPNKMKIPES
HGSRA------------RKHCGGPI-WTTATSDDAKKWNQGHFTLKFALMLCEFTRPRWW
PIIIRGCSMFTKKRMMMNLRYLSILHGHRELNVD-----DEFVMTLFSAYH-----GE--
--------QSVPW-MSEGRT--YLETTTGMMQGILHFTSSLLHTLHQEFIR-----SLSF
KIFNMRVHPEMSTRI-----------------VCDMMQGSDDSSML--ISFPAEN-ESLL
IRCK-------VAAALCFRMKKKLGVFLAIYPS-EKSTSNTDFAMEYNSEFFFHTRHVRP
TIRWIAACCSLPEVETLVARQEEASNLMTSVPEGGGSFSLAAMVQQAQCTLHYMLMGMGM
S---RLFPV-FSREIQKWMDPGLGFFLFDNPFCAGLGGFRFNLYKAI-MRTELKVIYTYF
MKNIRD------RDTE--DWDDATAQIPETCSVSPGGAIVMSSSLKWGSKQKFDKLRDRL
N--------IPCDWIERIN--------------------------EIPDV----------
------------------------------------------------------------
--
>MG566074
---------------------------------------------SFVKLLCDNFLA---
----RLKKNLNI---KDP------------------------------------------
VQYIGDKIAKFLSTQFIET-LASLKASSNFS---------------DEYYLY--------
---------------------KP----------------------------------NKR
IKNQEMSHSPEVIDATGNISSTYK-G-KVYHRSKAIEKLTKII-KAEDP-----------
----------------------------------SK-EMKYVIDLLPEAMEHLNKSK-C-
MHICIFKKNQHGGLREIYVLNIHERIMQKTVEDFSRAIL-ECCPSETMTSPKNKFKIPEQ
HNSNA------------RKLLGSDY-FTIATSDDASKWSQGHYVSKFMCMMLRLTPKIYH
GFLVQALQLWHHKKIFLGDQLLTLFNQNSTLNTM-----DKVIQQVFSAYK-----GK--
--------IQVPW-MKPGRS--YLEIETGMMQGILHYTSSLFHALFLDDLA-----ENCI
KDLNNSLARISPGEN------------LK--CVVNNMESSDDSSFI--ISIPNFK-AKPA
KQLYM----M-AMVNAWFERKAKLGLYLAIYKS-PKSTTQTLFVMEFNSEFFFSGDVHRP
TFRWVNAAILIGEQETLAGIQEELSNTLKDVVEGGGTYALTYMVQVAQALVHYRMLGSSV
A---AIWPA-YETLLKNSYDPALGFFLMDNPKCPGLMGFNYNVWLAC-TMTNLGEKYKEM
IEAEM-------QNE-------KPSLKAVTEDTINTGLVSRTTMVGFGNKKRWLKLMNTL
E--------LTQDVYDKI------------------------------------------
------------------------------------------------------------
--
>MG581739
------------------------------FYLGYLKNKEESPEQNASVKMYSKILEYEL
KHS-GRYEFLGL---RDPP------PEDCRYHEYSPSVIRMLCS--TAMQFLRHQLGDSW
KETIHKTILREISLLDLEK-MATLKASSQFD---------------EKWYAY--------
---------------------NS-------------------------------------
-------------------------N-ETYHRCKVIERVAEYVSDK--------------
--------------------------------------TSHVFQILETCLDKVERRG-C-
MHICLFKKPQHGGLREIYVLGFEERVVQLVLETIARAIC-KHFPSETLTNPKHKTTIPES
HGRFA------------LKVCGIQH-QTVGTSDDARTWNQGHHVSKFALLLMSFTKTELH
PFIFRACSLFMRKRIMLDQNLLRILEMNSSLETS-----DVTLRLLHSVYH-----GN--
--------ERVHW-MMPKGG--YIQTETGMMQGILHFTSSLFHTVLQVWMK-----KVVA
GFLKRVLGEKGSQNP-----------------HVDVLQSSDDSGML--VSFPSDD-ALTT
MRCR-------QKTAILFEFKRVVGKLIGIYPS-IKSTSNTLYVLEFNSEFFFHTNHNRP
VFRWIAAADTISEQESLASRQEEMSSNLTAILEGGGSFSLVTFCQYSQMLLHYVLLGMTV
S---PVFLE-FMSSACEYMDPALGFFLMDPPFAPGLCGFKYNLWVAC-RKGRLGIKYRYF
LKIMEG------YGSP---E--EKKEHWKCLDTTSAGTFVQAVLIRWGD-----------
------------------------------------------------------------
------------------------------------------------------------
--
>MG764565
------------------------------------------------------------
---------------------------------------------------------KDY
ALIIKKEIIKSMAQCSFED-LATLKVSSRSYDDSLIIPNIKEDMSNKVMRDLY-------
---------------------EK-------------------------------------
----------------------SNPK-EKPKRPRVMESISLLVEEYEKV-----------
---------------------------------EGK-KIRHPVELIPYCLKEIDKRG-F-
WDSDIFPKAQHGGDREIHVLEIKMRVLQFFCESMSKSLC-RLVPSDTLTHPYEKESFVKK
HYQDS------------ANKLGKQF-FTMGKSADATKWCQRNDSSKFAAVISPFLPIEFR
FFFIHIMSLWKVKRISFPVQFAANFQANKNIK-S-----NKIYMRMKEEFF----SGE--
---GI---------FQQAQSN-KMFIRSGMMQGILHYTSSFTHTLIQEVMR-----KLQI
DYLKRR----------------------GIHCNITVVQGSDDSAQL--ISLTGLP-----
------SHNKTRLATTLLHWKENVSKYFSIYTSRAKSSIGCLDLIEYNSEWMVRNNVVKP
TFRWVSACLETTVTERFIDRIRINYNVASQVLEGGGKVPEVALVQLCQAWMHYLLLGLHT
S---KLATK-ACSFMIDQLDPSLGFYPLDSDFCAGITGVEFQIYRLF-VQTNYGCGLSYA
N-----------IHES------NTKYEEEEVPDQSVSKALRSAKVTFSNMKLWQEQVRRM
G--IP----DLEELILEVE--------------------------ENPYLIYARHKAWS-
EAKFAVFLKMFQPGVKESISRHAAT-----------------------------------
--
>MH817469
------------------------------------------------------------
------KKTLGA---TNP------------------------------------------
TEYIGKLILDYLKKQSLEQ-FSTLKASSNFG---------------EKYYYY--------
---------------------VPKS-------------------------------KSER
TSHKAKMESLGIEESDPG-----------YKRSKVIVKLKEWLDSKEKP-----------
----------------------------------EN-QTTLVVDLLLDALEQVEENM-C-
LHVCIFKKNQHAGLREIYVLNIAERIIQKTVEDISRAIL-SCFPSETMTHPNNKYRIPEE
QAKDA------------RNNLGSKY-VTYNTSDDAKKWNQGHYVTKFICMLVQFTPTYYH
GFICRTLQLWLDKRIMLPVELISLFSNLDEMHTK-----DEFVSRLFKAYK-----GY--
--------TTEKW-ISKGQS--YIRTSSGFMQGILHYTSSLFHTIILDFIS-----ETAQ
MHLMNQIKKIAPEMP------------SR--VVVRNMQSSDDSSMM--ISVPVFD-DDKK
NNSII----A-FCCYIWFTFKELYSLQLGIYKS-EKSTTMTQFIMEFNSEFQFLGEIQKP
TIRWVYACCLISEQETLVARQEELSNTLKDVVEGGGSFILALYCQIAQLILHYRLLGSGV
S---MFWDI-YTNLIRKVRDPALGYFLMDNNICAGILGFNYNLWNSY-DSTVLAVRYKQQ
SICEA-------RAPI------RETIKQITPDTLSLSLFTRLTTIRYGNKKIWERIMNNM
N--------FPESIWDDME--------------------------KDPAVLYYGANDVD-
EVI---------------------------------------------------------
--
>MK330756
------------------------------------------------------------
CCP-KDDMYLGM---GDP--------EDPKMHEFSRSYLKECVD--HAKQLLSRIHGQNF
MQMIEDQIVREVSQITLER-LATLKATSNFN---------------NGWYNY--------
---------------------KE-------------------------------------
----------------------VK-D-KNYTRDKLIVKMSQFANEG--------------
--------------------------------------SSLAIQKFEECMTRIEEKK-C-
MEICLFKKQQHGGLREIYVMGADERIVQSIVECISKTIG-KFFPSDTLCNPSNKTKIPET
HGMRA------------RKHCEGSV-WTCSTSDDARKWNQGHFVTKFAMMLRSFTTPKWW
PIITRGCSMFTRKNMMMNLSFMRILDCHTELKTS-----DEFSTTLFKAYH-----GE--
--------ITVPW-FHPGCT--YLTTKTGMMQGILHFTSSLLHTIHQEYIR-----SLSF
KIFNSKVHPEMSYKM-----------------VCDMMQGSDDSSMM--ISFPSKD-ESLI
AKCK-------VAAALCFRMKKKLGIYLGIYPS-EKSTSNTDFVMEYNSEFYFHSQHVRP
TIRWIAASCSLPEVETLVARQEEASNLLTSVTEGGGSFSLAACIQHSQCLLHYMLMGMGV
S---ELFKE-YSKAIVRWKDPGLGFFLFDNPYAAGLPGFRYNLYKVV-TTTNLQKIYAHF
LKKVRS------REED--DA--LI---PETCSVSPGGALILSSALKWGSRQKFLKLRSRL
H--------IPDDWVEQIN--------------------------EHPSVLYRAP-----
------------------------------------------------------------
--
>MK330765
-----------------------------------------------------------H
LKP-ESDQYLGW---GDP--------LCPQMHEFSRSYLKEVCR--HGKSLLKRLYGQNV
MEQIDSQIIRDINSLTLER-LATLKATSLFS---------------EDWYIF--------
---------------------KE-------------------------------------
----------------------VK-D-KNYTRDKLLVKMSNFAKEG--------------
--------------------------------------KTLAIEKFEDCMSLIEDRG-A-
MHICLFKKQQHGGLREIYVMGAEERIVQSLVESIARSIG-RFFPSDTLCNPTNKVKIPES
HAGRA------------RKHCGGSI-WTCATSDDARKWNQGHFVSKFALMLCEFTHPRWW
PIIVRGCSMFTNKRMMMNLNYLKILDGHMSLKVQ-----DDFVNTLFEAYH-----GE--
--------KTVPW-IEKGRT--YLQTSTGMMQGILHFTSSLLHTLHQEYVR-----SLSF
KIFSLKVGPDAGNRV-----------------VCDMMQGSDDSSML--VSFPSND-SSDL
LKFK-------VAAAICFRVKKILGTYLAIYPS-EKSTPNTDFVMEYNSEFFFHAQHIRP
TIRWIAACCSLPEVETLVARQEEASNLLTSITEGGGSFSLAAMAQQSQCTIHYMLMGMGV
S---SLFKE-FSKAILKWKDPGLGFFLLDNPFAAGLGGFRFNLFKAI-TSTDLMKIYAYF
MRKVKD------GKAE--SQ------IPETCSVSPGGALILSSSLRWGSKKKFQKLRSRL
S--------IPENWVDQIN--------------------------ENPEVLYRA------
------------------------------------------------------------
--
>MK330768
----------------------------------------------------------ED
QRP-KTDDYLGW---EDP--------EEPKMHEFSRSYLKEVCR--HGIQLLKRVYGQNV
LEQIDDQITREVSSLTLER-LATLKATSQFT---------------EDWYVY--------
---------------------KD-------------------------------------
----------------------VK-D-KNYTRDRLLVKMSKFAMED--------------
--------------------------------------KTLAIEKFEECMSSIEAKG-S-
MHICLFKKQQHGGLREIYVMGAEERIVQSIVETIAKSIG-KFFPSDTLCNPSNKTKIPET
HGYRA------------RQHCKSQV-WTCATSDDARKWNQGHYVTKFALMLCEFTHPRWW
PIIIRGCSMFTSKKMMMNLKFMKILDTHLELDTR-----DEFSQKLFKAYH-----GE--
--------ESVPW-AEAGKT--FLKTTTGMMQGILHYTSSLLHTLHQEYIR-----SLTF
KIFNLKVGEEYGSKI-----------------VCDMMQGSDDSSML--LSFPSEN-PEAL
RKLK-------VAAALCFRLKKELGIYIGIYPS-EKCTSNTDFVMEYNSEFFFHSQHVRP
TIRWVAACCSLPEVETLVARQEEASNLLTAVSEGGGSFSLSAILQQAQCSLHYMLMGMGV
S---TLFKN-FARAAIKWKDPGLGFFLLDNPYSAGLGGFRFNLFKAI-TRTNLMRVYAYF
MKKVKG------DSTT--DE------VPESCSVSPGGALILSSSLRWGSKKKFFNLRARL
N--------IPEDWKERIN--------------------------LKPEVLYR-------
------------------------------------------------------------
--
>MK330771
------------------------------------------------------------
--P-ETLEFLGY---SDP--------KEPQMHEFSRSYLRACCD--HAKTILTRFHGRNF
MEQIDEQIMREVSHLSLER-LATLKATSNFN---------------EGWYNY--------
---------------------KD-------------------------------------
----------------------VR-E-KQYSREKLIVRMSEFASSG--------------
--------------------------------------ATLAVQKFEECMSLIESRG-N-
MHICLFKKQQHGGLREIYVLGAEERIVQCMVEAIAKSIG-GLFPSDTLCTPANKVRIPET
HGVRA------------RETCGDAI-WTTATSDDARKWNQGHFVTKFALMLCQFTHQKWW
PIIIRGCSMFTKKYMMMNLKYLEILDSHRDLDVE-----DEFVMDLFLAYH-----GE--
--------KEVPW-VKKGET--FLRTSTGMMQGILHFTSSLLHTIHQEYIR-----SLTF
RIFNREVQPEFSQKI-----------------VCDMMQGSDDSSMM--ISFPSKN-QEIL
VKAK-------ATSAICFRVKKYLGVYLAIYPS-EKSTANTDFVMEYNSEFFFHSQHVRP
TIRWIAACCNLPEVETLVARQEEASNLLTSVTEGGGSFSLAAMIQQSQCTLHYQLIGMGT
S---QLFEY-FLEAILRWRDPGLGFFLLDNPYCSGLGGFRFNLFKAI-TQTDLACIYSYF
MKKVKSQ-PGVDDVAE--DWDREEMIVPEACSVSPGGAIVLSSSLKWGSREKFRKLREKL
N--------IPDDWLEKIN--------------------------ES-------------
------------------------------------------------------------
--
>MK503253
-------------------------------------------------------IELEH
LCP-ETSEYLGR---SDP--------ENPKMHEFSRSYLKQCTD--HAKHMLRKNHGPNV
MDLIQNQIIRDLGSLTIEK-LATLKATSNFN---------------ESWYDY--------
---------------------KD-------------------------------------
----------------------VK-D-KNYTRDKLIVRMSEFANQG--------------
--------------------------------------KSLAIQMFDECMRVIEDRR-S-
MHICLFKKQQHGGLREIYVMGAEERIVQSVVESIAKSVG-SFFPSDTLCNPANKTKIPES
HGLRA------------RKHCAGPV-WTTATSDDARKWNQGHFVMKFALMLCDFTHRMWW
PLIIRGCSMFTRKYMMMNLKYLEILDCHRELKVE-----DEFVMDLFRAYH-----GE--
--------IEVPW-IDKGKT--FLKTRTGMMQGILHFTSSLLHTIHQEFIR-----SLSF
KIFNMKIGPSASQNI-----------------ICDMMQGSDDSSMI--ISFPAAD-SLSL
SKYK-------TAAALCFRVKKALGIFLAIYPS-EKSTSNTDFVMEYNSEFYFHSQHIRP
TIRWIAACCSLPEVETLIARQEEASNLMTSITEGGGSFSLAAQIQQSQCSLYYMLMGMGV
S---SLFEH-FKEAILEWKDPGLGFFLLDNPYAAGLGGFRFNLYKTI-KETKLKKMYSYF
LKRVRK------T-SD--KNW-DESVIPETCSVSPGGALILSSSLKWGSRQKFYNLRDRL
R--------IPDNWMDQIN--------------------------E--------------
------------------------------------------------------------
--
>MK524332
------------------------------------------------------------
-----SDRYLGY---EDP--------RDPSMHEFSVSYLKSCTE--HAKQLLKKTHGQSV
MAEIDSQITREISSITLER-LATLKATSNFD---------------ENWYIY--------
---------------------KD-------------------------------------
----------------------VK-D-KNYTRDKLLVRMSSYASDG--------------
--------------------------------------KTLAIQMFDECMKKIEERS-A-
MHICLFKKMQHAGLREIYVMGAEERIVQCIVEAIARTIG-SFFPSDTLCNPSNKTKIPES
HGVRA------------RKHCKGPV-WTCATSDDARKWNQGHFVTKFSLMLCEFTHPRWW
PVIIRGCSMFTNKYMMMNLNYLKILDGHKELNVE-----DPFVKDLFEAYH-----GE--
--------RQQPW-IAEGQT--FLRTKTGMMQGILHFTSSLLHTIHQEYIR-----SLTF
KIMNMKVHPEASFKI-----------------VCDMMQGSDDSSMI--ISFPSSD-PQIL
ARYK-------VAAALCFRMKKRLGVYLAIYPS-EKSTSNTDFVMEYNSEFYFHSQHVRP
TIRWISACCSLPEVETLVARQEEAANLMTSVSEGGGSFSLSAQIQQCQCTLHYMLMGMGV
S---SLFGE-YKKAILKWKDPGLGFFLLDNPYAAGLGGFRFNLYKAI-TRTSLQKLYAFF
MKKVRG------GEDR--DDDLDNPLVPETCSVSPGGALILSSSLKWGSRQKFKKLRDRL
N--------IPDNWVDLIN--------------------------ENPEVLYRA------
------------------------------------------------------------
--
>MK524337
-----------------------------------------------------------H
LKP-ESDKYLGW---DDP--------IKPQMHEFSRSYLKEACR--HGKSLLKRLYGQNV
MDQIDSQITRDISSLTLER-LATLKATSQFT---------------EDWYVY--------
---------------------KD-------------------------------------
----------------------VK-D-KNYTRDKLIVKMSEFASNG--------------
--------------------------------------KTLAIEMFEDCMRKIEMRG-S-
MHICLFKKQQHGGLREIYVMGAEERIVQSLVESIAKSIG-KFFPSDTLCNPANKVKIPES
HAGRA------------RKHCGGPV-WTCATSDDARKWNQGHFVTKFALMLCEFTHPRWW
PIIIRGCSMFTNKFMMMNLNYISILDGHSELNIR-----DEFVNTLFEAYH-----GQ--
--------IEVPW-IKKGRT--YLQTTTGMMQGILHFTSSLLHTLHQEYTR-----SLSF
RVISMKVGQDAGSRV-----------------VCDMMQGSDDSSML--LSFPSSD-QSQF
LKFK-------VAVAICFRLKKKLGEYLAIYPS-EKSTPNTDFVMEYNSEFFFHSQHVRP
TVRWVAACCSLPEVETLVARQEEASNLLTSVTEGGGSFSLAAMIQHSQCTLHYLLMGMGV
S---SLFSE-FCKAILKWKDPGLGFFLFDNPFAAGLGGFRFNLFKAI-TCTDLMRIYAYF
MRRVKG------LDHP--ED------IPETCSVSPGGAIILSSSLKWGSRKKFQKLRSRL
N--------IPEDWVELIN--------------------------QNPEVLYRA------
------------------------------------------------------------
--
>MK524341
-----------------------------------------------------------H
LCP-EDDQYLGS---EDP--------KSPKMHEFSRSYLRSCID--HSKQLLRKVHGPGF
MRMIDSQITREISMLTLER-LATLKATSCFN---------------ERWYTY--------
---------------------KD-------------------------------------
----------------------VQ-D-KHYSRDKLLVRMSEFASSG--------------
--------------------------------------KTLAIQMFEECMNLIENRG-A-
MHICLFKKMQHGGLREIYVMGAEERIVQSVVETIAKCIG-GFFASDTLCNPSNKTRIPES
HGLRA------------RKHCKGSV-WTCATSDDARKWNQGHFVTKFSLMLCSFTHPKWW
PIIIRGCSMFTNKFMMMNMRYLEILHSHKDLVVD-----DEFVMQLYSAYH-----GE--
--------SSVPW-LRSGGT--FLKTKTGMMQGILHFTSSLLHTIHQEFVR-----SLSF
KIINMKVHPEASFKV-----------------VCDMMQGSDDSSMI--ISFPSSD-PQMM
MRYK-------VASSICFRVKKDLGVFIGIYKS-EKCTSNTDFVMEYNSEFYFHSQHIRP
TIRWIASCCNLPEVETLVARQEEASNLLTSISEGGGSFSLSAQIQQAQCTLHYMLMGMGV
S---SLFSF-FKSAILRWKDPGLGFFLLDNPYAAGLGGFRFNLYKAI-TRTSLQKLYAFF
LRKVRN------SDGE--DDE-----EIESCSVSPGGALIMSSSLKWGSRQKFFKLRDRL
K--------IPSDWIEQIN--------------------------ENPNVLYRA------
------------------------------------------------------------
--
>MK524345
------------------------------------------------------------
-----SDTYLGY---GDP--------VEPQMHEFSVSYLKSCTE--HAKKLLAKTHGSRF
MDEIDAQIMREVSSLTLER-LATLKATSNFD---------------STYYVY--------
---------------------KE-------------------------------------
----------------------IQ-D-KHYSRDKLLVKMSEFAQDG--------------
--------------------------------------SALAIQLFDRCMKKIEERG-A-
MHICLFKKQQHGGLREIYVMAPEERIVQCIVEAIAKSVC-SFFPSDTLANPANKSKIPET
HGVRA------------RKHCKGPV-WTCATSDDARKWNQGHFVTKFALMLCEFTSPKWW
SIIIRGCSMFTNKYMMMNMKYLEILHGKKELVIE-----DEFVNELHAAYH-----GE--
--------VEKSW-LRPGET--FLRTKTGMMQGILHSTSSLLHTIHQEYVR-----SLTF
KIMNMKVHPEASLRV-----------------VCDMMQGSDDSAMI--LSFPSSD-PDVL
SRFK-------MAAAVCFRLKKYLGIYLAIYPS-EKSTSNTDFALEYNSEFHFHSQHVRP
TVRWVAACCNMPEVETLIGRQEEASNLSTAVAEGGGSFSLTAAIQHAQCTLHYMLMGMGV
S---CLFAE-YKKAVLRWKDPGLGFFFLDNPYCAGLGGFRFNLFKAV-TTTNLQKIYAYF
MRKVKAP-DTALTNND--DEENGHLIIPETCSVSAGGALIMSSSLKWGSREKFLKLRSRL
N--------IPDNWVDLIN--------------------------MHPE-----------
------------------------------------------------------------
--
>MK524348
------------------------------------------------------------
-CP-ETDEYLGS---GDP--------VNPQMHEFSRSLLKKCTE--HGKNVLRRIYGHNF
LQQVDAQIVREISSITLER-LATLKASSNFD---------------SSWYQY--------
---------------------KD-------------------------------------
----------------------CD-K-KDYHREKAIVKMSKFASTG--------------
--------------------------------------KTLAIEVFDDCMKLIESRG-N-
MHICLFKKQQHGGDREIYVLGPEERIVQSIIEAISRSIG-RFFPSDTLCNPSNKMKIPET
HGIRA------------RKHCKGSV-WTCSTSDDARKWNQGHFVTKFALMLCEFTLPKWW
PIIIRGCSMFTNKYMMMNLRYIEILNKHHSIEVQ-----DDFSQTIFKAYH-----GE--
--------MVVPW-MDDGCT--YLKTKTGMMQGILHYTSSLLHTIYQEFLR-----SLTF
KIFNMKVHPEMSHQI-----------------VCDMMQGSDDSSMM--ISFPCND-EKLL
MKCK-------IAAAICFRMKKRLGVYLGIYPS-EKSTSNTDFVMEYNSEFFFHSQHVRP
TIRWIAASCNLPEVETLVARQEEASNLMTSVSEGGGSFSLSYCVQQGQCSLHYMLMGMGI
S---SLFSE-FKKAILKWKDPGLGFFLLDNPYCSGLGGFRFNLYKAI-STTSLKKIYSYF
MKRVKS------QDSD--QD----SYIPESCSVSPGGAIVLSSALRWGSKQKFYKLRDKL
G--------IPEDWVDRIN--------------------------ENPSVLYRAP-----
------------------------------------------------------------
--
>MK728654
------------------------------------------------------------
-----------------PQEISKFKLYHSKPHCFDYGYVRTFSE--IAKQILSATYDKYT
DDILKERVLKKLQLIELED-LATLKASAKID--------------LKGEYSK--------
---------------------EN-------------------------------------
----------------------FE-K-LKSSRPRVAGNIVKLISKF--------------
-------------------------------------DPEHFIDLIQPCIKHLVEND-S-
FNVELFPKDQHNGLREIYVVDIHARIVQLFLETISRSIC-SFFQSETLNHPKNSSLGFSK
SLKQTLENVEKP--------------FCLMKSGDASKWSQSQVVSKFYIVLKTFLPKEFH
LIVKDSLSLWFDKKIFLPPQLIESF-MNTEFNTT-----NEVLNSLRE--------GKLS
T-------------IKKNEDM-YMRVKSGFMQGILHHTSSLFHTIVQEGFR-----QIQF
KILQDYFANTKHSHL-VN------------KFQITILQGSDDSSMS--IAGDART-----
------FNDHKELFFSLMHLKDKFSFKFGIIPSIEKTATCVPFIVEYNSQWLSLGKNIQP
TIKFAMVSCQIPSSQSLIQRQEFYYNLLKDCLEKGCSTLTCFKIKLCQLSSFYNMLGSNN
T---SSFEA-VKKLLIECLNPSLGFFILEPIVATAIFGFDFSFFCHM-----QGSLIKFL
PTSYLN------VSET---------------NIPTTNTLRINTHITKTNAKKWQQLLEEV
GE-------LTDEDKEFLE--------------------------NNPVIYYEKGLNDTY
SSVLKIKDKCKD------------------------------------------------
--
>MK728657
------------------------------------------------------------
------------------------------------------------------------
--IIKDRIVSNLEKIDFES-ISTLKASAKMN--------------LKGETTD--------
---------------------DN-------------------------------------
----------------------LK-E-LKSARPRVISNVMSLINKF--------------
-------------------------------------NPEHYLDLVEPCIKQIVDND-C-
FNVELFPKDQHNGLREIYVVDIHVRIVQLFIETISRSLC-SFFQSETLNHPKNSTGLIPK
TLKYALDKNESP--------------FCLMKSGDASKWSQSQIVTKFYIVFKTFLPKPFH
KIIKDALSLWFDKKIFLPPSLIEAF-MSTNFATS-----NNVLNDLRD--------GKLA
S-------------IKGKGSM-FMHIKSGFMQGILHHTSSLFHTIVQEGFR-----QVQF
KILKDVFDNPFHQSY-FK------------NLHICILQGSDDSSMA--IMGDTRL-----
------FNRHKELFLCLMHLKDLMSYKFGIIPSVEKTATCVPFIIEYNSQWLALGKSIQP
TIKFAMVACQLPSAQSIIQRQEFYYNLLKDCLEKGCSTYTCFKIKLNQLCAYYNMLGCNT
T---SSFQV-TARLLKETLNPSLGFFILEPIVATAVFGFDFSFYCHT-----QGAIMQFL
PYSYNQ------PLET---------------DLPAGNTLRLNTHISKTSWKKWNQLIKEV
GI-------LTKEEEDFME--------------------------NCPALFYDKSFNDVF
SSVIKMKQKCQDFDVKQSLSSRYGITENMASFFCTFIKVCKI---GKEKDSLVGWMVK--
--
>MN044342
-------------------------------------------SISYVKHLCDKFLE---
----RISKTHNI---TDP------------------------------------------
KKYLGDKILKHLNNEFVES-LASLKASSNFS---------------YDYYWY--------
---------------------KP----------------------------------NKS
LKNKAVSRAKDVTDSNGEITEECK-K-NIYHRSKVIEKLTTIV-KGMDP-----------
----------------------------------NA-ELRIVSDLLPLAMKELNENK-C-
MHICIFKKNQHGGLREIYVLNIFERIMQKTIEDFSRAIL-ESCPSETMTSPKNKFKIPEK
HNQEA------------RLKMGQNY-ITLSTSDDASKWSQGHYVSKFMCMMLRLTPDYLH
GFIVQSLQLWHHKRIFLGDQLLTLFNENVEIHTM-----DSAVKQVFDVYK-----GR--
--------EKVRW-MNPGQA--FIETESGMMQGILHYTSSLFHAIYLDHLR-----ESCE
KELTIALRAMDNGQD------------HK--CVVDNMESSDDSSFI--ISVPYID-SNPA
FNLSV----M-IIANSWFDKKELLGYYLGIYKS-PKSTTNTLFVMEFNSEFFFGGDVHRP
TFRWVNAAILVGEQETLAGVQEEMSNTLKDVIEGGGSFFLAFMVQVAQAVLHYRLLGSSV
A---PIWPA-FETLLKNSYDPALGFFLMDNPKCAGLMGFNYNLWNAC-ASSPLGEKYEEM
IESEM-------NSD-------KQTLRAVTEDTLNTGLVTRTTMVGHGNKKRWLKMMKEL
D--------LGEEIY---------------------------------------------
------------------------------------------------------------
--
>MN053784
------------------------------------------------------------
--DLETANILGLESPQQP-----------RPHCFDLDLLLDSAI--HLKARIRQSY-PEF
DYTFMKNMHGFLFLRSVEEDFSTLKASSNFD---------------ESLFDR--------
---------------------KR-------------------------------------
----------------------VN---VKYQRARVIEKLALE-GEG--------------
--------------------------------------AVTVSELFERKYISSLKSR-G-
LNIDIFRKPQHGGDREIYVLGFKERVVQKLIEQIARFLC-EFIPEETMTHPGNKVTIPEN
NGREA------------KTRFKMGHI-TLNSSADASKWSQNNSSFKMLICLLVLTPSYLH
KTIIRCLRLWEFKRILINPKILELFDQHRDLLLH-----DKTLQKMFNGYK-----GY--
--------ERIRW-IGPGDP--YIKVTTGMMQGILHYTSSLYHSAVISRVK-----EVVA
QNCKAIQQLLSYQ--------------TNFKLIMCHLQSSDDSYFS--VSAPLNG-EIDF
ARK------SRILATAILQFKVDYSSHCGVVNS-IKSVLNSNHVFEFNSNFEFGFNHYKP
DIKAVLSGFLVSEQELLLSRQEELSVLLTTYIENGGTNYVANGLQIGQSYLHYHLLGLNT
T---RYFRS-YEALQTILPDPSVGYFLMDNPLCPGLLGFKYSLWNAV-KSTNLGKLYKHK
LRPLVL------ANDK------LEESVKLSIELSAHGSLSASYKLLHGNRLKWLRLLTKM
Q--------VDENWKEKIS--------------------------ESPEVLFR-------
------------------------------------------------------------
--
>MN062090
---------------------------------------------------------YED
LLP-EDKRYLGRE--SKPE-------MDYKFHEFSPDLLKFCCE--KASDILKQQMGNNW
KDSLSDEIAQEISFMDLEA-IATLKASSGFT---D-------------------------
------------------------------------------------------------
----------------------LG-QVKSKARPKVMQEIKRIWDEERS------------
--------------------------------------SFKVIHLLKHSLENCHQVG-G-
LLIDLFRKQQHAGLREISVMTAEGRIVQSVVERIARVIC-RSFTSEIMSHPSLKLLTAHN
HNTES------------RRLFEDNPTVTICSSDDAKKWNQGHYVTKFLIMLMYFTDPIYH
NFLASAIDLWLQKRLCLPNDLLYMMDTISKLDLDADIYNDSISKRILLAYKNV-------
--------ESCQW-MERGTS--YITTRTGMLQGILHFTSSLFQTVVQETVR-----SEVI
KRFS----------------------RIKTRSVVTIQQSSDDSAMM--ITFPITP-NEHV
DAVTQY-----FVCMTSFYFKYALGNMLGIYNS-SKSTPGTVSMLEFNSEFFERNSLIRA
TPKWVFASLLIPECDSLYTRQEQFSNLSSQVLEGGGSLLLAANCQLAQCYLNYRMLGMGV
S---PAFWL-YSERIASLKDPALGYFLLDDPVVAGLTTLKYRLYKSLIKTPLLQSKFALM
KLDQTEL-----KKKN------MNGDMQDVLETLTLGTIANSSLVIYGDRMRWNKMVKAL
G--------LSEDWREQIE--------------------------RNP------------
------------------------------------------------------------
--
>MN163034
------------------------------------------------------------
-------DYLGK---KNP--------MQPKFHEFSHDLLKATTD--KYGGFIKGLYGEDW
KLKISSEVFRNLSSQTVES-LATFKASCGLN---------------ENHYEA--------
---------------------LP-------------------------------------
---------------------------EGYHRPRVFQELCRKVDEKF-------------
-------------------------------------EGMLAVDYLKSSLEKLEKRG-SV
MHIDLFQKAQHGGLREIYVLGIEERICQLVMERISRVLC-ALCPSETMTNPKNKINLLYT
HNTLV------------KSKLGDDS-MTFSCSADAQKWNQGHYITKFVMMLLRLTDRKLH
GAIFRIGRLWLKKRIFLSQDIITMIRNTSEYTIE-----DPYFNRIRNCYY-----GD--
--------TKETW-MESHKT--YIQTESGMMQGILHYTSSLLHTILQEYLK-----SM--
--FYSHIQNSLYTRLGLD-------QEEKRKCYITVMQSSDDSGMV--ISVETQS-DEER
VFSS-------ITTAECFLMKENLGRYLGIWNS-VKTTAGTTLVYEFNSEYYFRGYLYRP
TFRWVAACCTLTEQENLTSRQEEMYSLVTSVLEGGGSLELVYNCQLGQSILHYRLFGMNI
N---PCFAK-YADMLLQTNDPSTGFFLLDNPLLAGLPGFAYNLWIAC-RNTNLGVKYKLL
FNDLNIG-----------QK--VSEIEYKALTNTSNGTFVHGTCLSFGGRKRWERIVNQA
N--------LNKDYESFYD--------------------------ENPHALFL-------
------------------------------------------------------------
--
>MN163121
------------------------------------------------------------
-----SDLYLGR---SDP--------ESPKMHEFSRSYLKQCTD--HAKHVLRSCHGPNV
LELIHHQIIRDLGSLTLER-LATLKATSNFD---------------QSWYDY--------
---------------------KD-------------------------------------
----------------------VK-D-KNYTRDKLIVKMSKFADKG--------------
--------------------------------------NSLAIQMFEECMSLIEERS-S-
MHICLFKKQQHGGLREIYVMGAEERIVQSVVESIAKSIG-GFFPSDTLCNPANKSKIPES
HGIRA------------RKHCKGPV-WTTATSDDARKWNQGHFVMKFAMMLCEFTHTMWW
PLIIRGCSMFTKKYMMMNLKYLAVLDGHKDLKVE-----DEFVMTLFKAYH-----GE--
--------VEVPW-IDKGKT--FLKTKTGMMQGILHFTSSLLHTIHQEFVR-----SLSF
KIFNMKVAPDASQNI-----------------VCDMMQGSDDSSMI--ISFPAKD-SSSL
ARYK-------TAAALCFRVKKLLGIYLAIYPS-EKSTSNTDFVMEYNSEFYFHSQHVRP
TIRWIAACCSLPEVETLVARQEEASNLMTAVTEGGGSFSLACQIQQAQCTIHYMLMGMGV
S---QLFEQ-FKFAILEWLDPGLGFFLLDNPYAAGLGGFRFNLFKAI-KETKLQKLYSFF
LKRVRN------SPSP--KEE-VDPLVSESCSVSPGGALILSSSLKWGSRQKFIKLRERL
N--------IPDDWLNQID--------------------------QNPEILYRAP-----
------------------------------------------------------------
--
>MN167501
------------------------------------------------------------
------------------------------------------------------------
------------------------------------------------------------
------------------------------------------------------------
------------------------------------------------------------
------------------------------------------------------------
---DLFKKQQHGGLREIYVMDEVTRVFQLFVETLARSIC-SEFEEESITNPKRKLHNMNN
HYRKSR-------LYAAKEDLFP---INLNSSSDKTRWNQGFIIRCLTIPLFRCTPKEMH
GAIQCVANMWVEKHIKIPPEVIELLRKDT--RLS-----SDSYDRLRLEFH-----GKYK
PQPGQALLMPRKG-LS------FLTLRTGFMQGIWHVVSSLLH----LGYA-----LLCK
QMVTSVIKKYSPGSE----------------VLITTGVSSDDSKFM--LTVFIRK-DEKW
FSLESIR-LMYFMERL-LYSLEVFCLFFSMRSS-VKSTVAMPDSVEFNSEFIFNNTLAVP
VIKFVAASLNAIPYESFSDKFNGSYNLISDLSASGLPFFNTHLCQLAQGFHHYKTLGLGL
T---PLDTK-VAELLLEAKDPNYGFWLMDSQLLTGVMGFPFCRYMLY-SKTGL-------
--------LPVTGKVQ----------NQAALQVDSSGCVSESLQILHGDRMKQKRLVSQL
L--------LKGDYISKRSPAFSEDSAVAQEGLQKVMITARDLVNSHFRILYEQAENED-
DLLLKLCMKALMPGVAKSLTVNNVHMQTVAASI---------------------------
--
>MN520751
------------------------------------------------------------
-------------------------------HKS---MLKCLLH--FYKQSLQIRFGDDW
KSVMEANLVDRMASLTFME-IATLKVSSRSYDHDFVLPSITSNMTTFEIKEKL-------
---------------------TK-------------------------------------
----------------------ANPE-DTKSRPKVMESLSNCVKQYLYD-----------
---------------------------------TKKLDITHIIEMVPWALGKIEKRG-Y-
FYSDIFPKPQHGGDREIHVLEFKARLIQLYVERLSRTLC-EMTPSDSLTHPKLKESFVRN
HYNLA------------ELDLDSSR-LTVGKSADASKWCQRNHASKFAAVLVGILPSIFH
VSVLRILWFWTCKIIVFPIQFVANFLSNKDVE-S-----NKTYKRMQREFE----DGT--
---GI---------FPVAKQN-RMEIQSGMMQGILHYTSSITHGVIQEAMK-----LIQL
KFLEKK----------------------KIQSVISVIQGSDDSGQL--ISLTGLS-----
------PSKLIKVATTMLYWKEHVSKYISIYSSFEKSCIGATDLLEYNSEWSVRKTTYKP
TFRWVSSSLEVGVVEKFIDRISNFYNTATAVLEGGGSVLETSVIQCCQSWMHYWMLGIGT
H---SLGPQ-VSNLLQVNKDPSLGYFPMDSDYCAGMPGLNFLLYVLY-KKTKYGSGITAG
R-----------FPDV------NIDMYEEDVKDTTISRDLRKIKLKFGNNKIFDKIVKGM
D--LP----TLETLVEDAE--------------------------RDPELIYYPDSSWG-
G-----------------------------------------------------------
--
>MN520754
--------------------------------------------RDENY-----------
----EE-------------------------FKSNMPLLKFFSS--AFSDLLKQKFGDEY
REKIMSDFIHSVSRTNFSD-LATLKVSSRDHSKDVVVPLGSE--STEETFQKL-------
---------------------KE-------------------------------------
----------------------DFPE-ELLKRPFCMESMTEIIKKYEAD-----------
---------------------------------TNK-TITHISQLAPWCLRKLLDKG-Y-
FDSDQFDKSQHGGEREIHVLEFMARIVQFFVELVSRTIC-SYFPSETTINPDTKDTFVKD
HYAKS------------KEMFGTSF-TTISKSADATTWCQFHHSSHFAAMFQAILPDELA
TFTLSALSLWPRKRLSFPLKQASSLSANMKLRTS-----NDTYMQFKQEFE----EGK--
---GM---------FLKARSN-TIEVISGMFQGILHTTSSLYHTMIQEVMK-----QVIL
NACKGRL--------------------GMEKVLVTICQGSDDSGCM--ISVPGKP-----
------TLKTMQLLKRLLLWKERVSPYLSVFCNEAKSSIGTHDLIEYNSEWHVRHMVIKP
TFRWVSASQELSVTERFIDRFRIYNNMITECLTGGASTLECAVIQLFQAMMHYSLMGLQN
TKSKEIREK-YLELLLEHPDPTYGFFPMDEDVSCGVPGVEFQLYKLY-QNSTFGSNIRVL
G-----------DSEA------EMDYSPEDLPSWMKTKDMSTIRLKFSKMSVFYRVLERM
N--LE----PLEDAVKAVE--------------------------RDP------------
------------------------------------------------------------
--
>MN520757
------------------------------------------------------------
-----E-------------------------FKTNMPLIKFFSS--AFSDLLESKFGADY
KSKIMNDFVHAVSRSNFSD-LATLKVSSRDHSKDVVVPLGSD--STEETFQKL-------
---------------------KK-------------------------------------
----------------------DFPE-EILKRPFCMESMTEIIKNYESD-----------
---------------------------------TGK-KIIHLSQLAPWCLQKLLKKG-H-
FDSDQFDKSQHGGEREIHVLEFMARIVQYFVELISRTIC-SYFPSETTVNPDTKDKFVKE
HYAKS------------KEMFGNNF-TTVSKSADATTWCQFHHSSHFAAMFQAILPEELR
EFTLSALSLWPRKRLSFPLKQASSLAANVKLQTS-----NDVYMKFKEEFE----KGE--
---GM---------FVNARGN-LIEIISGMFQGILHTTSSLYHTMIQEVMK-----QVLI
NACKGRL--------------------RMDKVLITICQGSDDSGCM--ISVPGKP-----
------TLKTMQMLKRLLLWKERVSPYLSVFCNEAKSSIGTHDLIEYNSEWHVRHMVIKP
TFRWVSASQELSVTERFIDRFRIYNNMITDCLTGGASTLECAVIQLFQATMHYSMMGMLS
KRNLQAKQK-YLELCTENPDPLFGFFPFDEDISCGVTGVEFQLYRLY-NNSSFGSNIKVL
G-----------DTEA------SMDYSPEDLPSWMKTKDMSTIRLKFSKMSVFYRVLERM
N--LE----PLEEAVRAVE--------------------------EDPMILFSR------
------------------------------------------------------------
--
>MN661012
------------------------------------------------------------
-----------------------------------INAMKHGVE--LMAKELASRHGTTW
KAKMGELVIAEMCEKMTEE-VATLKASSSEK--------------CAKWDQL--------
------------------APAHD-----A-------------------------------
----------------------VL---TKVQRTKVITALLENLELF--------------
--------------------------------------EHNVFKKFPELVRLIEESSEG-
VLSDLFKKNQHGGLREIYVLNIHSRIVALFLETASRVLC-RQFECETMTHPNYKLEVIES
HKIAV---------ATRALKTNREF-SEFHCSADKKSWNNNLVMPALSTALLKLLPSSFH
GAIQRCLNMWNRRVLKIPDGVLKLLVDGTQLSCE-------TYQAMLFEYDNPRLVSE--
-------KHEMPPIFAYPKSS-FVRLSTGMMQGILHYTSSLAHVAFLFSSS-----SMIK
SYLKAQ--------------------CPGAEYKVSQMCSSDDSATI--ISILHKA-EASE
ESKMR----DRLWGESISHALAKFCTFYCFTNS-EKSNMGAPDHIEFNSEFVIGNTLAMP
VLKWTLACFGVTESESFLLRYNTMYNLMSQANSAGLPARNTTMVQIGQGLLAYRLIGSST
S---THFSA-YYQYIRKLPEPRYGYFIIDNVYVPGMLGYGFHHW----ANSRACGLYKIK
LRSVIDG----------------------TLGFTPEGGIMENFLLRHGRSQRYLKMIASM
GE-----GASIEQLRDYIN--------------------------TRATCLYQPSTCSE-
DARVKLIAKALLP-----------------------------------------------
--
>MN752229
------------------------------------------------------------
------------------------------------------------------------
------------------------------------------------------------
------------------------------------------------------------
------------------------------------------------------------
------------------------------------------------------------
-------KNQHGGIREIYVLTFYSRILQLFVETVGRVLC-SYFPMETMTHPNEKTNAIQT
HFSKVKK----LQLSSY-EGAAT---LTRASSEDKSKWSQNNNVSCYAFILSQILSPEMA
KACLRVLSLWKTKKILLPEGVVKMLESDLEKP-D-----DKIYEALRKEYW-----GR--
--------SPSKY-LDKAGGK-FLITDTGMWQGILHYISSFQHVLQVLHYKQFIARYIGP
QLRSRKVISYELTN----------------------LVSSDDSLTL--MTVLVDE---EG
LGVENMK-VINQLMALALHSEDLHSSFFMMQES-PKSCMASTTVFEFNSIFHIAQGAVSP
VIKKVLCCTNIIQSESFVTKFRSTYNAVKDILEEGGGHYQVHLHQIICGLLH--------
------------------------------------------------------------
------------------------------------------------------------
------------------------------------------------------------
------------------------------------------------------------
--
>MN823639
------------------------------------------------------------
--------------------------------------------------EIEQRHGRTW
KSNLEERILREIGSKNLLD-LATMKASSNFS---------------KDWEEF--------
---------------------KE-------------------------------------
----------------------VS-Q-KAYHRAKLLEKVSVLIEEG--------------
--------------------------------------HVWYVDVLGKCWKAVLDDK-C-
MRVCLFKKNQHGGLREIYVMDLNSRMIQFGVETMARCVC-ELSPHETIANPRLKNSIIEN
HGVKA------------ARQIGPNS-INVNSSNDAKKWNQGQYTTKLAMVLCWFLPPKFH
RFVWCGISMFRRKKMMMDIRFLETICRRSETTST-----DQFRQDLLDGFH-----GN--
--------RELPW-IEKGKT--YIQTETGMMQGILHYTSSLLHSCVQSFYK-----SL--
--IVSRFKEGIQGRS-I-------------PVTVDVVEGSDDSAIM--ISFKAQT-DTDE
SLAR-------MLISVLLQSVRNLNPYFGIYTS-EKSTINTLFCIEYNSEFHFHRHLVRP
TLRWVAASHQISEAEALASRQEDYANLLTQCLEGGASFSLTYLIQCAQLLHHYMLLGFFL
H---PLFGT-FIGMLIENPDPALGFFLLDNPVFAGGAGFRFNLWRAC-RFTSLGKKYAFY
FNELQN------KTKE--DE------NYRALDSTTGGTLSHSVMIYWGDRKKYQAMLKKM
G--------LPEDWVEQLD--------------------------EDPSVLYRRPKTKA-
ELILKLAEKVHSPGVISSLSKGHVV-----------------------------------
--
>MT153420
------------------------------------------------------------
------------------------------------------------------------
------------------------------------------------------------
--------------------KEE----------------KKAK----------LL-----
----------------------DKLN-DIPSRTKVLLAAADLLKDNLTF-----------
----------------------------------G--------NLLNSAYHILMDLD-R-
LDIDVFDKAQHGGIREIFILSITARICQFTIETISRVIC-ENFPMEMMTHPKNKESSIIE
HKRNV------------HVKFGKQPSILIATSDDAEKWNQAHFVGKFGQMLCYFTPTYMW
PFICNFLDLWFKRNIKIDSRLIKIMEHNEDLIVQ-----DQEFQKLYNMYK-----GRL-
--------PPNNW-YPGNKKR-FIKIKSGFMQGILHYTSSLFHVVSLETTI-----FESG
KIIDEFLIKIGKNKNYK---------------EITTMVSSDDSSMF--MTLPGSS-KSEM
KQALS------I-AAICIKLKNLIGKSLGIYLS-IKSTQLTLYCMEFNSVFTFSESRYHA
YFKQVIAATTISEKESLVSKQEEQSNLITSIVENGGSSVLASICQVSQGLFHYRLLGSSL
L---PIVPRKLIPGLKELRDPSLGYFLMDNPLMVGIMGFKYNLWNLVMTDRNISALYKYM
LDNAIKK-----EVEE------TLTSKKITLHTTTTGLFTNAIIIPYGENRKLKKAQDLL
G--------ANTTVFEEIN--------------------------KDPIILYKNPKTVE-
ELEIQIKLKLLSPGVSESFSRGEGVARKMAQAVY--------------------------
--
>MT241517
-----------------------------------LCNKEETAEGNTAANIYEKILVLED
ELP-NSNEYLGL---RDP--------VDPGYHEFSPSLLKAAVD--NIKDRFRRVFGSSW
EANIESKVLRALGSITLEE-MATLKASSDFS---------------PKFYTL--------
---------------------KP-------------------------------------
-------------------------G-DAYRRRKAIQGVRDLMDGE--------------
--------------------------------------STHMYEVLSKCLTQVEQDG-C-
MHIDIFKKPQHGGDREIYVMDINSRVVQLGLETIARTYC-SFIDSEAMTHPKSKFKLPEE
HERNA------------EKKLGTHV--TFCQSADARKWSQGHHVSKFMQMLCRLTPNYMH
GFIVRACALWTKRRILISPALIKIFCETPSFTSE-----NDIVQRMYNGYA-----GL--
--------GTEKW-INQGQS--FIQVGSGMMQGILHYTSSLLHSIFQEFLR-----SLLR
SHYRSRE---------LV----------IGEPMITVGQSSDDSYIM--VTFKTRD-SETW
AEAA-------LEASMMHHLKSTLSKFLGIYDS-EKTASMLMSVLEFLSEYMEGSSLHRA
TVKSVFACLSIIEHESLSSRQEETSTLLTKVVEDGGSINLPSHCQIGQALLHYRLIGSSV
S---PAFNL-YCSGIFTSKDPALGFFLMDHPFAAGLLGFKYNLWNAC-VNSSLGKKYKRM
L---------------------IQPLAHRPLEATSSGTLLHSYHITWGNRKKWERLVRSL
E--------LPEDWREM-------------------------------------------
------------------------------------------------------------
--
>MT269667
------------------------------------------------------------
------------------------------------------------------------
-----------MAYTSFED-LATLKVSSRTYGSSIIVPNVSEEMSTSEVRKLY-------
---------------------ES-------------------------------------
----------------------ANPN-EKGKRPRVMEALSKLVVECEAD-----------
---------------------------------TKR-SVRHPVELLPYCIKAIQEKG-Y-
WDSDIFPKAQHGGDREIHVLEIKMRIIQYFTECISKTLC-RLCPSDTLTHPYEKESFVKK
HYMSS------------QAHLGEKF-FSLGKSADATKWCQRNDSSKFAAVISPLLPYEFR
EFFIFVMWLWKKKRISFPIQFAANFQANKKTI-S-----NPIYNRMKKEFF----QGS--
---GI---------FEQQQCN-KMMIRSGMMQGILHYTSSLTHAVVQEVIK-----KLQC
DYLRRR----------------------SVEAYITIVQGSDDSAEV--ISLKGDI-----
------TKPKLRLATTMLHWKEQVSRFFSIYTSRAKSSIGTLDLVEYNSEWMIRSNVVKP
TFRWVSACMETTVTERFIDRVRINYNVSSQVLEGGGKVLEVATLQLCQAWMHYLLIGLHT
S---DLACL-AANELASCLDPALGFYPLDSDYCAGITGVEFQLFKLF-KQTNFGVGMSFA
N-----------IHDP------NIYTTEDESPDMSVSKSLRSVKIKFSNMKLWQNQMRQM
D--VP----DLEAILQKVE--------------------------DNPYLIYARHKSWE-
ESKYSIYLKMFQPGVKESLSRH--------------------------------------
--
>MT270825
------------------------------------------------------------
------------------------------------------------------------
----------------LER-LATLKATSEFG---------------SNWYVY--------
---------------------KD-------------------------------------
----------------------VK-D-KNYTRDKLLFKMSEFANEG--------------
--------------------------------------KALAIEKFDECMKEIESRG-C-
MHICLFKKAQHGGLREIYVLGAEERIVQCIVESISKSIG-KFFHSDTLCNPANKSRIPES
HGARA------------KKQCKGPI-WTTATSDDARKWNQGHFVTKFALMLCEFTTPKWW
PIIIRGCSMFTKKRMMMSLDFMKILDSHRELNIE-----DDFVQQLFRGYH-----GE--
--------EKLPW-IDQGRT--YLETTTGMMQGILHFTSSLLHTLHQEFTR-----TLSL
KVFDMKVKPESSSKV-----------------VIDMMQGSDDSSML--ISFPSDD-DVLL
ARYK-------VTAAICFRVKKSLGVFIGIYPS-EKSTSNTDFVMEYNSEFYFHSQHVRP
TIRWIAACCTLPEVETIVARQEEASNLMTSVSEGGGSFSLSAMIQQAQCTLHYMLMGMGV
S---NLFKE-FSRAVIKWKDPGLGFFLLDNPYCAGLGGFRYNLYKAI-TRTDLQKIYAYF
LRKVRG------G--E--GA---PGEIPETCSVSPGGALIMSSSIRWGKKEKFKAMRSRL
N--------IPEDWSDQID--------------------------KNPEVLYRAPHTGI-
EVLLRIAEKLHSPGVVSSLSSGNSVCRVMA------------------------------
--
>MT270828
------------------------------------------------------------
------------------------------------------------------------
----------------LER-LATLKATSEFN---------------KNWYVY--------
---------------------KD-------------------------------------
----------------------VK-D-KNYTRDKLLFKMSEFANEG--------------
--------------------------------------KALAIEKFDECMREIENRG-C-
MHICLFKKAQHGGLREIYVLGAEERIVQCIIEAISKAIG-KFFHSDTLCNPSNKTKIPES
HGSRA------------RKQCKGSI-WTTATSDDARKWNQGHYVTKFALMLCEFTSPKWW
PVIIRGCSMFTKKRMMMSLDFLKILDNHRELDIE-----DDFVQQLFKGYH-----GQ--
--------EVHPW-VQPGKT--YLETTTGMMQGILHFTSSLLHTLHQEFTR-----MLSL
KLFDMKVKPESSHKV-----------------VIDMMQGSDDSSML--ISFPSDD-DAML
ARYK-------MTAALCFRIKKSLGVFVGIYPS-EKSTSNTDFVMEYNSEFYFHSQHVRP
TIRWIAACCTLPEVETLVARQEEASNLMTSVSEGGGSFSLTAMVQQAQCTLHYLLIGMGM
S---PIFKE-FRRSILKWKDPGLGFFLLDNPYCAGLGGFRYNLYKAV-TTTPLQKIYSYF
LRKVRG------GDEQ--AG---PDNIPETCSVSPGGALIMSSSIRWGNKEKFKKMRKRL
N--------IPEDWSDQID--------------------------ANPEVLYRAPRTGN-
EILLRVAEKLHSPGVVSSLSSGNSVCRV--------------------------------
--
>MT270831
------------------------------------------------------------
------------------------------------------------------------
----------------LER-LATLKATSNFN---------------ESWYVY--------
---------------------KD-------------------------------------
----------------------VK-D-KNYTRDKLLVKMTQFAQRG--------------
--------------------------------------KTLAIELFDECMQRIEDKG-C-
MEICLFKKQQHGGLREIYVMGADERIVQSIIEAIARAIG-RFFDSDTLCNPSNKTRIPET
HGQRA------------KRRCGRSV-WTCATSDDARKWNQGHYVTKFALMLCEFTPEEWW
PLIIRGCSMFTQKYMMMNLEFLHIIDSHKELTIE-----DDFVNRLFKAYH-----GE--
--------SHEPW-IRQGCT--FLQTSTGMMQGILHFTSSLLHSLHQEFVK-----TTSM
QLFTQKMGSDASSRV-----------------VCDMMQGSDDSSMI--ISFPAES-EKMK
MRYK-------LVAAMCFRIKKSLGIYAGIYPS-EKSTSNTDFVMEYNSEFFFHSQHVRP
TIRWIAASCSLPEVETLVARQEEAANLLTAITEGGGSFSLAAMVQQSQCTIHYMLMGLGV
S---SLFSQ-FAKAISKWMDPGLGFFLFDNPYSAGLSGFKYNLYKAI-TGSNLKSVYSFF
MKKVKG------TSNQ--SD----SIISESCSVSPGGAIVMSSTLRWGSVEKFKRLRSRL
S--------IPDNWKEMIN--------------------------EVPEILYRAPQTGK-
EIMLRIAEKVHSPGVVSSLSTGNAVCKVM-------------------------------
--
>MT270834
------------------------------------------------------------
------------------------------------------------------------
----------------LER-LATLKATSQFD---------------ENWYVY--------
---------------------KD-------------------------------------
----------------------VK-D-KNYTRDKLLFKMSKFADEG--------------
--------------------------------------KALAIEKFEECMSLIERRG-A-
MHICLFKKAQHGGLREIYVLGAEERIVQCIIESISRSIG-RFFHSDTLCNPGNKTRIPET
HGSRA------------KKQCKSAI-WTTATSDDARKWNQGHFVTKFALMLCEFTSPKWW
PIIIRGCSMFTNKRMMMNLEFLKILDSHRELNIE-----DQFVTDLFQGYH-----GD--
--------KDLPW-IEAGKT--YLTTSTGMMQGILHFTSSLLHTIHQEFIR-----TMSF
KIFDMKVKPEMSNRV-----------------VIDMMQGSDDSSML--ISFPSDD-DQVL
TRCK-------LTAAICFRIKKSLGIYLGIYPS-EKSTANTDFVMEYNSEFYFHSQHVRP
TIRWIAACCTLPEVETLVARQEEASNLMTSVSEGGGSFALSAMVQQAQCMLHYELMGMGV
S---SLFRE-YSRAILKWNDPGLGFFLLDNPYSAGLGGFRYNLYKAI-TRTNLQKVYAFF
MRKVRG------DGDD--AS-----DIPETCSVSPGGALIMSSSLRWGSKKKFDKLRSRL
N--------IPEDWIDQID--------------------------DNPEILYRAPRTGK-
EIILRIAEKLHSPGVVSSLSNGNSVCRVMA------------------------------
--
>MT353902
------------------------------------------------------------
-----E-------------------------FKSNGPLLKFFSS--AFSDLLVAKFGKEY
KDKIYKDFVHQASRKNFTE-LATLKVSARDHSKEVSVPLGGN--TTQEVFEQM-------
---------------------KK-------------------------------------
----------------------DFPE-EMMKRPFCMESMTQIIKEYEED-----------
---------------------------------TKT-KIKHLSQLAPWCLKSLMNKG-Y-
FDSDQFDKSQHGGEREIHVLEFKARIIQFFVELISRVIC-SYFPSETTVNPETKDRFVKD
HYAKS------------KEMFGNKF-TTISKSADASTWCQFHHTSHFAAMFQAILPEELR
SFTTAALSLWPRKRLSFPMKQVSSLAANLKLQTD-----NTTYMRFKSEFE----KGE--
---GM---------FVQARGN-LIEVISGMFQGILHTTSSLYHTMIQEVMK-----QVML
TACAGRL--------------------NMPKILITICQGSDDSGCM--ITVPGKP-----
------TMRVIKLVKRLLLWKERVSPYLSVFCNEAKSSIGTHDLIEYNSEWHVRHMVIKP
TFRWVSASQELSVTERFIDRFRIYNNMLTECLTGGASTMECSVIQLFQATMHYCLMGLQS
SRNMDVKMR-YLENLLDYPEPVHGFFPFDEDVSCGIPGVEFQLYRLY-QRSNFGSLIKVL
G-----------ETET------SMDYSPEDMPSWMKVKDLSSVRLKFSNMKVFYRVLERM
N--LE----PLEQAIKAIE--------------------------DDPEILFSR------
------------------------------------------------------------
--
>MT498812
------------------------------------------------------------
------------------------------------------------------------
----------------LDT-FSTLKATSNFG---------------PEWYAY--------
------------------------------------------------------------
----------------------VK-E-KVYHRSKVIEKVVEIL--NSEE-----------
----------------------------------KT-DINLVVDLMRLSLDTLERDG-G-
LHICIFKKNQHGGLREIYVLTIHGRIIQKMVEDMARVVL-NEIPFEIMTHPKGKFSIPEK
HNTAA------------KIMFNNKY-RTHATSDDAAKWNQGHYVSKFMILLCSLYPPFYH
GFIIRSLSLWLNKKIKIPDDLLRLMSEVDQMNTK-----DEIVQSIFENFKNK--PNR--
--------RKVRW-MEPGTS--YFKTETGMMQGILHYTSSLMHALFLLYYK-----DLCS
SIINEKLEELGLKNQ------------K---CIIDPMVSSDDSCVL--ISIPE-V-EDNH
VNLSL----K-YIVNACFEMKTLLANQLAIYRS-VKSTTNTIFLMEFNSEFCFYGDNYRP
TYRWVNACFSISEQENLMSRQEEMYNLVTNVVEGGGTLFLSHICQLSQGLLHYRMLGSSV
S---EVWPL-YVHKIMESMDPALGFFLVDHPLSTGIAGLSYLVWLVC-RMTTLGVKYKKM
YTCEI-------EKTS------YNSIKEITLENTTIGLFSRSTQISYGSNKRWKSIMESF
D--------FDDSMLDDID--------------------------KDPKVLYVKPTNTF-
ELKLKLYVKMKNPGVISSLGK---------------------------------------
--
>MT498816
------------------------------------------------------------
-----------------P-----------LPHCFDIELLLDSCE--KLKKRIKVSY-PDF
EAEFEKQLGKFLFRTSVEEEFSTLKASSNFG---------------PSLYDR--------
---------------------KS-------------------------------------
----------------------VN---ERYSRSKVIEKLAKN-KND--------------
--------------------------------------AVSISELFESQAVKCLRVR-G-
LNIDIFRKPQHGGDREIYVLGFEERVVQRVIEQVARILC-GFIPEETMTHPQNKTSIPEN
AFKEA------------RSIYRNNHI-TLNSSADASKWSQNNCSFKLLIPLLKLTPRYMH
RTLIRCLRLWESKRILINPFILELFDKHRDLKFY-----DKTVQNMFDGYK-----GR--
--------ASFRW-IKPGEP--FIELTTGMMQGILHYSSSLYHSAIISRAK-----EVIE
SNNKTLVKTFGFK--------------RPFKIVMCHLQSSDDSFFS--VSCPLNG-TAEV
ARR------SRLLAASILSFKVNLSTQMGVVNSEVKSALATNHVFEFNSNFEFGFNHYKP
DIKAVYSGFLVSEQELILSRQEELSVLLTTYIENGGVNYVANGLQVGQSYLHYQLIGMTT
T---KYFRS-FQVLNTILPDPSLGFFLMDNSLCPGLLGFNYNMWNLV-KTSNLGKLFKHR
LRPIET------ENES------LDETIKLSIELSAHGSLSSTHKIVHGNRAKWLKLLERI
G--------ARENWREDIE--------------------------KNPSLMFRRALTPL-
EVDTK-------------------------------------------------------
--
>MT860240
------------------------------------------------------------
------------------------------------------------------------
----------------LDN-FATLKATSNFS---------------EAYYVY--------
---------------------PY-------------------------------------
-------------------ADGVK-----YHRSKVIEKILDLI-ANKND-----------
----------------------------------ED-PTVLVVDFLKEALEHLEQTG-V-
LHICIFKKNQHGGLREIYVLDIFGRIIQKTVEDFSRVIL-QEFPSEIMTHPREKFIIPES
HNSRA------------KRAFNNKY-VTYTTSDDAAKWNQGHYVTKFMIMLCSFLPDYMH
GFIVRSLQLWLNKRIKINDDLLNLFMKVPDLSTD-----DPVVQKIYNIFK-----GH--
--------DEADW-MSKRST--YIQTETGMMQGILHYTSSLFHAILLEYHK-----SICV
KLINHGLNKAKYVGS------------Q---VVMDHMESSDDSAVM--ISVP--V-TNTQ
NDILI----A-TEVLTAFYLKTYLSNQIGIYRS-IKSTMMKKMMMEFNSEFIFYGDVHRP
TFRWVNASVLITEQENLMARQEESYNLITSIIQGGGSILLASICQLSQSLLHYRLLGSSV
S---DIWPL-YAAKIIDSYDPALGFFLLDNPAAAGIPGLNYLIWLAC-RNSTLGSKYKLM
YMKEISN-----DRKD------HELLKQITIETTSLGLFSRATQISYGQSEKWKMIMRKF
D--------HVDDYSDEID--------------------------KNPIMLYIKPKNIK-
ELKLRLIVKMKSPGVIASLG----------------------------------------
--
>MW291944
------------------------------------------------------------
---------------------------------------------------------KDY
EKIIKREIVKNMAQTTFDD-LATLKVSARDYEDALIIPNISETSTLREIITSY-------
---------------------EK-------------------------------------
----------------------VNVN-ETKKRPRAMESLKTLLDEYIQN-----------
---------------------------------TGK-KLKHPVELVPYCLKCIRERG-F-
WDSDIFPKSQHGGDREIHVLEIKMRIIQYFVENISKTLC-KLVPSDTLTHPYQKETFVKN
HYREA------------NAVLGDNY-FTLGKSADATKWCQRNDSSKFAAVTAPFLPKLFR
PFFLMVMRLWKEKRMSFPIAFAANFRANKTVK-S-----NKTYERMRDEFN----NGK--
---GI---------FKQVHSN-KMFIRSGMMQGILHYTSSFTHAVIQEVMK-----KVQL
SYLKFR----------------------GVKAAITVVQGSDDSAEL--ISFEGNA-----
------TKNKVRLATTMLHWKEKMSKYFSIYTSRAKSSIGTLDLIEYNSEWYVRTNIVKP
TFRWASACLHTTVTERFIDRIRINYNVSSQVLEGGGKIFEVAMLQLCQAWLHYMLIGMHT
S---DLSEE-VCHELIKMKDPSLGYYPLDSDYIAGITGVEFQLYNLV-SKSNYGVGLSFS
N-----------LHEP------TTRVEEDEIHDQSVSLALRSIVVSFSDAKLWREQVRRM
N--VP----DLEKLVEEVE--------------------------QNPYLIYALHKSWE-
EAKYSIFLKMFQPGVKESISKHAAA-----------------------------------
--
>MW368831
------------------------------------------------------------
-----SDEYLGW---ADP--------SDPKMHEFSVSYLKDAVS--HAKQLLKKIYGQNV
LEQIDNEILREVSSLTLER-LATLKATSNFD---------------ENWYVY--------
---------------------KD-------------------------------------
----------------------VK-D-KNYTRDKVLVKMSEFANEG--------------
--------------------------------------KTLAIEKFDECMKSIELRG-G-
MHICLFKKQQHGGLREIYVLGAEERIVQSIIEIISRSIG-RFFPSDTLCNPNNKMKIPET
HGIRA------------RKHCKGPV-WTCATSDDAKKWNQGHFVTKFALMLCDFTSPKWW
PIIIRGCSMFTNKLMMMNLGFLRILDNHRELDIQ-----DEFVQDLFKAYH-----GE--
--------HEVSW-AEKGRT--YLKTSTGMMQGILHFTSSLLHTIHQEYVR-----SLSF
KIFNLKISPDAGSQI-----------------VCDMMQGSDDSSMI--ISFPSSD-RDLL
QRYK-------VAAAVCFRMKKNLGVFLGIYPS-EKSTSNTDFAMEYNSEFFFHSQHVRP
TIRWIAACCSLPEVETLVARQEEAANLMTSVSEGGGSFSLSAMVQQAQCTLHYMLMGMGL
S---LLFKE-YKKAILRWEDPGLGFFLLDNPYAAGLGGFRYNLYKAI-TTTSLQKIYAYF
MKKVKG------PQSK--DS--DGSIISETCSVSPGGALILSSSLKWGSRKKFQKLRSRL
N--------IPENWIELIN--------------------------ENPDVLYRA------
------------------------------------------------------------
--
>MW842780
--------LKSLFADYEPTI----KQKINEFYFGYVVSKEKGRGNDRNFKIMKKIVQ---
----EEYRF------RDTVTSTLENTYDLPIHVSNHVTIKVFCS--IFKTILASYLGKDY
QSVIKREIYRTMAQASFED-LATLKVSSRSYKDNIIVPNISSDMENKEIRRLY-------
---------------------EL-------------------------------------
----------------------SNPD-EKKRRPRVMEAISKLVEECETA-----------
---------------------------------LNK-PVRHPVELLPYCLSLINQKG-Y-
WDSDIFPKAQHGGDREIHVLDITMRIIQYFAECISRTLC-RMVPSDTLTHPYEKESFVRK
HYTQS------------AKELGANF-FTMGKSADATKWCQRNDSSKFASVVVPFLPPELR
PFFLQVMYLWKFKRISFPIQFAANFVSNRTTK-S-----NKTYERMRDEFF----TGT--
---GI---------FSQQQSN-KIMIRSGMMQGILHYTSSFTHSVVQEVMK-----KMQR
DYLKRR----------------------GVESYITVVQGSDDSAEL--ISLPGLP-----
------TKNKVRIVTTMLNWKETISRQFSIYTSRAKSSIGTLDLIEYNSEWMIRSNIVKP
TFRWVSACLETSVTERFIDRIRMNYNISSQVLEGGGKVLEVAMVQLCQAWMHYLLLGLHT
S---QLADI-VANELTSQKDPSLGFYPLDSDYCAGITGVEFQLFRLF-QATEF-------
------------------------------------------------------------
------------------------------------------------------------
------------------------------------------------------------
--
>MW842781
------------------------------------------------------------
------------------------------------------------------------
-----------MAMTSFED-LATLKVAARTYNSSIVVPTVNEEMSTAAIRKLY-------
---------------------ES-------------------------------------
----------------------ANPG-EKVRRPRVMEALAQLVQECETA-----------
---------------------------------TSR-VIRHPVELLPYCLEDINKRG-Y-
WDSDIFPKAQHGGDREIHVLEIKMRIIQFFTESMSKTLC-RLCPSDTLTHPYEKESFVNK
HYSHS------------QLSLGDQF-FTLGKSADATKWCQRNDSSKFAAVVSPLLPEEFR
DFFIYVMFLWKEKRISFPIQFAANFQSNRNTK-S-----NPIYSRMKKEFF----NGS--
---GI---------FEQQQSN-KMMIRSGMMQGILHYTSSITHAVIQEVMK-----KIQV
DYLKRR----------------------KVDSYITVVQGSDDSAEL--LSIKGEP-----
------SKTKLRLATTMLHWKENVSKQFSIYTSRAKSAIGTLDLVEYNSEWMIRSNVIKP
TFRWVSACLETTVTERFIDRIRINYNVSSQVLEGGGKVLEVACLQLCQSWLHYLLLGLHT
S---SLSNL-VSTQLSECYDPSLGFYPLDSDYCAGITGVEFQMFKLF-KSTVYGVGLSYS
G-----------VHDP------GVFINDDEIPDMSIGKSLRSVRVKFSDMKLWRDQMRRM
D--VP----ELSQILEKVE--------------------------ENPFLIYVRHRTWE-
ESKYSIYLKMFQPGVKESLSRH--------------------------------------
--
>ON408144
------------------------------------KNKEESPQGNSSSKLYEKVMEYES
RKP-GTNLNLGW---GDPD------LSDIKFHEFSRSFLLYCAD--SAMKKLETMYGPKV
KSQMTDDILYAIGNYDLEQ-FATLKASATYD---------------QSMYDY--------
---------------------DP-------------------------------------
-------------------------K-KKYHRAKVVEFVVKNSHR---------------
--------------------------------------ATHIHELLQECLEGLEKNT-C-
LHIDLFKKAQHGGIREIYVLGPRERLVQLCLELIARTIC-RRFPSETMMNPKNKTDLPQR
HNKDA------------KGKCGPKF-MTTATSDDAAKWNQGHYVSKFAMLLCRFTDSVLH
PFIMRACALFTRKIIKIDDQLLKIFAKYEERVFR-----SEHIELMHAAFR-----GR--
------GNEKYGH-VEQGKT--FLKTETGMLQGILHYASSLLHTVYQEFML-----DLIE
ARFKHKHAILRKKNTSL-------------KPHVTVMQSSDDSSVM--ISFPVSS-SIPE
ATSQG----M-VLAWMCFQVKKELGLLLGIYPS-EKCTSNTPWIVEFNSEFFFMSDLIRP
LFRWVAAANGLSEHETLAGRQEEMSSNLTNVLGGGGTTSLTANVQLAQMMLHYQILGAST
S---LVFGH-YSVMLEEVPDPSLGFFLLDHPFLAGLGGFKYNLYLVV-KKTRLGLKYKRI
LRGQDD------AASA--RE--EKGLRVRTLETTKAGSIVESTIIS--------------
------------------------------------------------------------
------------------------------------------------------------
--
>ON408154
------------------------------------------------------------
------------------------------------------------------------
----------------LEQ-LGTLKASSTYD---------------KSMYDY--------
---------------------DP-------------------------------------
-------------------------K-RSYHRKKVIEFTSEKATE---------------
--------------------------------------HTHVHEIVKESLEAVEENG-C-
LHIDLFKKAQHGGLREIYVLGPNERVIQLCIELIARAIC-RRFPSETMMTPANKFKLPQQ
HNKNA------------RKNCGRNF-TTTSTSDDASKWNQGHYVSKFAMMLCRFTDKLLH
PFIMRACALFTNKVIKIDDQLLKLFAKYDEDIFS-----SEHVRKMHAAFR-----GGL-
------VDADYVH-VGPGKT--YLRTSTGMLQGILHYTSSLLHTILQELMK-----EVIE
GRFK-RHLPLLKKST-L-------------RPYVTVMQSSDDSSIM--ISFPTDP-DRPE
LTCQG----Y-IVSWEAFQMKKELGLLLGIYPS-EKCTTNTPWVTEFNSEFFFMSDLIRP
LFRWVAAVNSLSEHETLAGRQEEMASNLSNILGGGGTTSLAANCQLSQMMLHYQVLGSGV
S---QIFSR-YVRVLEQ--DPSVGFFLLDHPFMAGLCGFKYNLFRAV-KCTKLGDKYKKV
LETQES------VSSH--RK--EAGLSSKTLVTTKAGSIVDSTIVSMSTRRRWQKLVNGM
N--------FPDDWREQIK--------------------------NNQEVLYEKARTPE-
ELRLKLAAFMHSPGVVSSLGHSGAV-----------------------------------
--
>X68414
------------------------------------------------------------
-----------Y---EDP--------IDPKMHEFSRSYLKLLCN--HAKTKLRKQYGRGV
MNQIENSIVREVQSITLER-LATLKATSNFD---------------DSWYTF--------
---------------------KD-------------------------------------
----------------------VK-D-KNYTRDKLLVKMTQFAHRG--------------
--------------------------------------KTLAIEVFEECMSRIEEKG-C-
MEICLFKKQQHGGLREIYVMGADERIVQSVIEAIARAIG-RFFDSDTLCNPSNKIRIPET
HGQRA------------KRRCGRSV-WTCATSDDARKWNQGHYVTKFALMLCEFTPQEWW
PLIIRGCSMFTNKFMMMNLDFLRIIDSHKELQIE-----DEFVSKLFKAYH-----GE--
--------SVEPW-ISQGCT--YLKTSTGMMQGILHFTSSLLHSLHQEFVK-----TTAI
QLFTLKLGSDASSKV-----------------VCDMMQGSDDSSMI--ISFPSYN-EKIK
MRYK-------LVAAMCFRIKKSLGIYIGIYPS-EKSTPNTDFVMEYNSEFFFHSQHVRP
TIRWIAASCSLPEVETLVASKEEAANLLTAITEGGGSFSLAAMIQHCQSSIHYMLMGLGV
S---ALFSE-FSKAISKWLDPGLGFFLFDNPYSAGLSGFKYNLYRAI-MNSSLKSIYSFF
MKRVKG------GSQR--TD----GIISESCSVSPGGAIVMSSTLRWGSVEKFKRLRNRL
N--------IPETWKEMIN--------------------------ESPEVLYRAPQTGT-
EIM---------------------------------------------------------
--
>D_MKWV
------------------------------------------------------------
--------FLGK---QDP--------VKPTMHEYSVSYLKRCCA--HAKNLLKRLYGQDF
MRDIDNDILSRFCHLTLES-MATLKATSNFD---------------SSWYVH--------
---------------------SE-------------------------------------
----------------------NK-G-RNYSRSKVITKVAPLTRAG--------------
--------------------------------------KRLVIEAFQESMNMIEANG-C-
MHVCLFKKNQHGGLREIYVMGFEERIVQLCVETIARSIC-KLFPSETLNNPKNKTRIPET
HGSRA------------RKHCGSAI-WTSGTSDDARKWNQGHYVVKFAQLLCSFTQPKWW
PIIIRGCSMFTKKRMMLDPKFMDILDRHTELNLE-----DEFATTLFKAYH-----GE--
--------VTVPW-FRKGCS--YLETETGMMQGILHNTSSLLHTVHQEFVR-----TLTF
KMFRSRIGQDFSSKV-----------------VCDVMQGSDDSAMI--ISFPSED-PEIL
ARAK-------VVSATCFRIKRLLGVFLAIYPS-EKSTTNTDFLLEYNSEFFFHLQHIRP
TVRWVAASMSIPEVETLIARQEESYNLLASTVEGGASFSLAACVQQCQATLHYRLFGMGV
S---SLFEH-YAKHIIRWRDPGLGFFLLDNPYIAGLGGVRYNLFKAV-TRTELGCRYSWF
LKGLRGS-----QALS--EE--QNALVTESCTVSPGGAIVQTSVIRWGNRQKYERLLQSM
D--------LPTEWEDIIN--------------------------KNPIILYRAPQSG--
------------------------------------------------------------
--
>D_OTPV
------------------------------------KNKDESPQGNTSGALYDKVMEYES
RRP-NSDDNLGL---GDPT------LDEVAFHEFSRSFLAYCVD--LSKAKLQKMWGEKV
EDMISNDILESLGGYSLEQ-LGTLKASSTYD---------------KSMYDY--------
---------------------DP-------------------------------------
-------------------------K-RSYHRKKVIEFTSEKATE---------------
--------------------------------------HTHVHEIVKESLEAVEENG-C-
LHIDLFKKAQHGGLREIYVLGPNERVIQLCIELIARAIC-RRFPSETMMTPANKFKLPQQ
HNKNA------------RKNCGRNF-TTTSTSDDASKWNQGHYVSKFAMMLCRFTDKLLH
PFIMRACALFTNKVIKIDDQLLKLFAKYDEDIFS-----SEHVRKMHAAFR-----GGL-
------VDADYVH-VGPGKT--YLRTSTGMLQGILHYTSSLLHTILQELMK-----EVIE
GRFK-RHLPLLKKST-L-------------RPYVTVMQSSDDSSIM--ISFPTDP-DRPE
LTCQG----Y-IVS----------------------------------------------
------------------------------------------------------------
------------------------------------------------------------
------------------------------------------------------------
------------------------------------------------------------
------------------------------------------------------------
--
>D_STPV
------------------------------------KNKEESPQGNSSSKLYEKVMEYES
RKP-GTNLNLGW---GDPD------LSDIKFHEFSRSFLLYCAD--SAMKKLETMYGPKV
KSQMTDDILYAIGNYDLEQ-FATLKASATYD---------------QSMYDY--------
---------------------DP-------------------------------------
-------------------------K-KKYHRAKVVEFVVKNSHR---------------
--------------------------------------ATHIHELLQECLEGLEKNT-C-
LHIDLFKKAQHGGIREIYVLGPRERLVQLCLELIARTIC-RRFPSETMMNPKNKTDLPQR
HNKDA------------KGKCGPKF-MTTATSDDAAKWNQGHYVSKFAMLLCRFTDSVLH
PFIMRACALFTRKIIKIDDQLLKIFAKYEERVFR-----SEHIELMHAAFR-----GR--
------GNEKYGH-VEQGKT--FLKTETGMLQGILHYASSLLHTVYQEFML-----DLIE
ARFKHKHAILRKKNTSL-------------KPHVTVMQSSDDSSVM--ISFPVSS-SIPE
ATSQG----M-VLAWMCFQVKKELGLLLGIYPS-EKCTSNTPWIVEFNSEFFFMSDLIRP
LFRWVAAANGLSEHETLAGRQEEMSSNLTNVLGGGGTTSLTANVQLAQMMLHYQILGAST
S---LVFGH-YSVMLEEVPDPSLGFFLLDHPFLAGLGGFKYNLYLVV-KKTRLGLKYKRI
LRGQDD------AASA--RE--EKGLRVRTLETTKAGSIVESTIIS--------------
------------------------------------------------------------
------------------------------------------------------------
--
>K_MKWV
------------------------------------------------------------
--------YLGK---QDP--------VKPTMHEYSVSYLKRCCS--HAKNLLKRLYGQDF
MRDIDNDILSRFCHLTLES-MATLKATSNFD---------------SSWYVH--------
---------------------SE-------------------------------------
----------------------NK-G-RTYSRSKVITKVAPLTRAG--------------
--------------------------------------KRLVIEAFQESMNMIEANG-C-
MHVCLFKKNQHGGLREIYVMGFEERIVQLCVETIARSIC-KLFPSETLNNPKNKTRIPET
HGTRA------------RKHCGSAI-WTSGTSDDARKWNQGHYVVKFAQLLCSFTQPKWW
PIIIRGCSMFTKKRMMLDPKFMDILDRHTELNLE-----DEFATTLFKAYH-----GE--
--------VTVPW-FRKGCS--YLETETGMMQGILHNTSSLLHTVHQEFVR-----TLTF
KMFRSRIGQDFSSKV-----------------VCDVMQGSDDSAMI--ISFPSED-PEIL
ARAK-------VVSATCFRIKRLLGVFLAIYPS-EKSTTNTDFLLEYNSEFFFHLQHIRP
TVRWVAASMSIPEVETLIARQEESYNLLASTVEGGASFSLAACVQQCQATLHYRLFGMGV
S---SLFEH-YAKHIIRWRDPGLGFFLLDNPYIAGLGGVRYNLFKAV-TRTELGCRYSWF
LKGLRGS-----QALS--DE--QNALVTESCTVSPGGAIVQTSVIRWGNRQKYERLLQSM
D--------LPTEWEDTIN--------------------------KNPIILYRAPQSG--
------------------------------------------------------------
--
>K_OTPV
------------------------------------------------------------
------------------------------------------------------------
----------------LEQ-LGTLKASSTYD---------------KSMYDY--------
---------------------DP-------------------------------------
-------------------------K-RSYHRKKVIEFTSEKATE---------------
--------------------------------------HTHVHEIVKESLEAVEENG-C-
LHIDLFKKAQHGGLREIYVLGPNERVIQLCIELIARAIC-RRFPSETMMTPANKFKLPQQ
HNKNA------------RKNCGRNF-TTTSTSDDASKWNQGHYVSKFAMMLCRFTDKLLH
PFIMRACALFTNKVIKIDDQLLKLFAKYDEDIFS-----SEHVRKMHAAFR-----GGL-
------VDADYVH-VGPGKT--YLRTSTGMLQGILHYTSSLLHTILQELMK-----EVIE
GRFK-RHLPLLKKST-L-------------RPYVTVMQSSDDSSIM--ISFPTDP-DRPE
LTCQG----Y-IVSWEAFQMKKELGLLLGIYPS-EKCTTNTPWVTEFNSEFFFMSDLIRP
LFRWVAAVNSLSEHETLAGRQEEMASNLSNILGGGGTTSLAANCQLSQMMLHYQVLGSGV
S---QIFSR-YVRVLEQ--DPSVGFFLLDHPFMAGLCGFKYNLFRAV-KCTKLGDKYKKV
LETQES------VSSH--RK--EAGLSSKTLVTTKAGSIVDSTIVSMSTRRRWQKLVNGM
N--------FPDDWREQIK--------------------------NNQEVLYEKARTPE-
ELRLKLAAFMHSPGVVSSLGHSGAV-----------------------------------
--
>K_STPV
------------------------------------KNKEESPQGNSSSKLYEKVMEYES
RKP-GTNLNLGW---GDPD------LSDIKFHEFSRSFLLYCAD--SAMKKLETMYGPKV
KSQMTDDILYAIGNYDLEQ-FATLKASATYD---------------QSMYDY--------
---------------------DP-------------------------------------
-------------------------K-KKYHRAKVVEFVVKNSHR---------------
--------------------------------------ATHIHELLQECLEGLEKNT-C-
LHIDLFKKAQHGGIREIYVLGPRERLVQLCLELIARTIC-RRFPSETMMNPKNKTDLPQR
HNKDA------------KGKCGPKF-MTTATSDDAAKWNQGHYVSKFAMLLCRFTDSVLH
PFIMRACALFTRKIIKIDDQLLKIFAKYEERVFR-----SEHIELMHAAFR-----GR--
------GNEKYGH-VEQGKT--FLKTETGMLQGILHYASSLLHTVYQEFML-----DLIE
ARFKHKHAILRKKNTSL-------------KPHVTVMQSSDDSSVM--ISFPVSS-SIPE
ATSQG----M-VLAWMCFQVKKELGLLLGIYPS-EKCTSNTPWIVEFNSEFFFMSDLIRP
LFRWVAAANGLSEHETLAGRQEEMSSNLTNVLGGGGTTSLTANVQLAQMMLHYQILGAST
S---LVFGH-YSVMLEEVPDPSLGFFLLDHPFLAGLGGFKYNLYLVV-KKTRLGLKYKRI
LRGQDD------AASA--RE--EKGLRVRTLETTKAGSIVESTIIS--------------
------------------------------------------------------------
------------------------------------------------------------
--
