# Supplementary material for: Metatranscriptomic analysis reveals the diversity of RNA viruses in ticks in Inner Mongolia, China
Source: PLoS Negl Trop Dis. 2024 Dec 11;18(12):e0012706. doi: 10.1371/journal.pntd.0012706 (PMC11634002; doi:10.1371/journal.pntd.0012706)
Supplement: S1 File — (ZIP) [file pntd.0012706.s005.zip › S1 File/Phenuiviridae/Phenuiviridae_rdrp_m.fasta.log]

IQ-TREE multicore version 1.6.12 for Linux 64-bit built Mar 16 2020
Developed by Bui Quang Minh, Nguyen Lam Tung, Olga Chernomor,
Heiko Schmidt, Dominik Schrempf, Michael Woodhams.

Host:    DESKTOP-5FPH2QN (AVX2, FMA3, 100 GB RAM)
Command: iqtree -s phen_rdrp_m.fasta -m MFP -bb 1000 -nt 32 -redo
Seed:    544241 (Using SPRNG - Scalable Parallel Random Number Generator)
Time:    Sun Apr 21 13:20:07 2024
Kernel:  AVX+FMA - 32 threads (36 CPU cores detected)

Reading alignment file phen_rdrp_m.fasta ... Fasta format detected
Alignment most likely contains protein sequences
Alignment has 153 sequences with 1022 columns, 948 distinct patterns
690 parsimony-informative, 137 singleton sites, 195 constant sites
          Gap/Ambiguity  Composition  p-value
   1  AB009656   41.59%    passed     98.58%
   2  BK062755   44.13%    passed     43.78%
   3  D10759     41.88%    passed     45.87%
   4  D31879     42.66%    passed     43.54%
   5  DQ375403   41.39%    passed     98.95%
   6  EU725771   41.59%    passed     98.04%
   7  GQ847513   41.39%    passed     99.67%
   8  HM119401   41.39%    passed     84.94%
   9  HM119407   41.39%    passed     89.00%
  10  HM119410   41.39%    passed     99.92%
  11  HM119413   41.39%    passed     93.75%
  12  HM119416   41.39%    passed     85.96%
  13  HM119425   41.39%    passed     83.57%
  14  HM119431   41.39%    passed     97.61%
  15  HM119434   41.39%    passed     94.80%
  16  HM566138   41.49%    passed     99.32%
  17  HM566147   41.39%    passed     99.98%
  18  HM566152   41.39%    passed     79.17%
  19  HM566155   41.49%    passed     99.42%
  20  HM566159   41.49%    passed     56.17%
  21  HM566162   41.49%    passed     99.72%
  22  HM566164   41.49%    passed     94.74%
  23  HM566167   41.39%    passed     79.17%
  24  HM566174   41.39%    passed     99.99%
  25  HM566181   41.49%    passed     92.91%
  26  HM566185   41.39%    passed     99.63%
  27  HM566191   41.88%    passed     77.77%
  28  HM627185   41.49%    passed     99.86%
  29  HM745930   41.49%    passed     76.91%
  30  HQ541738   41.49%    passed     85.80%
  31  JF838327   41.49%    passed     95.16%
  32  JF838330   41.39%    passed     59.44%
  33  JF920133   41.39%    passed     85.82%
  34  JF920136   44.13%    passed     99.79%
  35  JF939846   41.39%    passed     97.89%
  36  JX472403   41.59%    passed     98.75%
  37  JX961616   41.49%    passed     59.55%
  38  KC335496   41.49%    passed     40.21%
  39  KC589005   41.49%    passed     75.71%
  40  KC669549   41.39%    passed     79.48%
  41  KF297900   41.39%    passed     99.96%
  42  KF297903   41.39%    passed     86.05%
  43  KF297909   41.39%    passed     91.80%
  44  KF543244   41.49%    passed     97.77%
  45  KF848980   41.49%    passed     94.50%
  46  KF892052   41.39%    passed     18.13%
  47  KJ740148   41.49%    passed     50.11%
  48  KJ939330   41.39%    passed     99.95%
  49  KM048311   41.49%    passed     80.69%
  50  KM048313   41.49%    passed     79.45%
  51  KM114252   41.49%    passed     37.04%
  52  KM114257   41.39%    passed     98.74%
  53  KM817666   41.49%    passed     98.30%
  54  KM817668   41.39%    passed     85.76%
  55  KM817672   41.49%    passed     46.72%
  56  KM817684   41.59%    passed     43.35%
  57  KM817689   41.49%    passed     46.64%
  58  KM817690   41.39%    failed      0.82%
  59  KM817700   41.49%    passed     19.84%
  60  KM817703   41.39%    passed     66.75%
  61  KM817704   41.39%    passed     40.50%
  62  KP272001   41.39%    passed     99.55%
  63  KP272028   41.49%    passed     99.70%
  64  KP272036   41.49%    passed     99.60%
  65  KP272040   41.39%    passed     98.69%
  66  KP771821   41.39%    passed     99.00%
  67  KP966616   41.39%    passed     89.47%
  68  KP966619   41.39%    passed     98.88%
  69  KR003786   41.49%    passed     15.87%
  70  KR106177   41.39%    passed     96.97%
  71  KR363190   41.59%    passed     98.30%
  72  KT328593   41.49%    passed     98.10%
  73  KT693187   41.39%    passed     13.25%
  74  KU230449   44.13%    passed     75.63%
  75  KU255114   41.59%    passed     99.86%
  76  KU933936   41.39%    passed     68.04%
  77  KX272883   41.39%    passed     98.28%
  78  KX611382   41.39%    passed     94.31%
  79  KX611385   41.39%    passed     99.88%
  80  KX611388   41.39%    passed     93.51%
  81  KX611397   41.39%    passed     98.89%
  82  KX611400   41.39%    passed    100.00%
  83  KX611403   41.39%    passed     81.45%
  84  KX774630   41.59%    passed     71.54%
  85  KX852391   41.49%    passed     28.74%
  86  KX884772   41.49%    passed     10.93%
  87  KX884796   41.49%    passed     33.78%
  88  KX884799   41.49%    failed      0.31%
  89  KX884809   41.49%    passed     72.89%
  90  KX960112   41.49%    passed     85.80%
  91  LC063770   41.39%    passed     95.33%
  92  LC153711   41.49%    passed     69.39%
  93  LC466008   41.49%    passed     20.52%
  94  LC618931   41.39%    passed     85.90%
  95  MF062125   41.98%    failed      0.00%
  96  MF062139   45.11%    failed      2.37%
  97  MF141052   41.49%    passed     78.90%
  98  MF289183   41.39%    passed     86.60%
  99  MF375882   41.59%    passed     84.67%
 100  MF593931   41.39%    passed     99.99%
 101  MF695812   41.39%    passed     85.82%
 102  MG566074   41.39%    passed     15.36%
 103  MG581739   41.39%    passed     84.35%
 104  MG764565   41.49%    passed     89.31%
 105  MH817469   41.39%    passed     18.62%
 106  MK330756   41.39%    passed     97.36%
 107  MK330765   41.49%    passed     99.99%
 108  MK330768   41.49%    passed     99.83%
 109  MK330771   41.39%    passed     97.78%
 110  MK503253   41.49%    passed     99.70%
 111  MK524332   41.39%    passed     99.99%
 112  MK524337   41.49%    passed     99.99%
 113  MK524341   41.39%    passed     81.59%
 114  MK524345   41.39%    passed     89.38%
 115  MK524348   41.39%    passed     80.22%
 116  MK728654   41.49%    failed      0.00%
 117  MK728657   41.49%    failed      0.25%
 118  MN044342   41.49%    passed     64.27%
 119  MN053784   41.39%    passed      8.88%
 120  MN062090   41.39%    passed     78.05%
 121  MN163034   41.59%    passed      6.26%
 122  MN163121   41.39%    passed     99.78%
 123  MN167501   48.14%    passed     63.22%
 124  MN520751   41.68%    passed     54.65%
 125  MN520754   41.59%    passed     54.44%
 126  MN520757   41.59%    passed     85.04%
 127  MN661012   41.49%    passed     29.61%
 128  MN752229   66.34%    passed     84.80%
 129  MN823639   42.27%    passed     99.84%
 130  MT153420   44.13%    failed      2.15%
 131  MT241517   41.39%    passed     92.73%
 132  MT269667   43.15%    passed     91.35%
 133  MT270825   44.13%    passed     99.60%
 134  MT270828   44.13%    passed    100.00%
 135  MT270831   44.13%    passed     91.11%
 136  MT270834   44.13%    passed     98.77%
 137  MT353902   41.59%    passed     78.78%
 138  MT498812   44.23%    passed     10.02%
 139  MT498816   41.68%    passed      6.12%
 140  MT860240   44.23%    failed      3.38%
 141  MW291944   41.49%    passed     45.48%
 142  MW368831   41.59%    passed     99.98%
 143  MW842780   42.66%    passed     34.36%
 144  MW842781   43.15%    passed     74.73%
 145  ON408144   41.49%    passed     90.89%
 146  ON408154   44.13%    passed     96.99%
 147  X68414     41.59%    passed     99.24%
 148  D_MKWV     41.39%    passed     94.57%
 149  D_OTPV     60.76%    passed     92.09%
 150  D_STPV     41.49%    passed     90.89%
 151  K_MKWV     41.39%    passed     91.77%
 152  K_OTPV     44.13%    passed     96.99%
 153  K_STPV     41.49%    passed     90.89%
WARNING: 2 sequences contain more than 50% gaps/ambiguity
****  TOTAL      42.07%  8 sequences failed composition chi2 test (p-value<5%; df=19)
NOTE: HM566167 is identical to HM566152 but kept for subsequent analysis
NOTE: D_STPV is identical to ON408144 but kept for subsequent analysis
NOTE: K_OTPV is identical to ON408154 but kept for subsequent analysis
NOTE: 1 identical sequences (see below) will be ignored for subsequent analysis
NOTE: K_STPV (identical to ON408144) is ignored but added at the end

For your convenience alignment with unique sequences printed to phen_rdrp_m.fasta.uniqueseq.phy


Create initial parsimony tree by phylogenetic likelihood library (PLL)... 0.186 seconds
NOTE: ModelFinder requires 231 MB RAM!
ModelFinder will test 546 protein models (sample size: 1022) ...
 No. Model         -LnL         df  AIC          AICc         BIC
  1  Dayhoff       92593.162    301 185788.323   186040.829   187272.108
  2  Dayhoff+I     91726.482    302 184056.964   184311.501   185545.678
  3  Dayhoff+G4    87298.831    302 175201.661   175456.198   176690.375
  4  Dayhoff+I+G4  87206.315    303 175018.630   175275.210   176512.274
  5  Dayhoff+R2    88639.640    303 177885.281   178141.860   179378.924
  6  Dayhoff+R3    87547.399    305 175704.799   175965.497   177208.301
  7  Dayhoff+R4    87280.925    307 175175.850   175440.713   176689.212
  8  Dayhoff+R5    87162.176    309 174942.352   175211.425   176465.573
  9  Dayhoff+R6    87099.929    311 174821.859   175095.188   176354.938
 10  Dayhoff+R7    87059.361    313 174744.721   175022.354   176287.660
 11  Dayhoff+R8    87035.463    315 174700.926   174982.909   176253.724
 12  Dayhoff+R9    87019.185    317 174672.369   174958.750   176235.026
 13  Dayhoff+R10   87006.657    319 174651.314   174942.140   176223.830
 14  Dayhoff+F     91616.521    320 183873.043   184166.110   185450.488
 15  Dayhoff+F+I   90794.687    321 182231.374   182526.694   183813.749
 16  Dayhoff+F+G4  86347.576    321 173337.152   173632.472   174919.527
 17  Dayhoff+F+I+G4 86253.778    322 173151.556   173449.141   174738.861
 18  Dayhoff+F+R2  87715.771    322 176075.541   176373.126   177662.846
 19  Dayhoff+F+R3  86604.622    324 173857.243   174159.396   175454.407
 20  Dayhoff+F+R4  86319.237    326 173290.474   173597.242   174897.496
 21  Dayhoff+F+R5  86219.732    328 173095.464   173406.898   174712.346
 22  Dayhoff+F+R6  86155.892    330 172971.784   173287.934   174598.524
 23  Dayhoff+F+R7  86115.417    332 172894.834   173215.751   174531.434
 24  Dayhoff+F+R8  86090.062    334 172848.123   173173.858   174494.582
 25  Dayhoff+F+R9  86072.951    336 172817.902   173148.507   174474.220
 26  Dayhoff+F+R10 86060.028    338 172796.055   173131.581   174462.232
 27  mtMAM         100862.686   301 202327.372   202579.878   203811.157
 28  mtMAM+I       100206.260   302 201016.520   201271.056   202505.234
 29  mtMAM+G4      92036.745    302 184677.491   184932.028   186166.205
 30  mtMAM+I+G4    92009.953    303 184625.906   184882.485   186119.549
 31  mtMAM+R2      94043.726    303 188693.453   188950.032   190187.096
 32  mtMAM+R3      92574.714    305 185759.428   186020.127   187262.931
 33  mtMAM+R4      92188.137    307 184990.274   185255.137   186503.636
 34  mtMAM+R5      92009.386    309 184636.772   184905.845   186159.992
 35  mtMAM+R6      91867.474    311 184356.948   184630.278   185890.028
 36  mtMAM+R7      91757.057    313 184140.114   184417.747   185683.052
 37  mtMAM+R8      91699.441    315 184028.883   184310.866   185581.680
 38  mtMAM+R9      91667.244    317 183968.488   184254.869   185531.145
 39  mtMAM+R10     91647.810    319 183933.620   184224.446   185506.136
 40  mtMAM+F       96703.242    320 194046.483   194339.551   195623.929
 41  mtMAM+F+I     95960.112    321 192562.224   192857.544   194144.599
 42  mtMAM+F+G4    89055.364    321 178752.727   179048.047   180335.102
 43  mtMAM+F+I+G4  89009.734    322 178663.468   178961.053   180250.772
 44  mtMAM+F+R2    90952.085    322 182548.170   182845.755   184135.474
 45  mtMAM+F+R3    89595.252    324 179838.504   180140.656   181435.668
 46  mtMAM+F+R4    89233.083    326 179118.166   179424.934   180725.188
 47  mtMAM+F+R5    89035.255    328 178726.511   179037.945   180343.392
 48  mtMAM+F+R6    88894.213    330 178448.426   178764.576   180075.166
 49  mtMAM+F+R7    88810.680    332 178285.359   178606.277   179921.959
 50  mtMAM+F+R8    88762.810    334 178193.619   178519.354   179840.078
 51  mtMAM+F+R9    88730.594    336 178133.188   178463.793   179789.506
 52  mtMAM+F+R10   88707.789    338 178091.579   178427.104   179757.755
 53  JTT           91947.690    301 184497.381   184749.886   185981.165
 54  JTT+I         91154.688    302 182913.377   183167.914   184402.091
 55  JTT+G4        86661.002    302 173926.005   174180.542   175414.719
 56  JTT+I+G4      86563.900    303 173733.800   173990.380   175227.444
 57  JTT+R2        88077.173    303 176760.345   177016.925   178253.989
 58  JTT+R3        86922.059    305 174454.117   174714.815   175957.620
 59  JTT+R4        86630.834    307 173875.669   174140.532   175389.030
 60  JTT+R5        86532.328    309 173682.656   173951.729   175205.876
 61  JTT+R6        86472.729    311 173567.458   173840.788   175100.538
 62  JTT+R7        86428.593    313 173483.186   173760.819   175026.125
 63  JTT+R8        86402.390    315 173434.781   173716.764   174987.579
 64  JTT+R9        86384.194    317 173402.387   173688.768   174965.044
 65  JTT+R10       86369.832    319 173377.663   173668.489   174950.179
 66  JTT+F         91410.610    320 183461.221   183754.288   185038.666
 67  JTT+F+I       90646.288    321 181934.576   182229.896   183516.951
 68  JTT+F+G4      86126.815    321 172895.629   173190.949   174478.004
 69  JTT+F+I+G4    86040.153    322 172724.306   173021.891   174311.610
 70  JTT+F+R2      87574.012    322 175792.024   176089.609   177379.328
 71  JTT+F+R3      86408.626    324 173465.252   173767.404   175062.415
 72  JTT+F+R4      86106.067    326 172864.134   173170.903   174471.157
 73  JTT+F+R5      86014.591    328 172685.183   172996.617   174302.064
 74  JTT+F+R6      85954.246    330 172568.492   172884.642   174195.232
 75  JTT+F+R7      85909.449    332 172482.897   172803.815   174119.497
 76  JTT+F+R8      85882.301    334 172432.602   172758.337   174079.061
 77  JTT+F+R9      85863.969    336 172399.938   172730.542   174056.255
 78  JTT+F+R10     85849.547    338 172375.093   172710.619   174041.270
 79  WAG           90909.888    301 182421.775   182674.281   183905.560
 80  WAG+I         90152.538    302 180909.077   181163.614   182397.791
 81  WAG+G4        86234.068    302 173072.137   173326.674   174560.851
 82  WAG+I+G4      86151.775    303 172909.551   173166.130   174403.194
 83  WAG+R2        87444.467    303 175494.934   175751.513   176988.577
 84  WAG+R3        86465.969    305 173541.938   173802.637   175045.441
 85  WAG+R4        86178.198    307 172970.396   173235.259   174483.757
 86  WAG+R5        86088.251    309 172794.502   173063.575   174317.723
 87  WAG+R6        86038.512    311 172699.024   172972.354   174232.104
 88  WAG+R7        86002.430    313 172630.860   172908.492   174173.798
 89  WAG+R8        85982.557    315 172595.114   172877.097   174147.911
 90  WAG+R9        85967.936    317 172569.873   172856.254   174132.530
 91  WAG+R10       85957.277    319 172552.553   172843.379   174125.069
 92  WAG+F         90493.203    320 181626.407   181919.474   183203.852
 93  WAG+F+I       89762.880    321 180167.761   180463.081   181750.136
 94  WAG+F+G4      85725.860    321 172093.720   172389.040   173676.095
 95  WAG+F+I+G4    85652.242    322 171948.484   172246.069   173535.789
 96  WAG+F+R2      86993.823    322 174631.646   174929.231   176218.950
 97  WAG+F+R3      85980.573    324 172609.146   172911.298   174206.310
 98  WAG+F+R4      85675.582    326 172003.163   172309.932   173610.186
 99  WAG+F+R5      85599.932    328 171855.864   172167.299   173472.746
100  WAG+F+R6      85546.864    330 171753.727   172069.878   173380.468
101  WAG+F+R7      85510.119    332 171684.238   172005.155   173320.837
102  WAG+F+R8      85488.937    334 171645.873   171971.608   173292.332
103  WAG+F+R9      85474.152    336 171620.303   171950.908   173276.621
104  WAG+F+R10     85462.827    338 171601.653   171937.179   173267.830
105  cpREV         91202.239    301 183006.478   183258.984   184490.263
106  cpREV+I       90472.440    302 181548.879   181803.416   183037.593
107  cpREV+G4      86638.388    302 173880.776   174135.312   175369.490
108  cpREV+I+G4    86568.961    303 173743.921   174000.501   175237.565
109  cpREV+R2      87839.037    303 176284.075   176540.654   177777.718
110  cpREV+R3      86859.009    305 174328.018   174588.716   175831.521
111  cpREV+R4      86566.496    307 173746.992   174011.855   175260.354
112  cpREV+R5      86503.614    309 173625.227   173894.300   175148.448
113  cpREV+R6      86446.602    311 173515.204   173788.534   175048.284
114  cpREV+R7      86407.578    313 173441.156   173718.788   174984.094
115  cpREV+R8      86388.208    315 173406.417   173688.400   174959.214
116  cpREV+R9      86374.929    317 173383.858   173670.238   174946.514
117  cpREV+R10     86365.601    319 173369.202   173660.029   174941.718
118  cpREV+F       90939.209    320 182518.419   182811.486   184095.864
119  cpREV+F+I     90181.089    321 181004.178   181299.498   182586.553
120  cpREV+F+G4    86238.494    321 173118.989   173414.309   174701.364
121  cpREV+F+I+G4  86170.506    322 172985.011   173282.597   174572.316
122  cpREV+F+R2    87509.278    322 175662.556   175960.141   177249.861
123  cpREV+F+R3    86478.036    324 173604.073   173906.225   175201.236
124  cpREV+F+R4    86170.455    326 172992.910   173299.678   174599.932
125  cpREV+F+R5    86112.443    328 172880.886   173192.321   174497.768
126  cpREV+F+R6    86052.370    330 172764.740   173080.890   174391.480
127  cpREV+F+R7    86015.693    332 172695.386   173016.304   174331.986
128  cpREV+F+R8    85994.244    334 172656.488   172982.224   174302.947
129  cpREV+F+R9    85979.277    336 172630.553   172961.157   174286.871
130  cpREV+F+R10   85967.462    338 172610.924   172946.450   174277.101
131  mtREV         96510.745    301 193623.490   193875.995   195107.274
132  mtREV+I       95924.951    302 192453.901   192708.438   193942.615
133  mtREV+G4      90003.351    302 180610.702   180865.239   182099.416
134  mtREV+I+G4    89956.024    303 180518.048   180774.628   182011.692
135  mtREV+R2      91524.316    303 183654.633   183911.212   185148.276
136  mtREV+R3      90431.000    305 181472.001   181732.699   182975.504
137  mtREV+R4      90009.383    307 180632.767   180897.629   182146.128
138  mtREV+R5      89919.324    309 180456.648   180725.722   181979.869
139  mtREV+R6      89822.941    311 180267.882   180541.212   181800.962
140  mtREV+R7      89761.627    313 180149.253   180426.886   181692.192
141  mtREV+R8      89737.206    315 180104.413   180386.396   181657.210
142  mtREV+R9      89722.348    317 180078.697   180365.077   181641.353
143  mtREV+R10     89709.307    319 180056.614   180347.440   181629.130
144  mtREV+F       93137.140    320 186914.280   187207.347   188491.725
145  mtREV+F+I     92454.011    321 185550.022   185845.342   187132.397
146  mtREV+F+G4    87189.008    321 175020.016   175315.336   176602.390
147  mtREV+F+I+G4  87136.049    322 174916.098   175213.683   176503.402
148  mtREV+F+R2    88740.842    322 178125.684   178423.269   179712.988
149  mtREV+F+R3    87578.792    324 175805.584   176107.736   177402.748
150  mtREV+F+R4    87192.631    326 175037.261   175344.030   176644.284
151  mtREV+F+R5    87101.872    328 174859.744   175171.178   176476.625
152  mtREV+F+R6    87012.443    330 174684.885   175001.036   176311.626
153  mtREV+F+R7    86966.902    332 174597.804   174918.722   176234.404
154  mtREV+F+R8    86943.853    334 174555.705   174881.440   176202.164
155  mtREV+F+R9    86926.197    336 174524.394   174854.998   176180.711
156  mtREV+F+R10   86909.979    338 174495.958   174831.484   176162.135
157  rtREV         91471.161    301 183544.322   183796.828   185028.107
158  rtREV+I       90745.561    302 182095.121   182349.658   183583.835
159  rtREV+G4      86217.389    302 173038.777   173293.314   174527.491
160  rtREV+I+G4    86148.744    303 172903.488   173160.067   174397.131
161  rtREV+R2      87651.986    303 175909.973   176166.552   177403.616
162  rtREV+R3      86520.489    305 173650.978   173911.677   175154.481
163  rtREV+R4      86188.691    307 172991.382   173256.245   174504.744
164  rtREV+R5      86104.833    309 172827.667   173096.740   174350.888
165  rtREV+R6      86035.395    311 172692.790   172966.120   174225.870
166  rtREV+R7      85989.093    313 172604.186   172881.819   174147.125
167  rtREV+R8      85963.489    315 172556.978   172838.961   174109.776
168  rtREV+R9      85946.080    317 172526.161   172812.542   174088.818
169  rtREV+R10     85932.287    319 172502.573   172793.399   174075.089
170  rtREV+F       90677.547    320 181995.093   182288.160   183572.539
171  rtREV+F+I     89972.561    321 180587.123   180882.443   182169.498
172  rtREV+F+G4    85270.849    321 171183.697   171479.017   172766.072
173  rtREV+F+I+G4  85209.358    322 171062.716   171360.301   172650.020
174  rtREV+F+R2    86768.936    322 174181.872   174479.457   175769.176
175  rtREV+F+R3    85594.751    324 171837.502   172139.654   173434.665
176  rtREV+F+R4    85251.429    326 171154.858   171461.626   172761.880
177  rtREV+F+R5    85176.975    328 171009.951   171321.385   172626.832
178  rtREV+F+R6    85106.070    330 170872.140   171188.290   172498.880
179  rtREV+F+R7    85059.037    332 170782.074   171102.992   172418.674
180  rtREV+F+R8    85032.758    334 170733.517   171059.252   172379.975
181  rtREV+F+R9    85014.393    336 170700.787   171031.391   172357.104
182  rtREV+F+R10   84999.536    338 170675.072   171010.597   172341.248
183  mtART         97595.066    301 195792.132   196044.637   197275.916
184  mtART+I       97094.780    302 194793.560   195048.097   196282.274
185  mtART+G4      89588.763    302 179781.525   180036.062   181270.239
186  mtART+I+G4    89567.984    303 179741.967   179998.547   181235.611
187  mtART+R2      91271.456    303 183148.912   183405.492   184642.556
188  mtART+R3      90074.613    305 180759.226   181019.924   182262.729
189  mtART+R4      89657.461    307 179928.923   180193.785   181442.284
190  mtART+R5      89536.909    309 179691.818   179960.891   181215.039
191  mtART+R6      89402.220    311 179426.439   179699.769   180959.519
192  mtART+R7      89312.193    313 179250.385   179528.018   180793.324
193  mtART+R8      89279.196    315 179188.392   179470.375   180741.190
194  mtART+R9      89261.438    317 179156.875   179443.256   180719.532
195  mtART+R10     89244.033    319 179126.066   179416.892   180698.582
196  mtART+F       93792.946    320 188225.891   188518.958   189803.336
197  mtART+F+I     93168.355    321 186978.709   187274.029   188561.084
198  mtART+F+G4    86759.068    321 174160.137   174455.457   175742.512
199  mtART+F+I+G4  86724.328    322 174092.656   174390.242   175679.961
200  mtART+F+R2    88481.072    322 177606.144   177903.729   179193.448
201  mtART+F+R3    87263.234    324 175174.468   175476.620   176771.632
202  mtART+F+R4    86849.077    326 174350.154   174656.922   175957.177
203  mtART+F+R5    86739.887    328 174135.774   174447.209   175752.656
204  mtART+F+R6    86608.334    330 173876.668   174192.819   175503.409
205  mtART+F+R7    86526.379    332 173716.758   174037.675   175353.357
206  mtART+F+R8    86488.671    334 173645.341   173971.076   175291.800
207  mtART+F+R9    86464.515    336 173601.031   173931.635   175257.348
208  mtART+F+R10   86443.801    338 173563.601   173899.127   175229.778
209  mtZOA         95302.941    301 191207.883   191460.388   192691.667
210  mtZOA+I       94755.291    302 190114.583   190369.120   191603.297
211  mtZOA+G4      88049.955    302 176703.910   176958.447   178192.624
212  mtZOA+I+G4    88021.913    303 176649.826   176906.405   178143.469
213  mtZOA+R2      89558.250    303 179722.500   179979.079   181216.143
214  mtZOA+R3      88479.640    305 177569.279   177829.978   179072.782
215  mtZOA+R4      88092.767    307 176799.534   177064.397   178312.896
216  mtZOA+R5      87977.318    309 176572.635   176841.708   178095.856
217  mtZOA+R6      87866.775    311 176355.550   176628.879   177888.630
218  mtZOA+R7      87800.105    313 176226.209   176503.842   177769.148
219  mtZOA+R8      87770.257    315 176170.514   176452.497   177723.311
220  mtZOA+R9      87753.421    317 176140.843   176427.223   177703.499
221  mtZOA+R10     87738.445    319 176114.890   176405.716   177687.406
222  mtZOA+F       92381.739    320 185403.477   185696.544   186980.923
223  mtZOA+F+I     91701.453    321 184044.905   184340.225   185627.280
224  mtZOA+F+G4    85982.187    321 172606.374   172901.694   174188.749
225  mtZOA+F+I+G4  85932.112    322 172508.225   172805.810   174095.529
226  mtZOA+F+R2    87620.406    322 175884.812   176182.397   177472.116
227  mtZOA+F+R3    86461.888    324 173571.776   173873.928   175168.939
228  mtZOA+F+R4    86034.510    326 172721.019   173027.788   174328.042
229  mtZOA+F+R5    85939.307    328 172534.614   172846.048   174151.495
230  mtZOA+F+R6    85833.339    330 172326.678   172642.829   173953.419
231  mtZOA+F+R7    85775.387    332 172214.773   172535.690   173851.373
232  mtZOA+F+R8    85747.505    334 172163.009   172488.744   173809.468
233  mtZOA+F+R9    85727.833    336 172127.666   172458.270   173783.983
234  mtZOA+F+R10   85709.782    338 172095.563   172431.089   173761.740
235  VT            90855.781    301 182313.562   182566.068   183797.347
236  VT+I          90134.004    302 180872.008   181126.545   182360.722
237  VT+G4         86214.391    302 173032.782   173287.319   174521.496
238  VT+I+G4       86133.086    303 172872.172   173128.751   174365.815
239  VT+R2         87455.723    303 175517.447   175774.026   177011.091
240  VT+R3         86444.927    305 173499.855   173760.553   175003.357
241  VT+R4         86158.955    307 172931.910   173196.773   174445.272
242  VT+R5         86082.592    309 172783.184   173052.257   174306.405
243  VT+R6         86035.480    311 172692.960   172966.290   174226.040
244  VT+R7         85995.075    313 172616.149   172893.782   174159.088
245  VT+R8         85974.741    315 172579.482   172861.465   174132.280
246  VT+R9         85960.671    317 172555.342   172841.722   174117.998
247  VT+R10        85950.443    319 172538.885   172829.711   174111.401
248  VT+F          90526.732    320 181693.465   181986.532   183270.910
249  VT+F+I        89823.817    321 180289.633   180584.953   181872.008
250  VT+F+G4       85863.670    321 172369.341   172664.661   173951.715
251  VT+F+I+G4     85787.860    322 172219.719   172517.304   173807.023
252  VT+F+R2       87128.356    322 174900.713   175198.298   176488.017
253  VT+F+R3       86104.794    324 172857.588   173159.741   174454.752
254  VT+F+R4       85812.151    326 172276.302   172583.070   173883.325
255  VT+F+R5       85744.643    328 172145.285   172456.720   173762.167
256  VT+F+R6       85693.336    330 172046.672   172362.823   173673.413
257  VT+F+R7       85653.584    332 171971.169   172292.086   173607.769
258  VT+F+R8       85633.135    334 171934.270   172260.005   173580.729
259  VT+F+R9       85619.133    336 171910.267   172240.871   173566.584
260  VT+F+R10      85609.068    338 171894.137   172229.662   173560.314
261  LG            90737.991    301 182077.982   182330.487   183561.766
262  LG+I          90007.094    302 180618.187   180872.724   182106.901
263  LG+G4         85323.322    302 171250.644   171505.181   172739.359
264  LG+I+G4       85250.842    303 171107.684   171364.264   172601.328
265  LG+R2         86798.971    303 174203.942   174460.521   175697.586
266  LG+R3         85656.094    305 171922.188   172182.886   173425.691
267  LG+R4         85304.067    307 171222.135   171486.997   172735.496
268  LG+R5         85222.748    309 171063.495   171332.568   172586.716
269  LG+R6         85151.018    311 170924.035   171197.365   172457.115
270  LG+R7         85106.542    313 170839.084   171116.717   172382.023
271  LG+R8         85079.221    315 170788.443   171070.426   172341.241
272  LG+R9         85059.638    317 170753.275   171039.656   172315.932
273  LG+R10        85044.157    319 170726.314   171017.140   172298.830
274  LG+F          90520.226    320 181680.453   181973.520   183257.898
275  LG+F+I        89814.826    321 180271.652   180566.972   181854.027
276  LG+F+G4       85080.692    321 170803.384   171098.704   172385.759
277  LG+F+I+G4     85014.851    322 170673.702   170971.287   172261.007
278  LG+F+R2       86567.245    322 173778.490   174076.075   175365.795
279  LG+F+R3       85418.958    324 171485.916   171788.068   173083.079
280  LG+F+R4       85067.137    326 170786.275   171093.043   172393.297
281  LG+F+R5       84990.622    328 170637.244   170948.678   172254.125
282  LG+F+R6       84917.358    330 170494.717   170810.867   172121.457
283  LG+F+R7       84874.146    332 170412.292   170733.209   172048.892
284  LG+F+R8       84847.764    334 170363.528   170689.263   172009.986
285  LG+F+R9       84828.638    336 170329.276   170659.880   171985.593
286  LG+F+R10      84813.322    338 170302.645   170638.170   171968.821
287  DCMut         92586.316    301 185774.631   186027.137   187258.416
288  DCMut+I       91720.731    302 184045.463   184300.000   185534.177
289  DCMut+G4      87300.774    302 175205.549   175460.086   176694.263
290  DCMut+I+G4    87208.265    303 175022.531   175279.110   176516.174
291  DCMut+R2      88640.701    303 177887.401   178143.980   179381.045
292  DCMut+R3      87545.754    305 175701.508   175962.207   177205.011
293  DCMut+R4      87248.601    307 175111.201   175376.064   176624.563
294  DCMut+R5      87166.229    309 174950.457   175219.530   176473.678
295  DCMut+R6      87103.050    311 174828.101   175101.430   176361.180
296  DCMut+R7      87066.030    313 174758.060   175035.692   176300.998
297  DCMut+R8      87042.024    315 174714.048   174996.031   176266.846
298  DCMut+R9      87024.749    317 174683.499   174969.879   176246.156
299  DCMut+R10     87010.924    319 174659.848   174950.674   176232.364
300  DCMut+F       91610.274    320 183860.547   184153.615   185437.993
301  DCMut+F+I     90789.462    321 182220.923   182516.243   183803.298
302  DCMut+F+G4    86349.054    321 173340.109   173635.429   174922.484
303  DCMut+F+I+G4  86255.477    322 173154.955   173452.540   174742.259
304  DCMut+F+R2    87715.491    322 176074.981   176372.566   177662.285
305  DCMut+F+R3    86605.207    324 173858.414   174160.566   175455.577
306  DCMut+F+R4    86296.882    326 173245.764   173552.533   174852.787
307  DCMut+F+R5    86223.325    328 173102.649   173414.083   174719.531
308  DCMut+F+R6    86159.096    330 172978.193   173294.343   174604.933
309  DCMut+F+R7    86121.486    332 172906.971   173227.889   174543.571
310  DCMut+F+R8    86096.636    334 172861.272   173187.007   174507.731
311  DCMut+F+R9    86078.845    336 172829.690   173160.295   174486.008
312  DCMut+F+R10   86064.826    338 172805.653   173141.178   174471.829
313  PMB           91009.833    301 182621.667   182874.173   184105.452
314  PMB+I         90360.091    302 181324.182   181578.719   182812.896
315  PMB+G4        86552.843    302 173709.686   173964.223   175198.400
316  PMB+I+G4      86485.494    303 173576.988   173833.568   175070.632
317  PMB+R2        87687.778    303 175981.557   176238.136   177475.200
318  PMB+R3        86796.550    305 174203.100   174463.798   175706.603
319  PMB+R4        86485.717    307 173585.435   173850.297   175098.796
320  PMB+R5        86413.655    309 173445.311   173714.384   174968.531
321  PMB+R6        86367.336    311 173356.672   173630.002   174889.752
322  PMB+R7        86336.548    313 173299.097   173576.729   174842.035
323  PMB+R8        86319.920    315 173269.840   173551.823   174822.638
324  PMB+R9        86308.367    317 173250.735   173537.116   174813.392
325  PMB+R10       86300.062    319 173238.125   173528.951   174810.640
326  PMB+F         90807.012    320 182254.024   182547.092   183831.470
327  PMB+F+I       90148.597    321 180939.195   181234.515   182521.570
328  PMB+F+G4      86261.571    321 173165.141   173460.461   174747.516
329  PMB+F+I+G4    86195.748    322 173035.496   173333.081   174622.801
330  PMB+F+R2      87454.845    322 175553.690   175851.275   177140.994
331  PMB+F+R3      86517.047    324 173682.094   173984.246   175279.257
332  PMB+F+R4      86204.304    326 173060.608   173367.376   174667.630
333  PMB+F+R5      86132.097    328 172920.194   173231.628   174537.076
334  PMB+F+R6      86085.820    330 172831.639   173147.790   174458.380
335  PMB+F+R7      86052.876    332 172769.752   173090.669   174406.352
336  PMB+F+R8      86035.012    334 172738.024   173063.759   174384.483
337  PMB+F+R9      86022.391    336 172716.781   173047.386   174373.099
338  PMB+F+R10     86013.208    338 172702.416   173037.941   174368.593
339  HIVb          95220.797    301 191043.593   191296.099   192527.378
340  HIVb+I        94404.786    302 189413.573   189668.109   190902.287
341  HIVb+G4       89022.028    302 178648.056   178902.593   180136.770
342  HIVb+I+G4     88928.606    303 178463.213   178719.792   179956.856
343  HIVb+R2       90823.684    303 182253.367   182509.947   183747.011
344  HIVb+R3       89401.044    305 179412.089   179672.787   180915.591
345  HIVb+R4       88999.361    307 178612.721   178877.584   180126.083
346  HIVb+R5       88906.120    309 178430.240   178699.313   179953.460
347  HIVb+R6       88843.085    311 178308.169   178581.499   179841.249
348  HIVb+R7       88779.902    313 178185.805   178463.437   179728.743
349  HIVb+R8       88748.867    315 178127.733   178409.716   179680.531
350  HIVb+R9       88728.757    317 178091.513   178377.894   179654.170
351  HIVb+R10      88713.554    319 178065.109   178355.935   179637.624
352  HIVb+F        94561.932    320 189763.864   190056.931   191341.310
353  HIVb+F+I      93785.782    321 188213.565   188508.885   189795.939
354  HIVb+F+G4     88277.956    321 177197.911   177493.231   178780.286
355  HIVb+F+I+G4   88188.733    322 177021.466   177319.051   178608.771
356  HIVb+F+R2     90082.755    322 180809.510   181107.095   182396.815
357  HIVb+F+R3     88661.077    324 177970.155   178272.307   179567.318
358  HIVb+F+R4     88264.890    326 177181.779   177488.548   178788.802
359  HIVb+F+R5     88167.850    328 176991.701   177303.135   178608.582
360  HIVb+F+R6     88102.348    330 176864.696   177180.846   178491.436
361  HIVb+F+R7     88040.776    332 176745.552   177066.469   178382.151
362  HIVb+F+R8     88010.111    334 176688.222   177013.957   178334.681
363  HIVb+F+R9     87989.659    336 176651.318   176981.923   178307.636
364  HIVb+F+R10    87974.499    338 176624.999   176960.525   178291.176
365  HIVw          99369.117    301 199340.234   199592.739   200824.018
366  HIVw+I        98376.615    302 197357.231   197611.768   198845.945
367  HIVw+G4       93155.718    302 186915.437   187169.974   188404.151
368  HIVw+I+G4     93053.020    303 186712.039   186968.618   188205.683
369  HIVw+R2       94977.266    303 190560.532   190817.111   192054.175
370  HIVw+R3       93547.129    305 187704.259   187964.957   189207.761
371  HIVw+R4       93140.026    307 186894.052   187158.915   188407.414
372  HIVw+R5       93058.440    309 186734.879   187003.952   188258.100
373  HIVw+R6       92981.121    311 186584.242   186857.572   188117.322
374  HIVw+R7       92925.871    313 186477.743   186755.375   188020.681
375  HIVw+R8       92892.666    315 186415.332   186697.315   187968.129
376  HIVw+R9       92869.710    317 186373.420   186659.801   187936.077
377  HIVw+R10      92852.054    319 186342.107   186632.933   187914.623
378  HIVw+F        97386.042    320 195412.083   195705.150   196989.529
379  HIVw+F+I      96450.094    321 193542.188   193837.508   195124.563
380  HIVw+F+G4     91196.732    321 183035.465   183330.785   184617.839
381  HIVw+F+I+G4   91103.445    322 182850.889   183148.474   184438.194
382  HIVw+F+R2     92966.743    322 186577.487   186875.072   188164.791
383  HIVw+F+R3     91573.399    324 183794.799   184096.951   185391.962
384  HIVw+F+R4     91179.475    326 183010.950   183317.719   184617.973
385  HIVw+F+R5     91088.704    328 182833.408   183144.843   184450.290
386  HIVw+F+R6     91024.615    330 182709.230   183025.381   184335.971
387  HIVw+F+R7     90964.789    332 182593.578   182914.496   184230.178
388  HIVw+F+R8     90931.870    334 182531.739   182857.474   184178.198
389  HIVw+F+R9     90909.951    336 182491.902   182822.506   184148.219
390  HIVw+F+R10    90892.906    338 182461.813   182797.338   184127.989
391  JTTDCMut      91906.259    301 184414.518   184667.023   185898.302
392  JTTDCMut+I    91111.947    302 182827.893   183082.430   184316.607
393  JTTDCMut+G4   86639.224    302 173882.448   174136.985   175371.162
394  JTTDCMut+I+G4 86541.540    303 173689.081   173945.660   175182.724
395  JTTDCMut+R2   88048.715    303 176703.429   176960.009   178197.073
396  JTTDCMut+R3   86895.595    305 174401.189   174661.887   175904.692
397  JTTDCMut+R4   86588.735    307 173791.471   174056.334   175304.833
398  JTTDCMut+R5   86498.199    309 173614.397   173883.470   175137.618
399  JTTDCMut+R6   86452.698    311 173527.397   173800.727   175060.477
400  JTTDCMut+R7   86411.079    313 173448.157   173725.790   174991.096
401  JTTDCMut+R8   86388.788    315 173407.577   173689.560   174960.375
402  JTTDCMut+R9   86371.760    317 173377.519   173663.900   174940.176
403  JTTDCMut+R10  86358.930    319 173355.861   173646.687   174928.377
404  JTTDCMut+F    91365.321    320 183370.641   183663.708   184948.087
405  JTTDCMut+F+I  90600.968    321 181843.936   182139.256   183426.311
406  JTTDCMut+F+G4 86093.693    321 172829.386   173124.706   174411.761
407  JTTDCMut+F+I+G4 86007.065    322 172658.129   172955.714   174245.433
408  JTTDCMut+F+R2 87535.522    322 175715.043   176012.628   177302.348
409  JTTDCMut+F+R3 86372.840    324 173393.680   173695.832   174990.844
410  JTTDCMut+F+R4 86055.651    326 172763.301   173070.070   174370.324
411  JTTDCMut+F+R5 85970.841    328 172597.682   172909.117   174214.564
412  JTTDCMut+F+R6 85923.301    330 172506.601   172822.752   174133.342
413  JTTDCMut+F+R7 85882.061    332 172428.122   172749.039   174064.722
414  JTTDCMut+F+R8 85858.745    334 172385.490   172711.225   174031.949
415  JTTDCMut+F+R9 85841.592    336 172355.185   172685.789   174011.503
416  JTTDCMut+F+R10 85828.744    338 172333.488   172669.014   173999.665
417  FLU           93884.144    301 188370.287   188622.793   189854.072
418  FLU+I         93116.448    302 186836.896   187091.433   188325.610
419  FLU+G4        88248.405    302 177100.811   177355.347   178589.525
420  FLU+I+G4      88181.557    303 176969.114   177225.693   178462.757
421  FLU+R2        89802.044    303 180210.088   180466.668   181703.732
422  FLU+R3        88592.200    305 177794.401   178055.099   179297.903
423  FLU+R4        88235.710    307 177085.420   177350.283   178598.781
424  FLU+R5        88133.085    309 176884.170   177153.243   178407.391
425  FLU+R6        88065.761    311 176753.521   177026.851   178286.601
426  FLU+R7        88007.780    313 176641.561   176919.193   178184.499
427  FLU+R8        87974.799    315 176579.599   176861.582   178132.397
428  FLU+R9        87951.676    317 176537.353   176823.733   178100.009
429  FLU+R10       87934.486    319 176506.971   176797.798   178079.487
430  FLU+F         93443.160    320 187526.319   187819.386   189103.765
431  FLU+F+I       92718.515    321 186079.030   186374.350   187661.405
432  FLU+F+G4      87684.532    321 176011.063   176306.383   177593.438
433  FLU+F+I+G4    87628.887    322 175901.774   176199.360   177489.079
434  FLU+F+R2      89244.080    322 179132.161   179429.746   180719.465
435  FLU+F+R3      88067.755    324 176783.510   177085.662   178380.673
436  FLU+F+R4      87686.649    326 176025.297   176332.066   177632.320
437  FLU+F+R5      87587.561    328 175831.122   176142.556   177448.003
438  FLU+F+R6      87516.538    330 175693.075   176009.226   177319.816
439  FLU+F+R7      87453.336    332 175570.671   175891.589   177207.271
440  FLU+F+R8      87419.844    334 175507.688   175833.423   177154.147
441  FLU+F+R9      87396.317    336 175464.633   175795.237   177120.951
442  FLU+F+R10     87378.342    338 175432.684   175768.209   177098.860
443  Blosum62      90907.048    301 182416.097   182668.602   183899.881
444  Blosum62+I    90227.734    302 181059.467   181314.004   182548.181
445  Blosum62+G4   86407.430    302 173418.861   173673.397   174907.575
446  Blosum62+I+G4 86338.979    303 173283.959   173540.538   174777.602
447  Blosum62+R2   87569.281    303 175744.561   176001.140   177238.205
448  Blosum62+R3   86649.946    305 173909.892   174170.591   175413.395
449  Blosum62+R4   86342.406    307 173298.812   173563.675   174812.174
450  Blosum62+R5   86254.092    309 173126.183   173395.256   174649.404
451  Blosum62+R6   86215.526    311 173053.051   173326.381   174586.131
452  Blosum62+R7   86183.283    313 172992.565   173270.198   174535.504
453  Blosum62+R8   86165.518    315 172961.035   173243.018   174513.833
454  Blosum62+R9   86153.263    317 172940.526   173226.907   174503.183
455  Blosum62+R10  86144.552    319 172927.104   173217.930   174499.620
456  Blosum62+F    90800.589    320 182241.178   182534.245   183818.623
457  Blosum62+F+I  90109.270    321 180860.540   181155.860   182442.915
458  Blosum62+F+G4 86220.543    321 173083.086   173378.406   174665.461
459  Blosum62+F+I+G4 86150.994    322 172945.988   173243.573   174533.292
460  Blosum62+F+R2 87444.109    322 175532.217   175829.802   177119.522
461  Blosum62+F+R3 86473.748    324 173595.496   173897.648   175192.660
462  Blosum62+F+R4 86161.409    326 172974.818   173281.586   174581.840
463  Blosum62+F+R5 86076.651    328 172809.301   173120.736   174426.183
464  Blosum62+F+R6 86037.245    330 172734.490   173050.641   174361.231
465  Blosum62+F+R7 86003.694    332 172671.387   172992.305   174307.987
466  Blosum62+F+R8 85984.512    334 172637.025   172962.760   174283.483
467  Blosum62+F+R9 85971.010    336 172614.019   172944.623   174270.337
468  Blosum62+F+R10 85961.325    338 172598.651   172934.176   174264.828
469  mtMet         96026.618    301 192655.236   192907.741   194139.020
470  mtMet+I       95437.250    302 191478.500   191733.037   192967.214
471  mtMet+G4      89230.445    302 179064.890   179319.427   180553.604
472  mtMet+I+G4    89204.865    303 179015.730   179272.309   180509.373
473  mtMet+R2      90713.583    303 182033.166   182289.745   183526.810
474  mtMet+R3      89611.322    305 179832.644   180093.342   181336.147
475  mtMet+R4      89276.630    307 179167.260   179432.122   180680.621
476  mtMet+R5      89124.854    309 178867.708   179136.781   180390.928
477  mtMet+R6      89059.870    311 178741.739   179015.069   180274.819
478  mtMet+R7      88996.041    313 178618.082   178895.715   180161.021
479  mtMet+R8      88974.102    315 178578.204   178860.187   180131.002
480  mtMet+R9      88960.787    317 178555.575   178841.955   180118.231
481  mtMet+R10     88949.962    319 178537.924   178828.750   180110.440
482  mtMet+F       92951.236    320 186542.471   186835.538   188119.916
483  mtMet+F+I     92228.366    321 185098.732   185394.052   186681.107
484  mtMet+F+G4    86846.291    321 174334.581   174629.901   175916.956
485  mtMet+F+I+G4  86781.297    322 174206.594   174504.179   175793.898
486  mtMet+F+R2    88424.301    322 177492.601   177790.187   179079.906
487  mtMet+F+R3    87262.810    324 175173.620   175475.772   176770.783
488  mtMet+F+R4    86870.131    326 174392.262   174699.030   175999.284
489  mtMet+F+R5    86747.733    328 174151.467   174462.901   175768.348
490  mtMet+F+R6    86688.152    330 174036.305   174352.455   175663.045
491  mtMet+F+R7    86640.430    332 173944.860   174265.777   175581.460
492  mtMet+F+R8    86618.119    334 173904.238   174229.973   175550.696
493  mtMet+F+R9    86599.012    336 173870.025   174200.629   175526.343
494  mtMet+F+R10   86583.707    338 173843.414   174178.940   175509.591
495  mtVer         98705.245    301 198012.491   198264.996   199496.275
496  mtVer+I       98014.356    302 196632.712   196887.248   198121.426
497  mtVer+G4      91267.963    302 183139.926   183394.463   184628.640
498  mtVer+I+G4    91234.889    303 183075.779   183332.358   184569.422
499  mtVer+R2      92919.032    303 186444.063   186700.642   187937.707
500  mtVer+R3      91676.126    305 183962.252   184222.950   185465.754
501  mtVer+R4      91339.783    307 183293.566   183558.428   184806.927
502  mtVer+R5      91178.125    309 182974.250   183243.323   184497.471
503  mtVer+R6      91089.958    311 182801.916   183075.246   184334.996
504  mtVer+R7      91017.458    313 182660.916   182938.549   184203.855
505  mtVer+R8      90991.668    315 182613.335   182895.318   184166.133
506  mtVer+R9      90975.541    317 182585.082   182871.463   184147.739
507  mtVer+R10     90964.364    319 182566.727   182857.554   184139.243
508  mtVer+F       95294.909    320 191229.819   191522.886   192807.264
509  mtVer+F+I     94469.771    321 189581.543   189876.863   191163.917
510  mtVer+F+G4    88594.896    321 177831.792   178127.112   179414.167
511  mtVer+F+I+G4  88512.689    322 177669.378   177966.963   179256.683
512  mtVer+F+R2    90355.147    322 181354.295   181651.880   182941.599
513  mtVer+F+R3    89074.492    324 178796.985   179099.137   180394.148
514  mtVer+F+R4    88647.580    326 177947.160   178253.929   179554.183
515  mtVer+F+R5    88514.109    328 177684.217   177995.651   179301.099
516  mtVer+F+R6    88445.842    330 177551.683   177867.834   179178.424
517  mtVer+F+R7    88387.000    332 177437.999   177758.916   179074.599
518  mtVer+F+R8    88359.298    334 177386.596   177712.331   179033.055
519  mtVer+F+R9    88340.105    336 177352.210   177682.814   179008.528
520  mtVer+F+R10   88324.779    338 177325.558   177661.083   178991.734
521  mtInv         95319.084    301 191240.169   191492.674   192723.953
522  mtInv+I       94741.232    302 190086.465   190341.002   191575.179
523  mtInv+G4      88992.624    302 178589.247   178843.784   180077.961
524  mtInv+I+G4    88961.860    303 178529.720   178786.299   180023.363
525  mtInv+R2      90392.128    303 181390.257   181646.836   182883.900
526  mtInv+R3      89334.186    305 179278.371   179539.070   180781.874
527  mtInv+R4      89011.919    307 178637.838   178902.701   180151.200
528  mtInv+R5      88876.908    309 178371.815   178640.888   179895.036
529  mtInv+R6      88816.604    311 178255.207   178528.537   179788.287
530  mtInv+R7      88765.614    313 178157.227   178434.860   179700.166
531  mtInv+R8      88745.892    315 178121.784   178403.767   179674.582
532  mtInv+R9      88731.322    317 178096.643   178383.024   179659.300
533  mtInv+R10     88720.217    319 178078.434   178369.261   179650.950
534  mtInv+F       91813.539    320 184267.078   184560.145   185844.523
535  mtInv+F+I     91071.243    321 182784.487   183079.807   184366.862
536  mtInv+F+G4    86101.749    321 172845.499   173140.819   174427.874
537  mtInv+F+I+G4  86025.902    322 172695.804   172993.389   174283.108
538  mtInv+F+R2    87621.148    322 175886.296   176183.881   177473.600
539  mtInv+F+R3    86465.255    324 173578.510   173880.662   175175.673
540  mtInv+F+R4    86103.214    326 172858.428   173165.196   174465.450
541  mtInv+F+R5    85993.882    328 172643.764   172955.198   174260.645
542  mtInv+F+R6    85944.103    330 172548.207   172864.357   174174.948
543  mtInv+F+R7    85902.803    332 172469.606   172790.524   174106.206
544  mtInv+F+R8    85877.990    334 172423.981   172749.716   174070.439
545  mtInv+F+R9    85859.744    336 172391.488   172722.093   174047.806
546  mtInv+F+R10   85845.339    338 172366.677   172702.203   174032.854
Akaike Information Criterion:           LG+F+R10
Corrected Akaike Information Criterion: LG+F+R10
Bayesian Information Criterion:         LG+F+R10
Best-fit model: LG+F+R10 chosen according to BIC

All model information printed to phen_rdrp_m.fasta.model.gz
CPU time for ModelFinder: 32518.453 seconds (9h:1m:58s)
Wall-clock time for ModelFinder: 1038.777 seconds (0h:17m:18s)
Generating 1000 samples for ultrafast bootstrap (seed: 544241)...

NOTE: 231 MB RAM (0 GB) is required!
Estimate model parameters (epsilon = 0.100)
1. Initial log-likelihood: -84818.600
2. Current log-likelihood: -84809.705
3. Current log-likelihood: -84808.472
4. Current log-likelihood: -84808.057
5. Current log-likelihood: -84807.784
6. Current log-likelihood: -84807.636
Optimal log-likelihood: -84807.514
Site proportion and rates:  (0.104,0.054) (0.109,0.191) (0.075,0.357) (0.144,0.462) (0.092,0.680) (0.112,0.794) (0.085,1.157) (0.070,1.263) (0.123,2.002) (0.086,3.452)
Parameters optimization took 6 rounds (8.793 sec)
Computing ML distances based on estimated model parameters... 27.773 sec
Computing BIONJ tree...
0.049 seconds
Log-likelihood of BIONJ tree: -84860.971
--------------------------------------------------------------------
|             INITIALIZING CANDIDATE TREE SET                      |
--------------------------------------------------------------------
Generating 98 parsimony trees... 9.861 second
Computing log-likelihood of 98 initial trees ... 17.930 seconds
Current best score: -84807.514

Do NNI search on 20 best initial trees
Estimate model parameters (epsilon = 0.100)
BETTER TREE FOUND at iteration 1: -84711.253
Iteration 10 / LogL: -84740.818 / Time: 0h:0m:59s
Iteration 20 / LogL: -84746.157 / Time: 0h:1m:16s
Finish initializing candidate tree set (20)
Current best tree score: -84711.253 / CPU time: 65.712
Number of iterations: 20
--------------------------------------------------------------------
|               OPTIMIZING CANDIDATE TREE SET                      |
--------------------------------------------------------------------
Estimate model parameters (epsilon = 0.100)
BETTER TREE FOUND at iteration 29: -84705.824
Iteration 30 / LogL: -84707.038 / Time: 0h:1m:39s (0h:5m:40s left)
Estimate model parameters (epsilon = 0.100)
BETTER TREE FOUND at iteration 38: -84705.033
Iteration 40 / LogL: -84717.369 / Time: 0h:2m:2s (0h:5m:8s left)
Iteration 50 / LogL: -84807.000 / Time: 0h:2m:23s (0h:4m:17s left)
Log-likelihood cutoff on original alignment: -84780.112
Iteration 60 / LogL: -84709.608 / Time: 0h:2m:43s (0h:3m:36s left)
Estimate model parameters (epsilon = 0.100)
BETTER TREE FOUND at iteration 70: -84699.363
Iteration 70 / LogL: -84699.363 / Time: 0h:3m:5s (0h:4m:29s left)
Iteration 80 / LogL: -85212.656 / Time: 0h:3m:26s (0h:3m:54s left)
Estimate model parameters (epsilon = 0.100)
BETTER TREE FOUND at iteration 81: -84698.982
Iteration 90 / LogL: -84710.178 / Time: 0h:3m:47s (0h:3m:52s left)
Iteration 100 / LogL: -84702.454 / Time: 0h:4m:8s (0h:3m:23s left)
Log-likelihood cutoff on original alignment: -84780.112
NOTE: Bootstrap correlation coefficient of split occurrence frequencies: 0.998
Iteration 110 / LogL: -84702.934 / Time: 0h:4m:29s (0h:3m:42s left)
Estimate model parameters (epsilon = 0.100)
UPDATE BEST LOG-LIKELIHOOD: -84698.578
Iteration 120 / LogL: -84698.578 / Time: 0h:4m:51s (0h:3m:15s left)
Iteration 130 / LogL: -84702.128 / Time: 0h:5m:11s (0h:2m:49s left)
Iteration 140 / LogL: -84698.605 / Time: 0h:5m:32s (0h:2m:23s left)
Iteration 150 / LogL: -84699.461 / Time: 0h:5m:51s (0h:1m:57s left)
Log-likelihood cutoff on original alignment: -84780.112
Iteration 160 / LogL: -84715.597 / Time: 0h:6m:12s (0h:1m:33s left)
Iteration 170 / LogL: -84699.175 / Time: 0h:6m:31s (0h:1m:9s left)
Iteration 180 / LogL: -84700.134 / Time: 0h:6m:53s (0h:0m:46s left)
TREE SEARCH COMPLETED AFTER 182 ITERATIONS / Time: 0h:6m:56s

--------------------------------------------------------------------
|                    FINALIZING TREE SEARCH                        |
--------------------------------------------------------------------
Performs final model parameters optimization
Estimate model parameters (epsilon = 0.010)
1. Initial log-likelihood: -84698.578
Optimal log-likelihood: -84698.567
Site proportion and rates:  (0.107,0.056) (0.108,0.196) (0.095,0.370) (0.126,0.474) (0.091,0.708) (0.105,0.758) (0.087,1.178) (0.069,1.192) (0.133,2.013) (0.080,3.544)
Parameters optimization took 1 rounds (0.632 sec)
BEST SCORE FOUND : -84698.567
Creating bootstrap support values...
Split supports printed to NEXUS file phen_rdrp_m.fasta.splits.nex
Total tree length: 63.251

Total number of iterations: 182
CPU time used for tree search: 12560.312 sec (3h:29m:20s)
Wall-clock time used for tree search: 405.836 sec (0h:6m:45s)
Total CPU time used: 12923.401 sec (3h:35m:23s)
Total wall-clock time used: 418.228 sec (0h:6m:58s)

Computing bootstrap consensus tree...
Reading input file phen_rdrp_m.fasta.splits.nex...
152 taxa and 717 splits.
Consensus tree written to phen_rdrp_m.fasta.contree
Reading input trees file phen_rdrp_m.fasta.contree
Log-likelihood of consensus tree: -84698.695

Analysis results written to: 
  IQ-TREE report:                phen_rdrp_m.fasta.iqtree
  Maximum-likelihood tree:       phen_rdrp_m.fasta.treefile
  Likelihood distances:          phen_rdrp_m.fasta.mldist

Ultrafast bootstrap approximation results written to:
  Split support values:          phen_rdrp_m.fasta.splits.nex
  Consensus tree:                phen_rdrp_m.fasta.contree
  Screen log file:               phen_rdrp_m.fasta.log

Date and Time: Sun Apr 21 13:44:26 2024
