# Supplementary material for: Metatranscriptomic analysis reveals the diversity of RNA viruses in ticks in Inner Mongolia, China
Source: PLoS Negl Trop Dis. 2024 Dec 11;18(12):e0012706. doi: 10.1371/journal.pntd.0012706 (PMC11634002; doi:10.1371/journal.pntd.0012706)
Supplement: S1 File — (ZIP) [file pntd.0012706.s005.zip › S1 File/Phenuiviridae/Phenuiviridae_rdrp_m.fasta.treefile]

(AB009656:0.6011765440,(((((((((BK062755:0.4567076234,KF543244:0.3263825991)100:0.0984757528,KM817703:0.5802113942)97:0.0733685436,HQ541738:0.3388537424)100:1.0130928120,((KX272883:1.0975968432,MN752229:0.6866962972)100:1.0517104720,(MN167501:1.5701928732,MN661012:1.7279381453)100:0.4249237391)100:0.5486825122)99:0.2765628328,(((((KX774630:0.1359455110,((MN520754:0.1098904462,MN520757:0.0888162694)100:0.0784507509,MT353902:0.1649958314)100:0.0640994566)100:0.7885018126,((((KX960112:0.1259354992,MG764565:0.1158823348)100:0.1451240036,((MT269667:0.1570986602,MW842781:0.1818072282)100:0.1177574490,MW842780:0.2269525134)100:0.0832578862)100:0.0614968281,MW291944:0.2917609641)100:0.3656646096,MN520751:0.7984095846)100:0.2920714179)99:0.1663094143,LC466008:1.3626401882)98:0.1654148651,MF375882:1.5511056356)100:0.6486121315,(MF062125:0.1425413745,((MF062139:0.1195655429,MK728657:0.2014133493)92:0.0713825656,MK728654:0.3449845810)57:0.1326873948)100:1.9666336270)100:0.6949815167)99:0.2209568743,((((((((((((D10759:0.0289498189,HM566191:0.0307847188)100:0.0260655302,JF838327:0.1365538522)100:0.0248453296,HM566159:0.0625715095)100:0.0338709796,(HM566181:0.1007223748,JF838330:0.0551400387)100:0.0354397132)100:0.1606067050,KF892052:0.3113202677)100:0.1000306355,LC153711:0.5024574863)98:0.0995173894,(((KM114257:0.1079361788,MG581739:0.1207752560)100:0.0354816175,KM817668:0.0751003437)100:0.1138082996,LC618931:0.1806903856)100:0.3392782099)98:0.1286667548,((((KM048311:0.0433246798,KU933936:0.0384803386)100:0.1417746928,KM817684:0.2552613408)100:0.1269598563,KM817672:0.2438528743)100:0.5287885329,(KM817666:0.1988400822,KM817704:0.1106856369)100:0.7278706654)79:0.1039847419)100:0.2505238457,(((((((((DQ375403:0.1400744907,KC669549:0.3286089178)59:0.0372645324,(((KF297903:0.0182622381,MF695812:0.0199554677)100:0.0655011295,KF297909:0.0668136140)100:0.1673389917,MK330771:0.2849834380)64:0.0488146296)30:0.0294599701,(((((HM119401:0.1108590347,((((((HM119407:0.0306166021,HM119416:0.0278300415)100:0.0161026954,HM119413:0.0291820621)100:0.0261261883,HM119434:0.0381443996)100:0.0803192898,HM119410:0.0700477836)95:0.0244396319,HM119431:0.0815642041)96:0.0348339414,(HM119425:0.0411208178,MK524348:0.0371245865)100:0.0881484890)89:0.0209522629)100:0.1645102489,((HM566152:0.0000024115,HM566167:0.0000024115)100:0.0817834833,(KP272001:0.0290813571,KP272040:0.0292638422)100:0.1082147936)100:0.1004151550)54:0.0329496171,(KP272028:0.0125864916,KP272036:0.0316816283)100:0.1456859613)95:0.0694281060,((((HM566164:0.1092982707,KX611388:0.0766599957)100:0.0521029230,MK524341:0.1068030107)100:0.1219395488,((KX611385:0.0181432767,MN163121:0.0302419011)100:0.0913910643,MK503253:0.1156546135)100:0.1185390836)43:0.0395972572,(MK524332:0.1074906979,MK524345:0.2603828494)96:0.0579328548)71:0.0348013201)20:0.0127127805,(((HM566147:0.0987402493,KX611400:0.0878678371)100:0.0739201122,MK330756:0.1373378622)100:0.0783117878,((HM566185:0.1653590922,MF289183:0.3064604308)84:0.0340333960,KX611403:0.2263898688)100:0.0542714489)99:0.0599138296)66:0.0426268796)37:0.0327462780,((((HM566138:0.0144441629,HM566162:0.0350691192)100:0.0548945388,HM566155:0.0860512374)100:0.1801038331,(KX611382:0.1906101112,KX611397:0.2859329875)76:0.0382638104)70:0.0233533371,((HM627185:0.0000020258,MK330768:0.0374408193)100:0.2082074255,(MK330765:0.1151487295,MK524337:0.1109608982)100:0.0853170665)79:0.0423226128)49:0.0371432144)41:0.0222948757,((((GQ847513:0.0333179422,KP771821:0.0216451980)100:0.0225588395,(KP966619:0.0191524247,KR106177:0.0288135874)100:0.0679610952)100:0.2206782613,((MT270825:0.0610650208,MT270828:0.1120623202)100:0.1024570016,MT270834:0.1003217874)100:0.0826546534)77:0.0593386573,((HM566174:0.0728308258,MF593931:0.0660355357)100:0.1844128805,((JX472403:0.0473101489,(KR363190:0.0497259496,KU255114:0.0295235710)99:0.0140895238)60:0.0267271291,KJ939330:0.0511452190)100:0.1237653862)82:0.0380111635)63:0.0198195885)50:0.0186551911,MW368831:0.1608204694)74:0.0566091720,(((((((EU725771:0.0503056984,JF920133:0.0285083536)100:0.0403064946,X68414:0.0801492177)95:0.0313597225,KP966616:0.0276278291)90:0.0098650163,JF939846:0.0172059732)96:0.0208308039,MT270831:0.0699290208)100:0.0519793270,KF297900:0.1233605691)100:0.0474066756,JF920136:0.1129880986)100:0.2003870379)100:0.2116478127,((LC063770:0.0055662134,D_MKWV:0.0036711446)71:0.0073654320,K_MKWV:0.0000020373)100:0.4305998297)100:0.3599872131,(((((HM745930:0.0531044050,KT328593:0.0546187861)100:0.1022469426,KJ740148:0.1685005895)100:0.0743433717,KF848980:0.2155233263)100:0.0880169099,MN823639:0.1336593915)100:0.4628662130,(((JX961616:0.0316810271,KC335496:0.0220907449)100:0.1483851081,KM114252:0.1351057968)78:0.0679678437,KC589005:0.1648528116)100:0.7990865519)100:0.4851369784)100:0.1561413003)67:0.0807349846,((KM048313:0.0823072775,(MF141052:0.0175986221,((ON408144:0.0000000000,K_STPV:0.0000000000):0.0000024115,D_STPV:0.0000024115)100:0.0340041999)100:0.0589329757)100:0.2325845357,(KU230449:0.0860270810,((ON408154:0.0000024115,K_OTPV:0.0000024115)81:0.0000022904,D_OTPV:0.0000022899)100:0.0933403902)100:0.2008269156)100:0.7120784228)99:0.0963521053,MN163034:1.1720693951)78:0.1022568231,(MN062090:1.3356528341,MT241517:0.9726815334)56:0.1029662925)56:0.1000991789)77:0.1311370191,(((KM817689:0.8210801531,(((KM817700:0.1560283797,(KT693187:0.0477966749,MT498816:0.0412111769)100:0.0384723696)100:0.1772778120,(KR003786:0.1428763488,MN053784:0.1897395026)100:0.2155642692)100:0.9655997561,KX884799:0.6136557503)99:0.1329678935)99:0.1811353378,(KX884796:0.7053449999,KX884809:1.0277823647)100:0.5661825048)100:0.4068911393,((KX852391:0.3460558502,MT153420:0.6106709643)100:0.8308593795,KX884772:1.3022105332)99:0.2651687080)93:0.1308313531)100:0.3176127115,(KM817690:0.9995182946,(MT498812:0.5420230716,MT860240:0.4111861166)100:0.2704713368)99:0.1299855513)100:0.2023593858,MH817469:0.6907126971)100:0.1719329415,((D31879:0.1585461836,MG566074:0.1674861136)100:0.1682958259,MN044342:0.2204550608)100:0.3614675489);
