# Supplementary material for: Metatranscriptomic analysis reveals the diversity of RNA viruses in ticks in Inner Mongolia, China
Source: PLoS Negl Trop Dis. 2024 Dec 11;18(12):e0012706. doi: 10.1371/journal.pntd.0012706 (PMC11634002; doi:10.1371/journal.pntd.0012706)
Supplement: S1 File — (ZIP) [file pntd.0012706.s005.zip › S1 File/Rhabdoviridae/Rhabdoviridae_rdrp_m.fasta]

>AB011257
------------------------------------------------------------
-------------------------------INSKP----------------------ES
Q--ETV---------RSFRRLFVMDYFVKHQ-FYP-------------PITLPEKSN---
-------------CYIGNCIRTSKKIDESHINYNFSDWDLVELGGAFSIPYSWNVLHLAK
D-----KAISPTRSEMYTMLC-KTKRVFNAELRRGVLKLMNTTLTPLREFLTEVAE-H-G
LDIDDCIIGLFPKERELKIMARFFALLSFKMRLYFTATEELLGSKLLRYFPQITMSSNLL
DMQEKMSSMSRDLESQN----------K---SVTYVINMDFVKWNQQMRESTCEGFLKNW
SKLFGLPGLYSRSHQIFRDSILYIADG-TRDLTPDPDT----GIMV---DN-N------V
CWIDDGAGKEGIRQKAWTIMTVCDIAAVAR-HHPGVFHLVGGGDNQVL-TVTYHTN--QI
DTDG-NITEEGKSKIKA-----------------------KVKKFIEALETHFAARGLPL
KTSETWCSTSLFMYNKFMYYKGVPLRSPLKQVSRLFPYSNNTSMTLQSMAQCLGTGLRSA
AQKEVSHIALLFMRNIWGSVLGWIILYCH-------PMLPSISSETCNSGVST--IVR--
--GR---------------------------KAINMKTH-R---------IDL-------
-------------V---AL-ILK---------ILYLPGQLGGPGLVNIYQMTMRGFPDPV
TEAICFLRKFKNYLICVGSS-Y--SSH---LARM-AGVSF--------------------
------------------------------------------------------------
------------------------------------------------------
>AB030277
------------------------------------------------------------
------------------------------------------------------------
------------------------------------------------------------
-----------------------------------------ESKETFSIPTTFNLSMIVS
D-----TAISPSREEIKKCSD-EGRAAMDPSIRRGVLKWMKDGLINCDGLLRGIDKKMNG
LDIEERVIGLYPKEREMNPVARMFALMTLKMRSYVVITENMLSENILPYIPGITMTYNML
DLAKEMIRATRSQGKQGEF-SR-----------TFCINMDFEKWNLNMRKEGTYYVFQEL
GRLFGLPTLYNKTYDIFRNSTIYLADG-SYNPKFDSDL----QWVD--DKS-G------K
SYEGHIRGFEGLRQKGWTVFTVVLIAYVCD-SLGISFRLMGQGDNQVL-MVTIHSK--NA
RLSG-IDSQASINEISD-----------------------KIKSLISRLQEVFNGVGLPL
KPLETWVSDIYFSYGKMPIYKGVPLCSSLKRISRIFYFSNEDLMTVDNALGAVTANSQAA
VMADIHPAVPYFIAKWQHLQCLSVFSRYH-------PLVGEKMDW----------DID--
----SY-----RFTL-RMK--------DG-TIWDDEQPNG------------FS------
------------RE---IR-LMA---------MASIPKTLGGFNIVTYFDMILRGYSDPP
MKDYQWLLILTKG----STGAL--KTA---LKNW-YRVVLSP-SI-------DYLHLIQD
PTSLNLLCPPNSKTLIKRLISETITSLDT---QSEFAG-WFQELMEISAEKKMGTLVEKL
TSKDEVNVRLCHDILGATLYGY--------------------------------
>AB075039
------------------------------------------------------------
-----------------------------------------------------IGT-KVK
VIPPNLGTI----MVCQFRKMFMSTFFKKHH-RYPPIT----------------------
---------GTPGEYLERCLKDNVAIRIEHLAYNLRDFEFIRIGETYSVPDTFDMCHVLN
D-----KAVSPDMSELLESIK-NGKGTSCGAKRRGMLRWMEGDSLNCKSFLSDIDE-K-G
LSEEDLLIGMYEKEREIKVAARMYSLMTERMRYYFVLTEGLIADYILPHFPEITMKDSLN
VLLKKMWESGGQRSIGS---------------MDVNINIDFSKWNTNMREGPTSDTFREM
DGIFGFKRLIARTHEIFNASLVYSASG-KYLPTIEDG-----RILD---DP-P------M
CYRGHLGGFEGLRQKGWTVATVCLLAYLSE-QNKIQMKLMGQGDNQII-RLRMPTS--YW
DSLR-LTEEMKKKEARI-----------------------LSDKFVHEMDIIFTGVGLPI
KVRETWKSTRLFMYGKVMLLDGRQLPQWYKKTLRSYALSNEGTLTISGVIGTIATNMCAA
GGGSEVPCVMYLFFLLLAEWSLEFMFRYH-------PFTRVGIKD---------------
-------GSSMEFRL------------NE-KGG--YVHKQT---------RKTN------
------------NL---WL-KSL---------LVLVPTAVGGSVTIPLTGFIMRGFPDKA
SEGYAWLKFLGSS-----KSPI--QGF---LKNF-YTFLPND-TV-------EADMLVQS
PFSLNHKRPPTPG-----------------------------------------------
------------------------------------------------------
>AB604791
------------------------------------------------------------
------------------------------------------------------------
-----------------------REMFNKEK-TWYVD-AELL------------------
----------PIGHPLKETIERSAWPSAGLINEFGHHWHELPIKPCHSIPAFVPPPTVYS
D-----RSFSVDLPEIISHIE-SGLLSP-IPTRSVLEAFISKPATNWKEFIEMVNE-S-G
FPPEALVIALRVKEREIKDIGRFFALMSWMVREYFVITEYLIKEFYLPLFSGLTMADDFN
TVTDKMLKCSDGQGTNDYK-----------T-VTIANHLDYTKWNNHQRAEANNPVFKVM
GQFLGYPNLFTRSHEIFQKSLIYYKDR-PDLMQVVE-G----RVVN---KE-G-SF---V
CWNGQDGGLEGLRQKGWTIMNYLAIDHFGR-IRNTELSVLAQGDNQVL--CTQYK--IRE
SRTD-AEEDANIADAFL-----------------------NNQIIFDAVQAGTAKLGLIV
NAEETLQSASLLLYGKVIMYRGVFKGLDEKRLGRILCTTNDQLPNLGSIAATVVTNVLMM
SHYGNSVKNPITQYNWLGNFVRNIIEVHN-------PAIKGPVSG----------CLDPR
--------------------------------------------------VEVD------
---------------WLQY-KCF---------FLFLDPSLGGVGGIALTRFLVRQFPDPI
TEGLSFWKVVYEN----TGSQD--------IKRI-CLRAGHP-RMCIYETK-HLEKLIEN
PTGLNLPKGISVVTVLRGRIRAALLGKSAL--LGNEIVRDALDFIHDDKG----------
------------------------------------------------------
>AB609604
------------------------------------------------------------
------------------------------------------------------------
--------------------------FSEHK-RWFVD-TNLV------------------
----------KPDHMLQSHIKNNTWPTPKQIEDFGDKWHTLPLVKCFEIPDVIDPSNLYS
D-----KSHSIKKSEVLEYVK-SGRLGP-IPTLKVLDTLLHTPSTNWPEFLDKIDR-E-G
LDNDDLVIGLKAKEREVKKHGRFFALMSWKLREYFVITEYLIKTHYVPLFTGLTMADDLT
TVISKLLDRTQGQGGMDYD-----------N-ICIANHIDYEKWNNHQRLESTGPVFKVM
GQFLGYPNLIWRTHEFFEKSLVYYNGR-PDLMEVYN-G----QLVS---KG-N-NL---V
CWQGQKGGLEGQRQKGWSILSLLVIQRESL-IRNTKVKVLAQGDNQVI--CTQYK--LRD
THDT-SSTLRCLDEVIK-----------------------NNDVIMKAIKNGTNKLGLII
NEDETMQSADYLNYGKIPIYRGRILNLYTKRLSRVMCTTNDQLPTMSNIMATVSTNTLTI
AHFDETPINAIYYFDILSNMTRNILEKHN-------VILGGRVKD----------FIP--
---SRL----------------------------------------------LK------
---------------RRSY-KIL---------MNYLDPSLGGACGTSLARFLTRMFPDPV
TEGLSFWKCVWAN----TTDAL--------LSDI-SKHAGNP-KLSTLQEG-GFEKLLEN
PSSLNIPKGLSLTNVLKEEIKKCLLKEAPN--LKNEIVRIAAEHCLSEEERLMG------
------------------------------------------------------
>AB735628
-----------------------------------------------------RKEV---
-------------------------------------------------------T-RDI
NIGKIAS--------RYFKINFCKEYRKKYR-KYPNI-----------------------
--------QPSE-SNLGKLINSNDPGALSVSHVDEQEWDEINFGKTFVIPETFNLSMIVS
D-----KAISLTRSELVKNVR-SKKSVMNPEKRRGVLRWINDVTLNPKEFLQKVNDGQ--
MEDDHKIIGLTPKERELNPTPRMFALMSHPLRIYVVVTEQMLSEHILPMFPQITMTDSLL
DLTKKTYSIARRQSPTLKLPSKGKLWASR----TVCMSLDFEKWNGHMRKESTEPIFTCL
GDLFGMKELYNVTYDLFSESYLYLADG-SYVPIV-KNG----ELIE---EG-T------L
SFSGHKGGMEGLRQKGWTIFTVCCLDMICS-KYNCTYKIMGMGDNQVL-QITVFTY--SV
DGAG-VATDKGKREMRG-----------------------IIYTLFDDLVSTFGKLGLPL
KPLETWMSEDLHLYGKYPVWRGVPLCMDLKKIMRMFAYSNDDIMTLENALGTIYGNAASA
TQGTCFCLLPYIVGIMMSSLCVMDFMDYH-------PFLGEGLNK----------HMA--
--SDMA------WNL-SGK--------DI-KTSKI-KIGE----------HGMN------
------------NS---MI-RLM---------IQIVPRTLGGYNSLNMYELMMRGFPDNL
SRDLSYIYKIL-MGS--PPG-F--ENC---LKNW-LAPLYMP-T----------------
------------------------------------------------------------
------------------------------------------------------
>AF081020
------------------------------------------------------------
------------------------------------------------------------
------------------------------------------------------------
--------------------------PKHIVDLVGNTWHKLPITQIFEIPESMDPSEILD
D-----KSHSFTRTKLASWLA-ENRGGP-VPSEKVIITALSKPPVNPREFLKSIDL-G-G
LPDDDLIIGLKPKERELKIEGRFFALMSWNLRLYFVITEKLLANYILPLFDALTMTDNLN
KVFKKLIDRVTGQGLQDYS-----------R-VTYAFHLDYEKWNNHQRLESTKDVFPVL
DQVFGLKKVFSRTHEFFQKSWIYYSDR-SDLIGLWE-D----QIYC--LDM-S-DG--PT
CWNGQDGGLEGLRQKGWSLVSLLMIDRESQ-TRNTRTKDFAQGDNQVL--CPTYM--LSS
GLSH-EGLLYELESISR-----------------------NALSIYRAIEDGASKLGLII
KKEETMCSYDFLIYGKTPLFRGNILVPESKRWARVSCISNDQIVNLANIMSTVSTNALTV
AQHSQSLIKPMRGFLLMAVQAVFHYLLFS-------PILKGRVYK----------ILS--
--------------------------------------------------AEGD------
---------------DFLL-AMSR--------IVYLDPSLGGVSGMSLGRFHIRQFSDPV
SEGLSFWKEIWTS----SSESW--------IHSL-CQEAGNP-DLGDRSLE-KFTRLLED
PTTLNIRGGASPTILLKDAIRKALYDEVDK--VENSEFREAILLSRHHRDNFILF----L
KSIEPLFPRFLSELF---------------------------------------
>AF104985
------------------------------------------------------------
------------------------------------------------------------
DRPSSISAAEFLHDQCEIRKEFYIRYLKAYH-RAPGLDLSAL------------------
----------SPSSFLRESLEHGKIPNEKSPHYSNKEWYFIKFTKSIEWPISDTLSTFLS
D-----KAITRDRAAWIE----EGHSGRDMSEKRLLLKFIKENFSSVAEIVAAADA-I-Y
NNEGDRLIALKVKEMELKIKGRGFGLMTFMPRLLQVLRES-IAKKTSKLFPEITMTSSDL
DMKKRKFMLSKRSDDRRGF-------------IHINKSLDINKFCTSQRQFNSSAVFSSL
DEMMGTFPLFSRVHEIFEKTWIVDGSA-SDPPDLSHFTRILEECRLHGIEA-P-HVWADG
VFSGLKGGIEGLCQYVWTICLLLRVERVMQ-KTKLTHYILAQGDNVII--TIIVP--VEI
HRDG-IISDQESRRLLT-----------------------LSRNIDLSLESELEKSGLTL
KIEETLTSENISIYGK-DLHCPQHLTLALKKAASAAIISSEQYQDIPTFLSGLGTSLESL
SECVNSKTGAHLFGVLMGVAGWKDLATHQTWRGWRYPYHKAPLSG----------RVR--
--ASDM----------KIG--------KGEAVELTIPVMSP---------RQQG------
---------------KETLRELLA--------NSLLGSALGMLAFPTPIDLEKRGVGDYI
THRLAIARKALLS-----------EKLDPHIEKRVRSACNLP-----LSS----------
------------------------------------------------------------
------------------------------------------------------
>AF147498
------------------------------------------------------------
------------------------------------------------------------
------------------------------------------------------------
------------------------------------EWFFVKFKKSIEWPLSDTLSTFLS
D-----KAITQNRSTWLD----NETSSRDNSEKRLLLKFIKENEDSVARVVAQAKE-I-Y
DNEDDRIIALKVKEMELKLKGRGFGLMTFKPRLLQVLRES-IAKKTSKLFPEITMTASDL
DLKKRKFLVSRKSDDRRGY-------------VHMSKSLDINKFCTSQRQFNSQAVFQCL
DELLGTGALFSRVHEIFEKTWIVDGSA-SDPPNLKKFKDRYQKLKDLGIDA-P-HTWGDG
VFSGLMGGIEGLCQYVWTICLLLRVERVLS-KTSLTHFVMAQGDNVII--NLIIP--IEI
ERDG-SISPSEHRRVKS-----------------------LSTSIDTQLAMELEKSGLTL
KIEETLSSEHISIYGK-DLHCPHHLTLSLKKAGSASIISSEQYQDVPTFLAGLSTSIETI
SECVNDKVSAHLFGVILAHAGWKSLCVSQTWKGWEYPYQKDETIN----------RVR--
--SQGI----------KLT--------EGEQV--TVEKRLE---------RNPD------
---------------KRCLEWILA--------TSFLGSALGMLPFPTPVDLEKRGVGDYI
THRLALTKKALSS-----------RVLPRRIEKLIRSMVNLP-----HSRETDLAKLFDS
PFSLNLATEEDATSVIKRLARSTLRDL----DIKNERL----------------------
------------------------------------------------------
>AF234533
------------------------------------------------------------
------------------------------------------------------------
------------------------------------------------------------
-------------HKLYHHISHNTWPTQQIIDEFGDHWHELPIIQCYEIPDMIDISQIYS
D-----KSHSLDRSEVLKIIK-EQKHKR-IPTKRVLQTLLEKPATNWPEFLKAVND-Y-G
LDWEKLVIGLKAKERELKEEGRFFSLMSYELRDYFVSTEYLIKKYFVPLFEGLTMADDLN
TVIKKMLDVSSGQGTREYE-----------Y-ITIANNIDYEKWNNYQRIESNGPVFTVM
GRFLGLPNLFTRTHEFFQKSLIYYNQR-PDLMMVRG-R----ECLN---RL-G-VK---V
CWEGQKGGLEGLRQKGWSILNYLMIERESR-VRNTRVKILAQGDNQTI--SMCYK--TES
WQNE-EELDNHIKNMVS-----------------------NNNQIMQAIINGTEKLGLRI
NLDETMTSADYINYGKVPIIEGTIKGLPTKRWSRVNFTSNDQLPSTSTVINSSSTNALTV
GHFSERPHDAINGHLLFGSLGLLLLDYHN-------PAIRGQISE----------FIP--
---EA---------------------------------------------NI-N------
---------------NKLY-NIL---------LLYLDPSLGGIAGTSLTRFFIRGFPDGV
TESLTFWKIVGEY----TNDQD--------IKRL-ASTVGSP-ELSPFKPE-DLDKLIEK
PESLNIKHGLSSSNMIKGEVKKNIIENCSK--IQNEIIRDAARNLVSEENQLFLW----L
RTIN--------------------------------------------------
>AF473864
------------------------------------------------------------
-----------IMSVKTVD--LTLVIYGSFRHWGHPFIDYYAGLEKLHSQVTMKKD-IDV
SYAKALA--------SDLARIVLYQQFNDHK-KWFVN-GDLL------------------
----------PHDHPFKSHVKENTWPTAAQVQDFGDKWHELPLIKCFEIPDLLDPSIIYS
D-----KSHSMNRSEVLKHVR-MNPNTP-IPSKKVLQTMLDTKATNWKEFLKEIDE-K-G
LDDDDLIIGLKGKERELKLAGRFFSLMSWKLREYFVITEYLIKTHFVPMFKGLTMADDLT
AVIKKMLDSSSGQGLKSYE-----------A-ICIANHIDYEKWNNHQRKLSNGPVFRVM
GQFLGYPSLIERTHEFFEKSLIYYNGR-PDLMRVQN-N----TLIN---ST-S-QR---V
CWQGQEGGLEGLRQKGWSILNLLVIQREAK-IRNTAVKVLAQGDNQVI--CTQYK--TKK
SRNV-VELQGALNQMVS-----------------------NNEKIMTAIKVGTGRLGLLV
NDDETMQSADYLNYGKIPIFRGVIRGLETKRWSRVTCVTNDQIPTCANIMSSVSTNALTV
AHFAENPINAMIQYNYFGTFARLLLMMHD-------PALRQSLYE----------VQD--
---KI---------------------------------------------PGLH------
---------------SSTF-KYA---------MLYLDPSIGGVSGMSLSRFLIRAFPDPV
TESLSFWRF---------------------------------------------------
------------------------------------------------------------
------------------------------------------------------
>AJ810084
------------------------------------------------------------
------------------------------------------------------------
------------------------------------------------------------
--------------------RDNTWPTPAVIQDFGDKWHELPLTQCFEIPDLIDPSIIYS
D-----KSHSMNRQDVLNHVK-RKPDQP-IPSRKVLQTMIDTPATNWLEFLEEIDK-N-G
LSDDDLVIGLKGKERELKIAGRFFSLMSWKLREYFVITEYLIKTHFVPLFHGLTMADDMT
AVIKKMLESSSGQGLKDYS-----------A-VCIANHIDYEKWNNHQRKRSNEPIFKVM
GQFLGFPNLISRTHEFFEKSLIYYNGR-PDLMKVQD-G----RLVN---TT-K-QL---V
CWEGQAGGLEGLRQKGWSILNLLVIQRESK-IRNTAVKVLAQGDNQVI--CTQYK--TKQ
HRNE-TELRSALTQMKL-----------------------NNDAVMKAIESGTNKLGLLI
NQDETMQSADYLNYGKVPIFRGVIRGLETKRWSRVTCVTNDQLPTCANLMSSVSTNALTV
AHFDVTPLNAMIQYNYFGNFSRLLLNMHD-------PAVRCSLFQ----------LSQ--
---KHK--------------------------------------------IDLF------
---------------SFEF-KVG---------VLYLDPSIGGVCGTALSRFLIRGFPDPV
TESISFWKVIYNN----TQDNR--------LKKL-CTAFGNP-KIAQFRYS-HIEKLLED
PTSLNISMGMSAANLLKSEIKKNLLRKRRT--IGNSIVRDAVTYIHSEDEKIRSY----L
WSINPLFP----------------------------------------------
>AJ867584
------------------------------------------------------------
-----------------------------------------------------------T
SRPEVMG--------VHFKKLMAQGYREKHG-VYPNV-----------------------
--------KGN--GELETLIKNNHDWKEVGSLDNDNHWRLLRFDKTFSIPESFNLSMIVA
D-----KSVSPTLSELKENIL-RKKTVMNQELRRGVLRWINHDSIDPREFLEQVNDKK--
FPDDHKIIGLRSKEREMNPTPRMFALMSHLMRVYVVITESMLSEHILPYFPQITMTDSQL
DLTKKTYSTVKNQAAKIRRSGA--LYDTK----TVCMSLDFEKWNGHMRKESTFHVFEAL
GDLFGMENLYNETYDIFKDSYFYLADG-SYVPSMDAQG----NFTP---EP-P------Y
SFTGHKGGQEGLRQKGWTIFTVVCLDWICR-KHNCTYKIMGMGDNQVL-QLTMYTY--RV
DASG-KATERGREDMRR-----------------------VLFGLFDDLLDVFSDLGLPL
KPLETWISEDLFVYGKYPVLKGVPLSMDLKKIMRIFPFSNQETMTIENALNTIAGNAQAA
TQAAPFLGVSYLVGIFMISLCSHDMLVYH-------PLIAKGLRE----------VLR--
--ENRT------WGL-KFK--------GA-HQVKT-DIKG----------EMVD------
------------ET---NL-RRL---------MMNVPRILGGYVSFNLYGLMMRGFPDPV
SLAYSQLFSWGVPTG--GSDQR--DYM---L-RW-LKPIFMP------------------
------------------------------------------------------------
------------------------------------------------------
>AY618417
------------------------------------------------------------
------------------------------------------------------------
----------------------------IHK-HYP----------NFTFNVIDESELNEL
LL----------TDYVMKCLNDNQEIRIDEARYELNSWDRVSILKNFEIPYSWNLAHNIK
D-----KAVSPDREELKTSVR-RGLGAIWQDARRTVLKWLNLNILSMRDFLSNIDR-F-G
MDVKHLIIGLYAKERELKYYPRFFSLMSFYLRLYVVSTEQLISDNLLQYFPQITMTSDLL
SMTKKILKLSGKMKEKDDDFNTNETRKK---EVSYSINIDFKKWNQQMRYEITEPVFTQI
DATFGFTNVIRRTHQFFQGCYVYLCSG-EYTPEI-SGD----SFIL---EP-P------W
SWTNDGSGKEGLRQKGWTIMTVCMIEYVMR-QHAARSQLIGGGDNQVL-VVTLETE--SL
NNDG-TITNEGKRELKE-----------------------RMEKILKDLDSFFTSVGLPL
KINETWVSSELFMYNKIMCYRGRTLRSCLKTASRSFPFSDDAATTLHGIMSTLGTSVKSL
CSKDFSHLPAYVFSRWLVLIASYLVFYFH-------PL---------IPGGIN--NLP--
--SIQS-----RYG--NMGSFVKMQ-------------VQR---------SNMT------
------------IK---KL-ITR---------CLFYFRIFGGYGIGVPSDWVMRGFPDPL
TSAIAWINRCLSLIS--GTNPY--RDE---LTSF-ISMSTKPGDP-------SYLHLISD
PVSINHDGPIHGLARLREE-----------------------------------------
------------------------------------------------------
>AY618418
------------------------------------------------------------
------------------------------------------------------------
---DEIR--------RQFKEMFFTSYHRIHK-HYP------------LHTILNSL-D---
------------NSYILNCLKDNLTINTSAISYNFQDWDCVMVEKNFEVPFSWNLVHNLK
D-----KAISPNRQEIYQTIS-TRGTIFGSQNRRGILKSLTMETVQLRDFLQGIND-N-G
LDDIDKIIGVYPKERELKIKARLFSLMSFRLRLYCVSTEALLGDKILKYFPQITMSLDML
TMIKKMFKVSSQTTRED----------D---SVTVIFNLDFIKWNLQMRRNICEPVFSQL
GKLFGMENLFNRTHETFRDSLIYLCSG-EGVLSADPVY----GVFP---DG-T------W
AWAGDESGKEGLRQKGWTILTVVTIMLIAK-RHNVDVSLMGGGDNQVL-GITISGV--TR
DLQG-ELITESASLARR-----------------------TIKQFTEDLLTTFSDLGLPL
KASETWVSDSLFMYNKHMFYKGIPLRSPLKAISRIFPLANDTIMTIDNMINNISSGVKAA
CMKERHGIPLVFMKTLAYRKVAEGALILH-------PLTTCFR-TPTLPENGT--VTR--
--DG---------------------------RKRSVKVT-R---------NQL-------
-------------R---SF-FTL---------CMVGSSTMGLPGTIHLPDMIMRGFPDPL
TSHLSFISELVPKIM--DPR-L--ASI---IATS-GHMSINR-MT-------EYAKLVED
PVSINHDAP---------------------------------------------------
------------------------------------------------------
>AY674964
---------------------------------------------------VAS------
-------------------------------IVKLP----------------------SS
KILTDIG--------RQFKEMFFTSYHSVHK-HYP------------KHLIREYK-S---
------------DSYIHECLKDNRTLNSKVLSYHFPDWDSVALEKNFEVPYSWNLVHNLK
D-----KAISPSRSELYETLS-TRNSIFGASNRRGILKSLTMETVQLRAFLQDVND-K-G
LPDNDKIIGVYPKERELKIKARLFSLMSFKLRLYFVSTEALLGDKILKYFPQITMSLDML
SMIKKMFRVSGQTTRGD----------D---SVTVIFNLDFVKWNLQMRKIICSPVFTQL
GALFGMPNLFDITHDLFRESVIYLCSG-EGDLRGDPVF----GVAP---DG-V------W
SWTGDESGKEGLRQKGWTILTVVTIMLIAK-RHHVDVSLMGGGDNQVL-GITIGGM--VR
DSVG-ELTQDSCKLAQC-----------------------TIKRFTQDLITTFGDLGLPL
KASETWVSDSLFMYNKHMFYKGMPLRSPLKAVSRIFPLANDSIMTLDNMINNISSGVKAA
CMKERHGIPLVFIKTMAYRRVAELSLIMH-------PLTVCFK-KPELPDHGI--VAR--
--SG---------------------------KKLKIPVT-S---------KNL-------
-------------R---QY-FSL---------CTLGSSTMGHPGTLHLPDIIMRGFPDPL
TSHLSFISEMRRYIV--DPG-L--ASV---VDKL-SHLSTSP-TT-------EYAKLVED
PTSINHDAP---------------------------------------------------
------------------------------------------------------
>AY840978
------------------------------------------------------------
------------------------------------------------------------
------------------------------------------------------------
-------------HPLKKFVETSTWPTPKVIEDFGDKWHTLPLTQCFDIPDLVDPALIYS
D-----KSHSVNRRSLIQHVS-SGAYSK-FPTKRVLTTFLTEPARDWKSFLQQIND-R-G
LPDDALCIGLRPKERELKRAGRFFALMSWELREYFVFTEYLIKEHFIPLFKGLTMADDMT
GVIKKLLECSNGHGETDYS-----------N-ITISNHLDYSKWNNHQRYESNKYVFQVM
GSFLGYPNLISRTHEFFQKSLIYFINR-PDLMVVKG-N----TLEP---KG-Q-MR---V
CWNGQAGGLEGLRQKGWSIVNLLLIMRVGK-LRNTEIKILAQGDNQVM--NSHYK--LPA
YRTD-FELLECISEIIR-----------------------NNKYIMQEVDHWTQRLGLII
NKDETMQSADFLIYGKVPIFRGNITIPESKKWSRVNCVTNDQLPTFGNVMSTVSSTALSV
SHFSNSFLDPIEFYNLLGNFSRILLEMFN-------PVLNKSLLQ----------FFT--
---DW---------------------------------------------SQFE------
---------------DVGY-LIS---------VLYLDPSLGGVCGMSLSRFLIRAFPDPV
TEGLSFWRRLSTV----TSDPN--------LRKL-FLSFGNP-PLGRFKME-DLTKLMEK
PESLNIPSSLSAQILIRTEIREILRRNVRV--IKNEIIVNAISYGMQAEEHLIRF----L
YSIKPLFPRFLAEF----------------------------------------
>BK010826
------------------------------------------------------------
------------------------------------------------------------
----------------------------------------------KYSDHLLARDREDY
EA---TKGQYDELSYIHRCLRSGRRIEERNSEYRHSDWDNVSFLQNFQVPQSVNLATMIK
D-----KAISQTRTELVESVS-ARNSVFDPKKRRGVLKWLSEQTVRLKNYLLNIDQ-H-G
LAEEDRIIGLYPKERELKTKARFFSLMSYNMRMYVTATEELLGRYLLPYFPMITMSDTLL
NMIIRLFNMTTNIGVSG----------S---KVTYSMNIDFSKWNQNMREATNASIFNEI
DRILGFRALISRTHSIFRTSYLYLCSG-EYIPRI-IRG----MLTS---MS-P------Y
SRIGDESGKEGLRQKGWTITTVCDILSLAF-LHGVKIELIGGGDNQVL-TIEIRSQ--G-
RNLQ-LPEAEQMRKIQE-----------------------RMNRFRNALAKKMEKRGLPL
KLEETWISHRLLMYNKIMYLSGVPLPGRLKVVSRLFGNSNEGILTLGNITSTLGTGYQSL
SSKDYDPIFSWIMSRTFTLIAIGQYFLFN-------PTCGVRRLDHQILLTKD--NLK--
--RNKA-----VFGYIDDYIVTPR--------KMLINATSE---------HTLS------
------------CA---EL-YYI---------CLYYHKILGGPGIGSPTSYIMKGFPDPL
SEALTFNYGVISHAS--STV-M--KTI---VENL-TAVAKSN-VM-------HWEHLLED
PVSINHNAP---------------------------------------------------
------------------------------------------------------
>BK011194
------------------------------------------------------------
------------------------------------------------------------
------S--------RV-------------------------------------------
--------------------------------CDLTLWDEVQFMPCFEIPETFNLSMVVA
D-----KAISLTKDELIRNIR-TRKTVMNQKKRRGVLRWIDDQSVKPREFLQDVNDGH--
FPDDHKIIGLTPKERELNPTPRMFALMSHLMRIYVVITEQMLSDHVLPFFPQITMTDSLL
DLTKKLYTTVKPQAQKGGARKKRATWTSR----TVCVSLDFEKWNGHMRMESTFYVFLAL
GELFGMSHLYNRTYEIFEQSYLYLADG-SYLPSV-LDG----QLVE---DP-P------K
SFSGHKGGMEGLRQKGWTIFTVCCLNMVCS-KYNCTYKIMGMGDNQVL-QITLYTY--KI
DHRG-APTAEGNNEMRE-----------------------ILLSLFDDLVYTFRQLGLPL
KPLETWMSEDLYLYGKYPLLKGVPLSMDLKKIMRMFHNSNDDIMTIENGMGTVYGNAASA
TQLSCCTIVPYMVGIFMASYCACSFLDYH-------PLLGYGIMK----------EID--
--SSHT------WSL-YMP--------GE-RTERY-EMGA----------RHYS------
------------IQ---CL-RLL---------MQTVPRTLGGYNSLNIFEIIMRGFPDNL
SRDLTYIYQITRSGK--EDS-L--DIT---LKNW-MYPIYMR-TK-------NYKLLIED
VTSVNLMVPRSPSSGIRQAVERFI-SG---------------------------------
------------------------------------------------------
>BK014297
------------------------------------------------------------
------------------------------------------------------------
----EIG--------RKFKELFLMGYHRLHG-FYP------------EIQTTSPEER---
------------ISYIVRCLTKGVKINKRHIGYVYADWDLVTLKTCFAIPFSWNLVHDTK
D-----KAVSPTRQELYESVQ-SRNSVFSTKNRRGVLKMINTPMEPMREYLTKVSR-D-G
MPANDLIIGVYPKERELKIKARLFSLMSFRLRQYFVATEGLLGEKMLPYFPQITMSTSML
DMLKMMGSLT--KSMGD----------DI-ETVTYVINMDFIKWNLQMIYETCTDVFKRF
DELFGIHGLYDNTHIFLKQCVMFLCSG-EGQFTPDPHT----GVSL---DG-L------Y
AWNEDGRGREGLRQKGWTIVTVCALLYVID-KYDVRGELIGGGDNQVF-ILKIPGV--SR
TRDG-CLTGGSKQIIRE-----------------------TLKRIMEDLTCFLSKLGLPL
KRAETWASHNLFMYNKHMYYRGVPLRSVLKTISRAFIFSNNSTMLLSNMIDGVSTSIKTA
MAKEKIPVGLIFMKNYRILQAALMSKKFH-------PLLFQFE-GSLALSRGV--IIR--
--QG---------------------------RKKVISISPS---------DQLV------
------------ED---RY-NLT---------CLMLPSILGGPGPLNCLSMILRGFPDPL
SEGLAYLNMMADVWEG-SER-I--KRW---IIEM-RGASRGR-RV-------EYAKLVED
PASVNHDAPTHGMNE---------------------------------------------
------------------------------------------------------
>BK014298
------------------------------------------------------------
------------------------------------------------------------
------------------------------------------------------------
-------------------------------------WDNVQLEQNYQLPETFNLSMIVA
D-----KSVSPTKLELIKNIK-SKKSVMNQELRRGVLRWLNEKTVDPRELLQSVNDGL--
FPDDQKIIGLTPKERELNPVPRMFALMSHLLRVYVVVTESMLSEHILPLFPQITMTDTLL
DLNKKIIDNVSVQKMNRRK-VK---TGQR----TICMSLDFDKWNGHMRKQSTYHIFYQL
GSLFGLPNLFNATYDIFQSSYIYLADG-TYLPKVSKEG----QLLV---EE-P------N
SFTGHMGGMEGLRQKGWTLFTVVCLDMICR-KHNCTYKSMGMGDNQIL-MLTFFTH--NV
SADG-NINSRGRADLQR-----------------------NYKALFRELKDVFGELGLPL
KPLETWASENLFLYGKYPIWKGLPMTMDLKRIMRIFPFSNIDVMTIENMLNTVSGSATAA
TLSAPCVAVSYITGLLMLSYTIRGILEYH-------PLIGESILLHSIPTNPK-PKAK--
--HQPR-----SWTL-R----------TS-SGIKIEYNVD----------VIPS------
------------LD---DI-VML---------MMIVPRSLGGYVTYNVISSLVRGFPDPL
SRDLYYVHEIWKGAD--RGSIK--NAL----SAW-KQIVLMP-DI-------NYRMLLED
VLSVNLLNPVTPMANVRQSVNQFLSSPGK---I---------------------------
------------------------------------------------------
>BK014299
------------------------------------------------------------
------------------------------------------------------------
---------------RTFKLIFFRNYKSKHG-HYPNCNMT---DVGLFIAAETEDEESLI
EK-IETKLKE---SYLLRCLYHNQPVIDIDSRYKHSDWDEVEIYQNFEIPTSINLASMVK
D-----KAVSMDRDELIDSII-QRHSVFDREKRRGVLKWLKKQTVRVKDFLEDIDA-H-G
IDENSRIIGLYPKEREIKIKARFFSLMSYNLRMYVTITEELLGKYILPYFPMVTMSDTLL
SMMTRLYNMTSPMTKSD----------K---GITYCMNIDFSKWNQNMRYETNKYIFKNL
DNILGFNDLINRTHKIFESCYLYLCSG-EYVPVI-VND----SLTT---NR-P------F
SRIGDESGKEGLRQKGWTITTVCDIISVAF-RHRVKIELIGGGDNQVL-TVTIVPN--A-
RERL-MSEGDMLGNIRN-----------------------KMEKFRSDLAEKMQKRGLPL
KLEETWISNRLLMYNKIMYLNGVQLASVLKIVSRCFMYSNEGLMTLGNITSTLGTNFQSI
SNKDYSPKFAWVFSRLSLALNLNIFYLSN-------PITGHTRIGDFLLSAKS--RIR--
--QGQD-----FYG----HPLEHSLDTS----------KSP---------HTLS------
------------IL---EL-VLS---------CLYFQKVLGGPGIGTPYQFIIKGFPDPL
SEALTFGYYVLRN-----------------------------------------------
------------------------------------------------------------
------------------------------------------------------
>BK014300
------------------------------------------------------------
----------------------------------------------------------DR
KE-TITG-------ERTFKFLFATNYYNKHR-HYPLSNITPKDQADLYTEHMSARDRDEH
NA---LYREEVSRNYILERLRNNKPINNRHAGYKHEDWDNVVFLQSFQTPHSINLATMIK
D-----KAISQTRSELASSIL-TRNSVFDATKRRGVLKWLSEQTMKLKNYLMKVDE-V-G
ILEDDRIIGLYPKERELKTKARFFSLMSYNMRMYITATEELLGKYLLPYFPMITMSDTLL
SMIIRLFNMTTSIGATE----------S---SVTYSMNIDFSKWNQNMREQTNSNIFQCI
DRNVGFRNLISRTHDIFRRSYLYLCSG-EYIPTL-IRG----QLTA---RS-P------Y
SRIGDESGKEGLRQKGWTITTVCDIVSLAF-IHGVQIELIGGGDNQVL-TVTIRSS--K-
RNLS-LPESKQRRIIRE-----------------------RMERFRNALAKKMDKRGLPL
KREETWISHRLLMYNKIMYHDGVPLPGRLKVT------------------STLGTGYQAL
SSKDYDPVITWIVSRIFTLLNICQYHLFC-------PMAGLSRIDQLMLSCQR--NMK--
--NGIG-----AFG----AQ--KTGKTAA-YMKEIVDFSTH---------KCLD------
------------KI---DL-FLV---------CLYFHKVLGGPGIGSPLSYIMKGFPDPL
SEALTFNYMVLEGGQ----------------------------------------HI---
------------------------------------------------------------
------------------------------------------------------
>BK014301
------------------------------------------------------------
------------------------------------------------------------
------------------------------------------------------------
------------------------------------DMDHVKLYQSFQIPSSMNLATMIK
D-----KAISMNRGDLVESVR-KRNTVFDSKKRRGILKWLSEQTFKVRDVMGYIND-N-G
IPDDSLIIGLYPKERELKTKARFFSLMSYFIRMYVTITEELIGHYVLPYFPMITMSDDLL
SMIIRLYNMTTNIGGNE----------T---SVTYSMNIDFSKWNQNMREKTNDPIFKTL
DRFIGYRNLISRTHSIFKGCYLYLCSG-EYIPTI-IRD----TLTT---LS-P------Y
SRVGDESGKEGLRQKGWTITTVCDIISLAF-QHNVKIELIGGGDNQVL-TITIKTP--N-
KLED-KDDEIQLLRIRS-----------------------RMERFRTSLAKKMEKRGLPL
KLEETWISHRLLMYNKIMYLNGVPLRSRLKVASRTFMNSNDGLMTLGSITSTLGTSFQSI
SSKDYTPIVAWVLSRILTLFNMSQFYMMN-------PVCGTRRLDKQILLSQQ--RER--
--EKTG-----LFG-------------GD-KGMPLIADSND---------HTLS------
------------FE---EL-MII---------CLYYHKILGGPGIGSIHSYALKSFPDPL
SESLSMNYSIINNIR--GMG-L--SDK---ITNV-TVVKGSD-VK-------HWEHLLED
PVSVNHDAPSHGIAALR-------------------------------------------
------------------------------------------------------
>BK014302
--------------------------------------------------------K---
-------------------------------------------------------N-ISK
ATVDISR--------RKFLEIFFLNYHSKNNGKYPAHSII--------------------
--------SKEQTSYLQSCLGNEEMFSTRDFRYHLSDWDNIQLEKTFDIPKSFNLSMIVA
D-----TAISPTRGETMKAGK-EGTRVTDPYIRRGVLKWMKDGMLDCHTLLTDINSFPTG
LPKEYLMNGLYEKERELNPIARMFTLMSLLMRSYFVVTEHMLADLVLKYIPGITMTYSLL
DLSKEMIIMTENQRKETAY-SQ-----------SFCINMDFEKWNLNMRKESTEVVFTEL
GRLFGLPNLYNKTYDIFKNSIIYLANG-SYTPKLDKEG----NLIE--TDP-N------L
AYQGHLGGFEGLRQKGWTIFTVVLIAYCCD-SLGIKYKLMGQGDNQVL-IVTIYSK--AS
KRTH--QAEHQA-SIKV-----------------------ELNKLMSKMIEVFSSVGLPL
KPLETWVSTAFFSYGKTPLYQGCPLSTSLKRISRIFPFSNEDLMTIDNAMGAIGANCQSA
SMCDVHPGVSNVIARVQQIICLRLFLKYH-------PLCGKSPTN----------LEE--
--GKFM-----EMYN-KFR--------DG-SIFHRRIRNT------------LS------
------------LE---DL-MFL---------MMLVPKSLGGFNSYTFFDLIFRGFPDPT
SKDM--------------------------------------------------------
------------------------------------------------------------
------------------------------------------------------
>BK014303
---------------------------------------------------VGTKEK---
-------------------------------------------------------V-TDQ
FIPLQMG--------RKFKEKFCMSYFKKNKAVYP--NFQ--------------------
--------ILEAGSYLTDCLETNKRINLSDPDYHIQDWDNVLLCKTLEVPDSYNLSLIVA
D-----TAISPNREELKSAEN-DRRGALKPEWRRGVIKWIKDGMIDCMLLLLLVNLCPTG
LPLIWLIIGLYPKEREVNPVARMFSLMSLMMRAYFVITEEMLSKHVLKHFPNISMTLPLL
DLTKKLNLFTRRQQNQKPG-GR-----------TFCINMDFEKWNLNFRKEVTFHVFDSL
GRLFGLTHLYNRTYDIFRNSLLYLSDG-SYMPKFDDNY----QWLG--NRP-E------N
CIVGHLGGNEGLRQKAWTIATSLMIDIICE-EEKVDYKLMGQGDNQVL-LVTIYSE--KA
RLLG-DKHQISKEEIRL-----------------------KLQRFLEKLYTKSKAIGLPI
KPLETWVSDTFFAYGKLPVFKGVVGAQSLKKLARCFPFSNEDIMTLDNALGSITATFSAS
CAADRNSVVPLWVAKFNQVLAIEWFSIIH-------PL-GSVPFQ-----------RE--
----PS-----NLFK-NLS--------SL-KLLSGSQLER------------EK------
------------IP---ER-IVLRS-------ISIIPKVLGGFNTFNLLGSHFRGIPD--
------------------------------------------------------------
------------------------------------------------------------
------------------------------------------------------
>BK014304
------------------------------------------------------------
------------------------------------------------------------
---------------------FAKEYQRKYG-RFPKI-----------------------
--------REGSFTLLETKLADNDLSAVNRSSHLLDEWDRITFVKTFDLPESFNLSMIIA
D-----KAISPTRSELIRSIK-QRNTVMDPDKRRGVKRWLEDTTLRPKIFLSEINEGI--
FDDDHKIIGLTPKERELNPTPRMFSLMGHQLRVYVVVTEQMLSDHILKMFPQITMTDSLL
DLTKKMYATVKNQSSRVKRKNKSGNWVSR----VICMSLDFEKWNGHMRKDMTLGVFSAI
GSLFGLPELYNMTYDLFEQCYYYLADG-SYVPRI-ESG----ELCI---DE-P------F
SFTGHKGGMEGLRQKGWTIYTVCCLEVILS-KYDCTYKIMGMGDNQVL-QITVYSK--KM
DLEG-RVSPEGIDDMKK-----------------------LIKTIFDDLVHSFTQAGLPL
KPLETWMSEDLYLYGKVPMWKGVPLSLDMKKLMRTFPMSNEGVMILENALGTVSSNATAA
TQASPCVWTAYTVAILMSSLCLQDFGNYH-------PLLGDGSNR----------LSF--
--QKNE------WTL-AMS--------SA-EKHKY-EIRG----------DGVK------
------------EE---HL-RIL---------MQLIPKSLGGYNGVNIYEFMMRGFPDNA
SRDICYLTKIL-------------------------------------------------
------------------------------------------------------------
------------------------------------------------------
>BK014305
------------------------------------------------------------
------------------------------------------------------------
------------------------------------------------------------
--------------------------------MNLPEWDYIKFKKCIEIPKTYNLSEMVA
D-----KAISPDRDSLYRICK-QATGMYDANTRRGVLQWLLRESESCYEFLTRVNEDG--
LSENELIIGLYQKEREVNQTPRMFALMSHSIRNYIVTTESMLSDDILPAFPNITMTNSLL
SLQKKIFSVSHKQSMNIKS----QRFCTF-KDITVIINIDFEKWNLNFRKETTYPIFEAL
GELYGLEHLYNRTYDIFSKSLIYLADG-TFLPKLDMHEG---KFIL---SP-P------T
AYIGHLGGFEGLRQKGWTIFTDCALELVCS-RHKCKHSIMGQGDNQVL-ILTWRTY--LL
DENR-DVSFIGRQRLTK-----------------------QFSEFMYDLSSTFEDLGLPV
KALETWSSEHLFLYGKFPTLKGVPLAMSLKKICRAYYLANEEIMTLDCSLSAIQSNAMAA
CMSDVTSFVPYVVYKIQIFLALSAFSEYH-------VLLGTKAFDFKSGD----------
-----------MWKF-TTS--------SG-TRRQY-KLNRP-----------IQ------
------------KW---KF-LIF---------LTWFYKILGGVNIATWYDFLMRGFPDRA
SLALTWISNIIKVLS--DSELKN------ALLNV-YKCHINP-EK-------NFVLLVED
PCSLNLCVPVDARASVKQAVQELFENLTD---IKNKE---FASLFKFNKNWDKESFCNKL
C-----------------------------------------------------
>BK014307
-------------------------------------------------------NI---
-------------------------------------------------------I-KDS
SLAKDSG--------RMFKRLYCKEYKGKYG-AFPEI-----------------------
--------CEAP-TLLATKLAEGDMSALDVRIHSLEEWDRIKFKQSYQLPETFNLSMIVA
D-----KAISPTRSELMDIIR-SKRTVMDPEKRRGVRRWLEDTTLNPRAFLTAVNNGE--
FPDDHKIIGLTPKERELNKTPRMFSLMSHLMRVYVVTTEQMLSDHILKMFPQITMTDTLL
DLTKKMYTTVRSQSSQGKFIGKKNDWASC----VVCMSLDFEKWNGHMRKEMTSPVFTAI
GDLFGLSELYNRTYDIFSSSYYYLADG-SYLPNT-TAG----TLEV---KE-P------F
SFTNHQGGMEGLRQKGWTIFTVCGLETILS-KYNCSYKIMGMGDNQVL-QVTLYTK--RV
DERG-RPTAEGLTELKQ-----------------------VLDDIFEDLIRTFTDAGLPL
KPLETWMSEDLYLYGKIPIWQGVPLTMSLKKLMRTFSMSNEDIMTVENALGTVASNGLAS
TQAGPCCWTSYMIINLMQSICYQDLCHYH-------PLLGEGL-R----------AAE--
--NEQS------WSL-AMP--------NR-PLVRYLSARP----------RGTS------
------------DQ---MV-RRL---------FLIMPRSLGGYNGTNIYECMMRGFPDAF
SRDMAYLVGLIETGA--LSDHY--QEI---VTRW-LDPPLMP-EV-------NYSTLVED
V-----------------------------------------------------------
------------------------------------------------------
>BK014308
------------------------------------------------------------
------------------------------------------------------------
------------------------------------------------------------
--------------------------------------------KTFDIPSSFNLSMIVA
D-----TAISPTRSEILESSK-KGTGSMDPSIRRGVLKWMRDGVLDCPSLLESVNENEMG
LPIDHRIIGLYQKEREINPVARMFALMSLLMRAYVVVTEAMLSDHILPLIPGITMTYSML
DLTKEMIKTTWRQKNDDPN-SV-----------TFCINMDFEKWNLNMRKEATHKVFEYL
GDLFGYKHLYNRTYDIFENSIIYLADG-SYSLNLNEDL----SLNE--HDE-N------L
AYGDHKGGFEGLRQKGWTIFTVVLISTCCN-KLNIDWKLMGQGDNQVL-LATIHSS--YA
RREG-ISSPSSINEIKS-----------------------KLQDLLTELIDTFGSVGLPL
KPLETWVSDSFFSYGKFPIFRGLPCAMSLKKISRVFYFSNEDIMTLDNAMGSVTSNAQSA
AMGDVLPVVPYIIAKWQQLLCVELFTEYH-------PLLGKSPIN----------GRD--
----II------FKM-RTD--------EG-KHHFYMTTLK------------VQ------
------------KK---YY-LFA---------LVSFPKTMGGLNCLTYFNMIMRGFPDPA
NMDYQWLSCMKES----ATGEF--REL---LENL-SCLMLNP-EK-------NYSYLLQD
PVGLNLFVPKNSTQTIKQMIHRVIENLPY---ESQFSN-WFKEVMKISDPKEIESLANDL
TDQKVLNVRFLHDLLGSTIFGYS-------------------------------
>BK014309
------------------------------------------------------------
------------------------------------------------------------
------------------------------------------------------------
--------------------------------ISHPHWDEIRFKKCIEIPKTFNLAEMVA
D-----KSISPDRSGLYYLCQ-KGGSLYDANLKRGVLQWLTRHSESCENFLVRVNDVG--
LTPDELIIGLYQKEREVNETPRMFAVMGHSNRNYVVTTESMISTDILPAFPNITMTDSLL
SLSKKIYSVSHRQAQNLKT----HNFSTY-RDVTIVVNIDFEKWNLNFRRDTTFPLFEAI
GDLYGLEHLYNRTYDIFEQSMIYLADG-SYRPLIHPAIR---GFVM---EP-P------F
SYMGHLGGFEGLRQKGWTVFTDCALELICS-RHKCTYNIMGQGDNQVL-SLTWRTY--LL
DEDQ-NVSELGKRDLTR-----------------------QFRQFMQDMMSTFEELGLPM
KSLETWTSENLFLYGKFPTLRGVPLAMSLKKICRAYYLANEEVMTLDCSVATIQSNAMAA
CMSDVTSFVPYVIYKIQLFLALKSFSEYH-------VLLGHGAFDYASYD----------
-----------TWQF-TSS--------SG-LQLSY-SLNNP-----------LP------
------------IW---KF-IPM---------LSWFPKILGGLSVASWYDFMMRGFPDRV
ASALTWISHLRNRVT--DRDYLR------CLELI-YQGHINQ-EK-------NFVLLIED
PCALNLIVPVDAQASIKQRVQELFENLPN---VRNQE---FADLFS--------------
------------------------------------------------------
>BK014310
------------------------------------------------------------
------------------------------------------------------------
-----------------------IEFYNKHQ-SYPPCIFHD-------------------
----------ET-TYIAQCIRGGFPISSESSGYSIHDFQEITIGKLWELPETYDVCHILN
D-----RAVSPTRSELHKSIR-EGKGTVHGAQRRGIVRWLMSDSIRCKEFLDNVDE-N-G
LSEDSLVIGMYEKEREIKIKARMFSLMSEEMRMYFVLTEEMISEHLLKYFPQITMKDPLH
VQIKKLWNVSGISGAEC---------------IDPIINIDFEKWNLNMREEFTKPLFQQM
DLLFGYSNLISRTHEMFENSLIYSCSG-KYLPQVTSK-----GFKL---DP-P------M
CYTGHKGGFEGLRQKGWTVATVCLLSYIAD-KLRFKINLLGQGDNQVI-RIYMPHS--YW
DNLQ-LTQEQKITSSKD-----------------------LLNEYLQSMYNYFDEAGLPI
KSRETWKSTRLYMYGKNMFLDGSSLPQWTKKLLRSYALSNEGTLTISGVIGTIATNMCAA
ANASEKPDIMYVLYLILSEWSLEFLFAYH-------PFTRKIIKP---------------
-------GEEIEFHI------------PS-SSG--RKRYSS---------GRIN------
------------LR---RL-TAT---------ILLVPTSVGGSITIPLFGFIIRGFPDNA
SEGYCWLKLLKSV-----KSEF--QDL---FSSW-YKFLCNE-TR-------EFDMLIQS
PWSLNHRKPPTPGLQSRETVREFILSGRF---RSNS----FIS-----------------
------------------------------------------------------
>BK014312
------------------------------------------------------------
-----------------------------------------------------IGT-EEK
DVDPNVAID----ILCQFRKNFLMNYYAKHH-YYPNVTISE-------------------
---------EVSNSYIAQCIISNTSMEEMYPTYNTFDFMGIEILKIWDVPITYDICHILN
D-----KAVSPNQDEMIETVQ-RYRNTTAGQNRRGLMRWLKGKSLNCRDFLSEINE-Q-G
LPENECIIGMYEKEREIKIKARMFSLMSERMRYYFVLTEDLMATHILPFFPEITMKDSQN
VLQKKFWTIGGMGKDAS---------------LDVNINIDFSKWNSNMRDSLTKPLFQQI
DMMFGYGNLITRTHEIFESSFIYSSSG-KYVPTVEDG-----RLQD---DP-P------M
AYRGHKGGFEGLRQKGWTIATVCALLSISE-RKNVRMKLMGQGDNQIV-RILMPTQ--RW
NANE-LERDDMEENARH-----------------------IQSVFVQDMELTFENACLPI
KVRETWISTKLFMYGKMILHDGLAMPQWFKKVLRSYALTNEGQVTVSGVVGTIATNMASA
AGLCEMPDVMYIIFVAMAEWSLNYLLEYH-------PFTRKCVLK---------------
-------EHQYTVKI------------PG-AKRHNRNYK-V---------HSVN------
------------KR---RL-IAS---------MILIPTSAGGSVTIPLPGFIMRGFPDHA
SEAFAWIKMLMEV-----KSPF--QMT---LKNW-YSFKAND-TV-------EPDMLMQS
PASINFLKPPIPS-----------------------------------------------
------------------------------------------------------
>BK014314
------------------------------------------------------------
------------------------------------------------------------
-------------------------YYNKKK-KYPEITFEC-------------------
----------APHGYVLERLEKGMPINPKNPQYNIWDYQKIEIGQIWTVPETYDVCHILN
D-----KAVSPTRSELYDSVK-SGKGTIAGTLRRGIIRWMEGDSIRCKEFLERVDQ-Q-G
IDLDHLIIGMYEKEREIKVSARMFSLMSEQMRMYFVLTEELIANHILPYFPEITMKDPLN
VQVRKIWKAGG-KGQDP---------------FNPNINIDFEKWNLNMRPSFTDGIFKQL
DKMFGFNNLIARTHEIFENSYIYSCSG-KYVPKINSE-----GFLY---EA-P------M
SYIGHKGGFEGLRQKGWTVATVALLSYTAW-ANKIQMNLLGQGDNQVL-KLYMPIK--KW
ENLC-YTTAAKVGEAKQ-----------------------ILNKYLQDMHTNFHDAGLPI
KIRETWISSRLFMYGKTMYLDGICLPQWTKKLLRSYALSNEGTLTISGVVGTIATNMNAA
ASVSEHPDMMYAIYLFMAEWSLEYILAYH-------PFTRKRVLP---------------
-------GQKYKFTI------------PG-FNR--NKYLET---------APMI------
------------QF---RL-MAS---------LILIPTAVGGSVNIPLTGYILRGFPDHV
SEGYAWLKLLAAV-----DSPL--QSL---FFNW-YTFLCNP-SI-------QSDMLIQS
PWSINHLKPPTPGIQSRELVRNWLLSGRF---SKNK----FL------------------
------------------------------------------------------
>BK014316
------------------------------------------------------------
-----------------------------------------------------IGT-KVK
PISSYIPQY----MVRIFKEYVVTGYYKKKQ-RYPKAMTDLL------------------
--------REKENSYIKECILGNRPVEKYAPGYILEDWDDIELTQFFEIPGSYDITHILN
D-----KAISPKLSELTNAVR-TGVPLDRMEGRRGILAWLRGNTINCKEFLKTIEK-D-G
LSRDDLVIGMSEKEREMKNAARMFSLMSELMRYYFVITEGLIADYLLEFFPQITMKDSLN
KLQKRLWTAGT-KGSGK---------------YDTNVNIDFSKWNTNMRSELMTPLFAEM
DKLFGLKNVISRTHSIFTESLVYSCSG-KYMPHIEDD-----QIAE---DP-P------M
CYRGHLGGMEGLRQKGWTIGTVCLIEFVAR-LENIKYNLMGQGDNQII-KLKMPER--KW
LDYE-WEDKEKETEARR-----------------------LTDGFVENLEKIFAEVGLPV
KPKECWRSHRLFMYGKAMLLDNDVLSQWLKKILRAYAMSNEGVLTLGGTIGTIASNCMSS
CSSMESPELGYSIYLLMGVWTLRFLIEYH-------PFCRVKGLL---------------
-------THNGIFSL------------PG-----KKGYYEC---------PTSG------
------------LL---QF-AAS---------TLLVPSVCGGSINIPFTTYVMRGFPDPA
SEAYSWLKMMAGV----SNSVI--SLV---CSNF-YGYIQPP-EI-------PLDQLAAS
PLSINHWKVLAP------------------------------------------------
------------------------------------------------------
>BK014479
------------------------------------------------------------
------------------------------------------------------------
------------------------------------------------------------
---------------------------LDVSKGLIHNLKKITFKKNFQLPETFNLSMIVA
D-----KSVSPTKSELVKNIA-QKSSVMNSELRRGVLRWLNDESIDPRSFLEEVNAGR--
FPEDHKIIGLTPKERELNPTPRMFALMSHLMRVYVVITESLLSEHILPLFPQITMTDNLL
ELNKKIYRNAKHQKRNEQSSKK---IGKR----TVCMSLDFEKWNGHMRKESTFFVFQQL
GLLYGLENLYNETYDIFSNSYIYLADG-SYIPKVI-QG----ELQI---EN-P------R
SFSNHKGGMEGLRQKGWTLFTIVCLDMICR-RHHCTFSSMGMGDNQIL-MITFYTY--KV
NSAG-RVSDSGLIEMKK-----------------------NYAALFRDLMDVFGELGLPL
KPLETWVSESLFLYGKYPVWKGIPLTMDLKRIMRIFAFSNIDIMTVENMLNTVAGSATAA
TQSEPSVYVSYIVGLLMLSMTIRSLLHYH-------PLTGVGLLTSLIG-----TKRR--
--NLPDII--PSWIL-K----------TG-SGVRVKHHLE----------DRVS------
------------IP---EL-VML---------MMTVPRSLGGYVTFNLPTISVRGFPDPL
SRDLFYMQVIFDNTL--LDAGS--REL---YKNW-SSVILMP-DI-------NYKMLMED
ILSINHLNPVTPMSSVRQSVSQYLSAPAR---V---------------------------
------------------------------------------------------
>BK014480
------------------------------------------------------------
----------------------------------------------------------DK
KE-TKTG-------ERTFKFLFATNYYKKHQ-HYPLSNATPTHLVDLYLEHMTERDIESI
AR---NKVEDNKRGYIVQCIINNRPINNRDSGYVHADWDDIIFYQNFQTPHSINLATMIK
D-----KAISQTRAELISSVM-TRNSVFDSTKRRGVLKWLSEQTLRLKDYLKTVDH-E-G
LAEDDRIIGLYPKERELKTKARFFSLMSYNMRMFITSTEEIIGKYLLPYFPMITMSDTLL
SMIIRLYNMTTTIGATD----------S---SVTYSMNIDFSKWNQNMREKTNERIFGNI
DRIVGFRRLISRTHEIFRTSYLYLCSG-EYIPAI-VRG----CLTA---LS-P------F
SRIGDESGKEGLRQKGWTITTVCDIVSLAF-IHGVAIELIGGGDNQVL-TVTIRSS--K-
KQLS-LTYNQQRRIIRE-----------------------RMERFRNALAKKMEKRGLPL
KLEETWISHRLLMYNKIMYHDGVPLPGRLKVISRLFSNSNEGIACLGNICSTLGTGYQAL
SAKDYDPALTWVLSRVFTLINLAQYHLFC-------PMNGMSRLDKAMLESKK--NMR--
--EGTG-----MFG----GPLVRTIKPRT-KIQED--FSGD---------RSLD------
------------VP---DL-YII---------CLYYHKILGGPGIGSPFSYIMKGFPDPL
SESLCFNYMVLKGGS----------------------------------------YM---
------------------------------------------------------------
------------------------------------------------------
>BK014484
------------------------------------------------------------
------------------------------------------------------------
-------------------------YIAKHR-QYPDMTITG-------------------
----------E--GYIQNCLRCNYPVDHKNGGFVLLDYMGITIGQIWHVPETYDICHILN
D-----KAVSPNRSELFDSIS-KGKGTIFGTLRRGIIRWMEGDSIRCKEFLDEIDR-S-G
LDEDDLIIGMYEKEREIKVKARMFSLMSERMRMYVVLTEELIANHILPYFPEITMKDPLN
VQLRKMWKIGG-KGQYE---------------NNPNINIDFEKWNLNMRPAFTDALFKQM
DKMFGYTHLISRTHSIFQNSYVYSCSG-KYLPPLSQF-----GFLS---DP-P------M
AYTGHLGGFEGLRQKGWTVATVCLLAYTAY-QLKIDMQLLGQGDNQVI-KLYMPVR--RW
NNLF-YTEEARAREAKR-----------------------LTDEYLQKMRTNFDDAGLPI
KVRETWISTRLFMYGKSMYIDGICKPQWLKKLLRSYALSNEGTVTISAVIGTIATNMTAS
AGVSDAPDVMYLIFLFLAEWSLTYLLHYH-------PFTRNSIRH---------------
-------SEERFFKM------------PG-ENV--NK--ST---------GRTD------
------------IC---RL-IHS---------LILIPTAVGGNVTIPLTGFIMRGFPDHA
SEGYAWINLLRSV-----PSRY--KTM---FDNW-YSFIKNK-TI-------ESDMLIQS
PWSINHWKPPTPGLQSRDMVRDWLLQGRF---RKNK----FLN-----------------
------------------------------------------------------
>BK059208
------------------------------------------------------------
------------------------------------------------------GT-IYK
EINPQMPII----ALHQFRKMFLISYYDKNR-QYPPVKLSG-------------------
----------D--NYVTDCIKRGIPINDRHYAFKLSDFECVEIKQIWTIPETYDICHILN
D-----KAVSPTRSELIENIR-KGYGTQCGELRRGLVRWMKSKSIRCAEYLSNIDK-N-G
LDEDSLIIGMYEKEREIKVKARMFSLMSEKMRYYFVLTEEMIANFILPYFPQITMKDSMN
VLQKKLWKASGKRSGNV---------------LDPNINIDFEKWNLNMREELTKPLFQQM
DLMFGFENCISRTHEMFYKSFIYSSSG-SYIPLVMDN-----LLHG---DF-P------M
SYYGHLGGFEGLRQKGWTIVTICILAFIAD-MLGVKVNLLGQGDNQVV-KISMPYS--KW
ESYK-ASHEEKVTYARE-----------------------LLDRFLVHMEDKFDQAMLPI
KTRETWVSCNLFMYGKVMMLSGKTLPQWCKKMLRSYALSNEGTLTISGVIGTIATNMSAS
AAVSESPDMMYLIFLFLGEWSLNYLLTYH-------PFTRKSLIS---------------
-------VKDEYIWI------------PGCKQR--EKKNRV---------RRID------
------------PS---IL-KML---------LLLVPTSCGGSITIPWTSFVFRGFPDHA
SEGYSWLKMLKGV-----NSPF--RVY---LENF-YSFLSNS-TI-------EADMLLQS
PWSLNHLKPPTP------------------------------------------------
------------------------------------------------------
>BR001666
------------------------------------------------------------
------------------------------------------------------------
-----------------LTKKILRWGFEKYS-RWFVD-ISQL------------------
----------PKDHLLKPYMLTQTWPPIHIIDQMKETWHKLPVTKIFETPESMDPSETLD
D-----KSHSFDRRKFETWLR-EHPGRP-IPSEKVIITALSKDPVNPLEFLQKVDK-D-G
LDFNDLIIGLKPKERELKIEGRFFALMSWNLRLYFVITEKLLADKIIPLFDSLTMTDNLN
RVFKKLIDRVNGQGLEDYQ-----------R-VTYAFHLDYEKWNNHQRMESTKDVFQVL
DRFFGFHNVFSRTHEFFQKSWIYYTDR-ADLIGVWD-N----KIFC--RDV-S-EG--PV
CWNGQEGGLEGLRQKGWSLVSLLMIEREAL-VRNTRTKILAQGDNQVL--CPTYH--LSE
GLNK-TGLEYELDNIAR-----------------------NASAIYRAIEEGARKLGLII
KKEETMCSFDFMIYGKTPLFRGNILVPESKRWARVSCISNDQIVSLSNIMSTVSTNALTV
AQHSQSLVKPMRDYLLMSVQAVYHYLLFS-------PLLKNRVYS----------ILI--
--------------------------------------------------LRGE------
---------------KFII-CMAR--------ILFLDPSLGGVSGTSLGRFHVRQFPDPV
TEGLAFWKELGDF----TKTEW--------IKKL-SNEAGNP-RLGQRTLD-SFSKLMED
PTCLNIEGGSSPMLILREAIRKALYDDVDK--IKNAEFREAIL-----------------
------------------------------------------------------
>DQ399789
------------------------------------------------------------
------------------------------------------------------------
KYANALA--------SDLAYIVLKKEFDKKK-HWAVN-KEAM------------------
----------SEKHPFYQHVSEHTWPTPKQVDDFGDNWHKLPLTKVFEIPDVIDPSIIYS
D-----KSHSMQKSEVLDSIM-NHPNTP-IPTKKVLSSLLEKPATDWPKFLESVDL-N-G
LDEEDLVIGLKGKERELKKAGRFFSLMSWKLREYFVMTEYLIKHHFVPLFHGLTMADDMT
QVMKKMLDRSQGQGENDYQ-----------R-VSIANHIDYEKWNNHQRRESNGPTFRVM
GQFLGYPSLIEKTHEFFEKSPIYYNGR-PDLMQVTG-N----QVIN---ST-D-KL---V
CWQGQKGGLEGLRQKGWSILNLLIIRRESK-IRNTRVQTLAQGDNQVI--CTQYM--LSP
SRDE-KEMKEKLKHIAE-----------------------NNGVIMSAIERGTNKLGLII
NNDETIQSADFLTYGKIPIFRGNIRCLEGKRWSRVTCVTNDQLPNLSNVLSSVSTNALTV
SHFDISPLNAMRQYCFFGCFALKLVSMHN-------PALRGSHES----------RLG--
---FD---------------------------------------------ISTD------
---------------STI---AA---------TLFLDPSLGGASGMSLTRFLMRMFPDPV
TEGLAFWKVVYNN----TDLGW--------VKRL-CTKAGHP-KLAKGEMN-NIGKLIEN
PSALNLKKETSAISIIKNEVKRFLYD----------------------------------
------------------------------------------------------
>EF157976
------------------------------------------------------------
---------------------------------------------------HVKKI-IDR
NYQECLA--------SDLAKRILRWGFDKYS-RWYLD-SNLL------------------
----------PGDHPLSPYVKTQTWPPKHVVDMVGDTWHSLPITQIFEIPESMDPSEILD
D-----KSHSFTRTRLASWLS-ENRGGP-VPSEKVIITALSRPPVNPREFLRSIDV-G-G
LPDDDLIIGLKPKERELKIEGRFFALMSWNLRLYFVITEKLLATYILPLFDALTMTDNLN
KVFKKLIDRVTGQGLLDYS-----------R-VTYAFHLDYEKWNNHQRLESTKDVFSVL
DKVFGLKKVFSRTHEFFQKSWVYYSDR-SDLIGLWR-D----QIYC--LDM-T-NG--PT
CWNGQDGGLEGLRQKGWSLVSLLMIDRESQ-TRNTRTKILAQGDNQVL--CPTYM--LSS
GLNK-EGLLYELDSISR-----------------------NAISIYRAIEDGASKLGLII
KKEETMCSYDFLIYGKTPLFRGNILVPESKRWARVSCISNDQIVNLANIMSTVSTNALTV
AQHSQSLIKPMRDFLLMSVQAVYHYLLFS-------PILKDRVYK----------ILV--
--------------------------------------------------ADGT------
---------------EFLL-AMSR--------IIYLDPSLGGVSGMSLGRFHIRQFSDPV
SEGLSFWREIWLS----SSESW--------IHAL-CQEAGNP-DLGDRSLE-SFTRLLED
PTTLNIRGGASPTILLREAIRKAL------------------------------------
------------------------------------------------------
>EF157977
------------------------------------------------------------
------------------------------------------------------------
------------------------------------------------------------
--------------------------PKHIVDIVGNTWHKLPITQIFEIPESMDPSEILD
D-----KSHSFTRTKLASWLS-DHRGGP-VPSEKVIITALSRPPVNPREFLKSIDL-G-G
LPDDDLIIGLKPKERELKIEGRFFALMSWNLRLYFVITEKLLANYILPLFDALTMTDNLN
KVFKKLIDRVTGQGLQDYS-----------R-VTYAFHLDYEKWNNHQRLESTKDVFSVL
DYVFGLKKVFSRTHEFFQKSWVYYSDR-SDLIGLWE-D----QIYC--LDM-S-DG--PT
CWNGQDGGLEGLRQKGWSLVSLLMIDRESQ-TRNTRTKILAQGDNQVL--CPTYM--LSS
GLTQ-EGLIYELDSISR-----------------------NALSIYRAIEEGASKLGLII
KKEETMCSYDFLIYGKTPLFRGNILVPESKRWARVSCISNDQIVNLANIMSTVSTNALTV
AQHSQSLIKPMRDFLLMAVQAVFHYLLFS-------PILKDRVYK----------ILS--
--------------------------------------------------AEGD------
---------------NFLL-AMSR--------IIYLDPSLGGVSGMSLGRFHIRQFSDPV
SEGLAFWKEIWSS----SSESW--------IHSL-CQEAGNP-DLGDRSLE-SFTRLLED
PTTLNIRGGASPTILLKEAIRKALYDEVDK--VENSEFREAILLSKTHRDNFILF----L
KSIEPLFPRFLSELF---------------------------------------
>EF612701
-------------------------------------------------HVWRSVNEKSL
NTYELFEIFRLITEEDNLD--MVLNYYSVFRHWGHPNIDYFEGLQKLHDQVTMEKI-IDD
EYAQKLG--------SDLAYKILKKHYFEKK-KWFVD-PAKI------------------
----------PENHQLKKHILNSTWPNQFEIEDFGDNWHKLPITKIFEIPDLIDPSLIYS
D-----KSHSMDRDEVLDFVI-KNPGKV-IPTRRVLQTMLNKPATDWKSFLQKIND-F-G
LDLKSLIIGLKAKEREMKRIGRFFSLMSWELREYFVFTEYLIKEYFVPLFHGLTMADDLQ
SVIKKMLENSQGQGSNDYE-----------Y-VSIANHIDYEKWNNHQRKESNYYVFKVM
GQCFGLPNLFTRTHEFFEQSLIYYPQR-ADLMHVEG-D----TLTN---SS-A-SL---V
CWNGQKGGLEGLRQKGWSVLNYLVIERESR-IRNTKVKVLAQGDNQTI--STFYH--LQS
HFDE-NELIDQLANICK-----------------------NNKAIMNAIEAGTTKLGLII
NRDETMISADYLNYGKVPIFRGVIRGLHLKRWSRVNCVTNDQVPSLSNSLASCATNSLTV
SHYSEDPLNAMYLHSVFGNITITLLLEYN-------PALRTSVRL----------ALK--
---DS---------------------------------------------DLVD------
---------------HMWF-RIL---------LLYLDPSLGGISGTSLTRFLIRMFPDP-
------------------------------------------------------------
------------------------------------------------------------
------------------------------------------------------
>EF614258
------------------------------------------------------------
------------------------------------------------------------
----------------DLAKRILRWGFDKYS-KWYLD-PARM------------------
----------RRDHPLRQYVSTQTWPPKHIVDLVGDTWHELPITQIFEIPESMDPSEILD
D-----KSHSLTRSKLAGWLA-ENRGGP-VPSEKVIITALSKSPVNPREFLRSVDA-H-G
LDEEDLIIGLKPKERELKIEGRFFALMSWNLRLYFVITEKLLANHILPLFDALTMTDNLN
KVFKKLIDRVTGQGLMDYS-----------R-VTYAFHLDYEKWNNHQRMESTKDVFSVL
DKVFGLERVFSRTHEFFQKSWIYYSER-SDLIGIAG-G----NIYC--LDM-T-GG--PT
CWNGQDGGLEGLRQKGWSMISLLMIDRESQ-IRNTRTKILAQGDNQVL--CPTYM--VSS
GLSQ-DGLKYELENISK-----------------------NAMSIYRAIEEGAGRLGLII
KKEETMCSYDFLIYGKTPLFRGNILVPESKRWARVSCISNDQIVNLANIMSTVSTNALTV
AQHSQSLIKPMRDFLLMSVQAIYHYLLFS-------PILKDRVYK----------ILN--
--------------------------------------------------AQGE------
---------------DFLM-SMAR--------IIYLDPSLGGVSGMSLGRFHIRQFSDPV
TEGLSFWKEIWEV----SSEGW--------IHSL-CQEAGNP-DLGDRSLE-SFTRLIED
PTTLNIRGGASPTILLKEAIRKALYDEVDR--VENSEFREAI------------------
------------------------------------------------------
>EF614259
------------------------------------------------------------
---------------------------------------------------HVKKV-IDG
DYQECLA--------SDLAKRILRWGFDKYS-KWYLD-AKLL------------------
----------TKDHPLTPYIKTQTWPPKHVVDIVGNTWHKLPITQIFEIPESMDPSEILD
D-----KSHSFTRTKLASWLS-ENRGGP-VPSEKVIITALSRPPVNPREFLRSIDI-G-G
LPDDDLIIGLKPKERELKIEGRFFALMSWNLRLYFVITEKLLANYILPLFDALTMTDNLN
KVFKKLIDRVTGQGLLDYS-----------R-VTYAFHLDYEKWNNHQRLESTKDVFSVL
DYVFGLKRVFSRTHEFFQKSWVYYSDR-SDLIGLWE-D----QIYC--LDM-T-NG--PT
CWNGQDGGLEGLRQKGWSLVSLLMIDRESQ-TRNTRTKILAQGDNQVL--CPTYM--LSS
GLTQ-EGLLYELDSISR-----------------------NALSIYRAIEDGASKLGLII
KKEETMCSYDFLIYGKTPLFRGNILVPESKRWARVSCISNDQIVNLANIMSTVSTNALTV
AQHSQSLIKPMRDFLLMSVQAVFHYLLFS-------PILKDRVYK----------ILS--
--------------------------------------------------ADGD------
---------------EFLL-AMSR--------IIYLDPSLGGVSGMSLGRFHIRQFSDPV
SEGLSFWKEIWSS----SSEPW--------IQSL-CQEAGNP-DLGDRSLE-SFTRLLED
PTTLNIRGGASPTILLKEAIRKAL------------------------------------
------------------------------------------------------
>EF614260
------------------------------------------------------------
---------------------------------------------------HVKKV-IDQ
HYQECLA--------SDLAKRILRWGFDKYS-RWYLD-QELL------------------
----------PKDHPLTPYVKTQTWPPKHVVDLIGDSWHNLPITQLFEIPESMDPSEILD
D-----KSHSFTRTKLASWLS-ENRGGP-VPSEKVIITALSRPPVNPREFLRSIDV-G-G
LPDDDLIIGLKPKERELKVEGRFFALMSWNLRLYFVITEKLLATYILPLFDALTMTDNLN
KVFKKLIDRVTGQGLLDYS-----------R-VTYAFHLDYEKWNNHQRLESTKDVFSVL
DKAFGLKRVFSRTHEFFQKSWIYYSDR-SDLIGMWK-D----QIYC--LDM-S-NG--PT
CWNGQDGGLEGLRQKGWSLVSLLMIDRESQ-TRNTRTKILAQGDNQVL--CPTYM--LSS
GLTK-EGLLYELDSISR-----------------------NAISIYRAIEDGASKLGLII
KKEETMCSYDFLIYGKTPLFRGNILVPESKRWARVSCISNDQIVNLANIMSTVSTNALTV
AQHSQSLVKPMRDFLLMSVQAVFHYLLFS-------PILKDRVYK----------ILV--
--------------------------------------------------ADGN------
---------------EFLL-AMSR--------IVYLDPSLGGVSGMSLGRFHIRQFSDPV
SEGLAFWREIWLS----SNEPW--------IHSL-CQEAGNP-DLGDRSLE-SFTRLLED
PTTLNIRGGASPTILLKEAIRKAL------------------------------------
------------------------------------------------------
>EF614261
------------------------------------------------------------
---------------------------------------------------HVKKV-IDG
DYQECLA--------SDLAKRILRWGFDKYS-KWYLD-SKLL------------------
----------APNHPLTPYIKTQTWPPKHIVDMVGNTWHKLPITQIFEIPESMDPSEILD
D-----KSHSFTRTKLASWLS-DNRGGP-VPSEKVIITALSRPPVNPREFLKSIDI-G-G
LPDDDLIIGLKPKERELKIEGRFFALMSWNLRLYFVITEKLLANYILPLFDALTMTDNLN
KVFKKLIDRVTGQGLQDYS-----------R-VTYAFHLDYEKWNNHQRLESTKDVFSVL
DYVFGLKKVFSRTHEFFQKSWVYYSDR-SDLIGLWE-D----QIYC--LDM-S-NG--PT
CWNGQDGGLEGLRQKGWSLVSLLMIDRESQ-TRNTRTKILAQGDNQVL--CPTYM--LSS
GLTQ-EGLLYELDSISR-----------------------NALSIYRAIEDGASKLGLII
KKEETMCSYDFLIYGKTPLFRGNILVPESKRWARVSCISNDQIVNLANIMSTVSTNALTV
AQHSQSLIKPMRDFLLMSVQAVFHYLLFS-------PILKDRVYK----------ILS--
--------------------------------------------------ADGD------
---------------DFLL-AMSR--------IVFLDPSLGGVSGMSLGRFHIRQFSDPV
SEGLSFWKEIWSS----SSESW--------IHSL-CQEAGNP-DLGDRSLE-SFTRLLED
PTTLNIRGGASPTILLKEAIRKAL------------------------------------
------------------------------------------------------
>EF687738
------------------------------------------------------------
------------------------------------------------------------
-----------------FKKMFLGAYKSKQG-VFPHV-----------------------
--------KGE--TPLSRALRANEDWADIEKSFEESEWAELEFDKTFAVPESFNLSMIVA
D-----KSVSPTLSELKENIL-TKKTVMNQELRRGVLRWINHESIDPREFLEQVNKGE--
FPHDHKIIGLRSKERELNPTPRMFALMSHLMRVYVVITESMLSEHVLPYFPQITMTDSQL
DLTKKMYSTVKNQSVRKKQIGA--IFDSK----TVCMSLDFEKWNGHMRKESTYHVFKAL
GELFGMTDLYNMTYDIFKDSYFYLADG-SYLPKINESG----DFVP---EP-P------F
SFTGHKGGQEGLRQKGWTIFTVVGLDWICR-KHNCTYKSMGMGDNQVL-QITMYTY--QV
DSSG-KATKMGLEEMKT-----------------------VLFGLFDDLLDGFAELGLPL
KPLETWISEDLFVYGKYPVLKGVPLTMDLKKVMRIFPFSNQETMTVENVLNTIAGNAQAA
TQAAPFIGVSYLVGLFMSSVCTEDLLTYH-------PLIGKGLME----------VLR--
--DDDC------WGL-KFR--------GG-HSVQT-KVGK----------VRIT------
------------RG---EI-RRL---------MQTVPRILGGYVTFNLWSLLMRGFPDPL
SLSLSQLYAWDLQSA--TDRTS--KYL---L-RW-VKPLFMP-ER-------SMKLLIED
VSSVNLLAPVTP------------------------------------------------
------------------------------------------------------
>EU293108
------------------------------------------------------------
------------------------------------------------------------
----------------DLAKKILRWGFDKYS-KWYLD-TNSL------------------
----------PKNHPLAPYIATQTWPPKHIVDLLGDSWHLLPMTQIFEIPESMDPSEILD
D-----KSHSFTRSKLAYWLS-ENRGGP-VPSEKVIITALSRPPVNPREFLRTIDQ-G-G
LPEDDLIIGLKPKERELKIEGRFFALMSWNLRLYFVITEKLLANHILPLFDALTMTDNLN
KVFKKLIDRVTGQGLLDYS-----------R-VTYAFHLDYEKWNNHQRLESTKDVFSVL
DKAFGLSRVFSRTHEFFQKSWVYYSDR-SDLIGIWK-D----QIYC--LDM-A-EG--PT
CWNGQDGGLEGLRQKGWSLVSLLMIERESQ-TRNTRTKILAQGDNQVL--CPTYM--LSS
GLNN-EGLRYELESISK-----------------------NAMSIYRAIEEGASKLGLII
KKEETMCSFDFLIYGKTPLFRGNILVPESKRWARVSCISNDQIVNLANIMSTVSTNALTV
AQHSQSLIKPMRDFLLMSVQAIYHYLLFS-------PILKDRVYK----------VLN--
--------------------------------------------------SKGD------
---------------DFLL-AMSR--------IIYLDPSLGGVSGMSLGRFHIRQFSDPV
SEGLTFWKEIWLS----ASETW--------IHHL-CQEAGNP-DLGDRTLE-SFTRLLED
PTTLNIRGGASPTILLKEAIRKALYDEVDK--VENSEFREAI------------------
------------------------------------------------------
>EU293119
------------------------------------------------------------
---------------------------------------------------HLKKT-IDK
SYQECLA--------SDLAKRILRWGFDKYS-RWYVD-PNLL------------------
----------QNDHPLVPYVRTQTWPPKHVVDVVGDTWHNLPITQIFEIPESMDPSEILD
D-----KSHSFTRTKLASWLS-EHRGGP-VPSEKVIITALSRPPVNPREFLRSIDV-S-G
LPDDDLIIGLKPKERELKIEGRFFALMSWNLRLYFVITEKLLATYILPLFDSLTMTDNLN
KVFKKLIDRVTGQGLLDYS-----------R-VTYAFHLDYEKWNNHQRLESTIDVFSVL
DKVFGLKKVFSRTHEFFQKSWIYYSDR-SDLIGLWR-D----QIYC--LDM-S-NG--PT
CWNGQDGGLEGLRQKGWSLVSLLMIDRESQ-TRNTRTKILAQGDNQVL--CPTYM--LSP
GLNK-EGLLYELDSISR-----------------------NAISIYRAIEDGAAKLGLII
KKEETMCSYDFLIYGKTPLFRGNILVPESKRWARVSCISNDQIVNLANIMSTVSTNALTV
AQHSQSLIKPMRDFLLMSVQAVFHYLLFS-------PILKNRVYK----------ILV--
--------------------------------------------------ADGT------
---------------EFLL-AMSR--------IIYLDPSLGGVSGMSLGRFHIRQFSDPV
SEGLSFWREIWSS----SSETW--------IHSL-CQEAGNP-DLGERSLE-SFTRLLED
PTTLNIRGGASPTILLKEAIRKAL------------------------------------
------------------------------------------------------
>EU373657
------------------------------------------------------------
-------------SLKTVD--ITLVIYGSFRHWGHPFIDYYAGLEKLHSQVSMTKN-IDT
QYAAALA--------SDLARIVLQQQFNEHK-KWFVD-LKRI------------------
----------PDKHPFYSHIKENTWPTAAQVQDFGDLWHELPLTKCFDIPDLIDPSIIYS
D-----KSHSMNRSEVLRHVR-NSPNTP-IPSKKVLQTMLDTTATNWSEFLNQIDK-Y-G
LDDEDLVIGLKGKERELKLAGRFFSLMSWKLREYFVITEYLIKTHFVPMFKGLTMADDLT
AVIKKMLDTSSGQGLDNYE-----------S-ICIANHIDYEKWNNHQRKESNGPVFRVM
GQFLGYPNLIERTHEFFEKSLIYYNGR-PDLMQVSG-N----TLIN---RS-N-QL---V
CWQGQAGGLEGLRQKGWSILNLLVIQREAK-VRNTAVKVLAQGDNQVI--CTQYK--TKK
SRDD-TELRSALKQMVS-----------------------NNENIMQAIKEGTGKLGLVI
NDDETMQSADYLNYGKIPIFRGVIRGLETKRWSRVTCVTNDQIPTCANIMSSVSTNALTV
AHFAENPVNAMVQYNYFGTFARLLLMMHD-------PALRRSLYD----------VQM--
---II---------------------------------------------PGLH------
---------------STTF-KYA---------MLYLDPSIGGVSGTSLSRFLIRAFPDPV
TESLSFWKFIYSH----AKSDT--------LKEI-CIAFGNP-DIAK-------------
------------------------------------------------------------
------------------------------------------------------
>EU373658
------------------------------------------------------------
------------------------------------------------------------
-----------------------------------------I------------------
----------PKKHPFYNHITENTWPTAAQIQDFGDHWHELPLTKCFEIPDLIDPSIIYS
D-----KSHSMNRSDVLRHVR-NSPNTP-IPSRKVLQTMLETKATNWGEFLSSIDK-Y-G
LELEDLVIGLKGKERELKLAGRFFSLMSWKLREYFVITEYLIKTHFVPMFKGLTMADDLT
AVIKKMMDTSSGQGLDNYD-----------S-ICIANHIDYEKWNNHQRKESNGPVFRVM
GQFLGYPNLIERTHEFFEKSLIYYNGR-PDLMRVNG-N----TLEN---RT-P-LN---V
CWQGQAGGLEGLRQKGWSILNLLVIQREAK-IRNTAVKVLAQGDNQVI--CTQYK--TKK
ARND-AELLGALQQMVS-----------------------NNESIMLAIKQGTEKLGLLI
NDDETMQSADYLNYGKIPIFRGVIRGLETKRWSRVTCVTNDQIPTCANIMSSVSTNALTV
AHFAKDPINAMVQYNYFGTFARLLLMMHD-------PAIRRSLYE----------VQL--
---TI---------------------------------------------PGLH------
---------------SLTF-KYA---------MLYLDPSIGGVSGMSLSRFLIRAFPDPV
SESLAFWRFIYCH----SKSEL--------LKEI-SSVFGNP-DIAKFRLS-HVDKLMED
PTSLNIAMGMSPANLLKTEVKKCLLESRQD--IKNQIIKDATIYLHHEEEKLRSF----L
WSINPLFPRF--------------------------------------------
>FJ715959
------------------------------------------------------------
------------------------------------------------------------
DYAQSLA--------SDLAYKVLKKHFFEKK-TWGVS-LDDM------------------
----------DPKHPLYKHIKDNLWPNQFVIDQFGDNWHKLPIIKIYDIPDFLDPSLIYS
D-----KSHSMSRSEIISHVH-HNPNKP-IPTRRVLSTLLNREATNWAEFLQRIND-E-G
LPRDCLAIGLKAKEREVKLVGRFFSLMTWELREYFVCTEYMIKQFFIPLFQGLTMADDMQ
EVLKKLLSSSSGQGLDNYN-----------L-ISIANHFDYEKWNNHQRYASNCHVFKVM
GQCFGLPNLFLRTHEFFEKSLIYYANR-PDLMMVQG-D----SLIN---RT-E-HM---V
CWEGQKGGLEGLRQKGWSGLNLLVIEREAK-IRNTKLKILAQGDNQVI--SSFYS--INF
TYNE-DELIRELNKIVQ-----------------------NNRIIMNAIREGANKLGLII
NEDETMVSADFLSYGKTPIFRGVIKGLDPKRWSRVNCTTNDQLPSIGNTLATVSTNALTV
SHFSNSPLNAMRLHNLFGNIVVTIILHWN-------PALRDKPAD----------LVK--
---HP---------------------------------------------QKLT------
---------------DRRF-RAG---------LLYLDPGLGGIGGTSLTRFLIRDFPDPI
TESLSFWKLVYEN----TVDPL--------FKSL-AASVGHP-QLEQFEIK-HLSKLLED
------------------------------------------------------------
------------------------------------------------------
>FJ872827
------------------------------------------------------------
--------------------------------------------------VTLPKI-IDR
EYAAALA--------SDLAYTVLQRKFSEEK-KWYVD-ADEL------------------
----------PDRHPLKEHIENGTWPTAAQIQDFGDRWNQLPLTKCFEIPDLLDPSVIYS
D-----KSHSMNRREVLDHVT-AAPNKP-IPSKKVLETMLNNPATDWPSFLKSVDE-E-G
LPRDSLIIGLKGKERELKIAGRFFSLMSWQLREYFVITEYLIKTHYVPLFKGLTMADDLT
SVVKKMLDNTNGQGLDDYS-----------S-ICIANHIDYEKWNNHQRKESNGPVFRVM
GQFLGYPRLFERTHEFFESSLIYYNGR-PDLMDVRG-D----SLIN---TT-E-KL---V
CWEGQAGGLEGLRQKGWSVLNLLVINRESS-IRNTIVKVLAQGDNQVI--CTQYK--TKN
YKNE-EELKMLLSAMVD-----------------------NNQTIMNSIVTGTGKLGLII
NNDETMQSADYLNYGKMPVFRGILRGLETKRWSRVTCITNDQIPTLAGVMSSVSTNALTV
AHFAASPINAILQYHYFANFCLLMIAMHN-------PAIRSSMYT----------RMF--
---RK---------------------------------------------CHIM------
---------------SKEF-KAV---------TLYLDPSLGGVCGISLARFLIRAFPDPV
TEGLSFWKLIYHN----CQSDW--------LKKL-AKRCGNP-KLAKFRPE-HIPKIIED
PAALNISMGMSASNLLKTEVKGHL------------------------------------
------------------------------------------------------
>FJ952155
------------------------------------------------------------
------------------------------------------------------------
-----------------------RDQFRSKK-KWFVD-IDQL------------------
----------SKNHPLYVHVYNQTWPTPKQIADFGDNWHRLPLTTCFEIPDFLDPAVIYS
D-----KSHSIQRSEILSHLK-TNKYKK-LPTRRVLTTFLETPARDWKEFLSRIND-V-G
LDRESLCIGLRAKERELKRQGRFFALMSWELREYFVVTEYLIKEHFVPLFKGLTMADDMN
GVIRKLLQSSSGQGLDNYD-----------Q-ISIANHLDYSKWNNHQRMESNRYVFEVM
GKFLGYPNLIIRTHEFFSKSLIYFVNR-PDLMCVIG-D----TVHP---IG-P-TR---V
CWEGQAGGLEGLRQKGWSILNLLLIMRVGK-LRNTSIKVLAQGDNQVL--NMHYQ--IPS
HRTQ-DELQVCIEEIVR-----------------------NNNAIMQEVDRWTQRLGLII
NQEETMQSADFLIYGKVPIYRGNVLLPEAKRWSRVNCVTNDQLPTFGNIMATVGSTALTV
SHFSTSFRDPIILYNWLGNFARILLEMYS-------PIVNHPVTS----------LVQ--
---SP---------------------------------------------KDLE------
---------------SPQY-LIA---------ALYLDPSLGGISGMSLSRFMIRGFPDPI
TEGLSFWKKIFQF----TEIPI--------VKDL-ALKFGNP-KLSRFRVE-DLPKLLEK
PTSLNLPSSLSVHMLIRTEIKMILQRNVRQ--IKNEIIQ---------------------
------------------------------------------------------
>FJ985748
------------------------------------------------------------
------------------------------------------------------------
---EKLG--------SEMAFMVLEQRFKKEK-RWYCT-SKGL------------------
----------EENSALKACIDQNIWPTHKVIRDFGDKWHTLELLPCFDLPDEIDSADMFS
D-----KAHSLNRDDIIQHLK-DRPNSP-IPTKRVIETLLNTDLPSVRDFLRDINE-N-G
LGLNDLVIGLKEKERELKEEGRFFSLMGWKLRLYFVITEFLIKKFYVPMFKGLTMADDLN
TVTKKLLKATEGQGRDDYD-----------E-IYIANSLDYDKWNNNQRYESNEHVFRVM
GKFMGLPEIFAMTHKFFQQSLVYYCSR-PDLMKVEG-N----TLVN--VNP-E-TP---V
CWNGQQGGFEGLRQKGWSVVNYLILRREIM-TRNTSTMILAQGDNQII--IPKYK--LVN
KRNT-LEMRKEINNVWM-----------------------NNAHLMNRVRESTQALGLTI
NKDEVVTSAELLIYGKIPIYRGKIIALESKRWSRVSSVTNDQIPSLSNSVSSATTSAITV
CQHSDDPIETMYQYGFVGSMVLALTSWYS-------PILGPDPYS----------LQN-M
--------------------------------------------------KGED------
---------------FSIF-VWR---------MLYKDPSLGGVCGTNLMRFLISRFPDPV
CESLAWWKLIYHN----TNSLL--------LKQL-CLECGDP-PIGNVNAT-TLSMLLED
PTSLNIPGTLSSNTLIKDQIYIGLANRVADGEIKNR------------------------
------------------------------------------------------
>FN557213
------------------------------------------------------------
------------------------------------------------------------
------------------------------------------------------------
---------------------------------FGDHWHELPLIKIYDIPDLIDPSVIYS
D-----KSHSMGREEVLKHVQ-RNPTQA-IPTKKVLETLLQKPATNWPEFLSSIEK-D-G
LPKDSLIIGLKGKERELKKAGRFFSLMSWELREYFVITEYLIKTHYVPLFKGLTMADDMT
EVVKKMLERSQGQGEDDYE-----------H-VSIANHIDYEKWNNHQRKESNGPVFRVM
GQFLGYPSLIEKTHDFFEQSLIYYNGR-PDLMQTDG-D----ELQN---RT-E-AL---V
CWNGQKGGLEGLRQKGWSILNLLVIKRESK-IRNTKVQTLAQGDNQVV--CTQYR--IMP
TRST-LELQAELEKVKK-----------------------NNQVIMDAIETGTNKLGLLI
NNDETIQSADFLTYGKVPIFRGNIRCLETKRWSRVTCVTNDQLPSLSNVMSSVSTNSLTV
SHFDVSPLESMRQYLFFGNFARRLVEFHN-------PAMRVPIS------------LE--
---DL---------------------------------------------DSKQ------
---------------KSVY-LNA---------VLFLDPSLGGVSGMSLSRFLTRMFPDPI
TEGLSFWKIVYEH----TTSKD--------TQLL-CRIAGSP-ELAR-RQN-NLDKLIEN
PTALNLSKETSALSVIKKEVRSRLYKDCDK--FKNKLIADAIGIARDEEAHLELF----L
MSIRPLFPRFLAEFKAATFVGITESLISLFQNS---------------------
>GQ294472
------------------------------------------------------------
------------------------------------------------------------
---------------SDLAFKVLKKKFREDK-KWYVD-HKKM------------------
----------DQNNLLYTHIKNNTWPNPQTRIQFGDNWHKLPLIKCFELPDMIDLSSIYS
D-----KSHSLTRSQVVEHVR-YNSDKP-IPTKRVLNTLLETENVNWPEFLKSVND-F-G
LPPEDLVIGLKPKEREMKRTGRFFSLMTWNLRNYFVMTELLIKEHFIGLFNGLTMADDLQ
GLIKKLLDRTTGQGDSKIK-----------K-INIANGLDYTKWNNYQRYDSNRYVFRVM
GQFLGYDMLIERTHQFFEQSLIYYPQR-PDLMMVQN-N----TLEN---RG-N-EI---V
CWNGQLGGLEGLRQKGWSVLNYLMIERESK-VRNSQIKILAQGDNQIIFTSCFL----DP
YYSD-EELLDNMMRAKD-----------------------NNEAIMNAVMKGAEKIGLVI
NMDETIQSCCYANYGKVIIFRGKILGLSTKRWSRVTCSSNDQIPSLGTLLASVSTNAMTV
GNFSETPHDAILGHLIFGLIVLEVLAQHN-------PAIRGDPSK----------YIV--
---QH---------------------------------------------KLMS------
---------------HPLF-KII---------LLYLDPSLGGIGGTSVNRFLIRAFADPV
TESLSFWKLIYEN----CNDNV--------IKNL-CLEVGNP-SLAVYNDD-HFLKLVEK
PESLNIPKGISSTNMIKEQIKLSLINNAHN--IKNKIIHDVT------------------
------------------------------------------------------
>GQ294473
------------------------------------------------------------
------------------------------------------------------------
--VQILA--------SDLAYKVLKKKFSTDK-KWYVD-HTQL------------------
----------PNDHMLKAHIVENTWPTLHTRNQFGDKWHTLPLVKCFDIPDMIDLSSLYA
D-----KSHSMRLSDVINHVR-QFPNKP-IPTKRVLSTLLQEEAVNWPLFLKNIDE-Y-G
LPKEDLIIGLKPKERELKRTGRYFSLMSFNLRHYFVITELLIKEHFVPLFSGLTMADDLQ
ELTKKLLDRISGQNGPETN-----------R-INIANGLDYTKWNNYQRRDSNKYVFRVM
GQFLGYPSLIEKTHEFFEKSLIYYPGR-PDLMDIQN-G----TLVN---KG-N-IK---V
CWNGQKGGLEGLRQKGWSILNYLMIERESR-VRNSMVKILAQGDNQIIFTSCLL----ES
YYDQ-EELNDNLNRAKQ-----------------------NNETIMNAIIKGADKLGLVI
NQDETMQSCSYANYGKVVLFRGRILGLPTKRWARVTCSTNDQIPNLGTLLSSVSTNAMTV
GYFSDAPHDAILGHFIFGLITLGLLMIHN-------PAIRGDPRR----------YIK--
---AN---------------------------------------------ALIP------
---------------HYIT-KIT---------LLYLDPSLGGIGGTSLTRFLIRGFPDPV
SESLAFWRLVYLN----TLDPL--------IKRL-CCKVGNP-PLATYCQN-HFTKLVEN
PESLNIPKGISAGNMIKEQIKNNLIKNADN--IKNNI-----------------------
------------------------------------------------------
>GQ375258
------------------------------------------------------------
-------------------------------------------------------E-IDQ
EYVEKLA--------SDLAFLVIQDRFRKTK-KWPVD-PLLI------------------
----------DKDHPLVEYIRTSSWPNNSIIKNFGDGWHTLPLTKCYDIPDVIDPSLLYS
D-----KSHSMTRSEVRGWMT-SHPGKP-IPSRKVLSTLLNSPSTNWPVFLQQVND-S-G
IPIEQLIIGLMQKKEEQKIDGRFFSLMSWDIRDYFVMTEYLIKTHFVPLFKGLTMADDLT
TVIGKILENSRGQGEADYE-----------N-LTITDHIDYEKWNNHQRGEANNPIFLVM
GKFLGYPHLIERTHEIFEKSWIYYLNR-ADLMDFDGEG----NLMN---RT-E-LR---V
CWNGQKGGLEGLRQKGWSICNLLVLRRESL-ATNTVVKTLAQGDNQVL--SSRYR--IRT
SRDQ-NQLQSNIEDICR-----------------------NNRSLMERIRIGTGKLGLII
NHDETIKSTEYMNYGKTCVIHGNIRNLETKRWSRVTCVTNDQLPTLSNVMATIGSNALTV
SHYSDSPINSMYHYNFMGNFVRIMNEIHN-------PALRGPVSS----------IE---
---GVT-------------------------------------------GQSFS------
---------------RLSY-LLA---------VLYLDPSMGGACGMSLTRFLIRMFPDPI
TESLTFLRIVAMN----VHSDE--------VRQT-FIQFGNP-KLKTFSPE-DLSKLLED
PLSINVPKGLSAINLIKDAIKLSLHRS---------------------------------
------------------------------------------------------
>GQ410979
------------------------------------------------------------
------------------------------------------------------------
-YVQLLA--------SDLAKKVLETKFQEKQ-IWFVD-KEKV------------------
----------PKNHILYNYIQQGTWPEKPAIEKMEGKWHLLPLTKVFEIPDLIDPSVIYS
D-----KSHSMDRNEIVEWMR-LHPGQK-IPSKKVLSTMLNKPATNWPVFLQRIED-E-G
LSKNSLVIGLQAKEREIKDEGRFFSLMSWELREYFVVTEYLIKEHFVPLFHGLTMADDLT
TVMKKMLDNTIGQGGKDYT-----------Q-ICIANHFDYEKWNNHQRKESNGPIFRVM
GQFLGYPSLIERTHEFFEKSWIYYKDR-ADCLEVKG-D----RIYS---TE-G-Q----F
CWNGQLGGLEGLRQKGWSILNLLVINRESK-IRNTMVKCLAQGDNQVI--FTSYK--IEQ
YRTN-EERNFNIRAIVQ-----------------------NNNEIIDSISNGTKKLGLLI
NHDETIQSADYMIYGKVPVFRGVFQSLETKRWSRVTCVTNDQLPTLASIMSSVVSNALTV
AHSSHSPKNPIFHYFLLGNLAYELIGIHD-------PALRGSIAR----------QTK--
---NP---------------------------------------------EHVR------
---------------STTF-RNL---------LLYLDPSMGGVSGVSLTRFLIRMFPDPI
TESLSFLKIVHDN----TKNIA--------IKTL-MRSAGFP-RLAIPTLE-NFSRLLED
PSSLNIKHGAHPNSLIRNLIRDTMFEGSWD--IKNDI-----------------------
------------------------------------------------------
>GU170201
------------------------------------------------------------
------------------------------------------------------------
----------------DLAKKILRWGFDKYS-RWYLD-TSLL------------------
----------PKNHPLIPYITTQTWPPRHVVDLLGDSWHSLPMTQIFEIPESMDPSEILD
D-----KSHSFTRTRLASWLS-ENRGGP-VPSEKVIITALSKAPVNPREFLKAVDL-N-G
LAEDDLIIGLKPKERELKIEGRFFALMSWNLRLYFVITEKLLANHILPLFDALTMTDNLN
KVFKKLIDRVTGQGLCDYS-----------R-VTYAFHLDYEKWNNHQRLESTKDVFSVL
DKAFGLSRVFSRTHEFFQKSWVYYSDR-SDLIGIWN-D----QIYC--LDM-A-DG--PT
CWNGQDGGLEGLRQKGWSLVSLLMIDRESQ-TRNTRTKILAQGDNQVL--CPTYM--LSS
GLNN-EGLMYELESISK-----------------------NAMSIYRAIEEGASKLGLII
KKEETMCSYDFLIYGKTPLFRGNILVPESKRWARVSCISNDQIVNLANIMSTVSTNALTV
AQHSQSLIKPMRDFLLMSVQAIYHYLLFS-------PILKDRVYK----------VLN--
--------------------------------------------------SKGD------
---------------DFLL-TMSR--------IIYLDPSLGGVSGMSLGRFHIRQFSDPV
SEGLTFWKEIWLS----SSESW--------IHHL-CQEAGNP-DLGDRSLE-SFTRLLED
PTTLNIRGGASPTILLKEAIRKALYDEVDK--VENSEFREAI------------------
------------------------------------------------------
>GU212856
------------------------------------------------------------
------------------------------------------------------------
----------------------------------AVD-YHRV------------------
----------PTSHPFKNHIRDNTWPTAAVIQDFGDHWHELPLIQCFDIPDLIDPSIIYS
D-----KSHSMNRSEVLNHVR-TKPHTP-IPSKKVLESMIDKPATNWLEFLEEIDK-N-G
LSDEDLVIGLKGKERELKIAGRFFSLMSWKLREYFVVTEYLIKTHFVPLFHGLTMADDMT
AVIKKMLESSSGQGLTNYD-----------S-VCIANHIDYEKWNNHQRKLSNGPVFKVM
GQFLGYPNLIYRTHEFFEKSLIYYNER-PDLMKVRN-G----ILEN---ST-H-QR---V
CWNGQAGGLEGLRQKGWSILNLLVIQREAK-IRNTAVKVLAQGDNQVI--CTQYK--TKQ
YRND-IELRQALNQMAA-----------------------NNDVIMKAIESGTNKLGLLI
NQDETMQSADYLNYGKVPIFRGVIRGLETKRWSRVTCVTNDQLPTCANLMSSVSTNALTV
AHFDVHPLNAMIQFNFFGNFARLLLIMHD-------PAIRQSLNQ----------LKG--
---PN---------------------------------------------INVH------
---------------SYGF-KVA---------MLYLDPSIGGVCGTALSRFLIRSFPDPV
TESLSFWKLIHHS----TSDIR--------LKNL-SEQFGNP-KIAVFRES-HIEKLLED
PTSLNISMGMSAANLLKTEIKKNLLQKKSS--IGNQIVKDAVYYIHSEDEKLRTF----L
------------------------------------------------------
>GU734660
------------------------------------------------------------
------------------------------------------------------------
-------------------------YRAKHG-FYP-------------PHRLPGDPDSAN
DD---EDDEIPPATYLTTCLATGKPFSTSNVGYKLEDWDTVILKKAFEIPYSWNIVHTIK
D-----KALSPNRVELCNNLV-SRGHVFNQNMRRVILKTISTPMKPMRDFLKSVAA-F-G
LALVFLLIGLYPKERELKVLPRFFSLMTHELRLYFTATEQLLNDKILKYFPEITMSLNLL
EMQKKMGKMSGMQKTQS----------V---SVTYVVNMDFVKWNQQMRKNICTYVFRPL
GELFGLPLLFERTHYLLEKCVIYLSSG-ERELIPDSEK----GVKV---DN-K------Y
VWENDGSGKEGLRQKGWTIMTDCDIKLVAD-RLGMNSSLVGGGDNQVL-TITLTTE--DV
GEDG-NVSIEGKQKIKE-----------------------RMRVFMEELQKHFDKRGLPL
KTSETWTSTSLFMYNKHMYHNGRPLRTVLKQISRCFPFSNSSIMSSSLMCNSLSTTLKSA
MQKEHFLVGILTMKAMWGMYISNLAVNMN-------PLFYSTR-GCLLSGKYT--ITR--
--NR---------------------------VDEQSNVT-E---------RNL-------
-------------E---ML-WAK---------IMYLPSVMGGPGVANCFNLTQRGFPDAV
TEGFLFLQRLHAEMHMINPK-M--GAA---VGEL-LGMSFKK-EP-------NFEKLVED
PASLSHDAPSHSTSVLRERARSA-------------------------------------
------------------------------------------------------
>HM461974
------------------------------------------------------------
------------------------------------------------------CQ-VDI
SYANLLA--------SDLAFKILRKNFLEKK-CWSVD-KTKL------------------
----------DKNQKLYNHISHNTWPTQQIIDEFGDHWHELPLTQCYEIPDMIDISQIYS
D-----KSHSLDRSEVLKIIK-EQKHKR-IPTKRVLQTLLEKPATNWPEFLKAIND-H-G
LDWEKLVIGLKAKERELKEEGRFFSLMSYELRDYFVSTEYLIKKYFVPLFEGLTMADDLN
TVIKKMLDVSSGQGTREYD-----------Y-ITIANNIDYEKWNNYQRIESNGPVFTVM
GKFLGLPNLFTRTHEFFQKSLIYYNQR-PDLMMVRG-N----ECLN---KS-G-VK---V
CWEGQKGGLEGLRQKGWSILNYLMIERESR-IRNTKVKILAQGDNQTI--SMCYK--TES
WQNE-EELESHIENMVS-----------------------NNNQIMSAIIQGTEKLGLKI
NLDETMTSADYINYGKVPIIEGTIKGLPTKRWSRVNFTSNDQLPSTSTVINSSSTNALTV
GHFSERPHDAVNGHLLFGSLGLLLLDYHN-------PAIRGQISD----------FIK--
---EA---------------------------------------------TI-S------
---------------NKLY-NIL---------LLYLDPSLGGIAGTSLTRFFIRGFPDGV
TESLTFWKIVGES----TNDDS--------IRRL-SSAAGSP-ELSPFKPE-DLDKLIEK
PESLNIRHGLSSSNMIKGEVKKNIIENCS-------------------------------
------------------------------------------------------
>HM474855
------------------------------------------------------------
------------------------------------------------------------
---ERLA--------SDLAYKVLKKMFFEKK-KWFVD-KKLM------------------
----------DKRSKMYEHVMQNTWPTQGVIDDFGDNWHRLPLIKCFDIPDMIDPSIIYS
D-----KSHSINRSEVMKHIR-EKPNKP-IPTRRVLKTLLEKPATIWPEFLKKVND-F-G
LDWESLVIGLKAKERELKDAGRFFSLMSWELREYFVFTEYLIKEHFVPLFKGLTMADDLQ
TVIKKMIDVSAGQGTETYE-----------N-ITIANNIDYEKWNNYQRYDSNSAIFTVM
GQFLGYPKLIARTHEFFEKSLIYYNQR-PDLMRVVG-N----EVVS---MD-N-KK---V
AWEGQKGGLEGLRQKGWSVVNLLMIEREVK-IRNTLVKVLAQGDNQTI--TTHYK--TET
FHND-AELQEHIRHIVN-----------------------NNNAIMESIVIGTRRLGLKI
NEDETMQSPDYINYGKVPIVNGVIRGLNTKRWSRVNFVTNDQIPNQTSTLSSVSTNSLTV
SHFSNSSIDAMIGHLVFGNFGLIMLDFHN-------PALRTSPRN----------LVK--
---QQ---------------------------------------------SLYE------
---------------SREY-KIL---------SLYLDPSIGGVGGTSLTRFLIRMFPDPI
TESLSFWKTVHDN----TDDTI--------IKQL-SCAAGNP-KLANFKPE-DLDKLIES
PEGLNIPRGISANNLIKNEVKKNLIMNASQ--IKNRII----------------------
------------------------------------------------------
>HM566195
------------------------------------------------------------
---------------------------------GHPFIDYFQGLKKLHTQVTMKKT-IDT
EYANALA--------SDLARIVLTKEFNEKK-RWSVD-FNSV------------------
----------PPSHLFYNHIKENTWPTPALIQDFGDHWHELPLVQCYDIPDLIDPSIIYS
D-----KSHSMNRRSVLEHVR-KNPNTV-IPSKKVLQTMIASPATNWIEFLDMVDK-E-G
LPEDDLVIGLKGKERELKIAGRFFSLMSWRLREYFVITEYLIKTHFVPLFHGLTMADDMT
AVIKKMMESSSGQGLNDYS-----------S-ICLANHIDYEKWNNHQRKESNGPVFRVM
GQFLGFPNLISRTHEFFEKSLIYYNGR-PDLMKVQG-N----SLVN---NS-N-QR---V
CWNGQAGGLEGLRQKGWSILNLLVIQRESK-IRNTAVKVLAQGDNQVI--CTQYK--TKQ
HRTD-HELRSALLQMKL-----------------------NNDFIMEAIEHGTGKLGLLI
NQDETMQSADYLNYGKVPIFRGVIRGLETKRWSRVTCVTNDQLPTCANLMSSVSTNALTV
AHFDVHPLNAMIQFNYFGTFAKMLLTMHD-------PAIRSSLWK----------FEE--
---QI---------------------------------------------PGLH------
---------------SVAF-RVA---------MLYLDPSLGGVCGTALSRFLIRSFPDPV
TEGLSFWKVVHDN----TINPL--------IKRL-AVSFGNP-KIAIFRQS-HI------
------------------------------------------------------------
------------------------------------------------------
>HM856902
------------------------------------------------------------
-----------------------------------------------------------K
EYARMLA--------SDLAFKVLKEMFLKKK-KWFVD-HKQM------------------
----------AKNHILYPFIKGNTWPTQSVLDKFGDHWESLPIAKCFDIPDMIDPSVIYS
D-----KSHSYDRSDVIKFIQ-NPQTKR-IPTKRVLSTMISRPARNWPEFLKTIND-H-G
LDWEKLVIGLKAKERELKIDGRFFSLMSYDMRDYFVITEYLIKKYYVPLFKGLTMADDQN
TVVKKMLKVSKGQGLIDYK-----------E-ITIANHLDYEKWNNYQRKESNGPVFRVM
GQFLGLPNLIERTHEFFEKSLIYYNGR-PDLMTVRG-K----EVIS---NK-G-EV---V
CWEGQKGGLEGLRQKGWSVLNCLMIERESK-IRNTQIGLLAQGDNQVI--TTHYK--TEP
YQTE-EELHTHINNIIA-----------------------NNNKIMDAILEGTEKLGLKI
NMDETIQSADYINYGKVPIYRGNILGLNQKRWSRVNYVSNDQLPSCSSILNSASTNSLTV
CHFSKTFLDAMYGHLLFGSFGLMLLHYHN-------PALRKSTWD----------VIK--
---LK---------------------------------------------GL-E------
---------------KRLM-NIL---------LLYLDPTLGGIGGTSLNRFLIRAFGDPV
SESLSFWKFIYEN----TNDIE--------VKKL-AVSCGNP-KLAFFKPE-DMMKLAEK
PSSINLKRNLSYQNMIKLEVKSNMIKNISQ--IRN-------------------------
------------------------------------------------------
>HQ003891
------------------------------------------------------------
------------------------------------------------------------
-----------------------------------VN-KEAL------------------
----------PDKHPFKEHIADSAWPTPAQIEQFGDNWHKLPIIRCFEVPDMIDPSQIYS
D-----KSHSMQRSEVIAHIL-EKPNEP-IPTRKVLETFLNKPATNWPEFLQNIND-N-G
LPWESLVIGLKPKERELKLVGRFFSLMSWELREYFVVTEYLIKKHFVPLFKGLAMADDLT
EVIKKMLDSAYGQGLDDYS-----------A-VCIANHIDYEKWNNHQRKESNRYVFRVM
GQCLGYPNLIERTHEFFENSLVYLNMR-PDEMVVDG-R----HVRP---RG-D-MM---S
CWEGQAGGLEGLRQKGWSILNLLLIRRISK-IRNTKIKILAQGDNQVI--CTQYK--LPS
TRNE-KETVDAIKGMVQ-----------------------NNNAIMESIEEGTKKLGLLI
NQDETVQCADYMNYGKVPIFRGNIRGLETKRWSRVTCVTNDQLPTFANVMSSVSTNALTV
SHFATSPIDPIRHFLYYGTFARILLELHN-------PAMRGRHVD----------IIR--
---DRR--------------------------------------------FDPS------
---------------QSEY-KAC---------CLYLDPSLGGISGTSLTRFLMRMFPDPV
TESLTFWKIVHDN----TEVPW--------IRKL-SVGAGNP-RLSPGSSA-DLSKLIED
PTSLNIPKGISALTIMKEEVKKNLYRISHK--LENHMARDAIDYSRDEEEQMMLF----L
SSIR--------------------------------------------------
>HQ660076
------------------------------------------------------------
------------------------------------------------------------
-YAECLA--------SDLARIVLQQQFNEHK-KWFVD-VDKV------------------
----------PQSHPFKSHMKENTWPTAAQVQDYGDRWHQLPLIKCFEIPDLLDPSIIYS
D-----KSHSMNRSEVLRHVR-LTPHVP-IPSRKVLQTMLETKATDWKEFLKKIDE-E-G
LEDDDLVIGLKGKERELKIAGRFFSLMSWKLREYFVITEYLIKTHFVPMFKGLTMADDLT
AVIKKMMDTSSGQGLDNYE-----------S-ICIANHIDYEKWNNHQRKESNGPVFKVM
GQFLGYPRLIERTHEFFEKSLIYYNGR-PDLMRVRG-N----SLVN---AS-S-LN---V
CWEGQAGGLEGLRQKGWSILNLLVIQREAK-IRNTAVKVLAQGDNQVI--CTQYK--TKK
SRND-IELKAALTQMVS-----------------------NNEMIMSAIKSGTEKLGLLI
NDDETMQSADYLNYGKVPIFRGVIRGLETKRWSRVTCVTNDQIPTCANIMSSVSTNALTV
AHFAENPVNAIIQYNYFGTFARLLLMMHD-------PALRISLYE----------VQS--
---KI---------------------------------------------PGLH------
---------------SLTF-KYS---------MLYLDPSIGGVSGMSLSRFLIRSFPDPV
TESLAFWKFIHSH----ARSDS--------LKEI-CAVFGNP-EIARFRLT-HVDKLVED
PTSLNIAMG---------------------------------------------------
------------------------------------------------------
>JF311903
------------------------------------------------------------
------------------------------------------------------------
------------------------------------------------------------
--------------------------PKHIVDIVGNTWHKLPITQIFEIPESMDPSEILD
D-----KSHSFTRTKLASWLS-DNRGGP-VPSEKVIITALSRPPVNPREFLKSIDL-G-G
LPDDDLIIGLKPKERELKIEGRFFALMSWNLRLYFVITEKLLANYILPLFDALTMTDNLN
KVFKKLIDRVTGQGLQDYS-----------R-VTYAFHLDYEKWNNHQRLESTKDVFSVL
DHVFGLKRVFSRTHEFFQKSWVYYSDR-SDLIGLWE-G----QIYC--LDM-S-DG--PT
CWNGQDGGLEGLRQKGWSLVSLLMIDRESQ-TRNTRTKILAQGDNQVL--CPTYM--LSS
GLTE-EGLLYELESISR-----------------------NALSIYRAIEDGASKLGLII
KKEETMCSYDFLIYGKTPLFRGNILVPESKRWARVSCISNDQIVNLANIMSTVSTNALTV
AQHSQSLIKPMRDFLLMSVQAVFHYLLFS-------PILKDRVYK----------ILS--
--------------------------------------------------ADGD------
---------------DFLL-ALSR--------IVYLDPSLGGVSGMSLGRFHIRQFSDPV
SEGLAFWKEIWSS----SSEAW--------IHSL-CQEAGNP-DLGDRSLE-SFTRLLED
PTTLNIRGGASPTILLKDAIRKALYDEVDK--VENSEFREAILLSKTHRDNFILF----L
RSVEPLFPRFLSELF---------------------------------------
>JF705876
------------------------------------------------------------
------------------------------------------------------------
------------------------------------------------------------
-----------------------TWPTPVEIHNFGDNFHKLPLTPCFEVPDFIDPSLLMG
D-----KAHSLRFKEVASDIK-SGGKGM-IKTQRVLKTFLETEQLDVKKFLDALEE-E-G
FDHEDLIIGLKAKERELKIIGRYFALMSWLLRTYFVLTELLIKEHFIPLFDGITMADDLK
NVIGKMISRSDGQGRDDYK-----------E-VTYANHMDYSKWNNHQRGKINNPTFKVM
GMFLGYPKLIERTHEIFEKSLIYYAGD-KTLLKIEG-G----EIVN---AG-G-SI---A
CWRGQAGGLEGLRQKGWTITSLLMIERVSR-LRNTKITTLAQGDNQIV--CCSFK--LSY
GYDE-EIKKKCLLEIYE-----------------------QNQKIMKDIQENALRMGLII
KMEETMTSTEMINYGKNIVYRGNLCNPKSKRYARMCTLNNDCLPNIANCLSTTSSLCLSI
GHFDVSPTNGILSYLTFGSLGLNLISMYD-------PCLNGMI-----------------
--------------------------------------------------TTHN------
---------------KEEY-VYR---------ALFLDPSIGGVCGVNLNRFLVRSFPDPV
TESLSFWKLVGEN----TEDKI--------LKRV-SLQAFNP-NVSRCIDN-DITLLIEN
PTSLNIPSGLSPTNLIRQEIKLALFNNVHN--IRNSLVRDVTKLAFKEDSQFIRF----V
KSINPLFPRLLSQLKTGTVIGIRDSITGIYE-----------------------
>JF911700
------------------------------------------------------------
------------------------------------------------------------
-----------------------------------VN-PASV------------------
----------SLNHPFRTHILENTWPTPAQIQDFGDHWHELPLIQCFDIPDLIDPSIIYS
D-----KSHSMNRAEVLNHVR-KHPNKI-IPTKKVLKTMLEKPATNWLEFLDEIDR-N-G
LGEDDLVIGLKGKERELKLIGRFFSLMSWKLREYFVITEHLIKTHFVPLFHGLTMADDLT
SVIKKMMDSSSGQGLTDYS-----------A-VCIANHIDYEKWNNHQRKESNGPVFRVM
GQFLGFPNLISRTHEFFEKSLVYYNGR-PDLMRVSG-N----SLTN---TT-N-LR---V
CWEGQAGGLEGLRQKGWSILNLLVIQREAK-IRNTSVKVLAQGDNQVI--CTQYK--TRN
HRDS-IELHSALQDIQS-----------------------NNDAIMSAIERGTTKLGLVI
NQDETMQSADYLNYGKIPIFRGTIRGLEFKRWSRVTCVTNDQLPTCANLMSSVSTNALTV
AHFDTNPTNAMTQFNYFGNFARLLLYMHD-------PAIKLSFHD----------QKF--
---SL---------------------------------------------KGVF------
---------------SYAF-KIG---------MLYLDPSIGGVCGTALSRFLIRSFPDPV
TESLAFWKLIYHN----TGKKE--------LRVL-AARFGNP-RIAVFRLE-HVDKLLED
PTSLNISMGMSPANLLKTEIKKNLIE----------------------------------
------------------------------------------------------
>JN935380
------------------------------------------------------------
-----------------------------------------------------------Q
EYARILA--------SDLSFKVLREMFLKKK-KWFVD-HKKM------------------
----------DKNHILYPFIKGNTWPTQSVLDKFGDHWESLPIIKCFDIPDMIDPSVIYS
D-----KSHSYDRSEVIRFIQ-DPAIKR-IPTKRVLSTMISKTAKNWPEFLKEIND-H-G
LEWEKLVIGLKAKERELKIEGRFFSLMSYDMRDYFVMTEYLIKKYYVPLFKGLTMADDQN
TVVKKMLKVSKGQGLTDYK-----------E-ITFANHLDYEKWNNYQRRESNGPVFRVM
GQFLGLPHLIERTHEFFENSLIYYNGR-PDLMYVRN-K----VVHS---KG-D-DI---V
CWEGQKGGLEGLRQKGWSVLNCLMIERESK-IRNTQIGLLAQGDNQVI--TTHYK--VEP
YQND-NELIFHINNIIS-----------------------NNNRIMDAIIEGTEKLGLKI
NMDETIQSADYINYGKVPIYRGNILGLNQKRWSRVNYVSNDQLPSCSSILNSASTNALTV
CHFSKTFLDAMCGHLLFGSFGLMLLHYHN-------PALRKSTWD----------VIK--
---IK---------------------------------------------NK-E------
---------------RRLM-NIL---------LLYLDPTLGGIGGTSLNRFLIRAFGDPV
TESLSFWKFVYNN----TSDVE--------LKNL-AVACGNP-KLAFFKAE-DMMKLAEK
PSSLNLKRNLSYQNMIKLEVKNNMIKNINQ--IKN-------------------------
------------------------------------------------------
>JQ941664
------------------------------------------------------------
------------------------------------------------------------
GYANLLA--------SDLAFKVIRKIFCEKK-KWPVK-KDQV------------------
----------NPKHKFYNHIKHNTWPTQQLIEEFGDHWHELPLDKCFDIPDMIDISILYS
D-----KSHSLDRSEVLKVIK-EGNHRR-IPTKRVLQSLLDRPATNWPEFLQKVND-H-G
LDWEKLVIGLKAKERELKEEGRFFSLMSYELRDYFVATEYLIKKYYVPLFEGLTMADDLN
TVIKKMLDVSSGQGTRNYD-----------Y-VSIANNIDYEKWNNYQRKESNGPVFRVM
GQFLGMENLIVRTHEFFENSLVYYNQR-ADLMMVQG-R----HCLN---KT-G-IK---V
CWEGQKGGLEGLRQKGWSILNYLMIERESK-IRNTKVKILAQGDNQTI--SMHYK--TES
WQNE-DELKEHIQRMVD-----------------------NNNQIMDAIIEGTNKLGLRI
NHDETMTSADYINYGKVPIIEGTIRGLPTKRWSRVNFTSNDQLPSTSTILNSSSTNALTV
AHFSERPLDAIVGQMVLGSLGLIILDYHN-------PALRRKTSD----------VIK--
---EA---------------------------------------------SL-Q------
---------------NRLY-NIL---------LMYLDPSLGGIGGTSLTRYFIRGFPDGV
TEALSFWKMVYEN----TDDEQ--------IRKL-CCSIGEP-ELNSFKPE-DLDKLIEK
PESLNIKHGLSSSNMIKGEVKKNLVENCGK--IKNE------------------------
------------------------------------------------------
>JX121109
------------------------------------------------------------
-----------------------LVVYGSFRHWGHPFIDYFEGLEKLHTQVNMEKH-IDK
EYPQQLA--------SDLARLVLNKQFSESK-KWFVD-PSKM------------------
----------SPKHPFYEHVINKTWPTAAKIQDFGDNWHKLPLIQCFEIPDLIDPSVIYS
D-----KSHSMNKKEVIQHVR-SKPNVP-IPSRKVLQTMLTNRATNWKAFLKDIDE-N-G
MDDDDLIIGLKGKERELKIAGRFFSLMSWRLREYFVITEYLIKTYYVPLFKGLTMADDLT
SVIKKMMDSSSGQGLDDYS-----------S-VCLANHIDYEKWNNHQRKESNGPIFRVM
GQFLGYPSLIERTHEFFEKSLIYYNGR-PDLMTVRN-G----TLCN---ST-K-HR---V
CWNGQKGGLEGLRQKGWSIVNLLVIQREAK-IRNTAVKVLAQGDNQVI--CTQYK--TKK
TRSE-LELRAVLHQMAG-----------------------NNNKIMEEIKRGTEKLGLII
NDDETMQSADYLNYGKIPIFRGVIRGLETKRWSRVTCVTNDQIPTCANLMSSVSTNALTV
AHFAENPINAMIQYNYFGTFARLLLFMHD-------PAIRQSLYN----------VQE--
---KI---------------------------------------------PGLH------
---------------TRTF-KYA---------MLYLDPSIGGVCGMALSRFLIRAFPDPV
TESLSFWKFIYEH----ASE----------------------------------------
------------------------------------------------------------
------------------------------------------------------
>JX193798
------------------------------------------------------------
------------------------------------------------------------
-----------------LAKKILRWGFDKYS-KWYVD-VKKV------------------
----------PLHHPLRSYILTQTWPPKHIADMIGNTWHELPITQLFDIPESMDPSEILD
D-----KSHSFTRSKLIAWLS-EGRGGP-VPSEKVIITALSQNPVNPREFLKRIDD-H-G
LDPDDLIIGLKPKERELKIEGRFFALMSWNLRLYFVITEKLLANHIIPLFDSLTMTDNLN
KVFKKLIDRVTGQGLTDYS-----------R-VTYAFHLDYEKWNNHQRMESTEHVFQVL
DKVFGLKKVFSRTHEFFQKSWIYYSER-SDLIGIWG-N----KICC--LDM-S-EG--PT
CWDGQDGGLEGLRQKGWSLVSLLMIDRESQ-IRNTRTKILAQGDNQVL--CPTYV--VSQ
GLNE-DGLKYELENISR-----------------------NALSIYRAIEEGARKLGLII
KKEETMCSYDFLIYGKTPLYRGNILVPESKRWARVSCISNDQIISLANIMSTVSTNALTV
AQHSQSLVKPIRDFLMMSVQAVYHYFLFS-------PILKSRVHC----------ILN--
--------------------------------------------------LSHE------
---------------RLLL-AMSR--------IIFLDPSLGGVSGMSLGRFHIRQFSDPV
TEGLSFWKEIWEC----SSEEW--------ILSL-CQEAGNP-DIGERTLE-SFTRLLED
PTTLNIRGGASPTILLKEAIRQALYDEVDK--VSNSEFREAII-----------------
------------------------------------------------------
>JX569193
------------------------------------------------------------
-------------------------IYGSFRHWGHPYIDYFAGLEKLHQQVTIPKE-IDT
KYADALA--------SDLAKMVLQQMFREKK-RWFVS-LEHL------------------
----------DKKHPFYNHVIQNSWPTMAQILDFGDKWHELPLIKCFDIPDLIDPSVIYA
D-----KSHSMNRSEVIRHIL-YKSDTP-IPSRKVMKTMLETPATNWVEFLESIDK-E-G
LDHEDLIIGLKAKERELKTVGRFFSLMSWKLREYFVITEYLIKTHFVPLFHGLTMADDLT
AVMKKMMESSSGQGASDYD-----------A-IAIANHIDYEKWNNHQRKESNGPVFRVM
GQFLGYPNLIYRTHEFFENSLIYYNNR-PDLMRVVN-N----TVEN---SS-D-QR---V
CWNGQAGGLEGLRQKGWSILNLLVIARESQ-IRNTSVKTLAQGDNQVI--CTQYK--TKN
YRNE-NELVCLLEQIKL-----------------------NNQAIMDAIETGTTKLGLII
NQDETMQSADYLNYGKVPIFRGVIRGLECKRWSRVTCVTNDQLPTCANLMSSVSTNALTV
AHFDQDPVNAIVQYNYFGNFTRLLMEMHN-------PAMRSPLSR----------THI--
---QY------------------------------------------------D------
---------------NLAF-KVG---------VLYLDPSIGGVCGTALTRFLIRSFPDPV
SESLTFWKMIYPF----VRTPQ--------LKQL-CVSFGNP-KIAKFRPD-HIEKLLED
PT----------------------------------------------------------
------------------------------------------------------
>JX679246
------------------------------------------------------------
------------------------------------------------------------
------------------------------R-VWAVN-KDKL------------------
----------DPKHPLIEHIKNATWPTPKQIDDFGDNWHKLPLIKIFEIPDLIDPSVIYS
D-----KSHSMGRSEVLEHVE-RKPHQP-IPTKKVLETLLKKPATNWPEFLSRIEE-D-G
LPKESLIIGLKGKERELKKAGRFFSLMSWELREYFVITEYLIKTHYVPLFKGLTMADDMT
EVVKKMLERSQGQGEDDYE-----------H-ISIANHIDYEKWNNHQRKESNGPVFRVM
GQFLGYPSLIEKTHDFFQDSLIYYNGR-PDLMEVRG-N----ELLN---KT-D-KL---V
CWDGQAGGLEGLRQKGWSILNLLVIQRESK-IRNTKVQTLAQGDNQVV--CTQYR--VI-
DRSD-EVIVL---KISVLVDFGDTKGYWLCKPVTLYGHDQQSKVIMDAIEGGTNKLGLLI
NNDETIQSADFLTYGKVPIFRGNIRCLETKRWSRVTCVTNDQLPSLANVMSSVSTNSLTV
SHFDVSPIESIRQYLYFGNFARRLVEFHN-------PAIRSPVL------------LD--
---IK---------------------------------------------NENQ------
---------------RKIY-LNA---------TLYLDPSLGGISGMSLTRFLMRMFPDPV
TEGLSFWKLIFDN----TGDEA--------IKKL-ALMAGDP-ELAR-KRD-SIDKLIEN
PTALNLSKETSALSVIKKEVRMRLYQDCDK--FENRLI----------------------
------------------------------------------------------
>KC412247
------------------------------------------------------------
------------------------------------------------------------
-------------------RIVLAKEFNEKK-RWSVD-YNLV------------------
----------PPDHPFKAHIRDNTWPTPAAIQDFGDKWHLLPLIQCFDIPDLIDPSIIYS
D-----KSHSMNRRDVINHIK-KHPDKP-IPSKKVLKTMIDQPATNWLEFLEEIDK-N-G
LPLDDLVIGLKGKERELKIAGRFFSLMSWKLREYFVITEYLIKTHFVPLFHGLTMADDMT
AVIKKMLESSSGQGLLDYS-----------A-VCLANHIDYEKWNNHQRKLSNGPVFKVM
GQFLGFPNLIYRTHEFFEKSLIYYNGR-PDLMRVKD-D----TVEN---AG-T-TQ---V
CWNGQAGGLEGLRQKGWSILNLLVIQREAK-IRNTAVKVLAQGDNQVI--CTQYK--TKQ
HRNE-EELKMALNQMKA-----------------------NNDAIMNAIEQGTNKLGLLI
NQDETMQSADYLNYGKVPIFRGVIRGLETKRWSRVTCVTNDQLPTCANLMSSVSTNALTV
AHFDLNPINAMVQYNFFGNFVRLLLNMHD-------PAIRSSLYN----------PKL--
---NI---------------------------------------------PGLN------
---------------SFAF-KVG---------MLYLDPSIGGVCGTALSRFLIRSFPDPV
TESLAFWKIVYQS----TDNPN--------LKKL-ALSFGNP-KIALFRPS-HVDKLLED
PTSLNIAMGMSPTNLLKTE-----------------------------------------
------------------------------------------------------
>KC585008
------------------------------------------------------------
------------------------------------------------------------
----------------------LEKKFKEDN-LWYVD-RDQM------------------
----------PEDHILYKYVRENAWPPVNVIQKVGDNWHRLPLIRCFDLPEFIDPSELYS
D-----KSHSIQRSELFDHIL-RNNNSP-IPTCRVLETLLKKPNTNWMKFLQEVND-Q-C
FEKDDLIIGLRAKERELKNKGRFFALMSWRLREYFVVTEYLIKKHYIPLFKGLTMADDLN
TVIEKMIQSTSGHDREDSR-----------RLVTVCNHLDYEKWNNNQRDESNHAVFKVM
GQFLGFPNLITRTHEIFQKSLIYFVNR-PDLMTTQN-G----EIIN---RT-E-QR---V
CWQGQDGGLEGLRQKGWTITSMLMLLRIPR-KRNTLIRTLAQGDNQVV--ITTYR--PRT
ARNE-AERLGIYKEIKE-----------------------NNRKIMEEVDRGAVKMGLRI
KREECMQSIGYLNYGKIVIINGILYPLVSKRLARMSAISNDQLPTMANILSTVGSNMLTV
AHFSVYIKPVVLSYCWFASFFRRVWEMYS-------CILGTNIKS----------MLP-K
--------------------------------------------------NVAD------
---------------HRHY-IVK---------MTFCDPSLGGVCGISLNRFLIRGFPDSV
TEGLSFWKIVHSQ----TDKDW--------LKDL-CVLFGNP-RTNVFTRS-HFKKLLEK
PDSLNLPGGMTPAL----------------------------------------------
------------------------------------------------------
>KC676792
------------------------------------------------------------
------------------------------------------------------------
-----------------------RKKFVEDK-KWYVD-YQKM------------------
----------DPHHPLRQFIKDNVWPTPKVIEDFGDRWHTLPLLQCFDIPDVIDPSLLYS
D-----KSHSRDRSEVISFLQ-SHPGEV-IPTEKVLNTLLKTKGTNWPEFLHQVNE-T-G
LPEDSLIIGLKGKEREVKVKGRFFSLMSWKLREYFVVTEYLIKEHFVPLFNGLTMADDMT
TVISKLMDRTQGQGGEDYT-----------Q-VCIANHIDYEKWNNHQRKRATGPVFIVM
GQFLGFPKLIYRTHEFFESSWVYYNAR-PDLMVIRD-G----RLEN---LG-P-EI---V
CWNGQDGGLEGLRQKGWTVVGLLMIRREAR-VRNTAVKILAQGDNQVI--CSQYK--LKP
YVNE-LDLRTNLRAIWE-----------------------NNNSIMAAIVKGTNKLGLII
NEDETMQSADYLNYGKIPVFRGRILNLFTKRLSRIMCVTNDQILSYGNIMSTVSTNCLTI
AHFDSCPDDGIFYYNFFGTMTRLMIERHN-------PVLGSSVGK----------YLK--
---D-L----------------------------------------------NS------
---------------CTAY-KIK---------SLFLDPSLGGACGTSLARFLCRAFPDPV
TEGLSFWKVVHLN----TYSST--------VRKV-AVDCGYP-KIKEANHSLDFAKLLEK
PNSLNIPKNMSLTNLLKTEIKKSLVNGVSD--ILNETIRDAVIYLSAHEKL---------
------------------------------------------------------
>KC984953
------------------------------------------------------------
------------------------------------------------------------
-----------------------RKKFVEDK-KWYVD-HTKL------------------
----------TKKHPLRQYIKDNVWPTPKVIEDFGDNWNNLPLIKCFDIPDVIDPSLLYS
D-----KSHSRTRSEVINFLQ-LHPGEV-IPTEKVLNTLLHTPGTNWPEFLEKVNN-E-G
LPANDLIIGLKGKEREVKIKGRFFSLMSWRLREYFVVTEYLIKEHFVPLFNGLTMADDMT
TVISKLMDRTQGQGGEDYT-----------Q-ICIANHIDYEKWNNHQRKDATGPVFKVM
GQFLGLPNLIYRTHEFFEQSWIYYNGR-PDLMAVVD-G----RLIN---SG-T-NI---V
CWDGQAGGLEGLRQKGWTVVGLLMIIREAR-VRNTAVKILAQGDNQVI--CTQYK--LRP
SESE-LDLRVNLQSIWE-----------------------NNNAIMAAINQGTNKLGLII
NEDETMQSADYLNYGKIPVFRGRILNLFTKRLSRIMCVTNDQILSYGNIMSTVSTNCLTI
AHFDSSPLDGIMYYNFFGNMTRLMIERHN-------PVLGAPISR----------FLK--
---D-I----------------------------------------------KG------
---------------NKIY-KIK---------SLYLDPSLGGACGTSLARFLCRSFPDPV
TEGLSFWKVVHLH----ASTPE--------LRKI-AIDCGYP-HIREANNSLDFAKLLEK
PNSLNIPKNMSLTNLLKTEIKKSLIEGVSE--IKNETIRDAVVYLNSQEKL---------
------------------------------------------------------
>KC994644
------------------------------------------------------------
------------------------------------------------------------
-------------------RIALTKHYNKNN-TWNII-----------------------
------NNDHNREIIGSDKLFDKFRPNKTDLSIIGDRWDELEIEPIFEIPEDIEDSNIFS
D-----KTHSLDLDDIIKFKK-RDSTNP-IPTRRVLKTYLEKEKINARKFVQNVDK-E-G
LPKKALVIGLKAKERELKRFGRFFTLMTWDLRLYFVISEYLIKKDLVKMFDGLTMADSFV
EVMNKMLSRTRGQAHNTYE-----------N-ITFANHIDYSKWNNHQRDEAVGPVFSVM
DKLYGLKNFFRRSHQFFKDSIIYYPER-PEYFGQDS-------------GDNP------F
YWEGQPGGFEGIRQKGWSVVGILCLLRETR-DRNTTTEFLVQGDNQVI--FNHYN--LQK
HLNP-TELQEELDRIIG-----------------------NNSYIIDKIKTSSSNLGLLI
NDDETLQSANFSSYSKVPIYKGNILNLETKKYNRVNGLTNDQLPTSSNIMSSVNSTALSV
CQYDPVCRNSAYWHGVFGIFVMMLLGLWN-------PM---------------------G
E-------------------------------------------------FATD------
---------------TLRF-EVK---HILR--WLYLDQCLGGSTGMSLSRLLIRRFPDPI
TESLSFYRYMAKH----SQVSE--------VRKL-FISFGFP-RKNRVTDF-SFNKLFED
PTALNIVKGGNILLIIKDQVKKSLIKMRTD--IKNEVLRKALDQSVEQERYLLNF----L
KT----------------------------------------------------
>KF395226
------------------------------------------------------------
------------------------------------------------------------
---------------SDLALKVLETKFNERR-EWMVH-KDQI------------------
----------SANNPLRKYIVEDIWPPFKVIHEYGDRFHELPLRACFEIPDFIDPTQIYS
D-----KAHSIDKDELKEVIR-KGLKGP-VPTKRVLDTLLRTEQTNWKEFLTEIDR-N-G
LEEKWLIIGLKPKERELKIDGRYFALLSWKLREYFVITEYLIKTHFVKLYDGLTMADDLK
DVVGKLLSRSMGQGTPDYT-----------S-ITFANHIDYSKWNNHQRKESNGPLFRVM
GQFLGFPSLIERTHEFFEKSLIYYAGD-LSLLRLEK-G----NVVP---ST-S-IR---S
CWQGQPGGLEGLRQKGWSLLNIVLLDRISK-KRNTRLRLLAQGDNQIV--CSQFR--LTD
IRED-K-VIEHIEEVKQ-----------------------QNKAIMADIESGTGELGLII
NKDETMLSTEYLNYGKVPVYRGNICGLKTKRWARVSCYSNDNLPNLSNILSTVSSTALSI
SHFSLSPVDPMLNYSWFGVWAIRWLQLFD-------PCLAGPI----------------P
--------------------------------------------------VNLN------
---------------DQVF-LIK---------ALYLDPSLGGVSGMCLNRFLIRNFPDPL
TEGLSFWKVIFNK----TKSDQ--------IRKI-AGDCFNP-AVRLGSVD-DFKALLED
PTSINIPRGLSPITMLRNEIKINMVNNAHN--IKNQ------------------------
------------------------------------------------------
>KF534749
------------------------------------------------------------
------------------------------------------------------------
--------------------IILNRHYNKTK-KWNVI-----------------------
------DNVHNKNIPGTGFLIKNVRPNKRELNLLGDRWDELEIDPIFEVPEDIDDSNIFS
D-----KTHSLDLDEIIKYQK-RDKTNP-IPTKRVLKTYLEKEKVNVKHFVNSVDA-S-G
LPEKALVIGLKAKERELKRFGRFFTLMSWDLRLYFVISEYLIKKDIVKLFDGLTMADSFI
DVINKMLSRTNGQAHCTYD-----------K-ITFANHIDYSKWNNHQRDEAVGPVFSVM
DKCYGLTNFFRRSHKFFQDSKIYYPER-PEYFGKES-------------ENNP------F
YWEGQVGGFEGIRQKGWSVVGILCLLRESK-DRNTKTEFLVQGDNQVI--FNSYT--TPK
HVVN-QELIDEIDKIRN-----------------------NNEYIVDKIKLGSIKLGLLI
NDDETLQSANFSSYSKIPIYKGNILNLETKKYNRVNGLTNDQLPTSSNIMSSVNSTALSV
CQYDPVCRNAAYWHGVFGIFIMMLLGLWN-------PM---------------------G
E-------------------------------------------------FATD------
---------------SLRF-EVT---HLIR--WLYLDQCLGGNTGMSLSRLLIRRFPDPI
TESLSFYKKMAEM----IKNPT--------IKKL-FTSFGYP-IKSRITDF-SFNKLFED
PTALNILKGGNILLIIKDQVKKSLINIKHE--IKNQVLRNALGQSVEQEKYLITF----L
KTI---------------------------------------------------
>KF947078
------------------------------------------------------------
------------------------------------------------------------
------------------------------------------------------------
--------------------------PSKSRQYRRSHLSLVEFKEVFPVDPKFDLIEFID
D-----KSISLGFPDLLNEIY-RNKSIGNSLARSLLLNFLSSDISDPQEFLKNIDT-S-G
FPPEEICVGVHEKEREGKLKARLFGLLTLVKRSYVVITEKLLAEHLFPYFPEITMTDDEL
VLEKKRHAFNTERKN------------------KFMVSLDFSKWNTNMRAPDTQPFYHTI
DTMFGLENCFTRTHEMFYNSFLYLIDG-SYLPTIV-DDG-------F-KTD-I------G
CWRHHLGGIEGLRQKGWTLWTVMLIRLVAE-KYIFNMSIMGQGDNQML-LLTFDSN----
---------TPEEYALS-----------------------QVNDFLQSLKDKLSLIGPPL
KLEETWISKDFYLYGKYPIKGGVSLTTSWKKSCRMFRCCNEDYPTIESSLSSLAANLYSA
VAADNFTQTLFFVYLFELVGLFQCNIRRP-------YLQKNSFYQ----------SLD--
--RN-R-----TFTV-----------ASAKDQKKKLH--VP---------LVLS------
----PPNQL---QP--TEV--LLG--------LCLTPRTLGGYPVVLYPSVLIKGAPDQL
SFDLASLKLFSK----SADATV--NRI---ITRV-SSPFLSE-YK-------NYSLLFMN
PEAIILESTPTPAEARRTTMLEFLSNSDR---VNQPYIKEFLNIIHENANQSMEDF---L
TSNPVLHPRVISLLLQATP-QY--------------------------------
>KF958252
------------------------------------------------------------
------------------------------------------------------------
------------------------KYFENHK-HWAVE-KDRV------------------
----------GRRCLMREHIMNSTWPTPKQIEDFGDHWHELPLSKIYEIPDLIDPSVIYS
D-----KSHSMNRSEIIQHIL-EHPLKP-IPTRKVLRTLLEKPATDWPSFLKRIDE-E-G
LNEEALVIGLKGKERELKQAGRFFSLMSWELREYFVITEYLIKHHFVPLFKGLTMADDMT
EVIKKMLERSQGQGELDYQ-----------H-VSIANHIDYEKWNNHQRKESNGPVFRVM
GQFLGYPSLIERTHEFFEKSLVYYNGR-PDLMKVEN-G----VVLN---KT-D-NL---V
CWNGQAGGLEGLRQKGWSILNLLVIRRESK-IRNTRVQTLAQGDNQVI--CTQYR--LQP
TRNE-DELIYALNQIKD-----------------------NNAVIMSAIETGVNKLGLII
NNDETIQSADFLTYGKVPIFRGNIRGLETKRWSRVTCVTNDQLPSLANVLSSVSTNALTV
SHYSVGPTEAIRQYLFFGNFARRLTEQHD-------PAIRAPIKD----------VVS--
---KP---------------------------------------------ELLK------
---------------NPIY-KAC---------VLFLDPSIGGVCGMALTRFLMRMFPDPI
TESLSFWRMLYLD----SNVPW--------VRSL-ALKAGYP-ELARNKES-NLNKLIEN
PSALNLRKETSALSVIKNEVKSQLYRDAEK--IGNKMI----------------------
------------------------------------------------------
>KJ082087
------------------------------------------------------------
------------------------------------------------------------
------------------------------------------------------------
-------------------------FSTSNIGYSMRDWEWVVLDQNFEIPTSWNIIHTVK
D-----KAISPNRDELYHNLI-TRGHVFNQDMRRVILKTIMTPLGPMREFLERVGA-N-G
LENKYLMIGIYPKERELKIKPRFFSLMTHEFRLYVTSTEGLLNDKVLKYFPEITMSINLL
EMTKIMSKLSGHQSDQS----------R---SVTYVVNMDFMKWNQQMRYEICHPVFSKL
GRTFGSEGLYDQTHLMLKKCVIYLSSG-ERPLTADPVT----GVVV---DG-I------N
SWTGDGSGKEGLRQKGWTIMTVCDIKYVAD-RLGMDASLVGGGDNQVL-TVTIRTS--DI
LEGG-EISQEGKRKIRD-----------------------KMKAFLSELQQHFDRRGLPL
KASETWTSTSLFMYNKHMYYKGRPLRTVMKQISRCFPFSNSSVMSTALMCNSVSTILKAA
MQKEHFIVGVITMKCLWGLYIAELARSMN-------PLFYATE-GSLVSGNFD--VMR--
--QG---------------------------SKRSLSLD-E---------MDL-------
-------------V---HF-WAK---------ILYLPSIFGGPGLSNCFNLTERGFPDPV
TEGVMFLNKLHDRLMKTDIG-L--GIA---VGTM-KGISFSQ-HP-------NYEKLVED
PAAISHDSPSHSTSTLRENAREAVLSVAK---HNNPD---FVNLVSVASKENERVFYSAL
CSGEKLDP----------------------------------------------
>KJ179955
------------------------------------------------------------
------------------------------------------------------------
----------------------LRKKFVEDK-KWYVD-KTQV------------------
----------PQNHPFYSYIHDNIWPTPKVIEDFGDRWNTLPLIKCFDIPEVIDPSLLYS
D-----KSHSRNRHEVVNFLL-THPGEP-IPTEKVLNTLLHKEGTNWPEFLREVDL-N-G
LPSDDLIIGLKGKEREVKVKGRFFSLMSWKLREYFVVTEYLIKEHYVPLFNGLTMADDMT
TVISKLMDRTQGQGGSDYS-----------Q-ICIANHIDYEKWNNHQRKDATGPVFKVM
GQFLGYPNLIYRTHEFFENSWIYYNGR-PDLMTVRD-G----RLLN---ST-P-QR---V
CWEGQLGGLEGLRQKGWTVVGLLMIRREAR-IRNTAVKILAQGDNQVI--CTQYK--LRP
HAND-EELIKNLQDIWN-----------------------NNNAIMSAIKRGTDKLGLII
NEDETMQSADYLNYGKIPVFRGRILNLFTKRLSRIMCVTNDQILSFGNIMSTVSTNCLTI
SHFDTGPLDAILYYNFFGNMTRLMIERHN-------PVLGCATHK----------AVP--
---Q-I----------------------------------------------MH------
---------------NLAY-KLR---------CLYLDPSLGGACGTSLSRFLCRAFPDPV
TESLSFWKLIARS----TNNHA--------LRLF-AISCGYP-DVREASQPSDISKLLEK
PNSLNIPKNMSLTNLLKTEIKKSLQQSTTE--IQNKTIRDSVIYLNANEQ----------
------------------------------------------------------
>KJ396935
------------------------------------------------------------
------------------------------------------------ERVFKELE-IDE
EFAEQLG--------SEMAFLVLQDRFQKER-RWYCT-ADGL------------------
----------PPDSPLRRCIEEGVWPTSKVINDFGDNWHKLNLLPCFEVPEEIDPADLFS
D-----KAHSLPRSKILDHVA-TKPRIP-IPGVRVIETLITTDVPPVKTFLQNVND-H-G
LSPEDLVIGLKPKERELKDEGRFFSLMGWNLRLYFVITEYLIKKLFVPLFKGLTMADDLN
TVTKKMIAATEGQGLCDYS-----------R-VYIANSLDYEKWNNNQRYESNQHVFRVM
GKFLGLPEIFSLTHKFFQSSLVYYCDR-PDLMRVTE-N----SLEN--VNE-E-TP---V
CWEGQAGGFEGLRQKGWSIVNYLILRREIM-MRNTGTLILAQGDNQII--IPKYK--IVN
KVND-EGLVTELKNVWD-----------------------NNSNLMDRIRRSTHALGLTI
NKDEVVTSAELLVYGKVPIYRGVVLPLETKRWARVSSVTNDQLPSLATAVSSTVTSALAV
CLHSDDPVQTMWHYGLIGCFVVALNTTFN-------PLIGVDPFK----------WES-L
--------------------------------------------------PTRT------
---------------KKEV-GIR---------TLYKDPSVGGVCGSNLFRFLLGRFPDPV
CESLSWWRLIYYN----TTDDC--------VQDI-ALECGHP-QLGKVGPE-TWSRL---
------------------------------------------------------------
------------------------------------------------------
>KJ399977
------------------------------------------------------------
------------------------------------------------------------
-----------------------EKKFREDK-KWYVD-KKKI------------------
----------KPSHPLYEYISQSAWPPSHEIQAFGDKWHKLPLIKCFDIPDFIDPSELYS
D-----KSHSIGYSELVDHLI-HKPNTP-IPTKRVLTSLLNNPDTNWTEFLSRVNE-Y-G
FELEELIIGLRAKERELKIKGRFFALMSWALREYFVITEWLIKQHFLPLFEGLTMADDLN
TVITKMINKTTGHDHSSCT-----------ELITICNHLDYEKWNNNQRGKSNDPVFKVM
GQFLGYPNLITRTHEVFEKSFIYFVNR-PDMM-VSN-G----TDIA---SK-D-KL---V
CWKGQLGGLEGLRQKGWTITSMLMLLRLPK-SSNTLVRTLAQGDNQIV--VTTYR--PKH
SLNQ-MERNSIYLEIYR-----------------------NNNNIMKEVRIGATRLGLHI
KEEECMQSIGYLNYGKIIVLRGVIFPVITKRICRINSLSNDQLPTMANVLSTVGSNILTI
SHFHIDLRYIFTIYSFFINFSRVIWELFD-------CIIGKPVPG----------I-P-S
--------------------------------------------------SPDN------
---------------YLNY-IIS---------VAYQDPSIGGVCGLSLTRFLIRSFPDPV
TESLTFWKIIYDN----TENKK--------LKGL-CVSMGNP-KLNSMRVG-HFKKLLEN
PGSINLAGGMSPAILLKDAITSEMQKDKMN--YRNQIIVDSLKYYESEGPRL--------
------------------------------------------------------
>KJ432572
------------------------------------------------------------
----------------------------------------IEGLEKLHEQVTMKKT-IDD
NLAQALA--------SDLAFKVLEKKFQERR-EWMVE-KKLV------------------
----------PQKDPLKEYIDNDLWPPSKVLADYGDNYHKLPLKKCFEIPDFIDPTQIYS
D-----KAHSVTLDELIKDIS-ENRKGP-CKTLRVLDTLIKTEATNWKEFLQEIND-K-G
LEEKWLLIGLKAKERELKIIGRYFALLSWKLREYFVITEYLIKTNFIHLYDGLTMADDLK
GVMMKLLSRSDGQGTSDYS-----------S-ITIANHIDYSKWNNHQRKESNKYVFRVM
GQFMGYPNLFERTHEFFEKSLIYYAGD-RSLLRATS-R----GIEQ---AT-S-IR---S
CWKGQAGGLEGLRQKGWSILNVILLDRISR-KRNTRIKLLAQGDNQII--CTQFK--ITA
SDEE-S-RRLCTKEILK-----------------------QNKNIMDDIKIGANQLGLII
NMDETMVSTEFLNYGKVPVYRGNILGLKTKRWARVSSYSNDNLPNIANIMSTVSSTALSI
SHFSQSICDPILNYNFFGNFARNILEIFD-------PCLNDMI----------------I
--------------------------------------------------IKKN------
---------------REAY-CIK---------SLFLDPSIGGVSGMNLNRFMIRNFADPI
TESLSFWKIIYDN----AKDQF--------IKNL-AADCGNP-VVKPGSLD-DLQ-----
------------------------------------------------------------
------------------------------------------------------
>KJ432573
------------------------------------------------------------
------------------------------------------------------------
-----------------------------------VE-KKLV------------------
----------PQKDPLKEYIDNDLWPPSKVLADYGDNFHKLPLKKCFEIPDFIDPTQIYS
D-----KAHSVTLDELIKDLN-ENRKGP-CQTLRVLDTLIKTEATNWKEFLQEIND-H-G
LEKKWLLIGLKAKERELKIIGRYFALLSWKLREYFVITEYLIKTNFIHLYDGLTMADDLK
GVMMKLLSRSDGQGTPDYS-----------S-ITIANHIDYSKWNNHQRKESNQYVFRVM
GQFMGYPKLFERTHEFFEKSLIYYAGD-RSLLRPTS-R----GIEP---TT-C-IK---S
CWQGQAGGLEGLRQKGWSILNVILLDRISR-KRNTRIKLLAQGDNQII--CTHFK--ITA
SDQE-S-RKMCINEILK-----------------------QNKNIMDDIKVGANRLGLII
NMDETMVSTEFLNYGKVPVYRGNILGLKSKRWARVSSYSNDNLPNLANIMSTVSSTALSI
SHFSQSICDPIINYNFFGNLARNILEIFD-------PCLNDMI----------------I
--------------------------------------------------VRKN------
---------------RRTY-CVK---------SLYLDPSIGGVSGMNLNRFLIRNFPDPI
TESLSFWKIIYDN----TKDQF--------IKNL-AAECGNP-TVKPGSLD-DLQSLLED
PTSINIPRGLSPITLLRNEIKSNMLANVSK--IENKIIKDVTIIGQHYEKDLLIF----L
R-----------------------------------------------------
>KJ636781
------------------------------------------------------------
------------------------------------------------------------
-YSEALA--------SDLAYKILKKQFFEKK-CWFVD-PAKV------------------
----------PNNDKMKEHITKNTWPTYAQVLAYGDNWHKLPLTQCFEIPDLIDPSSIYS
D-----KAHSLNRQELIDHLQ-INRKGV-VKTKRVLNTMLNTPATDWKSFFQKVND-I-G
IPDDALIIGLKAKEREMKRVGRFFSLMSWELREYFVSTEYLIKKHFVPLFKGLTMADGLM
TVTKKMLESSMGQGNPDYE-----------T-VSIANHVDYEKWNNHQRRLSNQAVFRVM
GQFLGYPNLISRTHEFFEKSWIYYAGR-CDRLWTDG-N----KIGS---SG-S-GR---Y
FWNGQAGGLEGLRQKGWSILNYLVIEREAK-MRNTVVKVLAQGDNQTI--TTTYK--IQS
TRTK-EELKDALANICK-----------------------NNQAILDGIIEGTKKLGLII
NFDETVQAADYMNYGKVPIYQGVIRGLTGKRWSRANFVTNDQLPSFANVLSSISTNALTA
CHFSRSPLTSIYLYNFIGCLGIEMLNYHN-------PAIRGSPYS----------AMR--
---DA---------------------------------------------HLLQ------
---------------RKEF-RAI---------ALFLDPSLGGISGTNLNRFLIRMFPDPV
TESLTFWKKVYEN----TDQTW--------IKSL-CVVCGNP-ELKDPEIA-DLDKLIED
PTGLNI------------------------------------------------------
------------------------------------------------------
>KJ830812
------------------------------------------------------------
----------------------------------------------------EHIE-VDR
DYANVLA--------SDLAFIVLKDQFYKRK-KWFAT-TYGL------------------
----------EHDSPLKKCIEEGVWPTAKVIEDFGHNWHTLELLPCFDIPDTIDMTDLYS
D-----KAHSMIRSDVLKHIQ-LNPYKP-IPALRVMETLLRTQCPNIPEFLRELNE-D-G
FTWEDLVIGLKAKERELKDAGRYFALMSWRLRLYFVITEYLIKLHFVPLFSGLTVADDLT
TMTKKLLTATKGQGLDTYD-----------K-IYVANSLDYEKWNNRQRFESNNPVFTVM
GKFLGYPNIISLTHIAFQNSLIYYNDR-PDLMVVEN-G----RVYN---KE-G-AT---V
CWEGQLGGFEGLRQKGWSILNYLVLRREAL-TRNTGTRFLAQGDNQIV--ITQYT--LVS
KNTD-EAMKREVLNIWE-----------------------NNQTIMDRIRKATGKLGLKI
NEDEVVTSAELLIYGKVPVYRGKVIPLETKRWSRVSTVTNDQIPNFANSIAGGTTAALSV
SQHSEDPIEILYQHNFFGAFCGAMLSLFN-------PITGADPIR----------YHC-T
--------------------------------------------------DFDK------
---------------RREF-FVR---------LLYKDPSVGGVCGTNLLRFFLSRFPDPV
TESLTWWRLMYDN----TEDHV--------IRRI-AVECGNP-RLGTQTLE-AQTRLLED
PTSLNIPSGLSSNTMIKNKVKEGLLDL---------------------------------
------------------------------------------------------
>KJ958535
------------------------------------------------------------
------------------------------------------------------------
------------------------SQYKRGR-VWSVN-LEEMS-----------------
-----------VNHPFYNHVRAGSWPTEREIESFGDKWHKLPLKQCFDIPDLIDPSVIYS
D-----KSHSLNRTELIEGLT-RYPHKP-IKTCKVLRTFIEREATNWKDFFEGVND-N-G
LERDDLVIGLRGKEREVKRVGRFFALMSWKLREYFVSTEYLIKRHFVPLFSGLTMADDLT
ELTRKMMKSSSGQGDLGYD-----------K-VGIANHIDYEKWNNQQRLAATEPVFTVM
DKFLGYSRLISRTHLFFEGSLVYYLGR-PDLLVPNG-D----SLTS---RG-D-ER---V
CWEGQAGGLEGLRQKGWSILNMLVIEREMK-VRNAKVTLLAQGDNQVI--TTHYKTELPV
ECED-LDTSIILARIVK-----------------------NNEAIMNAVRDGVGKLGLRI
KMEETLQSAAITVYGKNFIVDGSPLVTETKKTSRNTCTTNDQIPSFGSILSTISTNTLTI
SHGDTSPIEPIWMFNFFGNLARSLIELHN-------PAIRRSMYG----------LFQ--
---ED---------------------------------------------SQLI------
---------------GKGY-LWS---------SLFLDPTLGGISGCSLTRFMMRMFPDPL
TEGLTFFKKIHNH----TEDKD--------LKGF-CEQAGNP-PIKAYIED-DFPKLLES
PTSLNLSRSISAQTILKNEVKKHMLRNYHE--FKNSVVKECTEYASERE-----------
------------------------------------------------------
>KJ958536
------------------------------------------------------------
------------------------------------------------------------
------------------------------------T-RELVD-----------------
-----------PDHPFFRHIHENYWPTYKEVDSFGDKWHTLPLAACFDIPDLIDPSMIYS
D-----KSHSLNRKDLISQLE-RNPGEP-LPTKRVLKTLLEEPATDWKNFFQNIDE-N-G
IDKDHLMIGLRGKEREMKPVGRFFALMTWRLREYFVSTEYLIKRHFVPLFSGLTMADDLT
ELIRKMMISSTSQGCETYE-----------Q-IGIASHVDYEKWNNHQREEATFWVFEVM
DKFFGFKSVISRTHEFFKKSLVYYLGR-PDLLTPNG-D----TLET---KG-E-DI---M
CWEGQDGGLEGLRQKGWSILNMLVIEREKK-VRNAKVTLLAQGDNQVI--TAHYKTETPP
DASE-EDLIGPLRRITE-----------------------NAEEIMDAIRTGVSKLGLII
KMDETLQSSSLTIYGKIFFIDGRTAVTETKKTSRNTSTVNDQLASYASIIGTVSTNVLTV
SHFDTSPVEPILLHNFFSNMCRLLIEKHN-------PALRRSMLG----------LID--
---NN---------------------------------------------LDLA------
---------------LLEY-KWA---------SLYLDPSLGGISGCSLTRFLTRMFPDPL
TESLAFWKGIYEG----TDDSR--------LKKF-CANCGNP-ELKKYTSL-DFPKLLED
PTSLNLARTVSAQTILKNEVKRYMYDDYSN--FKNEIVKEATFYCKENE-----------
------------------------------------------------------
>KM085029
------------------------------------------------------------
------------------------------------------------------------
----KLA--------SDLAYKVLKKMFFEKK-RWFVD-KNLV------------------
----------SKKSKMYEHITQNTWPTQGVIDDFGDNWHRLPLIKCFDIPDMIDPSIIYS
D-----KSHSINRSDVLKHIR-ENPNKP-IPTKRVLKTLLEKPATVWPEFLKRVND-H-G
LDWESLVIGLKAKERELKDAGRFFSLMSWELREYFVFTEYLIKEHFVPLFKGLTMADDLQ
TVIKKMIDVSSGQGTETYE-----------N-ITIANNIDYEKWNNYQRYESNHAIFTVM
GQFLGYPKLIARTHEFFEKSLVYYNQR-PDLMRVVG-N----EVIS---SN-S-RK---V
AWEGQKGGLEGLRQKGWSVVNLLMIEREVK-IRNTLVKVLAQGDNQTI--TTHYK--TET
FHQE-NELMEHIKNIVS-----------------------NNNAIMESIIIGTRKLGLRI
NEDETMQSPDYINYGKVPIVNGVIRGLNTKRWSRVNFVTNDQIPNQTSTLSSVSTNALTV
SHFSNTSIDAMIGHLVFGNFGLLMLDFHN-------PALRTSPQN----------LVK--
---QK---------------------------------------------SLYE------
---------------SREY-KIL---------SLYLDPSIGGVGGTSLTRFLIRMFPDPI
TESLSFWKCIYEN----TEDDV--------LKQL-ACAAGNP-KLAIFKPE-DLDKLIES
PEGLNIPRGISANNLIKNEVKKNLIMNASQ--IRNRII----------------------
------------------------------------------------------
>KM085030
------------------------------------------------------------
------------------------------------------------------------
----------------DLAYKVLHNMFFEKK-KWFVD-HTKL------------------
----------DPKCKLTQHIRKNTWPTQGVIDEFGDKWHTLPLTKCFDVPDMIDPSMIYS
D-----KSHSMQRSEVLECIQ-NHSDKP-IPTRRVLKTLLEKEATDWPKFLERVDK-Y-G
LDWESLVIGLKGKERELKEAGRFFSLMSWELREYFVVTELLIKQHYVKLFKGLTMADDLQ
TVIKKMLDTSHGQGTRTYD-----------A-ITIANNIDYEKWNNYQRMESNGPVFRVM
GQFLGYPNLILRTHEFFQKSLIYYNQR-PDLMRVVG-K----SAMN---ST-K-HI---V
CWEGQLGGLEGLRQKGWSVVNYLMIERESK-VRNTLVKVLAQGDNQTI--TTHYK--TET
WRNE-EELKSHINRMVE-----------------------NNKAIMDNIIAGTMKLGLKI
NEDETMQSADYINYGKVPIIEGVIRGLNTKRWSRVNFVTNDQVPNQTSVLSSVSTNSLTV
AHFSNTALDAMVGHLIFGTFGLLMLDFHN-------PALRTSPIK----------LIK--
---DK---------------------------------------------AAYQ------
---------------SDEF-RIL---------SLYLDPSLGGTGGTSLTRFLIRMFPDPV
TESISFWKIVHDN----TADAD--------LKRL-AISCGNP-RLSQFRDT-DLDKLIDQ
PESLNIPRGISANNLIKGEVKKNIIWQANS--IKNKVIQDAAK-----------------
------------------------------------------------------
>KM204982
------------------------------------------------------------
------------------------------------------------------------
--------------------------------KWFVN-KDLV------------------
----------PKDDPLSEYIKTDTWPPSKVISNYGDKFHLLPLEKCFEIPDFIDPTLIYS
D-----KAHSLPKDELMADIS-IHRYGP-CKTQRVLDTLIHTDFTYWKEFLQEIND-Y-G
LEDKWLVIGLKAKERELKIIGRYFALLSWKLREYFVVTEYLIKIHFIKLYDGLTMADDLK
SVLGKLINRSMYQGSPNYN-----------S-VTFANHIDYSKWNNHQRKESNKYVFRVM
GQFLGYPNLFERTHEFFEKSLIYYAGD-RSLLRASE-G----KIIN---SG-Q-IR---A
CWEGQAGGLEGLRQKGWSLLNIILLERIAR-KRNTKIKLLAQGDNQVV--CTSFK--LTN
TREE-T-LQKHLNEVTE-----------------------QNSKIMEDIKQGTADLGLII
NQEETMISTEYLNYGKVPVYRGNICGLKMKRWARVNCFSNDSLPNLSNVISTVSSTALSV
SHFSVSFVDPIYNYNFFGNLAKNLLEIFD-------PCVGGPL----------------K
--------------------------------------------------FKNH------
---------------RFIS-CSK---------ALFLDPSLGGVCGMNLNRFLIRNFPDPI
TESLAFWNLIYMN----TNNPL--------IKRL-CCNAGNP-HVQRGVRD-DFRSLLED
PTSINIPRGLSPLTMLRNEIRQNMLSSAWT--IQNGIIKDITLLGSKEDEELLD------
------------------------------------------------------
>KM204983
------------------------------------------------------------
------------------------------------------------------------
--------------------------FSEHK-KWFVD-DNAV------------------
----------PRNHMLFPHIRNNTWPTPKQIEDFGDKWHTLPLIKCFEIPDVIDPSNLYS
D-----KSHSIGRSEVIDYVR-SGKCGP-IPTRKVLDTLLHTPSTNWPEFLEKVDR-E-G
LDEEDLVIGLKAKEREVKKYGRFFALMSWALREYFVITEYLIKTHYVPLFSGLTMADDLT
TVISKLLDRTQGQGGLDYD-----------N-ICIANHIDYEKWNNHQRLESTGPVFKVM
GQFLGYPNLIWRTHEFFEKSLVYYNGR-PDLMEVHN-G----ELSP---KD-H-SM---V
CWQGQKGGLEGQRQKGWSILSLLVIQRESL-IRNTKVKVLAQGDNQVI--CTQYK--LRD
THDT-TSTLKCLDEVVK-----------------------NNDIIMKAIKAGTNKLGLII
NEDETMQSADYLNYGKIPIYRGRILNLYTKRLSRVMCTTNDQLPTMSNIMATVSTNTLTI
AHFDETPINAIYYFDILSNMTRNILESHN-------VILGGRVKD----------FLP--
---SRF----------------------------------------------LK------
---------------RRSY-KIL---------MNYLDPSLGGACGTSLARFLTRMFPDPV
TEGLSFWKCVWAN----TTDAL--------LSDV-AKHAGNP-RLSTLHDG-GFEKLLEN
PSSLNIPKGLSLTNVLKEEIKKCLLKEAPN--LRNEIVRIAAEHCLMEEDRLMG------
------------------------------------------------------
>KM204984
------------------------------------------------------------
----------------------------------------------------LEKE-IDV
NYSECLG--------SDLAYKVLKKKFDEDK-IWYVE-KDLV------------------
----------PNRHPLYPFIRDNTWPPSSVVDNLGDIWAALPLKKCFEIPDIINPSQIYS
D-----KSHSGTRTEVLDWVS-RKRQGP-VPTKKVLETMLKTPTRNWKEFLDKIDR-E-G
LSPEHLIIGLKPKEREIKRIGRYFALLSWELRDYFVVTEWLIKQHFVTLFKGLTMADDYV
GVIKKMMNSSQGQGSKDYQ-----------R-ITIANHIDYEKWNNHQRKESNDGVFKVM
GRFLGYPNLISRTHEFFQNSWVYYAGR-SDVLGSRN-G----SLVD--LSG-K-GI---Y
FWNGQKGGLEGLRQKGWTTVSYLIIEREAK-RRNTAVRVLAQGDNQVI--TPQYR--TQK
YRNE-NELIENLKNIRK-----------------------NNDEIIGHIIEGTRKLGLLI
NNDETVRSTDFLIYGKIPIYHSQILGLPLKRWSRVNCVNNDELPTFSSVVSSVTTNSLTV
AHFSPEPTNAIRNHLFFGNLGLNLLFKYS-------PSLRGSMRD----------RFP--
--SSDW-------------------------------------------ED---------
---------------EEVV-RMI---------LLYLDPSLGGQTGTNLNRYFIRMFPDPI
TESLTFWRRIAVN----SPSDS-------KFRRL-ACFAGDP-ELKQFEPR-DFEKLIED
PAGLNFKRPTSINNILRSEIKKAL------------------------------------
------------------------------------------------------
>KM204985
------------------------------------------------------------
------------------------------------------------------------
----------------------------------------KV------------------
----------KTSNPLYEHIQNDTWPTPKEIAEFGDRFHELPLTPCFEIPDFIDPSQLMG
D-----KAHSLQKKEVLRDLR-EHRSGP-VKTARVLNTFLTKPNLRVKEFLKKIDQ-D-G
FDNDDLIIGLKAKERELKIIGRFFALLTWNLRTYFVLTELLIKEHFIPLFDGITMADDLK
GVISKMINRSDGQGVDHYR-----------E-ITYANHMDYTKWNNHQRGAINNGIFEVM
GKFLGYPNLIKRTHEIFEKSTIYYAGD-RSLLKSAN-G----EIEN---SS-P-II---A
CWHGQAGGLEGLRQKGWTIASLLMIERVAR-LRNTKITTLAQGDNQIV--CCSFK--LNF
GNDL-GLMDKCLGEVYQ-----------------------QNNKIMSDIKNYAERMGLII
KKEETMCSSELVNYGKNIMFRGNLINPKSKRFARMTSLNNDCLPNLANSLSTSSSLCLSI
SHFDLTPILGIKSFVYFCSLSKVLIELFD-------PCLAGSI-----------------
--------------------------------------------------SPKN------
---------------RRWY-TLR---------TMFLDPSLGGVCGMNLNRFFIRSFPDPI
TESLSFWKIIQDNV---SQDDY--------KMRLFASNCLNP-PVKGCVGN-DITMLIEN
PTSLNLPGGLSPVNLLRQEIKKSLFENNSS--IKNELVRDVTRMAYKEDSSFIAF----V
KTI---------------------------------------------------
>KM204986
------------------------------------------------------------
------------------------------------------------------------
SYAQSLA--------SDLAYKILKKCYFEKK-KWFVD-KNQM------------------
----------SGNHKFYKHVINSTWPNQFEIEDFGDNWHLLPITKIYDIPDLVDPSLIYS
D-----KSHSMNRTEVLNFLR-TSPGKT-IPTRRVLRTMLTKPATDWNRFLKRVND-E-G
LDMDSLIIGLKAKEREMKRIGRFFSLMSWELREYFVFTEYLIKEYFVPLFHGLTMADDLQ
SVIKKMLENSQGQGRNDYE-----------Y-VSIANHIDYEKWNNHQRKESNCHVFRVM
GQCFGLPNLFLRTHEFFEKSLIYYPQR-PDLMCPSG-D----TLVN---LT-D-IL---V
SWDGQAGGLEGLRQKGWSVLNYLVIERESR-IRNTRVKVLAQGDNQTI--STFYH--LQP
SFDD-QELKEQLTNITK-----------------------NNKAIMQAIESGTTKLGLII
NQDETMVSADYLNYGKVPIFRGVIRGLHLKRWSRVNCVTNDQVPSLSNSLASCATNALTV
SHYSPDPINAMYLHNIFGNITISFLLEYD-------PALRTSPKK----------VIR--
---DS---------------------------------------------ELLD------
---------------SPHF-RSL---------LLYLDPSIGGVSGTSLTRFLIRMFPDPL
TESLSFWKFIHDH----SRNPL--------LSNL-ASSAGNP-ELMEFSIE-HLDKLIEN
PSGINLTRGISATNLIKNEVKQNLIRSTSQ--ISN-------------------------
------------------------------------------------------
>KM204987
------------------------------------------------------------
------------------------------------------------------------
-------------------FKVLKKTFFEKK-KWAVD-LTLL------------------
----------NKKDKLYDHISKNTWPTYSQIQSYGDNWHKLPLIQCFDIPDLIDPSIIYS
D-----KAHSLQRQEIIDHLQ-SNRKGV-IPTKRVLTTMLETPATDWKEFFQMVND-N-G
LPEESLIIGLKAKEREMKRIGRFFSLMSWQLREYFVSTEYLIKEHFVPLFKGLTMADGLM
KVTKKMLESSLGQGNEDYN-----------T-ISIANHIDYEKWNNHQRYESNHPVFKVM
GQFLGYPNLISRTHEFFQKSWIYYAGR-ADKIWTDG-R----SLRN---VG-S-GR---Y
TWNGQAGGLEGLRQKGWSILNYLVIEREAK-LRNTMVKVLAQGDNQTI--TTTYK--IRP
TRTQ-DELLSAINDICK-----------------------NNQAILDAIILGTTKLGLII
NKNETVQAADYMNYGKVPIYWGVIRGLNGKRWSRANFVTNDQLPSLANVLSSVSTNALTV
SHFSRTPTTSIFIYNFIGTIGLEILNYHN-------PAIRNSPCK----------VLR--
---DG---------------------------------------------HLIQ------
---------------TPEF-RAI---------ALFLDPSLGGISGTNLNRFLIRMFPDPV
TESLTFWKKVYHN----CTLEW--------IKNL-SCACGYP-DIKDLETT-DLDKLIED
PTGLNIKHGINVTNIIKEEIKKQLIYNADR--INNEIMRQCAI-----------------
------------------------------------------------------
>KM204988
------------------------------------PEF--------GQHVWRSVNEKSM
NTYELLEIYQLITNETSLD--MVLNYYSVFRHWGHPNIDYFEGLQKLHDQVNMEKH-IDD
DYAQKLA--------SDLAYKVLKKHYFEKK-KWFVD-LTKI------------------
----------KKTHPLHKHITNSTWPNQFEIEDFGDKWHLLPIIKIFDIPDLIDPSLVYS
D-----KSHSMDRDEVIDYMI-RNPGKP-IPTRRVLQTMLNQPATDWKSFLKKIND-F-G
LDLKYLIIGLKAKEREMKRIGRFFSLMSWELREYFVFTEYLIKEYFVPLFHGLTMADDLQ
SVIKKMLENSQGQGADDYE-----------F-VSIANHIDYEKWNNHQRKESNYYVFRVM
GQCFGLPNLFTRTHEFFEKSLIYYPQR-ADLMSVEG-N----TLVN---NS-P-YL---V
CWDGQKGGLEGLRQKGWSVLNYLVIERESR-IRNTKVKVLAQGDNQTI--STFYH--LQS
HFDE-NELVEQLNHICK-----------------------NNKAIMNAIEQGTTKLGLVI
NRDETMVSADYLNYGKVPIFRGIIRGLHLKRWSRVNCVTNDQVPSLSNSLASCATNALTV
SHYSEDPLNAIYLHSLFGNITISLLMEYN-------PALRTSVKF----------ALK--
---DP---------------------------------------------DLVD------
---------------HMWF-RIL---------LLYLDPSLGGVSG---------------
------------------------------------------------------------
------------------------------------------------------------
------------------------------------------------------
>KM204989
------------------------------------------------------------
------------------------------------------------------------
------------------------KKFFEKK-KWFVD-IDKV------------------
----------DEKNLLYHHIKSNTWPNQYQIQEFGDNWHTLPITKIYDLPDVLDPSLIYS
D-----KSHSMNRSEVLDWVR-NNPNSP-IPTKRVLQSLLEKPETNWVKFLQKIND-E-G
LDLDSLIIGLRAKEREMKRIGRFFSLMSWELREYFVYTEYLIKEFFVPLFKGLTMADDLQ
EVVKKMLENVSGQGLDTYE-----------F-ISIANHIDYEKWNNHQRYESNCYIFKVM
GMCFGLPNLFLRSHEFFEKSLIYYNQR-PDLMVCRE-N----TMNP--STM-N-CH---V
CWDGQKGGLEGLRQKGWSIVNLLVIERESK-IRNTLVKVLAQGDNQTI--STCYE--LIP
TYDE-EELLHEIEKIVH-----------------------NNNSVMNAIRSGTNKLGLLI
NEDETMVSADYLNYGKVPIFRGIIRGLDAKRWSRVNFGNNDQVPSLGSLLSSVATNALTV
SHFSETPVTAMILHNLFANLTIELLKIYN-------PAVRSPLME----------KVR--
---DH---------------------------------------------FWLT------
---------------TREF-RIL---------VIYLDPSLGGIGGTSLTRFLIRMFPDPV
TESLSFWKVIASN----TEDKK--------LRDL-AITCGHP-ILEEFNPE-HLDKLIEN
PVALNISRGISAVNLLKNQVRTNLINNRSK--IQNSII----------------------
------------------------------------------------------
>KM204990
------------------------------------------------------------
--------------------------------------------------VNEDIK-IDR
QYTEKLA--------SDLAFIVLKDQFSKHK-RWFARPNAGL------------------
----------SQDHPIRKCIENNVWPNTKVILDFGDNWHKLELLQCFEIPDAIDLSDLYS
D-----KAHSMQYSDVLNHIR-FKKSKKNIPALRVIGTLLEKENPNIKEFLQRIND-H-G
LDEDDLIIGLKAKERELKDKGRFFSLMSWNIRLYFVITEYLIKLHFVPLFSGLTVADDLN
TVTKKLLSATEGQGLDDYE-----------K-VYIANSLDYEKWNNRQRYESNEPVFTVM
GKFLGYPKLISYTHKIFENSFIYYNGR-MDLMGVDG-N----VIYN--LYE-D-KL---V
CWQGQLGGFEGVRQKGWSVLNYLILRREAA-TRNTAPKFLAQGDNQIV--ITQYT--LTS
KSTT-EIIQRELKNIWE-----------------------NNMHIMQRIQAATGRIGLVI
NNDEVLTSAELLVYGKIPVFRGKLLPLETKRWSRVSTVTNEQIPSFSNSLASSTTTALAV
NQHSENPIEVMAQHHFFSSFAGTLVTFVN-------PILGFDPIK----------YDL-L
--------------------------------------------------SVNT------
---------------RKLF-LVR---------LLYKDPSVGGVCGTNLLRFFISRFPDPL
SETLTWWKILFEN----TKDLE--------IATI-ALECGNP-KYGSVNDK-TLAMLLED
PMSLNIPGGLSSDTMIKNKIYE--------------------------------------
------------------------------------------------------
>KM204991
----------------------------------------------------------GI
KT-----LCDAILSIDRIE--TLLIVYGSFRHWGHPFIEYEEGLDALHTQVTMEKE-IDE
DYANALA--------SDLAFKILKKGFFEQK-KWFVS-RKDL------------------
----------NKNDKMYDHVVNNTWPTYSQILEYGDNWHKLPLEKYFEIPDLIDPSAIYS
D-----KAHSMGRQELIDYLQ-NNKKGT-IKTYRVLNTMLSKEATDWKKFFQQVND-E-G
LPDDVLIIGLKAKEREMKRIGRFFSLMSWELREYFVSTEYLIKKYYVPLFKGLTMADGLM
TVVKKMIDSSCGQGNLDYN-----------T-VSIANHIDYTKWNNHQRRKSNHPVFTVM
GQFLGYPNLITRTHEFFEKSWIYYAGR-ADKIWTDG-R----RIYN---QG-S-GK---Y
CWDGQAGGLEGLRQKGWTILNYLVIERESK-RRNTLIKVLAQGDNQTI--TTTYK--TQV
YRTE-DELKSNLEKMVE-----------------------NNQSILDSIISGTKKLGLII
NKDETVQAADYMNYGKVPIYRGVIRGLTGKRWSRANFVTNDQLPSLSNVISSVSTNALTV
CHFSKVPFSSIYLYNFIGTLGLELLTYHN-------PALRSNPHS----------ILR--
---DG---------------------------------------------TLIK------
---------------TPEF-RAL---------ALFLDPSIGGVSGTNLNRFMIRMFPDPV
TESLSFWKRVHDN----TK-----------------------------------------
------------------------------------------------------------
------------------------------------------------------
>KM204992
------------------------------------------------------------
------------------------------------------------------------
-----------------LAFIVLRKKFFEMK-KWFVK-KGMV------------------
----------AANHPFKDHIENNIWPTPKQIEDFGDNWHRLPLDKCFEIPDVIDPSLLYS
D-----KSHSMNLDEIIDHIQ-TRPNEP-IPTRKVLQTLLERPATNWPEFLQRIND-H-G
LEKNAKAIGLKPKEREQKIDGRFFSLMSWDLREYFVITEYLIKTHFVPLFNGLTMADDLT
TVITKLLDRTQGQGGADYE-----------N-ICIANHIDYEKWNNHKRYEATRYVFEVM
GKFLGYPRLIEMTHLIFQECLIYFNAR-PDLMEIRN-G----MVVN---AT-D-KL---V
CWNGQLGGLEGLRQKGWAIVDVLTILREIK-IRNTMVKTLIQGDNQVV--CTLYK--LNH
SPSQ-IDLLNNLRDIHR-----------------------NNAVIMEAIKRGTERLGLII
NEDETMQSADFLNYGKVPIFRGRVLNLFTKRLSRIMCATNDQILSFGNIMTTVSTNCLTI
SHFDESPIASMLYYDFFGNLTRNVLEIHN-------PILKGPPSK----------IVS--
---E-----------------------------------------------SLD------
---------------DPYY-KIS---------SLYLDPSLGGVCGMALTRFMTRGFPDPV
TESLSFWKYLYDN----SHLEV--------IQNF-ARMAGDP-PLSRATED-GLLKLLEK
PSSLNIPKGLSITNLLKTEIKRSLQQSIEQ--IKNEVIADALDYLN--------------
------------------------------------------------------
>KM204993
------------------------------------------------------------
------------------------------------------------------------
------------------------KKFFEKK-KWFVD-IDRL------------------
----------DDKNLLYNHIKSNTWPNQYQIQEFGDNWHTLPITKIYDLPDVLDPSLIYS
D-----KSHSMNRSEVLDWVR-NNPNSP-IPTKRVLQTLLEKPETNWVKFLQKIND-E-G
LDLDSLIIGLRAKEREMKRIGRFFSLMSWELREYFVYTEYLIKEFFVPLFKGLTMADDLQ
EVIKKMLENVSGQGLDGYD-----------F-ISIANHIDYEKWNNHQRYESNCYIFKVM
GMCFGLPNLFLRSHEFFEKSLIYYNQR-PDLMVCRD-T----TMSP--QSP-D-FH---V
CWDGQKGGLEGLRQKGWSIVNLLVIERESK-IRNTLVKVLAQGDNQTI--STCYE--LVP
TYDE-EELVHEIDKIIQ-----------------------NNNAVMNAIRGGTNKLGLLI
NEDETMVSADYLNYGKVPIFRGIIRGLDAKRWSRVNFGNNDQVPSLGSLLSSVATNALTV
SHFSETPVTAMILHNLFANLTIELLKIYN-------PAVRAPLNQ----------KVR--
---DH---------------------------------------------SWLG------
---------------SREF-RIL---------VIYLDPSLGGIGGTSLTRFLIRMFPDPV
TESLSFWKVIAAN----TDDKK--------LKDL-AITCGHP-ILEEFNPE-HLDKLIEN
PVALNISRGISAVNLLKNQVRTNLINNRSK--IQNSII----------------------
------------------------------------------------------
>KM204994
------------------------------------------------------------
---------------------------------------------KLKHQVRLEKD-IDE
DYAESLA--------SDLAFKILKNKFLEDK-RWYVD-LSKM------------------
----------DSKNIMYQFVEENTWPSQNIIEKFGDNWHRLPLTQCFEVPELLDPAQIYS
D-----KSHSGTREEVLDFLA-NNRRGP-VKTKKVLQTMLETPERDWRAFFTSIDE-N-G
FEPNSLIIGLKGKERELKIIGRYFALLSWDLRDYFVATEYLIKKYIVPYFGGLTMADDLL
GVIKKMLSNAQGQGRDDYE-----------M-ITIADHIDYEKWNNHQREESNRSIFQVM
DKFLGYNNLISRTHQVFQQSWIYYAGR-SDMLESRG-K----RIVD--ISK-E-GC---Y
FWNGQDGGLEGLRQKGWTVVSFLVVERESR-KRNTLVKVLAQGDNQIV--TTHYK--TRK
TRTE-GELLESLMEIRR-----------------------NNDILMRSIIEGTNKLGLII
NDDETVKSTDFLIYGKVPIIRSQMKGLPIKRWSRVNCVTNDQLPSMGSVLSSSTTNALTT
CHFSSSPIESVKNHLFFCNIGIELIRRFN-------PALGKGFDT----------D----
--SEVY-------------------------------------------KKAIE------
---------------DPLG-RII---------LIYLDPSLGGRCGTNLCRFSIRMFPDPV
SEGLSFWKYIGKR----CTE----------LRSL-AAEIGNP-ELKRREMK-DLEKLLED
PTSLNFKKIPSIQGVLKNE-----------------------------------------
------------------------------------------------------
>KM204995
------------------------------------------------------------
----------------------------------------------------LEKQ-IDT
EYVECLA--------SDLAFKILKSKFSEDK-KWYVD-ASKM------------------
----------DKKNLLYQFVEENTWPNQTVIDRFGDNWHRLPLTQCFEIPELLDPAQIYS
D-----KSHSGTREEVLDYLA-KERRGP-IRTKKVLKTMLETPERDWKAFFDQIDK-Y-G
FAENSLIIGLKGKERELKIIGRYFALLTWDLRDYFVSTEYLIKRFFVPYFSGLTMADDLL
GVIKKMLSNAQGQGRNDYE-----------Y-ITIADHIDYEKWNNHQRDESNKSIFRVM
DQFLGYNNLISRTHEVFQRSWIYYAGR-SDVLERRG-N----KIVD--NTG-K-NC---F
FWEGQAGGLEGLRQKGWTTVSFLVVERESR-KRNTLVKVLAQGDNQIV--TTHFK--TRK
CRTE-GELSECLMEIRR-----------------------NNDILMKAIVDGTNKLGLII
NDDETVKSTDFLIYGKVPIIRSQMKGLSIKRWSRVNCVTNDQLPSLGSVLSSATTNALTT
AHFSPSPLNSVKNHLFFCNLGLNLIKQFN-------PALGRGMDD----------K----
--SESY-------------------------------------------KNSFE------
---------------NNLG-RAI---------LIYLDPSLGGRCGTNLGRFLIRMFPDPI
TEGLSFWRILGER-----TESR-------GLKRL-AAEIGNP-ELKRRETK-DLEKLLED
PTSLNYKKVPSIQGVLKNEVKSSL------------------------------------
------------------------------------------------------
>KM204996
------------------------------------------------------------
------------------------------------------------------------
------------------------------------------------------------
-------------------VRDNTWPTPALIQDFGDKWHELPLVQCFDIPDLIDPSIIYS
D-----KSHSMNKREVMNHIK-SKSDQP-IPSKKVLKTMIEEPATNWLEFLEMIDK-H-G
LDDDDLIIGLKGKERELKIAGRFFSLMSWKLREYFVITEYLIKTHFVPLFYGLTMADDMT
SVIKKMLESSSGQGLNDYS-----------A-ISIANHIDYEKWNNHQRRTSNEPVFKVM
GQFLGYPNLISRTHEFFEKSLIYYNGR-PDLMRVRN-G----VVEN---SS-D-TR---V
CWNGQAGGLEGLRQKGWSILNLLVIQRESK-IRNTSVKVLAQGDNQVI--CTQYK--TKQ
HRSE-IELRGALEQMKS-----------------------NNQTIMDSIERGTNRLGLLI
NQDETMQSADYLNYGKVPIFRGVIRGLETKRWSRVTCVTNDQLPTCANLLSSVSTNALTV
SHFSVNPINAMIQYNYFSNFSRLLLYMHD-------PALRCSLYE----------AKY--
---RH---------------------------------------------LQID------
---------------SLGF-KLA---------MAYLDPSIGGVCGTALTRFLIRSFPDPV
TESLSFWKLIHDN----TTNQT--------LKNL-SIQFGNP-KIAQFRPS-HIDKLLED
PTSLNIAMGMSPTNLLKTEIKKNLLRTRGS--IKNKIVKDAVSYIHSEDENLRSF----L
WSINPLFP----------------------------------------------
>KM204997
------------------------------------------------------------
------------------------------------------------------------
---------------SDLAYKVLKKKFKEDK-KWYVD-ASIV------------------
----------PADNLLHDHIKNNTWPNSNTRVQFGDNWHRLPLVKCFDLPDMIDISSIYS
D-----KSHSIQKQEIIQHIQ-LYPYRP-IPTKRVLNTLLEKESVNWPEFLSQIDK-D-G
LPDDDLVIGLKPKERELKRTGRFFSLMSWNLRNYFVITELLIKEHFLGLFNGLTMADDLQ
NLIKKLLDRTSGQGDSVFK-----------K-INIANGLDYTKWNNYQRKNSNKYVFRVM
GQFLGYPSLIEKTHEFFETSLIYYPSR-PDLMMINN-G----IVTN---KT-Q-QI---V
CWNGQLGGLEGLRQKGWSVLNYLMIERESK-IRNSQVKILAQGDNQIIFTSCFL----DP
YYSE-DELLDHMLRARR-----------------------NNDAIMDAVLSGAGKIGLVI
NMDETMQSCCYANYGKLVLFRGKILGLPTKRWSRVTCSSNDQIPSLGTLLASVSTNSMTV
GNFSETPHDAILGHLLFGLITLEILFKHN-------PAIRGSPES----------YIK--
---QH---------------------------------------------ELMN------
---------------HYLF-KIL---------LLYLDPSLGGIGGTSLNRFIIRAFPDPV
TESLSFWKIIGEN----TNDPH--------LQKL-AISAGSP-LLASYRED-HFQKLVEK
PESLNIPKGISSTNMIKEQIKSSLINNAHN--IRNKILRDVT------------------
------------------------------------------------------
>KM204998
------------------------------------------------------------
------------------------------------------------------------
------------------------KKFSEDK-KWYVD-KTKL------------------
----------PQDHPLKRYIEENIWPTPKVIEDFGDRWNHLPLLKCFDVPDVIDPSLLYS
D-----KSHSKNKHEVLDFVS-SRPGEM-IPTEKVLKTLLKKKSTNWPEFLRGVDE-F-G
LSDDSLIIGLKGKEREIKIKGRFFSLMSWELREYFVVTEYLIKEHYVPLFNGLTMADDMT
TVIAKLMDRTQGQGGDGYE-----------Q-ICIANHIDYEKWNNHQRKIATGPVFKVM
GAFLGYPNLIFRTHEFFEQSLIYYNGR-PDLMQVRN-G----TLEN---NS-E-HM---V
CWQGQQGGLEGLRQKGWTVVGLLMIRREAR-IRNTKVKILAQGDNQVI--CNQYR--LRH
STDE-VELRQNLQDIWH-----------------------NNNAIMNAIQIGTQRLGLII
NEDETMQSADYLNYGKIPVFRGRIINLFTKRLSRIMCVTNDQLLSFGNIMSTVGTNCLTI
SHFDTSPKDGIIYLNYFGNMTRLMIERHN-------PVLGSAIKT----------TIP--
---E-V----------------------------------------------VG------
---------------NLNY-KRR---------TLFLDPSLGGACGISLARFLTRAFPDPV
TEGLSFWKCVYNG----SYDPE--------LRQF-AIDCGHP-KVKPASSSKDMAKLLEK
PNSLNIPKNMSLINLLKTEIKRSLQQSVDR--IENEVIRDAIDYLNENEEVL--------
------------------------------------------------------
>KM204999
------------------------------------------------------------
------------------------------------------------------------
------------------------------------------------------------
-------------HPFYNQIRDNTWPTPKAIEDFGDNWHRLPLVPCFEIPDLTDPSLIYS
D-----KSHSIYRSELIQHIR-KNTNQR-FPTRRVLNTFLETPARDWKAFLKTIDE-E-G
LPDNALCIGLRPKERELKRVGRFFALMSWELREYFVFTEFLIKEHYIPLFHGLTMADDMT
GVIRKLLESSNGQGLDTYE-----------S-ITISNHLDYSKWNNHQRYESNCHVFKVM
GQFLGYPNLISRTHEFFKRSLIYFINR-PDLMMVRG-D----TLVN---RG-A-AM---V
CWNGQAGGLEGLRQKGWSILNLLLILRLGR-LRNTEIKVLAQGDNQVL--NMHYK--LPT
HRSD-QELDDCIGEVVR-----------------------NNQYIMMEVDRWATRLGLII
NRDETMQSADFLIYGKVPIFRGNVTIPESKRWARVNCVTNDQLPTFANIISTVSSTSLTV
SHFSNSFLDAIELYNYLGNLSRLLLETFN-------PILGSPLAI----------LPE--
---FR---------------------------------------------AHLG------
---------------TLGY-LVS---------ALYLDPSLGGICGMSLTRFLIRNFPDPV
TEGLSFWKLISEN----TTDIS--------LRRL-ALKFGNP-NLARYKPD-DLIKLMEK
PESLNIPNSIAAQIVIRSEIREILRRNVKK--IKNNIIADAVLYGMQAESHLLRF----L
GT----------------------------------------------------
>KM205000
------------------------------------------------------------
------------------------------------------------------------
------------------------KKFREDK-IWYTD---EL------------------
----------PKNHILHEFRRDQIWPSSFIINKFGDNWHKLPLTKCFDIPEFIDPSELFS
D-----KAHSVDLHVLINHIR-HDNKKP-IPTKRVLTTLLEKNNINWVDFLQRIND-K-G
FETDELVIGLRAKERELKDKGRFFALMSWNLRNYFVVTEYLIKTHFIGLFEGLTMADDMN
TVITKMIGKTAGQDKSSSK-----------RIITITNHLDYVKWNSNQRAESNNKIFRVM
GQFLGMPNLIERTHEVFNKSFIYFVNR-PDLMSVKE-G----QIVN---NS-S-NK---V
CWQGQLGGLEGLRQKGWTISSMLMLNRLPR-RRNTMIRTLAQGDNQIV--ITTYR--PRQ
WSCD-EEKLIIFQEIKA-----------------------NNDEIMKEVANGAVKMGLEI
KKEECMQSTGFLNYGKVLIIKGVIYPITSKRIARVSSINNDQVPTMANILGTVSSCILSI
SHFSTDIFPILDMYKFFFLLLRNIWEIYD-------CILGDTVSD----------IIP-I
--------------------------------------------------DKLR------
---------------RKLY-LTM---------LMFLDPSLGGICGMSLTRFMIRSFPDPV
TEGLTFWKLIHDN----TKSRE--------LKKL-CIQMGRP-KLMDYRGS-HFRKLLEN
PSSLNLPGSMSPVLILKDKILEEMILERHN--FKNQIVRNSINFYCEQHQ----------
------------------------------------------------------
>KM205001
------------------------------------------------------------
------------------------------------------------------------
--------------------------FSEHK-KWFVD-VTAV------------------
----------SKTHMLFPHIKNNTWPTPKQIEDFGDKWHTLPLTKCFEIPDVIDPSNLYS
D-----KSHSIRKSEVLDYVR-SGKIGP-VPTLKVLDTLLHTPSTNWPEFLEKIDR-E-G
LDEEDLVIGLKAKEREVKKYGRFFALMSWALREYFVITEYLIKTHYVPLFSGLTMADDLT
TVISKLLDRTQGQGGIDYD-----------N-ICIANHIDYEKWNNHQRLESTGPVFKVM
GQFLGYPNLIWRTHEFFEKSLVYYNGR-PDLMEVHN-G----KLVS---KD-N-NL---V
CWQGQKGGLEGQRQKGWSIVSLLVIQRESL-IRNTKVKVLAQGDNQVI--CTQYK--LRD
THDT-TSTLRCLDEVVK-----------------------NNDIIMKAIKTGTNKLGLII
NEDETMQSADYLNYGKIPIYRGRILNLYTKRLSRVMCTTNDQLPTMSNIMATVSTNTLTI
AHFDDTPVNAIYYFDILSNMTRNILESHN-------VILGGRVKD----------FLP--
---SKL----------------------------------------------LK------
---------------RRSY-KIL---------MNYLDPSLGGACGTSLARFLTRMFPDPV
TEGLSFWKCVWAN----TNDAL--------LSDI-AKHAGNP-KLSTLHDG-GFEKLLEN
PSSLNIPKGLSLTNVLKEEIKKCLLKEAPN--LKNEIVRIAAEHCLMEEDRLMG------
------------------------------------------------------
>KM205002
------------------------------------------------------------
-------------------------YYSIFRHWGHPDIDYLEGLDKLHLQTTMDKI-IDD
EYAQTLA--------SDLAYKILKKMFFEKK-KWFVD-INQM------------------
----------PDDHPFVHHVKSNTWPNQYQIQEFGDRWHTLPITQIYELPDVLDPSLIYS
D-----KSHSLNRNEVIEWVR-QNPYQP-IPTKRVLQTLLEKPETNWVSFLQKIND-E-G
LDLDSLIIGLKAKEREMKRIGRFFSLMSWELREYFVYTEYLIKEYFVPLFHGLTMADDLQ
EVIKKMLENVSGQGLDNYE-----------Y-ISIANHIDYEKWNNHQRYESNCHIFKVM
GQCFGLPNLFLRSHEFFQKSLIYYNQR-PDLMIPLE-D----RLES--IDP-N-QL---V
CWNGQAGGLEGLRQKGWSIVNLLVIERESK-IRNTLVKILAQGDNQTI--STCYE--MVS
TFSI-EEEDLEINKIVQ-----------------------NNNAVMKAIRNGTEKLGLLI
NDDETMVSADYLNYGKVPIFRGIIRGLDYKRWARVNFGNNDQVPSLGSLLSSVATNALTV
SHFSKNPIEPMFLHNLFANLTIELLNIYN-------PAVRSPLSK----------KVR--
---EK---------------------------------------------DWIA------
---------------SKEF-RIL---------LIYLDPSLGGIGGTSLTRFLIRMFPDPV
TESLSFWKIIAEQ----SDIQW--------LSRL-ATACGYP-TLEEFQPE-HLDKLI--
------------------------------------------------------------
------------------------------------------------------
>KM205004
------------------------------------------------------------
------------------------------------------------------------
-----------------------EKKFREDK-IWYID---EL------------------
----------PKGHLLYEFRRDQIWPSAYIINTFGDNWHNLPLTKCFEIPEFIDPSELYS
D-----KAHSLQLNELIDHIK-NNNKKP-IPTRRVLTTLLHTENINWIDFLKKIND-E-G
FDVNDLIIGLRAKERELKEGGRFFALMSWVLRNYFVVTEYLIKLHFIPLFEGLTMADDMN
MVITKMIGKTAGQDKESCK-----------KIITVANHLDYMKWNSNQRGESNNKIFRVL
GEFLGMPKLIERTHEVFENSFIYFVNR-PDLMTVRD-G----KIVN---ST-S-HK---V
CWQGQLGGLEGLRQKGWTISSMLMLNRLPK-RRNTMIRTLAQGDNQIV--LTTYR--PRI
WTTE-NDRKTIYEEIKL-----------------------NNNEIMKEVSKGAVKMGLEI
KKEECMQSIGFLNYGKVLIIKGVIYPIISKRIARISSISNDQVPTMANILSTVSSCILSI
SHFSVNIEPILKMYGFFFPLLRNIWEQYD-------CILGDTVSD----------IVP-T
--------------------------------------------------KSDE------
---------------RREY-MIK---------MMFLDPSLGGVCGMSLNRYLIRSFPDPV
TEGLSFWKIVYEH----TEDKM--------IRDL-CISFGRP-KLADYKHS-HFRKLLEN
PSSLNLPGAMSPVLVLKEQILLEMIEERHN--FKNKIVKQSIDFYCEQN-----------
------------------------------------------------------
>KM205005
------------------------------------------------------------
------------------------------------------------------------
--AQKLA--------SNLAFKILKKTFFEKK-KWFVD-ITQI------------------
----------PRYHVLYKHFEMNTWPNSHKISQFGSNWHKLPIQKIYEIPDLTDPSLIYS
D-----KSHSMQRSEILNHIR-THPNTP-IPTRRVLQTLLTKPETNWREFLQKIND-E-G
LSRDSLVIGLRAKEREMKRIGRFFSLMSWELREYFVYTEFLIKEYFVPLFKGLTMADDLQ
SVINKMLENCSGQGLNDYK-----------I-VSIANHIDYEKWNNHQRFESNQHIFRVM
GMCFGLENLFLRSHQFFEESLIYYVGR-PDLLAVVG-D----TLVA----R-E-GH---V
CWNGQKGGLEGLRQKGWSIVNLLVLEEESK-HRNTMMKILAQGDNQTI--SLFYE--LNP
TDNE-GELRKELQNIVS-----------------------NNNSIMDAIRTGTGKLGLII
NEDETMVSADYLNYGKVPIFRGIIRGLDAKRWSRVNFTTNDQVPNLANTLSSVSTNALTV
SHYSADPMNAMVLHNFYGNFTLQLLDWYN-------PAVRAPIKE----------VLI--
---QA---------------------------------------------DLVD------
---------------SMYY-KIL---------MLYLDPSLGGVGGTSLTRFLIRMFPDPI
TESLSFWKVVHDH----TTDKQ--------LKSI-CCQIGEP-KLEDFSPG-HLDKLIES
PTSLNLKRGISSTNLLKNEVKINLIKNKHH--VANTII----------------------
------------------------------------------------------
>KM205006
------------------------------------------------------------
------------------------------------------------------------
----------------------LKKKFSEKK-KWYVD-KDLL------------------
----------PSNHVFKEHILNNTWPTPKQIEDFGDRWHLLPLIKCFDIPDVIDPSLLYS
D-----KSHSMDLDEIREHIR-YKKNEP-IPTRKVLQTLLHRPATNWPQFLQRIND-H-G
ISPNSLAIGLKPKEREIKEKGRFFSLMTWELREYFVITEYLIKTHFVPLFSGLTMADDLN
TVLSKLLDRTQGQGGTDYE-----------N-ICIANHIDYEKWNNHKRFESTRYVFKVM
GQFLGYPSLIEITHLIFQKCFVYFTDR-PDLMEIID-D----IIQS---TF-G-FL---V
CWSGQLGGFEGLRQKGWTVIDLLMIAREAR-IRNTLVKTLAQGDNQVV--CTIYR--LNF
SPTL-QDKINNLNKIHQ-----------------------NNEVIMDAIKRGTTKLGLII
NEDETMQSADYLNYGKIPIFRGRILNLFTKRLSRIMCTSNDQILSFGNIMTTVSTNALTI
SHFDESPVHAMHYYNFFGNFTRSVLERHN-------PILRGPPRI----------ILR--
---K-----------------------------------------------ENF------
---------------DVNY-KIA---------ALYLDPSLGGVCGMAPTRFLTRGFPDPV
SESLSFWKFLHDH----TNNQL--------LKDL-SRKFGDP-PITTADRG-GLSKLLEK
PSSLNIPKGLSITNLLRTEIKKSLQSSIPD--IQNEVIAHALDYLNHEEDR---------
------------------------------------------------------
>KM205007
------------------------------------------------------------
------------------------------------------------------------
-----------------------------HK-KWFVD-EGLI------------------
----------SADHPFKNHILENTWPTAAQVQDFGDKWHHLPLIKCFEIPDLLDPSIIYS
D-----KSHSMNKSEVLRHVR-LNPTTP-IPSRKVLQTMLDTKATDWKEFLQNIDE-H-G
LDEDDLVIGLKGKERELKLAGRFFSLMSWRLREYFVITEYLIKTHFVPMFKGLTMADDLT
AVIKKMLDSSSGQGLDNYE-----------A-ICIANHIDYEKWNNHQRKESNGPVFRVM
GQFLGYPSLIERTHEFFEKSLIYYNGR-PDLMRVSN-N----TLVN---AT-N-QR---V
CWQGQAGGLEGLRQKGWSILNLLVIQREAK-IRNTAVKVLAQGDNQVI--CTQYK--TKK
SRND-LELQSALNQMVL-----------------------NNEHIMNAIKAGTGRLGLVI
NDDETMQSADYLNYGKIPIFRGVIRGLETKRWSRVTCVTNDQIPTCANIMSSVSTNALTV
AHFAENPINAMIQYNYFGNFARLLLMMHD-------PALRKSLYE----------VQS--
---SI---------------------------------------------PGLH------
---------------SITF-KYA---------MLYLDPSIGGVSGMSLSRFLIRAFPDPV
TESLSFWKFIHDH----TKEDH--------LKEI-SAVFGNP-DIARFRLT-HIDKLVED
PTSLNIAMGMSPANLLKTEVKKCLIESRQS--IKNQVIKDATIYLYHEEDKLRSF----L
------------------------------------------------------
>KM205008
------------------------------------------------------------
------------------------------------------------------------
------A--------SDLAYKILKKMFFEKK-KWFVN-LSQV------------------
----------PPNHLLYEHIRKNTWPNQYQIQQFGDHWHDLPIIKVFDLPDVVDPSLIYS
D-----KSHSLNRSEVLAHVR-DHPNKV-IPTKRVLQTLLEKEETNWKNFLQQIND-Y-G
LDLDDLVIGLKAKEREMKRIGRYFSLMSWKLREYFVYTEYLIKEFFVPLFKGLTMADDLQ
EVIKKMLENVSGQGLSDYS-----------F-ISIANHIDYEKWNNHQRYESNCHIFRIM
GECFGLPNLFLRTHEFFQKSLIYYNQR-PDLMMCQG-D----EMFP--IHN-D-QF---V
CWNGQAGGLEGLRQKGWSIVNLLVIERESK-IRNTLIKVLAQGDNQTI--STCYE--MNT
VHNE-EELTQEINNIVR-----------------------NNAAVMNAIRSGTEKLGLII
NEDETMVSADYLNYGKVPIFRGIIRGLDQKRWSRVNFGNNDQVPSLGSLLSSVATNSLTV
SHFSITPINAMILHNLFANLTIELLKIYN-------PATRSPLSY----------YIK--
---DK---------------------------------------------EWLE------
---------------SRYF-RIL---------LIYLDPSIGGVGGTSLTRFLIRMFPDPV
TEALSFWKLIADN----TDDPN--------LRAL-AINCGNP-PIEPFEPE-HIDKLIEN
PVGLNIIRGISAS-----------------------------------------------
------------------------------------------------------
>KM205009
------------------------------------------------------------
------------------------------------------------------------
-----------------MAFLVLQDRFQKEK-KWYCT-SRGL------------------
----------PEASPLKRCIDEGVWPTSKVIRDFGDNWHKLDLIPCFDIPDEIEPADLFS
D-----KAHSMPRSKVLEHIV-TTPNKP-IPGLRVIQTLISEDVPSVKDFLEDVNR-N-G
LSEEDLVIGLKPKERELKEEGRFFSLMGWKLRLYFVITEYLIKKLFVPLFKGLTMADDLN
TVTKKMIAATEGQGLLDYS-----------K-VYIANSLDYEKWNNNQRYESNQHVFRVM
GRFIGLPEIFALTHKFFQRSLVYYCDR-PDLMRYER-G----SLSN--VSE-D-TP---V
CWQGQQGGFEGLRQKGWSIVNYLILRREIL-LRNTGTLILAQGDNQII--IPKYK--IVN
KLDE-TGIRMELKNIWD-----------------------NNASLMDRIRASTSSLGLTI
NKDEVVTSAELLVYGKVPIYRGVVIPLETKRWARVSSVTNDQLPSLATAVSSTVTSALAV
CQHTDNPVYTMWHYGKVGCLVLTINTYFN-------PLTGADPFK----------FKR-L
--------------------------------------------------DLAA------
---------------KKKL-AVR---------TLFKDPSVGGVCGSNLFRFLLSRFPDPV
CESLSWWKLIYSN----TVSCD--------LKEV-ALEAGCP-AIGKVSSE-TWSRLLED
PTSLNIPSTLSSNTLIKEQIYEGLCQKANDGTILNRRLRESV------------------
------------------------------------------------------
>KM205010
------------------------------------------------------------
------------------------------------------------------------
---------------SDLAYKILKKKFFEKK-KWFII-LEQL------------------
----------PQNHPLRKHIENNTWPNQYQIQEFGDNWHKLPIDKVFDLPDVVDPALIYS
D-----KSHSLNRSDVLNHIR-NNPNKV-IPTKRVLQSLLEKPETNWKEFLQQIND-F-G
LDLEDLIIGLKAKEREMKRIGRFFSLMSWKLREYFVYTEYLIKEHFVPLFKGLTMADDLQ
EVVKKMLENVSGQGLNDYS-----------F-ISIANHIDYEKWNNHQRYESNCHIFKVM
GQCFGLPNLFLRTHEFFQKSLIYYNGR-PDLMVVNG-D----TIDN--IDP-T-RR---V
VWNGQAGGLEGLRQKGWSIVNLLVIERESK-IRNTLIKVLAQGDNQTI--STCYE--MNQ
VNSE-EELDQEIKNIIN-----------------------NNNAVMQAIKSGTEKLGLII
NEDETMVSADYLNYGKVPIFRGIIRGLDAKRWSRVNFGNNDQVPSLGSLLSSVATNSLTV
SHFSDNPINAMVLHNLFANLTIELLKIYN-------PATRSPLSH----------HIR--
---DR---------------------------------------------NILE------
---------------SREF-RIL---------LIYLDPSLGGIGGTSLTRFLIRMFPDPV
TESLSFWKLIADN----CEDHD--------IKFL-AISCGYP-NIEPFEPH-HLDKLIEN
PVGLNISRGISATNLLKNQVRTNLINNRSR--IHNTIIRTS-------------------
------------------------------------------------------
>KM205011
------------------------------------------------------------
-------------------------YYSIFRHWGHPDIDYLEGLEKLHLQTTMDKT-IDD
EYAQTLA--------SDLAYKVLKKMFFEKK-KWFVD-ISKM------------------
----------ADNHPFVHHVKSNTWPNQYQIQEFGDQWHTLPITQIYELPDVLDPSLIYS
D-----KSHSLDRNEVIDWVR-QNPNQP-IPTKRVLQTLLEKPETNWVTFLQKIND-E-G
LDLNSLVIGLKAKEREMKRIGRFFSLMSWELREYFVYTEYLIKEYFVPLFHGLTMADDLQ
EVIKKMLENVSGQGLDNYD-----------Y-ISIANHIDYEKWNNHQRYESNCHIFKVM
GQCFGLPNLFLRSHEFFKKSLIYYNQR-PDLMVPHE-D----RLES--IDP-N-QL---V
CWNGQAGGLEGLRQKGWSIVNLLVIERESK-IRNTLVKILAQGDNQTI--STCYE--MIS
TFSV-EEEDLEINKIVQ-----------------------NNNAVMKAIRNGTEKLGLLI
NDDETMVSADYLNYGKVPIFRGIIRGLDYKRWARVNFGNNDQVPSLGSLLSSVATNALTV
SHFSKTPIEPIFLHNLFANLTIELLSIYN-------PAVRSPLNK----------KIR--
---EK---------------------------------------------DWIK------
---------------SKEF-RIL---------LIYLDPSLGGIGGTSLTRFLIRMFPDPV
TESLSFWKVIAEQ----SEEQW--------LSKL-AISCGYP-ALEEFLPE-HLDKLI--
------------------------------------------------------------
------------------------------------------------------
>KM205012
------------------------------------------------------------
-----------------------------------PFIDYKDGLRKLKEQVRLEKD-IDE
DYAEALA--------SDLAFKILKSKFLEDK-IWYVD-IEKL------------------
----------DKNNLMYQFVEENTWPNQTIIDKFGDQWHLLPLTRCFEVPELFDPAQIYS
D-----KSHSGTREEVLDYLA-RDRRGP-IRTKKVLKTMLETPERDWKAFFEKIDK-E-G
FPDNSLIIGLKGKERELKIMGRYFALLTWDLRDYFVATEFLIKKFIVPYFGGLTMADDLL
GVIKKMLSNAHGQGRPDYD-----------F-ITVANHIDYEKWNNHQRDESNKSIFRVM
DNFLGYNNLISRTHEIFQKSWIYYAGR-SDVLERRG-N----KIVD--ISP-E-GC---F
FWEGQAGGLEGLRQKGWTAVSFLVVERESR-KRNTLVKVLAQGDNQIV--TTHFK--TRK
TRTS-GELVESLIEIRR-----------------------NNDILMQSIVNGTNRLGLII
NDDETVKSTDFLIYGKVPIIRSQMKGLPIKRWSRVNCVTNDQLPSMGSVLSSATTNALTT
CHFSPNPVNSVKNHLFFSNLGIELVCFYN-------PALGKSMIC----------E----
--ENYF-------------------------------------------KDSIL------
---------------DPLG-RII---------LIYLDPSLGGRCGTNLNRFMIRMFPDPI
TEGLSFWKDVGER-----SDKI-------SIRNL-AAEIGRP-ELKRREVK-DLEKLIED
PTSLNFK-----------------------------------------------------
------------------------------------------------------
>KM205013
------------------------------------------------------------
------------------------------------------------------------
-----------------MAFLVLQDRFKKER-KWYCT-TKGL------------------
----------PNNSPLKKCIEDGVWPTTRVIHEFGDNWHKLDLLPCFEVPEEIDPADLFS
D-----KAHSLPRSKLLEHVS-TNPRVP-IPGVRVIETLITTDVPPIRSFLQDIND-H-G
LSKEDLVIGLKPKERELKDEGRFFSLMGWNLRLYFVITEYLIKKLFVPLFKGLTMADDLN
TVTKKMIAATEGQGLSDYS-----------K-IYIANSLDYEKWNNNQRYESNQHVFRVM
GKFLGLPEVFALTHKFFQASLVYYCDR-PDLMKVSG-N----SLVS--TNE-A-IP---V
CWEGQAGGFEGLRQKGWSIVNYLILRREIM-ARNTGTLILAQGDNQII--IPKYK--IVN
KIDD-QGLRAELDHIWE-----------------------NNNNLMERIRNSTNALGLTI
NRDEVVTSAELLVYGKVPIYRGVVLPLETKRWARVSSVTNDQLPSLATAISSTVTSALAV
CLHTDDPVQTMWQYGLIGCFVMALNSIFN-------PLVGIDPFR----------WND-L
--------------------------------------------------SNSD------
---------------KKEV-GIR---------ALYKDPSVGGICGSNLFRFILGRFPDPV
CESLSWWKLIYQN----TNDAI--------VRKI-ALECGHP-QLGKVGPE-TWSRLLED
PTSLNIPSTLSSNTLIKEQVYEGLCQKANEGSIKNRRLRESV------------------
------------------------------------------------------
>KM205014
------------------------------------------------------------
---------------------QVLVYYSVFRHWGHPDIDYLEGLEKLHAQTTMEKN-IDD
DYAQALA--------SDLAYKILKKKFFEKK-KWFVD-KTKL------------------
----------PEDHPFYNHVDSNTWPNQYQIQQFGDNWHKLPIDQIYDLPDVIDPSLIYS
D-----KSHSLNRSEVLEWIR-SNPNNP-IPTRRVLQTLLEKPETNWVEFLKRIND-Y-G
LDLDSLIIGLKAKEREMKRVGRFFSLMSWELREYFVYTEYLIKEYFVPLFKGLTMADDLQ
EVMKKMLENVSGQGLDTYD-----------Y-ISIANHVDYEKWNNHQRYESNCYIFKVM
GMCFGLPNLFVRSHEFFQKSIIYYNQR-PDLMTPLD-E----TLLN--KDP-N-SL---V
CWDGQAGGLEGLRQKGWSIVNLLVIERESK-IRNTLVKVLAQGDNQTI--STCYE--LAT
TYTD-EEEASEINKIIQ-----------------------NNNAVMNAIRTGTTKLGLLI
NEDETMVSADYLNYGKVPIFRGIIRGLDAKRWARVNFGNNDQVPSLGNMLSSVATNALTV
SHFSVQPIDSMVLHNLFGNFTIELLKLYN-------PALRSPLHN----------KIK--
---DA---------------------------------------------QWID------
---------------MREF-KIL---------VLYLDPSLGGIGGTSLTRFLIRMFPDPV
TESLAFWKFIHDN----TQDKM--------IKQL-AI-----------------------
------------------------------------------------------------
------------------------------------------------------
>KM205015
------------------------------------------------------------
------------------------------------------------------------
-----------------------------VK-KWFVD-KTKI------------------
----------PSAHPFFKHIMDNTWPTAAQIQDFGDHWHELPLIKCYEIPDLIDPSIIYS
D-----KSHSMNRSEVLGHVR-RSPHLP-IPSKKVLQTMLDTRATNWVEFLEMVDK-H-G
LEKDDLIIGLKGKERELKLAGRFFSLMSWKLREYFVITEYLIKTHFVPLFKGLTMADDLT
SVIKKMLDSSSGQGIDDYS-----------S-VCFANHIDYEKWNNHQRKESNGPVFRVM
GQFLGYPRLIERTHEFFEKSLIYYNNR-PDLMWVNE-D----TLIN---RT-Q-QR---V
CWEGQAGGLEGLRQKGWSILNLLVIQREAK-IRNTAVKVLAQGDNQVI--CTQYK--TKK
SRDQ-SELINALDQMVK-----------------------NNNKIMEEIKKGTSKLGLLI
NDDETMQSADYLNYGKVPIFRGVIRGLETKRWSRVTCVTNDQIPTCANLMASVSTNALTV
AHFASNPINSMIQYNYFGNFSRLLLFMHD-------PALRRSLYD----------VQN--
---EI---------------------------------------------PGLH------
---------------SKTF-KYA---------MLYLDPSIGGVSGMALSRFLIRAFPDPV
TESLSFWKFIHDH----TDDEY--------LKSL-SIAFGNP-DIAKFRLE-HISKLLED
PTSLNISMGMSPSNLLKTEVKKCLIENRTS--IRNDIIKDATIYLNQEEAKLKSF----L
------------------------------------------------------
>KM205016
------------------------------------------------------------
---------------------------------------------------------IDD
QYAQQLA--------SDLAFKMLKGRFFEKK-KWFVN-KALI------------------
----------DKNNILYKHIMNDTWPNPHSINQFGDNWHKLPIIQMFDIPDFIEPSTIYS
D-----KAHSMSRSEVLEHVR-TNPDKP-IPTRRVLQTLLKEEATNWGEFLRQIND-I-G
LDLDDLVIGLKPKEREQKIIGRFFSLMSWKLREYFVCTEYLIKTFFVPRFKGLTMADDLQ
EVMKKMLTNSNGQGLDDYS-----------Y-VSIANHIDYQKWNNHQRYESNCHVFKVM
GQCFGLPNLFTRTHEFFQKSLIYYASR-PDLMLVEG-D----SLKP--KNN-S-EL---V
CWDGQAGGFEGLRQKGWSVLNCLVIERESK-VRNTSIKILAQGDNQTI--STMYK--LQT
SQDE-RELISELDHIVK-----------------------NNEAVMRAIRRGTERLGLLI
NEDETMISGDYLNYGKVPIFRGSVKGLHAKRWSRVNFSTNDQIPSLASNISSVSTNALMV
GHLSGNAINPIFLHNFFANLSIEIMMQWN-------PALRNKPSK----------LIK--
---DS---------------------------------------------NILV------
---------------DWRF-RAL---------LIFLDPSLGGIGGTSLTRFLIRMFPDPV
CESLSFWKTVYNN----TTNIE--------LKEL-IPKIGLP-ALEDFQPE-HLDKLIES
PESLNLKRGVSITNLMKTEIKKSIIANSS-------------------------------
------------------------------------------------------
>KM205017
------------------------------------------------------------
------------------------------------------------------------
-----------------------RRKFQEYK-KWFVV-ESQV------------------
----------DKNHPFKVHIINNTWPTPKQVEDFGDKWHELPLCKCFEIPDVVDPSNLYS
D-----KSHSMTRTEVLDFIR-SGKSGP-IPTLKVLTTLLNTPATDWPEFLKQIDT-E-G
LDVEYLIIGLKAKEREIKRHGRFFSLMSWALREYFVITEYLIKTHYVPLFSGLTMADDLT
TVISKLLDRTQGQGGADYS-----------N-VCIANHIDYEKWNNHQRLESTGPVFKVM
GQFLGYPNLIYRTHEFFQKSIIYYNGR-PDLMEVVN-G----QIRS---KE-G-FT---V
CWDGQAGGLEGLRQKGWSILSLLVIQRESK-IRNTRIKVLAQGDNQVI--CTQYR--LRD
ISTP-VGLNQSLQEVVQ-----------------------NNEAIMRAIKEGTNKLGLII
NEDETMQSADYLNYGKIPIFRGRILNLFSKRLSRVMCTTNDQLPTMANVMGTVSTNALTI
SHFDDSPLNAIYYYDILGNMTRRMIEQHN-------IILRGPVKS----------VMR--
---NFN----------------------------------------------PN------
---------------SKAY-RIL---------SLYQDPSLGGVCGTSLTRFLTRMFPDPV
TEGLSFWKKVYEN----TVEPD--------LAEI-CKHAGNP-KLSTQSEG-GFNKLMEN
PTSLNIPKGLSLTNLLKDEIKKCLLREASS--IRNHIIRVAAEYCLQEEDR---------
------------------------------------------------------
>KM205018
------------------------------------------------------------
--------------------------------------------------VNENIK-IDK
NYAEKLA--------SDLAFIVLKDQFGKHK-RWFAKPNKEL------------------
----------DENNPMRKCIENNVWPNTKVILDFGDNWHKLELLPCFEIPDAIDLSDLYS
D-----KAHSMQYSEVLNYVK-YKKSKKNIPALRVIGTLLEKENPNIKEFLQKIND-E-G
LDDDDLIIGLKAKERELKDKGRFFSLMSWNIRLYFVITEYLIKLHFVPLFSGLTVADDLN
TVTKKLLSATEGQGLDDYE-----------R-VYIANSLDYEKWNNRQRYESNEPVFTVM
GKFLGYPNLISYTHKIFERSFIYYNGR-LDLMGVDG-Y----HIYN--LFD-D-KM---V
CWHGQLGGFEGVRQKGWSVLNYLILRREAA-TRNTAPKFLAQGDNQIV--ITQYT--LTS
KSTQ-AIIERELRNIWE-----------------------NNAHIMHRIQQATSRIGLVI
NNDEVLTSAELLVYGKIPVFRGKLLPLETKRWSRVSTVTNEQIPSFSNSLASSTTTALAV
NQHSENPIEVISQHHFFSSFAGTLVTFVN-------PILGFDPIK----------YSQ-L
--------------------------------------------------SERN------
---------------KKLF-LLR---------LIYKDPSVGGVCGTNLLRFFISRFPDPL
TETLTWWKILVEN----SKDKE--------VVKI-ALECGNP-KFGGINDK-TLAMLLED
PMSLNIPGGLSSDTMIKNKIYE--------------------------------------
------------------------------------------------------
>KM205020
------------------------------------------------------------
------------------------------------------------------------
-----------------MAFLVLQDRFQKER-KWYCT-PDGL------------------
----------PQESPLRKCIEDGVWPTSKVISEFGDNWHKLNLLPCFEVPEEIDPADLFS
D-----KAHSLPRSQILEHVS-SKPRIP-IPGVRVIETLITTDVPPVRAFLQDVND-N-G
LSSEDLVIGLKPKERELKDEGRFFSLMGWNLRLYFVITEYLIKKLFVPLFKGLTMADDLN
TVTKKMIAATEGQGLLDYS-----------R-VYIANSLDYEKWNNHQRYESNQHVFRVM
GKFLGLPEIFALTHKFFQSSLVYYCDR-PDLMRVTD-N----SLIN--LNE-D-TP---V
CWEGQAGGFEGLRQKGWSIVNYLILRREVM-MRNTGTLILAQGDNQII--IPKYK--IVN
KMDD-DGLVTELHNIWA-----------------------NNQNLMDRIRKSTQALGLTI
NKDEVVTSAELLVYGKVPIYRGVVLPLETKRWARVSSVTNDQLPSMATAVSSTVTSALAV
CLHSDDPVQTMWHYGLIGCFVVALNTIFS-------PLIGTDPFR----------WDS-L
--------------------------------------------------SRRV------
---------------KKEL-GIR---------SLYKDPSVGGVCGSNLFRFLLGRFPDPV
CESLSWWRLIYHH----TQDTS--------VRDI-ALECGHP-HLGRVGPD-TWARLLED
PTSLNIPSTLSSETLIKEQVYEGLCQKANDGSIKNRRLRESV------------------
------------------------------------------------------
>KM205021
------------------------------------------------------------
------------------------------------------------------------
----------------------LKKKFSEKK-RWFVD-KDKM------------------
----------PLDHPFRDHVLNNTWPTPKQIEDFGDKWHLLPLVKCFDIPDVIDPSLLYS
D-----KSHSMDLDEIKEHLQ-TKKNEP-IPTRKVLQTLLNRPATNWPEFLQRIND-N-G
LSPNSLVIGLKPKEREVKEKGRFFSLMSWELREYFVITEYLIKTHFVPLFSGLTMADDLN
TILSKLLDRTQGQGGEDYE-----------N-ICIANHIDYEKWNNHKRYASTRYVFRVM
GQFLGYPQLIEMSHLIFENCLIYFNDR-PDLMEIVN-G----FIRS---II-G-YL---V
CWQGQKGGLEGLRQKGWTVVDLLMIAREAR-IRNTLVKTLAQGDNQVV--CTIYK--LNY
SPTL-QDLIRNLENICR-----------------------NNEIIMEAIKKGTVKLGLII
NEDETMQSADYLNYGKIPIFRGRILNLFTKRLSRIMCTSNDQILSFGNIMTTVSTNALTI
SHFDESPVHAMHYYSFFGNFTRLVLERHN-------PILRGPPKQ----------KIQ--
---S-----------------------------------------------KFF------
---------------DRSY-KIA---------SLYLDPSLGGVCGMAPTRFLTRGFPDPV
SESLSFWKFLYAH----TDSQW--------VQDL-VRKFGEP-PITTADKG-GLSKLLEK
PSSLNIPKGLSITNLLRTEIKKSLQASIPE--IKNEVISHALDYLNHEEEK---------
------------------------------------------------------
>KM205022
------------------------------------------------------------
---------------------QVLTYYSVFRHWGHPDIDYDEGLEKLHAQTTMEKT-VDD
SYAQALG--------SDLAYKVLRKMYFEKK-KWFVD-LDQM------------------
----------EPNHPLRTHVMNNTWPNQYQIENFGDHWHELPITKIWELPDLVDPAIIYA
D-----KSHSMDRSEVLEWIR-ARPNQP-IPSRRVLQTLLIKKETDWVSFLQEIND-K-G
LSLEDLVIGLKAKEREMKRIGRFFSLMSWRLREYFVYTEYLIKEFFVPLFKGLTMADDLQ
EVVKKMIENVSGQGLDDYS-----------F-ISIANHIDYEKWNNHQRFESNRYVFRVM
GLCFGLENLFLRTHEFFQKALIYYNGR-PDLMQVIG-D----EVIN---TT-Q-IR---V
CWNGQAGGLEGLRQKGWSILNLLVIERESK-IRNTLIKVLAQGDNQTI--STCYE--LAL
CYDQ-EEVVKEILKIVK-----------------------NNEAVMSAIRKGTEKLGLII
NNDETMVSADYLNYGKVPIFRGIIRGLDEKRWARVNFGNNDQVPSLGSLLSSVSTNALTV
SHFSPDPVCAMILHNLFANSTFEILKIYN-------PALRNSLQY----------VIK--
---DL---------------------------------------------DLLL------
---------------SDEF-RIL---------LIYLDPSLGGIGGTSLTRFLIRAFPDAV
CESLTFWKIIHDG----IQEHN-------SLKNL-TVQVGYP-KLADFQVE-HL------
------------------------------------------------------------
------------------------------------------------------
>KM205023
------------------------------------------------------------
------------------------FKYGAFRIFGHPVIDYFEGLEDLYKLTHEEKL-IDH
EFINTLA--------SDLAFIVLDKKYKEDN-IWYVD-KSQI------------------
----------KKSDPMYMYIMSNTWPPADKIQKYGNRWNKLPLIRCYDLPEFIDPSELYS
D-----KSHSIQLTALLEHIQ-FNNNVP-IPTKRVLETMLKKENTNWIKFLQEVDE-K-G
FEKDDLVIGLRAKEREMKNKGRFFALMSWKLREYFVVTEYLIKKHFIPLFQGLTMADDLN
TVIDKMIQSTSGHDKEDCK-----------RLVTVCNHLDYEKWNNNQRGESNNPVFKVM
GQFLGFPNLITRTHEIFENSLIYFVNR-PDLMTVRN-G----TVEN---KT-E-KR---V
CWNGQSGGLEGLRQKGWTITSMLMLLRIPR-KRNTLIRTLAQGDNQVV--ITTYR--PRV
ARTE-TEKLEIYQEIKD-----------------------NNEKIMKEVDRSAVRMGLRI
KKEECMQSIGYLNYGKIIIINGILYPLLSKRVSRMSALSNDQLPTMANILSTVGSNILTI
SHFSINIKEVMLRFCWYISFFRRVWEIYS-------CILGRSIKK----------DLP-K
--------------------------------------------------NNVD------
---------------HKYY-IIK---------TAFCDPSLGGICGISLNRFLIRGFPDGV
TEALSFWKLVYEN----TEHRW--------LK----------------------------
------------------------------------------------------------
------------------------------------------------------
>KM205024
------------------------------------------------------------
------------------E--MVLAVYGSFRHWGHPFINYIEGLKKLHEQVTMPKD-IDK
EYAEALA--------SDLARLVLEQEFGRKK-RWSVD-PSLV------------------
----------PADHPFRNHILDNTWPTPVQIQDFGDQWHKLPLVQCFDIPDLIDPSIIYA
D-----KSHSMNKSEVLTHVK-KYPNRV-IPTRKVLQSMLDKPATNWLEFLEEVDK-H-G
LCDDDLIIGLKGKERELKLIGRFFSLMSWKLREYFVITEHLIKTHFVPLFGGLTMADDLT
SVIKKMLDSSSGQGLNDYS-----------S-VCLANHIDYEKWNNHQRKESNEPVFRVM
GQFLGYPNLISRTHEFFEKSLIYYNGR-PDLMKVVG-N----SLEN---RT-A-VR---V
CWNGQAGGLEGLRQKGWSILNLLVIQREAK-IRNTSVKVLAQGDNQVI--CTQYK--TRN
HRSD-LELKAALADIQS-----------------------NNDAIMTAIERGTTKLGLVI
NQDETMQSADYLNYGKVPIFRGSIRGLEFKRWSRVTCVTNDQLPTCANLMASVSTNALTV
AHFDTTPINAMTQFNYFGNFARLLLYMHD-------PAIKMSFHD----------SRF--
---PH---------------------------------------------KGVF------
---------------SYAF-KVG---------MLYLDPSIGGVCGTALSRFLIRGFPDPV
TESLSFWKVIYNH----TSN----------------------------------------
------------------------------------------------------------
------------------------------------------------------
>KM205025
------------------------------------------------------------
-----------------------------------------------------------D
DYAQKLA--------SDFAYKILKKHYFEKK-KWFVD-VSKL------------------
----------TKKHPLFKHITNSTWPNQFEIEDFGDKWHQLPITKIFDIPDLIDPSLIYS
D-----KSHSMNRDEVIDFVI-RNPGKP-IPTRRVLQTMLDRPATDWKSFLQKIND-F-G
LDITALIIGLKAKEREMKRIGRFFSLMSWELREYFVFTEYLIKEYFVPLFHGLTMADDLQ
SVIKKMLENSQGQGSNDYE-----------F-VSIANHIDYEKWNNHQRKESNFYVFRVM
GQCFGLPNLFTRTHEFFERSIIYYPQR-ADLLTVEG-D----TLVN---NS-E-FL---V
CWNGQKGGLEGLRQKGWSVLNYLVIERESK-IRNTRVKVLAQGDNQTI--STFYH--LQS
HFDN-AELADQLDHICK-----------------------NNKAIMNAIEQGTTKLGLII
NRDETMVSADYLNYGKVPIFRGVIRGLHLKRWSRVNCVTNDQVPSLSNSLASCATNALTV
SHYSDEPLNSIYLHGLFGNITITLLMEYN-------PALRTSIRF----------ALK--
---DP---------------------------------------------DLID------
---------------HIWF-RIL---------LLYLDPSLGGVSGTSLTRFLIRMFPDPL
TESLSFWKFISEN----CSDPN--------LQNL-CAVIGNP-AIMDFQIE-HLDKLIEN
PTSINLIRGISAANLIKNEVKNNLIESIPR--VS--------------------------
------------------------------------------------------
>KM205026
------------------------------------------------------------
------------------------------------------------------------
----------------DLAYMVLRRKFIEEK-KWYVD-IAKV------------------
----------PNKHPFKQHIQENTWPTPKQIDDFGDHWHELPLTKCFEIPDIIDPSLLYS
D-----KSHSMNRDEVIDHLK-KKPNEP-IPTKKVLDTLLHTKSTNWPEFLKMINE-I-G
LPRNAKIIGLKGKEREVKKKGRFFSLMSWMLREYFVITEYLIKEHFVHLFNGLTMADDLT
TVISKLLDRTQGQGLDNYS-----------Q-ICIANHIDYEKWNNHQRKEATGPVFKVM
GQFLGYENLIYRTHEFFEESLIYYNGR-PDLITVDG-D----SLKN---KT-E-AT---V
CWEGQKGGLEGLRQKGWTVVGLLMIRREAR-IRNTLVKILAQGDNQVI--CTHYK--LRG
YEDE-RDLRTNLQDIWN-----------------------NNQRIMEAINRGTNKLGLII
NNDETIQSGDYLNYGKIPVFRGRILNLFTKRLSRIMCVTNDQLLNYGNIMATVSTNSLTI
SHFDICPRDAIYFFNFFGNLTRLMIERHN-------PVLGGPVSS----------HFN--
---MLE----------------------------------------------LR------
---------------SLKY-KIV---------SLYLDPSLGGACGTSLTRFLMRAFPDPV
TEGLSFWKLIYET----TTIRE--------LQLI-CQNAGNP-RLSSAKSSKDLIKLLEK
PESLNIPRGMSIANLLKAEIKKSLQCNISK--IRNEVISDALI-----------------
------------------------------------------------------
>KM213865
-------------------------------------------------------KK---
-------------------------------------------------------Y-ISE
HASQIAG--------RKFKEIFFSEYFRKNR-VYPACIVE--------------------
--------E---DCWLNEFIVQNLGINLKDPRYHLSDWDCVEPRETFSIPTTFNLSMIVS
D-----TAISPTREEIFSCQE-KGIPPMDPFIRRGVLKWMKDGLIDCDSLLKGINSCQTG
LDKDNRIIGLYPKEREMNPTARMFALMSLKMRSYVVITENMLSENILPHVPGITMTYSML
DLAKEMIKSTRSQGKQGDF-SR-----------TFCINMDFEKWNLNMRKEATYYTFLEI
GRLFGLPQLYNRTYDIFRNSLIYLADG-SYTPKLDDNL----DSLE--KDQ-N------L
CYTDHIGGFEGLRQKGWTIFTVVLIAHVCD-QLGIQYRLMGQGDNQVL-MVTIHSK--HA
RLNG-IDSPGSKNEIAG-----------------------KLQMLLRSLQDTFSEVGLPL
KPLETWVSDTYFSYGKMPIYKGVPLCSSLKRISRIFYFSNEDLMTIDNALGAVTANSQAA
VMADIHPAIPYFIAKWQHLQCLSVFSRYH-------PLVGEPMME----------HEG--
----TV-----KFQM-KLD--------KG-EKWESESDQI------------FS------
------------RE---TL-LMI---------YASVPKTLGGLNIATYFDMILRGYSDPP
MKDYQFLNLLTEG----STGQL--RQG---LVNW-RRVLLSP-SV-------DYLHLLQD
PTSLNILC----------------------------------------------------
------------------------------------------------------
>KM350503
------------------------------------------------------------
------------------------------------------------------------
-------------------FKVLRKKFFEDK-IWYVD-KEKL------------------
----------SKHHPLRKYILNNTWPNKQTILEFGDRWHLLPLIQCFEIPDFIDPANIYS
D-----KAHSLNKQELLDWLS-KNRKGP-IKTKRVLTTMLNTPATNWKEFFEEVDQ-N-G
LSDEDLLIGLKAKERELKRKGRFFSLMTWRLREYFVATEFLIKKHFVPLFEGLTMADDLI
TVVKKMIRNSNGQGLNDYS-----------R-ITIANHIDYEKWNNHQRKESNKYVFKVM
GQFLGYPNLIVRTHEFFEKSVIYYAGR-ADWIGVKR-N----EFIN---LT-E-HR---S
FWNGQKGGLEGLRQKGWSTLNYLVIERESN-LRNTDVKVLAQGDNQTI--TTNYV--LRT
YRTD-QELQSHIEDICQ-----------------------NNNIILQEIIKGTGKLGLII
NKNETVQSADYMNYGKVPIFRGIIQGLNPKRWSRANFVTNDQLPTFSNVLSSISTNSLTV
AHYSPRPKTAVYLYNLVGNLGIDVLMYHN-------PALRCDPVK----------VIK--
---DQ---------------------------------------------KYLL------
---------------SSEF-KIL---------ALYLDPSLGGISGTSLNRFMIRNFPDPL
TESLSFWKKIYEN----TSNDI--------VKQL-AVTIGYP-DLNKFETK-DIEKLIED
PTGLNLRHGINVTSIIREEIKKNLIKQSKW--IKNEIMRFATTYAS--------------
------------------------------------------------------
>KM817629
------------------------------------------------------------
------------------------------------------------------KV-VDH
EYAEALA--------SDLTYIVLKHEFDKQK-RWFVD-INKL------------------
----------DPKHKLYQSIKDCTWPTPGLVDDFGDKWHLLPLIPCYEVPASIDPSVLLA
D-----RSHSPDRPEVEKAIQ-EAPDRP-IPSLKVLESALQKPQRNTREFLTSIND-V-G
LPRRSLVIGLKGKEREIKKNGRFFALMSWDLREYFVSTEYLIKMFYVPLFQGLTMADDLN
SVTKKILGCTFGQGLAGYT-----------A-VTFTNHLDYEKWNNHQRREATDPVFRVM
GQFFGLPELFVRTHEFFQKSLIYYGER-PDLMQVVD-G----KVSS---IG-D-TM---V
AWEGQEGGLEGLRQKGWSVLNLLVILREAL-IRNTQVLTLAQGDNQVI--CTQYK--VPD
GLKD-VDLDEELLHISQ-----------------------NNLAIMNAIHAGTSKLGLII
NQKETLISSDYLTYGKVPVFRGCIQPHAIKRYSRVTCIPNDQIPSIGNSISTVGTSAITV
AQFSKSILDPWICYILFGYMVLRLHMYHS-------PLLKGSLLP----------LIG--
---A-------------------------------------------------N------
---------------SFFF-ILR---------ALFLDPVLGGISGMSGTRMLIRQFPDPV
SEGLSFWKMIYQT----SRDIR--------VQLL-ALSAGEP-PLKPYQVE-DLGKLLEK
PVSLNLPKGLSAVTLVKNEVRKWLVHSKAD--FK--------------------------
------------------------------------------------------
>KM817635
------------------------------------------------------------
---------------------------------GHPYIDYLNGLKLLHHQVNCDKE-IDE
EYANKLA--------SDLAYIVLSDQFKKKK-TWMVD-ISKV------------------
----------DKNNLLYPFIQQNTWPTPALIDDFGDHWHELPLIKCFEIPDMFDPSTLYA
D-----KSHSMNKDEVIDFMK-KNPDRP-IPSKKVLYTLLMKPARNWPAFLKQIDE-E-G
LDLNALIIGLKEKEREIKINGRFFSLMSWDLRDYFVITEYLIKTHFVPLFYGLTMADDMT
TVVRKMMENTSGQGSDDYE-----------H-IGIANHLDYEKWNNHQRYQSTEPVFTVM
GKFLGYPNLIARTHEFFEKSFIYHGGR-ADLMKVVN-G----SIVN---KD-P-ER--MV
CWQGQKGGLEGLRQKGWSILNLLVIRREGQ-DRNTKIRCLAQGDNQVI--CTQYK--LQK
YRTD-EELQDNIKNIVS-----------------------NNQYILKRIEEGTKKIGLRI
NQDETMQSADYLNYGKVPIFRGNMRNLEIKRWARVTCVTNDQVPTLANTMSTVSTNALTV
AHYSASPINAIFHLNFLSNFARRLIEDHN-------PAIRASVRE----------KLK--
---DP---------------------------------------------EKLE------
---------------TREH-KVV---------TAYLDPSLGGVCGTSLTRFLIRQFPDPV
TESLSFLKMVYIG----TTKLW--------LRRL-ICEMGDI-SVTPAKLA-DKKKLIEN
PLSLNI------------------------------------------------------
------------------------------------------------------
>KM817636
------------------------------------------------------------
------------------------------------------------------KV-PNF
KKVREIS--------CVFMEQFSLNYRAKTG-MWPKMNVS--------------------
--------KLPPYNLIRKAYETNSTLSLVSKYYRRLDWSYVHFEQTFEIMDKLNISELIS
D-----KAMSLGIQELYSQVQ-KYQNIGLATEKAVIIQWLKSNLNDPIEFLKDIND-N-G
FGLDERVFGVCPKERELKIAARFFGLATLKKRMYIVLTEAMIAEFIVPHFPQITMMDNAL
TLSKKFFDKTRDMAKHDSLITK--------RSYNVVTNIDFKKWNTYMRKEETNSIFTSM
DNLFGLSHCISRTHEMFEGSYMYLADG-TYLPKFEIKDN---QISMI-ED--D------Y
VWRNHYGGIEGLRQKGWTIFTVCILIHAME-VFQVKFSLMGQGDNQVL-IVHYMSK----
---------LPLIRISQ-----------------------LHEKIINHLESILKLIGPPL
KREETWSSSNLFIYGKVMFLNGCPLTMSQKKICRMFPMSNEGFPTIETAISSLSANCSSS
CSSDINPIIPFIMYSLWSSI-----VFQH-------MLSFSYL-----------------
-----------GFSV-----------SEEL--LNSCA--VP------KVKGAFKTRGKDN
HVKIPSSHLKHLRH--HNLSYLTI--------LNIFPKILGGFPICLFNQFLIKNFPDPL
TEYLATIRIIIP----RLTQGE--LSL---MQNV-LTIEPNK-DV-------DFE-----
------------------------------------------------------------
------------------------------------------------------
>KM817646
------------------------------------------------------------
------------------------------------------------------------
------------------AYIVLHDQFKKKK-TWMVD-IDQM------------------
----------DRNNLMYPFVKQNTWPTPALIDDFGDHWHQLPLKKCFDIPDMFDPSTLYS
D-----KSHSMNKNEVIDFMR-KNPDQP-IPSKKVLYTLLTRPSRDWPTFLKQIND-E-G
LDINALIIGLREKEREIKINGRFFSLMSWDLRDYFVITEYLIKTHFVPLFYGLTMADDMT
TVVRKMMENTSGQGSDDYE-----------H-IGIANHLDYEKWNNHQRYQSTEPVFTVM
GKFLGYPNLIARTHEFFEKSFIYHGGR-ADLMKISN-G----NIVN---KD-P-SK--MV
CWQGQKGGLEGLRQKGWSILNLLVIRREGQ-DRNTRIRCLAQGDNQVI--CTQYK--LQK
FRTE-EELKTNITNIVA-----------------------NNQYILKRIEDGTKKIGLMI
NQDETMQSADYLNYGKIPIFRGNMRNLETKRWARVTCVTNDQVPTLANTMSTVSTNALTV
AHYSASPINAMFHLNFLSNFARRLIEDHN-------PAIRASVRE----------KLK--
---DP---------------------------------------------EKLE------
---------------TREH-KIA---------TAYLDPSLGGVCGTSLTRFLIRQFPDPV
TESLTFLKMVYRG----TSKLW--------LRKL-ICEMGEI-PVTFAKLA-DKKKLIEN
PLSLNIPRGVDILTMIKNKIKEKLLNERHK--VKNGLIRGALDY----------------
------------------------------------------------------
>KM817648
------------------------------------------------------------
------------------------------------------------------------
----------------------LKDQHTKKK-KWFVD-DTQV------------------
----------PVDSLLYPHILHNTWPTPHIIEQFGDHWHELPIIKCFDIPDVIDPSLIYS
D-----KSHSVTRSELKEHIA-KSPYKP-VSNPKVLKSLLTKPATDWPSFLESIDK-Y-G
LDLEYLIIGLKEKEREIKKDGRFFSLMSWQLRDYFVITEYLIKQHFVPLFDGLTMADDLT
TVIKKMMDNANGQGLDTYD-----------Y-ISIANHIDYEKWNNHQRKESTTPVFKVM
GQFLGYPNLISRTHEFFERSLIYHGGR-TDLMRIVN-G----EVEN---NS-D-IR---V
CWNGQKGGLEGLRQKGWSILNLLLIKREGS-SRNTSIKTLAQGDNQVI--CTQYR--LQK
YRTQ-EEMVERIQKIVQ-----------------------NNQAIISNIENGTRRLGLII
NKDETMQSADFLSYGKVPVFRGTIRNLETKRWSRVMCTTNDQIPTQANVLATVTTNALTV
AHYAEGPINSMFHYNVIGNFARNLINIHN-------PALRCEVGT----------ILV--
---QP---------------------------------------------NQLT------
---------------RLSY-KIA---------SLYLDPCLGGIGGMSLTRFLIRQFPDPV
CESLTFLKMVYAG----TKNTA--------IRGA-CIEMGMN-PLRFSSSS-DFAKLIEN
PLSLNIPRGISALTMIKNAVREQLVSNSSE--IENKIIKVAVEYMA--------------
------------------------------------------------------
>KM817649
------------------------------------------------------------
----------------------------------------------------QRKV-INR
QKTKEIA--------CIFKEQFCLNYRAKKG-FWPKLDVT--------------------
--------RLSTFNVIRRAYETNSCLSLVTKFYNRQDWSLVSFDSTFVLSDKLNISNLIS
D-----KALSLGIDELVEQIN-KHNNIGLATDKAVIVQWLKSQLNDPIKFLSDIDA-N-G
FGQEETVFGLCPKEREMKIIARFFGLSTLKKRMYIVLTEAIIAEYIVPYFPQITMMDSSL
TLSKKFYDKTRDMADLDKEGIR--------RTVNAVINIDFQKWNSFMREEETKEIFSSM
DALFGFRNCIARTHEMFTKSQMYLADG-TVIPKTVVNSD---GTACL-ENS-D------F
VWEGHLGGVEGLRQKGWTIFTVCILIDVMS-KFPHKFSLMGQGDNQVL-IIHFDSK----
---------ASENYINE-----------------------EMDRILDRMDQVLKLVGPPL
KKEETWVSTSLFIYGKFIILNGCPRSMSQKKMCRMFPMSNEGFPTTETALSSVVANGSAA
CASDFNPLVPFFMQSFWMVS-----IIHN-------MLTYSYL-----------------
-----------GFSV-----------PDLIKGLKSVRFLVPGFPSPTEVKFGL----QDD
KIRAVST-----KD--NNL--LLA--------LCIFPKVLGGFPIGFLCQNLVKGFPDPV
TECLAIIKSFYP----NLNRQE--HFY---VNNF-LSPQINP-QL-------N-------
------------------------------------------------------------
------------------------------------------------------
>KM817650
------------------------------------------------------------
------------------------------------------------------------
------------------------------------------------------------
-------------------------NLVDLQKGYDNVFEEITLSKNFQIPETFNLSMIVA
D-----KSVSPTVSELKRNIK-SRKSVMNSELRRGVLRWLNDDSVDPREFLIKVSEGK--
FPEDHKIIGLTPKERELNPTPRMFALMSHLMRVYVVITESMLSEHVLPMFPQITMIDSLL
DLNKKIIGNSKKQLSNFKDGRR---VGKK----TICMSLDFEKWNGHMRKSSTYYVFEEL
GNLFGMGNLYNATYDIFEQSYIYLADG-SYVPSIDHEG----ELEV---SE-P------R
SFKGHKGGMEGLRQKGWTLFTIVCLDMICK-RHNCIYNSMGMGDNQIL-MLTYYTY--KV
NLDG-SIKESGIQEIKE-----------------------KHKRLFDDLIDVFGELGLPL
KPLETWASECLFLYGKFPVWKGMPLSMDMKKLMRVFSFSNMDIMTIENMLNTVAGAAAAA
TQSSPCVLVSYLVGIFMLCFTARQILHYH-------PLMGKSVIVKTYQYDYAMRKGK--
--NIDARM----WKV-A----------IS-GRLRSFGLNN----------QQVG------
------------IS---DL-VLL---------MITVPRSLGGYVTYNLPSIMIRGFPDPL
SRDLYSIMGMIRSSL--NLRIS--AYL----ENW-SRVIFMP-EI-------NYKMMMED
ILSVNHLNPITPMSHIRQTVAQFLSSHRK---V---------------------------
------------------------------------------------------
>KM817651
------------------------------------------------------------
------------------------------------------------------------
------S--------RL-------------------------------------------
--------------------------------MSNAEWDELSFDKCFEIPETFNLSMVVA
D-----KSISLTRSELRENVR-RRKTVMNQEKRRGVLRWINDQSIHPREFLKQVNDGD--
FPDDHKIIGLTPKERELNPTPRMFALMSHLMRIYVVVTEQMLSDEVLGMFPQITMTDSLL
DLTKKLYSTVKPQSDGASVRRRNKTWTSK----TVCISLDFEKWNGHMRYESTYHVFKAL
GELFGLPNLYNRTYEIFQESLIYLADG-SYLPRY-SGN----EMIM---EE-P------L
SFTGHKGGMEGLRQKGWTIFTVCGLNMVCS-KYNCTYKIMGMGDNQVL-QITLYTY--KV
AASG-EATEAGSYEMKL-----------------------TLESLFADLIYTFRQLGLPL
KPLETWMSEDLYLYGKYPLLRGVPLSMDLKKIMRMFHNSNDDVMTIENGMGTVYGNAASA
TQLSCCSIVPYMVGMFMASYCASCFLEYH-------PLLGHGILK----------EVE--
--AKST------WDL-FMP--------GK-PRQFI-PIGR----------RTFN------
------------IQ---CL-RLL---------MQLVPRTLGGYNSLNIFEIIMRGFPDNL
SRDLTYIYQIVRLDK--RDA-L--DEA---LTNW-IHPIYMP-DK-------NFKLLIED
VSSVNLLSPRSPSSGIRQAVEKFIGSGRT---VKNLE---FKDLMNSKIKHQADMLAEKL
CS----------------------------------------------------
>KM817652
------------------------------------------------------------
----------------------------------------------------------DL
RV----------------------------------------------------------
--------------------------------HPLIEWDRVKFKKVFDIPETFNLSMIVA
D-----KSISPSRTELVSIIK-RKGTVMDAGKRRGVNRWLNDNSLRPKEFLKDINEGK--
FPEDHQIIGLTPKERELNPTPRMFALMSHLMRVYVVITEQMLSDHVLNMFPQITMTDTLL
DLTKKMYVTVKQQSNVGRKTGVKHRWASR----VVCMSLDFEKWNGHMRKTMTKPVFTSL
GDLFGLSELYNMTYDIFEGSYYYLADG-TYIPKVDSSG----NLEV---TE-P------Y
SFTGHKGGMEGLRQKGWTLYTVCCLEVILS-KYNCTYKIMGMGDNQVL-QITLYTN--KI
DLRG-SPTVEGLSDMKT-----------------------TLGLIFDDLINSFTLSGLPL
KPLETWLSEDLYLYGKTPLWKGVPLSMDMKKLMRTFPWSNADVMTLENALGTISGNASSA
TQSTSCVWLPYLIGLIMSSLCITDFLSYH-------PLIGSSLSR----------RGS--
--ELGH------WIL-AMSK------LNK-KKYRT-EMRG------------LS------
------------TD---HI-RLV---------IQIMPRTLTGHNGLNLYEFMMRGFPDNL
TRDVSYLTAVLKCPS--APKWL--KSV---IENW-LSPIFMP-DT-------NYSTLLQD
VTSVNLMSPRAPTAGIKQTVERYMTDERL---IKNKE---FRDLMATKVKE---------
------------------------------------------------------
>KM817654
------------------------------------------------------------
------------------------------------------------------------
----------------DLAYLVLKKKFTEEK-KWYVD-LTKI------------------
----------EQNHPLYKHIQENTWPTPKQIEDFGDKWNELPLTKCFDIPDIIDPSLLYS
D-----KSHSMNRDEVINHVS-RYPNVP-IPTKKVLDTLLHTKSTNWPVFLQEIND-H-G
LPRNSKIIGLKGKEREVKKKGRFFSLMSWMLREYFVITEYLIKENYVPLFSGLTMADDLT
TVISKLLDRSQGQGGKDYT-----------N-ICIANHIDYEKWNNHQRKAATDPVFKVM
GEFLGYPNLFTRTHEFFQESLIYYNGR-PDLMRVNK-D----SLTN---AT-N-QI---V
CWEGQEGGLEGLRQKGWTTVGLLMIRREAR-VRNTTVKILAQGDNQVI--CTQYK--LRP
YQNE-QELGGNLQDIWY-----------------------NNHSIMNAIQNGTNKLGLII
NEDETIQSADYLNYGKIPVFRGRILNLFSKRLSRIMCITNDQLLNYGNIMATVSTNALTV
CHFDRSPHDGMIYFNLFGNLTRLMIERHN-------PVLGGPLND----------FFP--
---D-K----------------------------------------------LN------
---------------STVY-KIL---------SLYLDPSLGGACGTSLTRFLTRAFPDPV
TESLSFWKVIHQT----LKDPI--------LRQL-CCEVGNP-KIAVMSNVKDFIKLLEK
PDSLNIPKSMSIANLLKAEIKKSMQLNVST--IKNEVISDAIIY----------------
------------------------------------------------------
>KM817656
------------------------------------------------------------
------------------------------------------------------------
------------------------------------------------------------
-------------------IENNTWPNNSVINNFGPYWHKLPLIKCFEIPDVVDPSIIYS
D-----KSHSLTRSEMKAFLA-AHPNSS-IPSHKVLSSLLSNPSTNWPIFLDRVNK-H-G
ISLDNLIIGLKEKERELKIGGRFFALMSWEIRDYFVMTEYLIKTHFVPLFDGLTMADDLT
TVIGKILRNTEGQGDTSYE-----------N-VTFADHIDYEKWNNHQRAEGNNPTFRVM
GQFLGYPNLIERTHEIFEKSWIYYNRR-GDLIGVDDND----KLYN---KG-P-HR---V
CWNGQRGGLEGLRQKGWSIVNLLILKRESL-AVNTDIKVLAQGDNQVI--CSRYR--LRQ
SRND-NQLLDNLNDVSK-----------------------NNKLLMGRIAKGTEKLGLII
NHDETMKSTEFLNYGKTCVIRGNIRNLETKRWSRVTCVTNDQLPTMANVLSTTSSNSLTV
SHFSDSPINPIVLYNFYGHFVRTICEFHN-------PALRGPVSI----------LLT--
---KKD-------------------------------------------LKRLD------
---------------SLFY-LVS---------SLYLDPSIGGVCGMSLTRFLIRVFPDPI
TESLSFLKIVHDN----TYDPE--------LREI-MCQLGNP-KVRGDHDP-DISKLLED
PLSLNIPRGIDATNMIKEKIKKSLSLSADK--IQNLIISKAVQHQVNYELTFLNH----L
------------------------------------------------------
>KM817657
------------------------------------------------------------
------------------------------------------------------------
-----------------LAFLVIKDQFQTKK-WWPVD-KEKV------------------
----------PEDHPLKKYIMNNTWPNNSTIVNFGDHWHELPLIKCFDIPDVVDPSIIYS
D-----KSHSLTRSEIKNYLT-LHPNSS-IPSKKVLSTLLESPSTNWPEFLQRIND-F-G
ISIEHLVIGLKEKERELKIGGRFFALMSWEIRDYFVMTEYLIKTHFVPLFDGLTMADDLT
TVIGKILRNTEGQGEDGYE-----------S-VTFADHIDYEKWNNHQRGEANNPTFKVM
GQFLGYPNLIQRTHEIFEKSWIYYNRR-GDLLGIDDND----NLFN---KG-Q-HR---V
CWNGQAGGLEGLRQKGWSIVNLLILKRESR-TVNTDIKVLAQGDNQVI--CSRYK--LRK
SRNP-DQLYNNLMDISK-----------------------NNKALMDRIAEGTGKLGLII
NHDETMKSTEFLNYGKTCVFRGNIRNLETKRWSRVTCVTNDQLPTMANVLSTTSSNALTV
SHFSDSPINSIILYNFYGHFVRIICEKHN-------PAIRGPLHS----------ILK--
---ISE-------------------------------------------IKYMY------
---------------DLYY-LIS---------SLYLDPSIGGVSGMSLTRFLIRVFPDPI
TESLTFLKIVHDN----TSDAE--------IKKI-MRQLGNP-KILPDSEP-DISKLLED
PLSLNIPHGIDAVNMIKERIKKSLYLSADK--IQNSIVSKA-------------------
------------------------------------------------------
>KM817660
------------------------------------------------------------
------------------------------------------------------------
------------------------------------------------------------
----------EPDDPLRDHVLNCTWPTPVQIEDVGDRWHLLPLLPCYEVPQTIDPAVLYA
D-----KSHSPNYEEIYNHIA-SGTSDP-IPSKKVLITALRTDQRNLREFLKLVND-R-G
LPRACLAIGLKGKERELKEIGRFFSLMTWALREYFVSTEYLIKTYFVPLFEGLTMADDLK
GVTRKILDCSAGQGNKNSC-----------D-VGFANHLDYEKWNNHQRKESTSPVFTVM
GQFLGLPKLIARTHEFFEQSFIYYGDR-PDLMTIKD-G----EIVN---VD-E-NQ--KV
CWNGQLGGLEGLRQKGWSVLNLLVILRESK-IRNTKVRVLAQGDNQVI--CTKYK--IPS
NLDV-NAHAEELEKVFT-----------------------NNMTIIDSITLGANKLGLII
NKKETLIASDYLTYSKVPVFRGNIYPHEVKRYSRVTCIPNDQIPTIASAVAAVATSSLTV
AQFSNSLLNPMACYCLFGTMVLSIHRFHS-------PLLKKAILD------------G--
---ATA----------------------------------------------ME------
---------------RQCF-MIR---------ALYLDPVLGGTSGTSLTRFLIRQFPDPV
TESLSFWKRLGLI----TGSSI--------VKLI-ALEAGHP-PLASNQND-NLSKLLEK
PMSLNIPKGLSATTLLKAEIRKGLTDNLDE--IQNVIVRESLRYQNAQ------------
------------------------------------------------------
>KM817662
------------------------------------------------------------
------------------------------------------------------------
--------------------------------KWFVN-HLQI------------------
----------PPNHPFRDHIHHNTWPTPKQVDDFGDHWHELPLTKCFEIPDVIDPSLLYS
D-----KSHSLPRAEVIQFVK-SGKKGP-IPSLKVLDTLLKTSATNWPEFLQRVND-D-G
IPRDQLVIGLKGKERELKKNGRFFSLMSWMLREYFVVTEYLIKLHYVPLFSGLTMADDLT
TVITKLLDRTQGQGGTSYE-----------N-ICIANHIDYEKWNNHQRQEATAPVFRVM
GQFLGYPNLIARTHEFFQQSLIYYNGR-PDLMIVSK-D----SLKS---RG-Q-HL---V
CWEGQAGGLEGLRQKGWSVLSLLVIQRESK-IRNTKVKTLAQGDNQVI--CTQYK--LRP
SGCA-GDLLQNINDVVK-----------------------NNNIIMSAVKAGTKKLGLII
NEDETMQSADYLNYGKIPVFRGKILNLFTKRLSRVLCTTNDQIPTLANVLGTVSTNVLTI
SHFDPGPLNSFYYYDILSHFTRRLAEWHS-------PILGISLPE----------LFK--
---EEA--------------------------------------------EIFD------
---------------TPEY-KIL---------CTYLDPSLGGVAGTSLSRFLTRMFPDPV
TEGLSFWKLVFDN----SSDAH--------VRAA-ALAAGNP-PIGDSRGGSGFEKLMED
PSSLNIPRGLSLSNLLKAEIKKCLLKNVNE--IKNQVIANAATYCQREESRLLLF----L
------------------------------------------------------
>KM823531
------------------------------------------------------------
----------------------------------------------------------DT
KE-TKTG-------ERTFKSIFAINYYKKHH-HYPLCNMTSRDMMNLYWEHLTERDAEEI
NR---DRVEDVGRCYLFRCIRDNRPIDDRVSGYSHSDWDRIIFYQNFQTPHSVNLATMIK
D-----KAISQTRSELVSSVL-TRNSVFDSTKRRGVLKWLSEQTLRLKNYLIGVDT-N-G
LAEDDRIIGLYPKERELKTKARFFSLMSYNMRMYVTATEEILGKYLLPYFPMITMSDTLL
SMIIRLFNMTTNIGATD----------S---SVTYSMNIDFSKWNQNMREQTNDLVFQNI
DRVVGFRRLISRTHEIFRTSYLYLCSG-EYIPAI-IRG----RLTA---VS-P------Y
SRIGDESGKEGLRQKGWTITTVCDIVSLAF-VHGVAIELIGGGDNQVL-TVTIKSS--K-
KNLS-LTYSQQRRLIRG-----------------------RMERFRNALAKKMDKRGLPL
KLEETWISHRLLMYNKIMYHDGVPLTSRLKVISRLFSNSNEGIACLGSVCSTLGTGYQSL
STKDYDPVLAWVVSRVFTLLNVAQYHLAC-------PVSGLTRLDKTILSSQT--YMR--
--EGLS-----PFG----ASR-RNPTPHS-SKRDEVSFTGD---------KTLD------
------------VV---DL-YLI---------CLYYHKVFGGPGVGSPLSYIMKGFPDPL
SEALCFNYMVIRGGS----------------------------------------YM---
------------------------------------------------------------
------------------------------------------------------
>KP205452
------------------------------------------------------------
---------------------------------------------------------KDD
RLAADAG--------RMFKLLFCKEYKAKHG-QFPPI-----------------------
--------REYP-SRLVTELLEGEGSAVYLGRHSLEDWGRVKFQQCFQLPETFNLSMIVA
D-----KSISPTLSELRTLIK-TKRTVMSQDKRRGVKRWLEDTTLDPKVFLEQVNRGE--
FPDDHKVIGLTPKERELNPTPRMFALMSHLLRVYVVLTEQLISDHILKYFPQITMTDSLL
DLTKKMFSTVKHQSVQNKKRGKDKTWASK----VICMSLDFEKWNGHMRKSMTSGVFTAL
GDLFGMSELYNQTYDIFGECYYYLADG-TYVPGIEGDK-----LKV---EN-P------S
SFTGHKGGMEGLRQKGWTLFTVCGLEVILS-QHDCTYKIMGMGDNQVL-QITLYTN--KV
DNAG-LPTDEGLREIKL-----------------------SMNDIFHKLIETFTDAGLPL
KPLETWMSEDLYVYGKVPVWRGVPLPMDLKKIMRMFPFSNADVMTLENALSTVSGNALSA
TQASACIWTPYVMCILMNSLCIKDFMTYH-------PLLGEGLMS----------GMT--
--GQEG------WTL-RTA--------SG-ERYDF-SAAGL---------TLPG------
------------IR---SV-SLC---------MQMIPRTLTGYNGVNILEMMMRGFPDNL
SRDVSYIMSVIKSAA--APHWL--AEI---LRRW-VKPIYMP-SI-------NYATLVQD
VTAVNL------------------------------------------------------
------------------------------------------------------
>KP324828
------------------------------------------------------------
------------------------------------------------------------
-------------------HKILYRKYKECK-KWFVD-VSQL------------------
----------PINHPLQEHIMMNTWPPASKIRAFGDNWHTLPLTKCFDIPDVVDLSLIYS
D-----KSHSIDKPEIISHIL-NSPSRP-IPTKRVLKTLLEEPAVDWPLFLQRIND-E-G
LYDNELAIGLKPKEREEKIDGRFFSLMTWNMRNYFVMTEYLIKTHIVPLFQGLTMADDLQ
KLIGKMINNTEGQGNEGYD-----------N-ITISNSIDYTKWNNLQREESTKPVFTVI
GQFLGYPLLIARTHEIFQKSLIYYPSR-PDKMYVSG-G----KLHS---IP-G-TK---Y
CWQGQKGGLEGLRQKGWSVVSLLMIERESR-SRNTMVRCLAQGDNQII--SCLYK--TDP
WSNK-HDLINNLLNIKH-----------------------NNDMIMKAIRDGATKLGLII
NEDETMQSIDYLNYGKIPLIRAKMIGLTAKRWSRVTCCTNDQLPSLGNLMSSVSTAALTV
GHYSNNPIDAIMGYHIFGNLSLTLSLCHN-------PALRGDPSY----------YIN--
---LS---------------------------------------------HMLQ------
---------------NRYF-LML---------ILYLDPTLGGIGGTSLLRFIIRLFPDPV
CEALSFWRIVGNS----TIDIG--------LKKL-ALTVGSP-KLATFSLE-HIEKLIES
PFSLNIPRGVSPSNMIKEEIKKQLHVTAEK--IGNKILRDATIYYR--------------
------------------------------------------------------
>KR612230
------------------------------------------------------------
------------------------------------------------------------
---------------SDLAYIVLKKEFEKKK-HWAVD-GDLM------------------
----------MDNHPFKKHISEHTWPTPKQIEDFGDSWHHLPLTKVFDIPDVIDPSVIYS
D-----KSHSMQRSEVLSSII-TTPNKP-IPTRKVLSSLLDKPATDWPRFLNEVDK-V-G
LDREDLVIGLKGKERELKKAGRFFSLMSWRLREYFVMTEYLIKHHFVPLFKGLTMADDMT
QVVKKMLERSQGQGEIGYE-----------R-VSIANHIDYEKWNNHQRLQSNGPAFRVM
GQFLGYPSLIEKTHHFFENSLIYYNGR-PDLMKVTG-E----DVQN---AT-E-KR---V
CWQGQQGGLEGLRQKGWSILNLLIIRRESK-IRNTRVQTLAQGDNQVI--CTQYR--ISP
SRDD-VELRQKLNHIKE-----------------------NNQVIMNAIEAGTNKLGLII
NNDETIQSADFLTYGKIPIFRGNIRCLEGKRWSRVTCVTNDQLPNLSNVMSSVSTNALTV
SHYDISPKDAMRQYCFFGCLSLKLVSQHN-------PALRGSHAS----------KLN--
---LE---------------------------------------------LDQP------
---------------ESV---AA---------VLFLDPSLGGACGMSLTRFLMRMFPDPV
TEGLAFWKTVHEN----STVPW--------LLQL-CVRAGHP-DIAQGGLD-SISKLIEN
PAALNLRKETSAISVIKNEVKKFLYQKSGE--F---------------------------
------------------------------------------------------
>KR822811
------------------------------------------------------------
------------------------------------------------------------
--------------------TILMSKFKETS-SWSVY-LDQM------------------
----------SKDHPLYNPFVDARLPDSGELDRAGKTWHLVPIKPCFKIPDIIDPSNIYS
D-----KSHSLTRSELIELFR-RSNVTR-IPSHKVLKTFINSPSTCWPEFLQRVND-Q-G
LDDDSLIIGLKAKEREIKKYGRFYALMSWELREYFVVTEYLIKTFFLPFFKGLTMADDLT
MLVRKMMDSSNGQGGDNDD-----------N-ITIANHLDFEKWNNHQRAEATDPVFRVM
GQFIGYPNLFTRTHEFFEKSWIYYADR-GDGLAIID-G----NLVN---KG-P-DR---F
CWNGQPGGLEGLRQKGWSLLSLLIILLESQ-ISNTSVKCLAQGDNQVI--CTQYK--LNP
SASQ-NYREAQIANIVR-----------------------NNNQILLRVEQGTNKLGLII
NRDETMQSADYMTYGKLPVFRGNFRCLEGKRWSRVLCITNDQLPTFGNIMSTISSNALTV
SHFSESPVNPIYHYNLLGNFGRVMNEFFN-------PATQCVMST----------LFK--
---RP---------------------------------------------EMTK------
---------------SQSY-KIA---------SLYLDPSFGGVGGVSLTRFLIRNFPDPV
TESLTFFRIISNH----TDNLK--------LKAL-FIQFGNP-TLEEATLI-NFSKLLED
PLALNINAGLSVKTTLRNAIRQHIIANRTS--INNELVAVAAQYLNE-------------
------------------------------------------------------
>KR822812
------------------------------------------------------------
------------------------------------------------------------
--------------------------FHQTK-TWYVD-VDLM------------------
-----------DDSPMKDMMRQNLYPTPAMISDFGDNWHKLPLKKCFNIPEMIDPSLIYS
D-----KSHSIQYNELVDHLQGPNRNLP-VPSKKVLTTLLEREATNWPEFLERVDK-V-G
LPSNSLLIGLKLKEREQKDKGRFFSLMSWELRDYFVFTEYLIKTHFVPLFEGLTMADDLT
TVTQKMLSSSSGQGNDDYN-----------T-ITIANHIDYEKWNNHQRGDANGPVFKVM
GQFLGYPNLIARTHEFFEKSLIYYSDR-ADLMMVRD-G----KVVN---MS-D-FL---V
CWDGQKGGLEGLRQKGWSIVNLLVIEREGK-SRNTTVQTLAQGDNQVI--CMKYK--PRT
SSGD-RDLIKNLQEIVQ-----------------------NNNNLMSNIEGGTKRLGLII
NNDETMQSADYLNYGKVPVFRGNIRGLETKRWSRVTCATNDQLPSLGNIMATVTSNALTV
SHHSTSCINSIYHMNLLGSFVRNIIMKHN-------PSIQSAP----------------L
FDPDSG--------------------------------------------LTVK------
---------------SRTF-KIL---------SVYLDPSLGGVSGTSLTRFLIRAFPDPI
TEALTFWRIIHNN----TVDND--------IKLL-CAKVGNP-RTVPFQSR-HISKLAED
PQSLNIPRGISSKTMIKEEIKYALLLNRSK--IKNEVVSSILDHIQRDELSLW-------
------------------------------------------------------
>KR822816
------------------------------------------------------------
------------------------------------------------------------
-----------------FAKMILYEKYRESK-IWYVD-ITKM------------------
----------LVSHPLYEAFSRLILPDADEIEQAGPIWHELPIIPCFSIPQIIVPSNVYS
D-----KSHSLTRSELKQHYK-RGYVTR-IPSHKVLNTFLETPATNWPQFLKRVND-E-G
LSPNSLIIGLKAKEREVKKFGRFFALMSWELREYFVVTEYLIKLYFLPFFKGLTMADDLT
MLIKKMMESSSGQGLDTDD-----------Y-ITISNHLDFEKWNNHQRAEATDPVFRVM
GQFIGYPNLFSRTHEFFSKSWIYYADR-GDQIKIQD-D----TIMN---TG-D-DL---Y
CWNGQPGGLEGLRQKGWSIISLLIILVESK-ISNTGVKCLAQGDNQVI--CTHYK--LNP
SNDP-EYRAHQIANVVQ-----------------------NNNQIISRIEDGTGKLGLLI
NRDETIQSADYLTYGKIPVFRGNFRCLEGKRWSRVLCVTNDQLPTFGNIMSSISSNALTV
SHFSESPINPVYHYNLVGNFGRVVNEFFN-------PATQNVLSH----------LLT--
---HS---------------------------------------------AYLH------
---------------TIEY-KIA---------ALYLDPCMGGVGGLSLTRFLIRTFPDPV
TESLTFFKIIAQN----SPDEQ--------IKNL-FTHFGNP-RLAPNTPS-NFVKLLED
PLSLNIYKGVSVKTLLKNEIKQQLIENVFQ--IKNEIVALSARY----------------
------------------------------------------------------
>KR822825
------------------------------------------------------------
------------------------------------------------------------
-------------------LLVIRDQFRTKK-QWPVD-ETLV------------------
----------SDTHMLKTFIANKTWPDNATIKNFGNKWHTLPLIKCFEIPDVIDPSQIYS
D-----KSHSITRSELRKLLS-KGNVSH-IPSKKVLSSLLSEPSTEWPKFLKKVND-C-G
IDEDHLIIGLKAKERELKTIGRFFALMSWQIRDYFVMTEYLIKEHFVPLFKGLTMADDLT
TVMSKMIESSAGQGGIDYE-----------N-ITIANHIDYEKWNNHQRKESTDPVFKVM
GQFLGYPQLITRTHEIFEKSWIYYNNR-GDLMMIDGSG----NLVN---KT-K-HR---V
CWQGQEGGLEGLRQKGWSINNFLVIQRESY-SVNTRVKVLAQGDNQVI--CSQYK--LQN
HRNQ-SELINHIQEVVR-----------------------NNDILFKRIVKGTSKLGLII
NQDETVQSADFLNYGKTCVFRGNIRNLETKRWSRVTCVTNDQLPTLSNTLSTVSSNALTV
AHYSLSPINSMYHYNFIGHFARLIVEFHN-------PALR---RS----------MYTYS
--KKFP-------------------------------------------KSAFK------
---------------TLGY-LIA---------SLYLDPSIGGICGMSLTRFVVRSFPDPV
TEGLTFLKLIFEH----TTDMT--------IKQI-IVKMGNP-QIAKKKQT-DITKLLED
PLSLNIPRGIDANTMIKN------------------------------------------
------------------------------------------------------
>KR822826
------------------------------------------------------------
------------------------------------------------------------
------------------------DQFTKTK-KWPVD-VTAL------------------
----------DKSHKLYDCISQGTWPTPFLIRDIGETWHLLPLKKCFEIPDVVDPSIIYS
D-----KSHSLNRSEILAHVQ-RFPNKP-IPSKKVLETFIKTPATDWKKFLQEVND-Q-G
LDPEYLVIGLRGKEREIKRIGRFFALMSWKLRDYFVITEYLIKIHFVPLFSGLTMADDLN
TVMKKMLDTSNGQGLDSYE-----------F-ITLANHIDYEKWNNHQRGESNSPVFRVM
GQFLGYPDLISRTHEFFEQSLIYYNGR-PDLMCLAN-N----TLHN---KN-P-DI--PV
CWNGQRGGLEGLRQKGWSITNLLVIRREGR-VENTRISILAQGDNQVI--CTQYK--LQK
VRTD-DELDNCIQKVLK-----------------------NNQRIMGNIIKGTERLGLII
NQSETIRSADYLNYGKVPIFRGKIMGLESKRWSRVTCVSNDQLPSIGNIMSTVSSNALSV
GYFSESPINAISHYNFIGNLTLEVLSIHN-------PATKCALEK----------KLA--
---PRE-------------------------------------------VKYYL------
---------------SLHY-RIL---------LLYLDPSLGGICGVSLTRFLIRSFPDPL
TEGLSFWKGIYPH----LNR-G--------LQGL-IYKIGNP-QLCPYSRT-HFPKLLEN
PLALNLKHGVNPVQVIKDEIKKSLIRGCDK--IQNHIVRHAVIHSRDEE-----------
------------------------------------------------------
>KT381973
-------------------------------------------------------RK---
-------------------------------------------------------I-ISD
HTAKTAG--------RKLKEIFMSEYYRARH-QYPEYSVL--------------------
--------D--SDNWIIKLLETQLPINLSDPRYHLSDWDSIQIEKTFVSPNTFNLSMIVS
D-----TAISPTREEILKCQA-EGKPVTDPMVRRGVLKWMKDGVINCDELLKEIDKSPLG
LDLNNRIIGLYPKERELNPTARMFALMSLKMRSYVVVTENMLSENVLRYIPGVTMTYNLL
DLAKEMIHSTSSQRLQGAT-SR-----------TFCINMDFEKWNLNMRKESTQYVFENL
GRMFGLPSLYNKTYDIFRNSLIYLADG-SYTPKLSEGL----ECME--KDP-D------L
AYTGHIGGFEGLRQKGWTIFTVVLIAYVCD-ELGIHYKLMGQGDNQVL-MVTIYSQ--HA
KLSG-LDSPGSISEITS-----------------------SLQTLQTXLIEVFGDVGLPL
KPLETWVSDTFFSYGKFPIYKGVPLCSSLKRISRVFYFSNEDLMTVDNALGAVTANSQSA
SMADVHPAVPYAIAKWQQLQCLNVFSKYH-------PLVGGPPAV----------LGA--
----PF-----SFSM-RTK--------AG-EFLKFYGEPI------------EN------
------------QR---SL-IKV---------FATIPKTLGGLNIITYFDMIMRGFSDPP
CRDYQWLSLLVDH----SPADI--RPY---LRNW-HHLLLND-SV-------DYLHLLQD
PTSINIFSP---------------------------------------------------
------------------------------------------------------
>KU095840
-----------------------------------------------------KIAELAA
KNPKVEDMFTHLQAINDKR--LLLTVYGSFRHWGHPFIDYFTGLEALYQNVSSEKEKIDK
SYAELLA--------SDLAFKVLRKEFWTKY-TWYVD-IDKV------------------
----------PETNPLYEHIKNNTWPSSDILLNYPPEWHKLPLKPCWEVPKVVDPAIIYS
D-----KTHSITKTELIKHLK-QNPHSR-IPTRKVLHTLLTTKSTDWPAFLKEIDE-Q-G
LQEDDLVIGLKAKEREIKWKGRFFALMSWRLREYFVFTEYLIKKNVIPLFKGLTMADDQT
TLIKKMIQNTSGQGGNDYK-----------H-ITFANHIDYEKWNNFQRYESTAPVFRVI
GQFFGLPNLFVRTHEFFEKALVYYRDR-PDLMKVVD-D----QVYN---RD-DTKR---V
SWNGQKGGLEGLRQKGWSVLNLLVIERESR-IRNTEIKTLAQGDNQVI--CTQYA--INP
SKTE-AELSGNILAAMQ-----------------------NNDVIIAAIRTATARIGLRI
NEDETLQAADLLIYGKTIVFRGNLTCLEEKRYSRVTCTTNDQLPSLGNVLSTVSTNCLTI
AHYSKSPLNAMMSYNWLSNLVINILSIHN-------PALRTAPKT----------LVS--
---CP---------------------------------------------EKLE------
---------------GRAF-RIA---------AIYLDPSLGGIAGMSLTRFHLRMFPDPV
TEGLSFWKIVY-------------------------------------------------
------------------------------------------------------------
------------------------------------------------------
>KU127239
------------------------------------------------------------
-------------------------------HWGHPYINYLKGLKELEARVNENIK-IDR
KYASTLA--------SDLAYLVLKHQFQKKK-IWYAS-SQGL------------------
----------PAKSPLKDCIDKGVWPTTKVIEDFGDNWHRLKLLPCFDVPDTIDMTDLYS
D-----KAHSMDRPQVLDHIK-NNPYRP-IPGRRVMDTLLTEQNPNIPQFLKEIND-L-G
IEQNSLIIGLKAKERELKDKGRFFSLMSWKLRLYFVVTEYLIKTYYVPLFSGLTMADDLT
TVTKKLLTATIGQGTNSYD-----------K-IYIANSLDYDKWNNRQRLESNSAVFKVM
GLFLGYPNIFVRTHEFFENSLIYYNDR-PDLMTVRG-Q----VVSN--RNP-D-KV---V
TWNGQLGGFEGLRQKGWSVLNYLVLRREAL-TRNTKTKFLAQGDNQIV--ITQYS--YMG
DRSD-THLDREILNIWE-----------------------NNQDIMRRIQTATQKLGLLI
NEDEVVTSSELLIYGKIPVFRGKVIPLETKRWSRISAVTNDQLPSFSNSIASATTSALAV
CQYSDSPIEVIYQHHFFTSFVFSLLSWIN-------AILGYDPLN----------YNQ-K
--------------------------------------------------DPTT------
---------------LKKI-VIR---------SLYKDPSVGGVCGTNLLRFFISRFPDPV
CESLSWWKILYHN----STDKI--------VKSI-ALEVGNP-QLGEVNSL-TRSMLLED
PTTLN-------------------------------------------------------
------------------------------------------------------
>KU178986
------------------------------------------------------------
------------------------------------------------------------
------------------------------------------------------------
---------------------------------------------CFEIPDLIDPSVVYS
D-----KSHSMNKKDVINHIQ-NKPDQI-IPSKKVLETMINNEATNWLEFLEMVDK-H-G
LEDDDLIIGLKGKERELKIAGRFFSLMSWKLREYFVITEYLIKTHFVPLFHGLTMADDMT
AVIKKMLESSSGQGLSDYS-----------A-VCLANHIDYEKWNNHQRKESNGPVFRVM
GQFLGYPNLILRTHEFFEKSLIYYNGR-PDLMTVRN-G----QIEN---NS-N-QR---V
CWQGQAGGLEGLRQKGWSILNLLVIQREAK-IRNTAVKVLAQGDNQVI--CTQYK--TKQ
HRDE-QELAGALEQMRI-----------------------NNNTIMEAIEAGTNKLGLLI
NQDETMQSADYLNYGKVPIFRGVIRGLETKRWSRVTCVTNDQLPTCANLMSSVSTNALTV
AHFDTTPINAMVQYNYFGNFSRLLLEFHD-------PAIRTTLYS----------DSL--
---KH---------------------------------------------LNFK------
---------------SFAF-KIG---------MLYLDPSIGGVCGMALSRFLIRSFPDPV
TESLAFWKLIYHT----TKNKE--------LQRL-SLKFGNP-KIAVFRSS-HIDKLLED
PTSLNIAMGMSPANLLKTEIKNNLLQRRST--IRNRIVRDAVFHVHKEDANIRAY----L
WSITPLFPRFLSEFKSGTFMGVADSIVS--------------------------
>KU194360
------------------------------------------------------------
------------------------------------------------------KQ-IDK
AYAEALA--------SDLAYKVLHDEFLKSR-RWHVD-GRLL------------------
----------PKDHPLKAYVDKNQWPSSGLIQSLGDIWHLLPLTPCFTVPDMFDPSIIYA
D-----KFHSPTRSEIIRQLT-KG-VGN-IKSKSVLESFIQKPATDWKAFLERINN-E-G
LDLEHLAIALSAKEREIKDIGRFFALMTWELREYFVVTEYLIKLFYVPLFKGLTMADDLN
TVTMKMLKASDGQSARDYK-----------T-ITIANHIDYSKWNNHQRPEANNPVFKVM
GQFLGLPNLFTRTHEFFSKAFIYYKNR-SDLIGTDG-T----KLFN---KP-G-PL---V
CWEGQPGGLEGLRQKGWSITNYLCIERQAK-IRSTSLRALAQGDNQVL--ATRYT--IRP
HRSE-QELVEHIQSAVY-----------------------NNKAILDSVRAGTAKLGLII
NENETLQSASLMVYGKVIMYRGLFTCLSEKRYSRVLCTTNDQLPNLSSVIGTIGTNCLTV
CHYSDTPFDAILQYNWLGNFGRVMIEMHN-------PAIKRPMGD----------IIKSW
--------------------------------------------------NEEE------
---------------RRSY-RLY---------FLLLDPALGGVGGMSLTRFLIRQFPDPI
TESLTFWSLVREL----EISGE--------ITTL-AVKAGNP-RMGKYRSS-HFKKLIEN
PTGLNLPRGISSLTVLRTKIRHGLLANVE-------------------------------
------------------------------------------------------
>KU244266
------------------------------------------------------------
---------------------------------------------------HIKKV-IDG
TYQECLA--------SDLAKRILRWGFDKYS-KWYLD-SKLL------------------
----------SKDHPLAPYIKTQTWPPKHVVDLVGNTWHKLPITQLFEVPESMDPSEILD
D-----KSHSFTRTKLASWLS-ENRGGP-IPSEKVIITALSRPPVNPREFLKSIDL-G-G
LPDDDLIIGLKPKERELKIEGRFFALMSWNLRLYFVITEKLLANYILPLFDALTMTDNLN
KVFKKLIDRVTGQGLLDYS-----------R-VTYAFHLDYEKWNNHQRLESTKDVFSVL
DQAFGLKKVFSRTHEFFQKSWIYYSDR-SDLIGLWE-D----QIYC--LDM-S-NG--PT
CWNGQDGGLEGLRQKGWSLVSLLMIDRESQ-TRNTRTKILAQGDNQVL--CPTYM--LSS
GLSH-EGLLYELESISR-----------------------NALSIYRAIEDGASKLGLII
KKEETMCSYDFLIYGKTPLFRGNILVPESKRWARVSCISNDQIVNLANIMSTVSTNALTV
AQHSQSLIKPMRDFLLMSVQAVFHYLLFS-------PILKGRVYK----------ILS--
--------------------------------------------------AEGD------
---------------DFLL-AMSR--------IIYLDPSLGGVSGMSLGRFHIRQFSDPV
SEGLSFWKEIWAS----SSESW--------IHAL-CQEAGNP-DLGERSLE-SFTRLLED
PTTLNIKGGASPTILLKDAIRKAL------------------------------------
------------------------------------------------------
>KU248085
------------------------------------------------------------
------------------------------------------------------------
EYAELLA--------SDLAFKILKKEFWNKY-RWFVD-GSLM------------------
----------DDTDPLKEHVLNNTWPSLDILLNYPPIWHKLPLKPCWDIPEVVDPSIIYS
D-----KTHSIKKSELMTHLR-KNPNSP-IPTKKVLDTLLSTKSTNWPEFLKEINE-K-G
LDDDDLVIGLKAKEREIKWKGRFFALMSWRLREYFVFTEYLIKKNVIPLFKGLTMADDQT
TLIKKMLTNTVGQGGNDYK-----------S-VTIANHIDYEKWNNFQRYDSTAPVFLVL
GKFFGLPNLFVRTHEFFQNSLIYYRDR-PDLMMLKD-G----QVVN---KY-PNKR---V
CWNGQAGGLEGLRQKGWSVLNLLVIERESR-IRNTLVQTLAQGDNQVI--CTQYA--INP
SKED-GTLRSNIEAAVQ-----------------------NNDVIINAIRKATARIGLRI
NEDETLQAADLLIYGKTIVFRGNLTCLEEKRYSRITCTTNDQLPSLGNVLATVSTNCLTI
AHYSKSPINAMISYNWLGNFVLTILNVHN-------PALRTRPGL----------LVN--
---KP---------------------------------------------KELD------
---------------SREF-KIA---------ALYLDPSLGGIAGMSLTRFHLRMFPDPV
TEGLTFWKLIHQH----SKDIG--------IQKL-AIKFGNP-KLMQYKTK-HFEKLVED
PASLNLPRGLSAQNLIKEEIKRTLLNRPHL--IR--------------------------
------------------------------------------------------
>KX228196
------------------------------------------------------------
------------------------------------------------------------
-YCSLLA--------NDLMRDMLINFYKKNK-KWNVI-----------------------
------DNEHNRSIPGTEELLNNSWISLKSKKLLEGHWHELDIERILEVPEDISDSDLFA
D-----KTHSKNLKEVKKIAS-RDKRNP-IPTERLLRTYLKEDRIDISKFINEIDA-N-G
FTADDLLIGLKAKERELKRFGRFFTLMTWKLRVYFVISEHLIKKDIIPFYKGLTMADGFI
EVMEKMLDRTSGQRGSDYS-----------K-ITYANHIDYTKWNNHQRDEAVGPVFSVL
DKMYGLTNFFRLSHEIFKKCVVYYPER-PEFFGKDS----------------Q------F
YWEGQPGGFEGIRQKGWSLVGILCLLREAK-KRNTEVDILAQGDNQVV--FCKYK--VPS
DIND-SDLDNELKKIYQ-----------------------NNEYLMSSILKAADKIGLII
NQDETVQSANFTVYGKIPVYKGNILNLETKMANRLSGITNDQLPTSANIMSSVNSMALSI
CQRDSSVRCAVYYQAIFGIFILNIIKKWN-------AV---------------------S
C-------------------------------------------------QGMT------
---------------NQIL-NMD---PLIR--WLYHDKCLGGNTGMALTRFLIRRFPDPI
TETLVFYKKMHDT----TSVSS--------IKKI-MNFMGNP-TQRPLNRA-SINKLAED
PTCLNIV-----------------------------------------------------
------------------------------------------------------
>KX228197
------------------------------------------------------------
------------------------------------------------------------
---------------------MLIRHYTKTK-VWNVI-----------------------
------DNAHNREIPGSIDLINNKWPKLREFRLLEGHWDELEIEAILDIPEDIDDSSIFS
D-----KTHSFDRSEVESFVK-RDNNNP-IPTKRVLKTYLEKPRINVKEFVNMVDK-E-G
LTYDDLLIGLKAKERELKRFGRFFTLMTWNLRLYFVISEYMIKRDLIKIFPGLTMADGFI
DVLKKMLDRTAGQRNFEYE-----------N-ITYANHIDYEKWNNHQRDEAVGPVFSVI
DKLYGLKNFFRRTHQFFKDCIVYYPER-PDFYGVDG----------------P------Y
YWNGQPGGFEGIRQKGWSLVGVLCLMRESK-YSNTKVEILAQGDNQDV--FTNYR--INT
KLND-QELDEELEKIFK-----------------------NNDNLMKRIKIASEKIGLII
NEDETVQSSGFTVYGKVPIYKGNILNLETKKVNRISGVTNDQLPTAANIMSSVNSTALTV
CQYDATIKSGVYIHEIFGIMTLNSLKLWN-------PM---------------------G
A-------------------------------------------------FGEK------
---------------IERY-NKG---DVAK--WLYHDQCLGGNTGMALTRMLIRKFPDPI
TEGLAFYKLMSEL----IKDDS--------IRNS-FLEMGNP-EYKAVGSL-SINKLLED
PTSLNIKKGSNISVIIRDQVKRSLIRYSSN--IKNKLLRNSLEKSDNHEQYLIDF----L
TTI---------------------------------------------------
>KX228198
------------------------------------------------------------
------------------------------------------------------------
NYAKLLA--------NDLMKVVMIKNWRKTK-SWNVR-----------------------
------DTEHNAKIKGISPLLKNTWPTTKEFIELEGHWDELDIEAVLDIPEDLDDSTIFA
D-----KTHSLTRSEVERYVK-RDNKNP-IPTKRVMKTYLEQERVNVKEFVMKIDN-E-G
LSKDDLIIGLKAKERELKKYGRFFTLMTWNLRLYFVISEYMIKKDLIPLFPGLTMSDGFI
DLINKILDRTEGQRNDEYQ-----------K-ITYSNHIDYSKWNNHQRDEAVGPVFTVI
DKLYGLNNFFRRTHNLFKQCVVYYPER-PDYYGKDS----------------A------F
YWEGQPGGFEGIRQKGWSLVGVLCLMRESN-FRNTKVEILAQGDNQVI--FTNYD--LGK
KLTE-EEMDKKLEKIYW-----------------------NNDNIMGRIQRACIKIGLII
NNDETVQSSGFTVFGKIPIYKGNILNLMTKKANRAGGVTNDQLPTVANIMSSINSIALTI
CQHDPTIRQAVYIQLILGIWILNLLKQWT-------PM---------------------I
K-------------------------------------------------TGKT------
---------------PSVL-NKF---SLLK--FLYHDQCLGGNTGMALTRFLIRRFPDPI
TECLSFYKIYDDP----KLDII--------TRKS-FCHMGNP-IIKNITTW-SFNKLCED
PLSLNI------------------------------------------------------
------------------------------------------------------
>KX525586
------------------------------------------------------------
-----------------------------------------------------------T
HIPTLAE--------RKFKEIFYLSYYEKHR-VYPNHNLN--------------------
--------GEIEGSYLLSQLAQMALVNPKHANYSLVDWDSVNTLETFPFPKSFNLSLIIA
D-----KAVSPNREEWLELRR-KGGTQMDPHIRRGPLKAMKDGVIDCEKLLRKINRNPSG
LAKKHRIIGLYPKEREENMVPRMFALMSFDMRAFSVVSESMIADHIIPHIEGVTMTKSML
ALQKEMIISTKSQASSTQSDSI-----------TFCLNIDFEKWNLNFRRWMTEGVFREM
GRLFGLPEIFNRTYDIFKKSIIYLADG-SFDLLLTDEL----EIEPG-TNP-D------C
AYTGHVGGFEGLRQKGWTVFTAVLISSICD-EMGIKTHLMGQGDNQVL-MLTIYSR--AA
RETGDLKSAPAVLEITN-----------------------TLETFKSRLVSLFANLGLPI
KPLETWVSEELFAYGKTPIYRAVPLAMSLKRISRVFAFSNEDLMTLSNALGAISANAQAA
SMCDVHPMVSYAIAKWQHLCCAIIFSNYH-------PLCGCAPHV----------SGE--
----EW-----AIKL-RLP--------SG-KKIQETSDEE------------ID------
------------ER---DL-MKL---------IVTIPRSLGGYNTLTLYEMIMRGFSDPV
SRDMCWLFAIASE----STGKL--RGY---LINW-IKPIVSP-EV-------NAQHLIQD
PTALNLLVPP--------------------------------------------------
------------------------------------------------------
>KX636164
------------------------------------------------------------
------------------------------------------------------------
---ESVG--------RKFMEIFFSNFRKKHG-VYPLHHI-------ERPEHVPMSKAES-
------------GIYLLRCLKSNTIFNTASIGYSMEDWEWVVLDQNFEIPTSWNIIHTVK
D-----KAISPNREELHHNLI-TRGHVFNQDMRRVILKTIMTPLGPMREFLEKVGE-N-G
LENKYLMIGIYPKERELKVKPRFFSLMTHEFRLYVTSTEGLLNDKVLKYFPEITMSINLL
EMTKIMSKLSGNQSDQS----------R---SVTYVVNMDFMKWNQQMRYDICHPVFSRL
GQAFGSPGLYDQTHLMLKNCVIYLSSG-ERPLVADPVT----GVVV---DG-I------N
SWTGDGSGKEGLRQKGWTIMTVCDIKYVAD-RLGMDASLVGGGDNQVL-TVTIRTS--DL
SEDG-EISQEGKRKVRD-----------------------KMRSFLAELQDHFDRRGLPL
KASETWTSTSLFMYNKHMYYKGRPLRTVMKQISRCFPFSNSSVMSTALMCNSVSTILKAA
MQKEHFIVGVITMKCLWGLYIAELSRSMN-------PLFYVTE-GGLLSGSFE--VVR--
--QG---------------------------TKRSVQID-E---------MDI-------
-------------V---HF-WAK---------ILYLPSIFGGPGLSNCFNLTERGFPDPV
TEGVMFLNKMHERLMKIDIS-L--GIA---VGTL-KGISFSQ-QP-------NYEKLVED
PASISHDSPSHST-----------------------------------------------
------------------------------------------------------
>KX785335
------------------------------------------------------------
------------------------------------------------------------
SYCALLA--------SDLMRDMLINYYKRNK-RWNVI-----------------------
------DNEHNRSIPGTKNLINNSWITMKDRSSLEGRWHLLEIEKIFDTPEDIADSSLFA
D-----KTHSLQLKDIINNVK-RDKLNP-VPTERLLKTYLKEERVNIQEFIQKIDK-D-G
FSKEDLVIGLKAKERELKRYGRFFTLMTWTLRLYFVSSEYLIKKDIIPNYKGLTMADGFI
EVMEKMLDRTKGQRGNKYQ-----------Y-ITYANHIDYSKWNNHQRDKAVGPVFSVL
DKLYGYNTFFRLSHKIFEQCTVYYPER-PDYFGKDS----------------Q------F
YWEGQPGGFEGIRQKGWSLVGILCLMRESKIKRNTQVEILAQGDNQVV--FSKYV--LPV
FKNK-QDREIELKNIYY-----------------------NNESLMSYILKASTKIGLII
NQDETVQSANFSVYGKIPIFKGNILNLETKAVNRVSGITNDQLPTAANIMSSVNSMALSI
SQRDSSIRCAVYYQLIFGIMVLNIIKAWN-------AI---------------------S
L-------------------------------------------------QGLN------
---------------SVVI-SKN---ALAR--WLYHDKCIGGNTGMALTRFLIRRFPDPV
TEALVFYKRMYEE----SNDKE--------VKSS-MLTMGWP-IFRKYNTI-ALNKLAED
PTCLNIV-----------------------------------------------------
------------------------------------------------------
>KX884414
------------------------------------------------------EAKQQL
FRSRASQLLSLVDGIRNPH--LISQIFGLYRLWGHPYVDAVDGLLKM----KHLGL-QRK
LIPVKLRHE----LTCKFKEHLCVHYRAKRG-KWPNLDVS--------------------
--------QLEDGNYLKDIILSNRVLDLSKLDYDFNDWRFVSGLPTFEVDSSFNLAAMLS
D-----KALSLSRRELKEHIE-AKKNIGTASERRVITHWLQSDQVSARDLLMEVSA-R-G
LPKSDLAIGITPKEREMKTCPRMFSLMTLPMRMFVVAVGELLATHIVPLFPEITVGDSAL
QLSRRLYEITRPQASKRSGGKG---------TVEVVMNVDFSKWNTNIRRELTEGCFKFI
DELLGFEQCVSYIAPMFEQSLIYLADG-SHLPVLDD------NLDV--HND-P------L
AWTGHLGGLEGLNQKGWTAVTVALIRMVAE-RHNVLFKLVGQGDNQVM-RLTFPVT---Y
LPDG----TINMREVKH-----------------------RIQAFKADFIQFMESAGLPV
KISETWISSLIFAYGKMLYMLAMPLAMSCKRICRMFWLSNDLFPSLENTMSTITSNAISA
CQSDLTVIIPFCVSVFEYMYALLFYSEHT-------PFSGLGLDE---------CITR--
--QK------FKWSV-MLS-------------------------------SKML------
------------SK---DY-RVTR----------------------SVLDLVMPVFRD--
--------------------------------------------------------YIRN
PRLRNHWELLAALALVP-------------------------------------------
------------------------------------------------------
>KX884415
------------------------------------------------------------
--------------------------------------------------TTLPKQ-IDT
DYANKLA--------SDLAYIVLKNQFDKNK-KWFVD-VDRL------------------
----------PPDHKLRDNIVNNTWPTPFQIKDFQDEWHRLPLSKCFEIPDVVDPSLIYA
D-----KSHSVCRSEIIEHIK-SNPMTP-IPSKKVLETFINTPATNWKEFLTEVND-N-G
LDMEHLVIGLRGKEREIKRIGRFFALMSWKLRDYFVITEYLIKLHFVPLFSGLTMADDLN
TVVKKMLDTSNGQGLDVYD-----------Y-ITMANHIDYEKWNNHQRGEANNPVFTVM
GQFLGYPSLITRTHEFFEKSLIYYNNR-TDLMYVRD-G----VVLN---KD-D-DT--PV
CWNGQAGGLEGLRQKGWSIVNLLVIKREGR-VENTRLSILAQGDNQVV--CTQYK--LQK
TRTT-RELDICIDRVLL-----------------------NNDKIMRNIEEGTRKLGLLI
NKDETIKSADYLNYGKVPIFRGKIKGLESKRWSRAACVSNDQLPTISNILSTISSNALSV
GHFAESPVDAICHYNFLGNLTLGVLNLHN-------PAVKGPIKS----------CLN--
---PKD-------------------------------------------QVSYM------
---------------SKNY-KIL---------LLYLDPSLGGICGMSLTRFLIRSFPDPL
TESLAFWQGIF-------------------------------------------------
------------------------------------------------------------
------------------------------------------------------
>KX884429
---------------------------------------------------------FGV
GT----EFFDHVLHEESVE--VVLVYYSSFRHWGHPFIDTLAGLEKLYTQVTCEKD-IDE
SYAEMLA--------SDLAYIVLEDQFKKKK-KWFVN-LEEL------------------
----------PRDHHLYPFVKSQTWPTANIIEDFGDNWHKLPLIKAFEIPDVIDPSIIYS
D-----RSHSMNRSEIINHLN-KNPTKP-IPTKKVLKTLLSEPATDWKEFLKAIND-V-G
LSWDDLVIGLKEKERELKTAGRFFSLMSWKLREYFVITEYLIKTFYVPLFYGLTMADDLV
TVMRKMLETSSGQGLDNYD-----------V-IYLANHIDYEKWNNHQRQASTGPVFKVM
GQFLGYPNLIYRTHEFFEKSLIYYGYY-PELLSVVN-G----EVAN---NS-D-KR---V
CWNGQAGGLEGLRQKGWSILNLLVIRREGA-HRNTQVRCLAQGDNQVI--CTLYK--LQK
YRTQ-EELQENIQRVVD-----------------------NNNVILNRIIKGTERLGLII
NRDETMQSADYLNYGKIPFFRGNLRNLETKRWSRVTCVTNDQIPTLANVMSSVTTNALTV
AHYSDNPLNTIFHFNFLGNFVRLLIEGHN-------PALRSPLVS----------QLK--
---VP---------------------------------------------QHLQ------
---------------GLGY-KIA---------TLYLDPSLGGVCGTSLTRFLIRQFPDPI
TESLSFARVVCIG----TESDR--------IRE---------------------------
------------------------------------------------------------
------------------------------------------------------
>KX884431
------------------------------------------------------------
------------------------------------------------------------
------------------------------------------------------------
------------------------------------------------------------
------------------------QGAA-IPSIKVLSTLLKQPATNWPKFLKQVND-T-G
ISEDHLIIGLRAKERELKEEGRFFALMSWEIRDYFVMTEYLIKTHFVPLFKGLTMADDLT
TVIGKILENTEGQGETGYE-----------N-ITVSNHIDYEKWNNHQRKEANNPVFDVM
GKFLGYPNLISRTHEIFEKSWMYYNQR-GDLIGVNRDG----VIFN---KD-KNKR---V
CWIGQEGGLEGLRQKGWSICNLLVLRRESA-SVNTRVKVLAQGDNQVI--NSHYK--LKT
SRND-EQLINNIRDVIQ-----------------------NNDLLMRRVTDGTNRLGLLI
NQDETVQCTEFMNYGKNCVIRGNLRNLETKRWSRVTCVTNDQLPTMANIMSTTSSNALTV
SHFSNSPFNSMFHYNFVGNLVRLVCEAHN-------PAIRSAISE----------AL---
---ELQ-------------------------------------------GDELT------
---------------QLEY-YIR---------TMYMDPSIGGVSGMSLTRFLVRAFPDPI
TESLTFAKLVYHN----TTNLR--------IKKL-MVSFGHP-RIRVD-QR-DITKLIED
PLSLNIPRGIDATTMIKEQIKRSLYEESGT--IGNSIIKSALKYSQMNEQGFLRH----L
RSIKPLFPRFLSEYYAATFFGMTSGLVGIFQNSKTIRNNFKTKLSYKYDGIITT
>KX884433
------------------------------------------------------------
---------------------TVLSYYSAFRHWGHPLIDTIEGLNKLYEQVTCEKN-IDP
LYPEILA--------SDFAYIVLKDQYKKKK-KWMVD-LDKV------------------
----------APTNILYNCIRSNSWPTPAVIENFGDNWHRLPLIACFEIPDMIDPSVIYS
D-----RSHSMTRDEIINHLT-TNPGMP-IPSRKVLTTLLHSDTTDWKAFLERVDK-Y-G
LDLNELVIGLKEKEREIKKKGRFFSLMSWSLRDYFVVTEYLIKKHFVPLFYGLTMADDLT
TVMRKMMENANGQGLDDYS-----------Y-ISIANHIDYEKWNNHQRLESTGPVFRVM
GQFLGYPNLIYRTHEFFQQSLIYHGGR-GDLMTVRD-G----KIVN---SG-S-TR---V
CWEGQAGGLEGLRQKGWSILNLLVIRREGS-HRNTKIKCLAQGDNQVI--CTQYE--LQK
SRSD-QEMEENILKVVQ-----------------------NNQVILAKIEEGTRKLGLII
NKDETMQSADYLNYGKVPVVRGNIRALETKRWARVTCVTNDQIPTLSNVMATVSTNALTV
AHYSDSPINTMYHLNFLGNFARILLEFHN-------PALRCPVYS----------ILK--
---TK---------------------------------------------DALN------
---------------SLSY-KIA---------CIYLDPSIGGVCGTSLTRFLIRQFPDPI
TESLTFIKKVFEG----TTNPE--------IKKI-CYEFGCV-KLG--------------
------------------------------------------------------------
------------------------------------------------------
>KX884434
------------------------------------------------------------
------------------------------------------------------------
----------------------LESTYQKTQ-KWSVD-LTAL------------------
----------PQGHCMRENILSSTWPDLPVLEKMEGHWHELPLTKVFDIPDLIDPSAIYS
D-----KSHSLTRSELRSWMK-LKPGVP-IPTHKVLSTLLSNPATNWPEFLKKVND-Y-G
LELEHLIIGLKAKEREIKEEGRFFSLMSWALREYFVITEYLIKEFFVPLFSGLTMADDLT
TVIKKMLNNTIGQGGVDYQ-----------N-ICIANHFDYEKWNNHQRKESNNPVFRVM
GQFLGYPELICRTHEFFEKSWIYYNDR-PDMFTLQG-D----SIIC---KS-G-H----Y
AWNGQAGGLEGLRQKGWSILNLLVIRRESL-LRNTKVKVLAQGDNQVI--FTSYS--LNK
HRDQ-EELISNINAVVQ-----------------------NNQSIIDLITKGTKKLGLLI
NHDETIQSADYMIYGKIPAFRGNLQNLETKRWSRVTCVSNDQLPTLASIMSSVVSNALTV
SQYAHSPKNPIYHYNLIGNLAYEIIRFHD-------PAVRGPLEK----------YAE--
---DR---------------------------------------------KLLR------
---------------SIEF-RVL---------LLYLDPSLGGVSGVSLTRFLIRMFPDPI
TEALSFWKKTYPY----IGHTS--------LRRI-IERVGNP-RLATPSID-GFSKLMED
PSSLNIRHGISSTTLIKNLIRSSLFRNLGD--IKNEIIKDAASHCKQEEP----------
------------------------------------------------------
>KX884448
SVMVEDGLAGFQLLKEFEPLVTSEMLLRTNDEFSDGAEF-------RKSLLNELGKKNSV
FKQQAEALITILAHIPTMH--HLAQIFGLYRLWGHPYVDSADGLLKI----KHLGL-SKK
VIPNALKRE----LACSFKSHFCKQYRAKVG-KWPNLDTS--------------------
--------RLPADSYLRAVIESNRVLDQSNLAYKPSEWFQVKGLKTFEIDSSYNLATMLS
D-----KALSLDRDELKYHCD-RFRNIGIARERRVITNWLRSTQISARELIEAVSE-K-G
LEKKELIIGVTPKEREMKTCPRMFSLMSLRMRMFVVAVGELLADHIVPYFPEITVGDSSI
QLTRRLYDMTRSQRS--ATPSQ---------SVDVIMNIDFSKWNTNIRAELTNESFKFL
DELFGLKQCVNYIPKMFTESLIYLADG-SYLPDFDA------NLDV--KKH-P------L
AWTGHLGGLEGLNQKGWTAVTVVLIEMVAR-KHNIRFRLIGQGDNQVL-RLTIPLVGDKF
DPSG-------ISAAKQ-----------------------TLKLFKASFVDEMEQAGLPV
KISETWCSSKLFAYGKQHFFEGEPLAMSLKRLSRVFWLSNDLFPSLENAISTIHSNSLSA
CQSDLTTIVPFVVAVTETIYTILYHANES-------PYTGVGADS---------L-----
------------------------------------------------------------
------------------------------------------------------------
------------------------------------------------------------
------------------------------------------------------------
------------------------------------------------------
>KX884450
------------------------------------------------------------
------------------------------------------------------------
-TIDTIS--------SI-----CINYRRKKG-VYPNLRLE--------------------
--------ELDDSSYLKICIESNQPIVTSHPHYNDLEWLKIKGEKTFHINDSYSLVDWLS
D-----KALSLSHAELADEIQ-SHHSVGAGWKRSVLYKWLTSDIGSPQDLLEYIDK-Y-G
FPSEEDVVGVYDKERELKVLARFFGLLTLYKRMYVVVTEAMLAHDILPLFPEVTMMDDLT
TLMKKIYHNTSSGEADDYW--------------EVTYEVDFEKWNSYMREEETYRMFEFV
DELYGFSRVLTRTHEMFSKSTLYLANG-VYIPPVEDGR--------I-KEG-W------G
SWTGHLGGIEGLRQKGWTIFSLHVLKRVAK-TCGVDFSIMGQGDNQVL-RVKYPKS----
---------LGLMVAKE-----------------------KHNLFVKTLEEILGQIGPPN
KPSETWASSSCFSYGKFWVVNGVPLCMNLKRLARIFRLSNEGFPTVTSSLSSATANLMSA
LTSSLENDLCYFMYTTEIQGIIWYGLKYP-------LINLNQSPL----------KRN--
--WR-------QYGP-----------PSSRGDRYSLNVVLK----QEDFKHVEQ------
------------VS--STF--LES--------LCIFPTSLGGYPIMMYGSTLVKGFPDPV
TEALSLLKLMLRT--NITPDCR--R-L---VLNM-LSPVINP-YI-------NPSMLIQD
PESLNLIKESTVAERIKRHVSDYLGS----------------------------------
------------------------------------------------------
>KX884456
------------------------------------------------------------
------------------------------------------------------------
-----------------------VNYWRRHG-KWPVFDLT--------------------
--------EVPPTSYLYEVLSENRPLVCSHRLYNLGDWDYVKAMKTFEVQDSYSMVDWLS
D-----KAMSLSAEDLKREVE-DHGSIGAGWKRSVLYKWLTSDLASPHALLDQIDK-N-G
FPAEETVVGVYDKERELKIMARFFGLLTLWKRMYVVVTESMLAHDILPYFPEITMMDDYT
TLQKKLHALTSQTNSSENW--------------EVTYSVDFEKWNSQMREPETIGIFKFL
DNLYGYENVISRTHEMFEQSTLYLANG-LFLPEFQGKK--------M-KES-W------A
SWTGHLGGIEGLRQKGWTLFSLMVLKRVAN-EVGVKFRLIGQGDNQVF-RIQYPKD----
---------EGIEQAKK-----------------------KHQEFIDKLHETLQQIGPPS
KKSETWSSSSLFSYGKFLIYEGAPLSMCWKRMCRFMRLGNDGFPSLSSSISSASSNLTAA
IASSLSVDHIYFIYLLELLGTLWYNCSYP-------ISQDSILPE----------GEN--
--WT-------VKGP-----------PDLEQRRDQFRVHLS----AADLRKITQ------
------------LS--DGL--LGA--------LAMFPLVLGGYPIQLLGTCLMKGFPDPL
TESLALLKTTYQ----YLPDCM--KPY---IRNI-LYPHLSK-YV-------NPTQIVQD
PVSLNLITESNVGDRVKRFVSDYLGNAQW---VTNRKVL---------------------
------------------------------------------------------
>KX884459
------------------------------------------------------------
------------------------------------------------------------
-----LA--------SDLAFKILSTEFHRQK-KWFID-IGML------------------
----------ATSHPLYKHVLNNTWPTKKQISDLGDEWHRLPLKQCYEIPPGIDPSALYA
D-----KSHSMNRDEIITFIK-LHPNEI-IPSKKVLHTALTTPELNLPIFLREIND-N-G
VKENSLVIGLKGKEREVKRIGRFFSLMSWELRMYFVVTEYLIKKFFVPLFSGLTMADDYN
SVIKKMLDRATGQGESDYQ-----------Y-ITFANHFDYSKWNNTQRGAANDPVFLVM
GKFLGLPKLFVRTHEFFEKSWIYYNDR-GDLISVQD-D----CLTN---KT-E-KR---V
CWIGQKGGLEGLRQKGWSIVSLLMIERESK-IRNTLIKVLAQGDNQVI--CSYYK--LPK
DQTH-SACRSEIPHVIE-----------------------NNGYIVKAIIEGTGKLGLRI
NRDETLTSTDYLNYGKVVFFRGNMLPLAIKKWSRVTCTTNDQIPSLKNILGTISTNALGV
TQHSPTISDGIINYTFFSLYCLGFLRHHN-------PLQGSSIPS----------LDP--
--------------------------------------------------RKML------
---------------SSDF-NKV----IVD--LLFLDPSLGGLCGTSLARFLIRQFPDPV
TESLSFWKIIHDY----CGNPE--------LERM-CIINGNP-PLASPGKT-QLVKLLEN
PMSLNIPKSLNPATILREAVRSQLTKSVAV--IQNRLFQ---------------------
------------------------------------------------------
>KX884462
------------------------------------------------------------
-------------------------------------------LNILHHQVTVESP-IDL
EYANILA--------SDLAYKVLHLQFRRRK-EWFVD-LDQL------------------
----------KGNHILIPHIMYGTWPTQKQIIDVGPTWHLLPLKKCFEIPTGIDPSVLYA
D-----KSHSMNKSEVIQFIL-EHPGQN-VPSKKVLKTALEVEGVDILQFLSDIDV-N-G
LAQDDLVIGLKGKEREVKRVGRYFSLMSWNLRLYFVLTEFLIKRYYVPLFSGLTMADDFN
TVIRKLLDRTMGQGGLTYE-----------Y-ITLANHFDYSKWNNTQRGKANNPVFKVM
GQFLGLPNLFVRTHEFFEQSLIYYNER-TDLMRVRG-G----ELIP---TT-D-AK---V
CWNGQLGGLEGLRQKGWSVVSLLVIERESK-IRNTKVKVLAQGDNQVI--CTFYK--LPK
EKSH-DIATAEIPHVWN-----------------------NNKEIIKAISSGTKKLGLLV
NEDETLTASNFLNYSKLLIFCGNMLSPVTKKYSRVTCITNDQIPSLGNVLSSVSTTCLNV
AQFKNSSIDAIINYTFFGTFCLYYVASHS-------PLLEGPIPN----------WN---
----------------------------------------------------VQ------
---------------NPTN-DLK----SIAAYALFLDPSLGGVCGMSLTRFLIRQFPDPL
TESLSFWKCVYEN----SINED--------IRNL-AIKAGYP-RFASCTPL-AFSKLLEN
PMSLNLSRYSSPQSLLR-------------------------------------------
------------------------------------------------------
>KY006983
------------------------------------------------------------
-------FFSQLDRFNNIH--DLVFVYGCYRHWGHPHIDYRKGLSKLYDQVHMKKS-IDT
SYQESLA--------SDLARRVLRWGFDKYS-RWYVD-SRGL------------------
----------PSHHPLKPYISTQTWPPKHIVDMMGDTWHELPITQLFEIPESMDPSEILD
D-----KSHSLTRNRLISWLS-EGKGGP-VPSEKVIITALSQNPINPREFLKRIDD-H-G
LDQDDLIIGLKPKERELKIEGRFFALMSWNLRLYFVITEKLLASHIIPLFDSLTMTDNLN
KVFKKLIDRVTGQGLSDYS-----------R-VTYAFHLDYEKWNNHQRMESTRNVFEVL
DKVFGLKKVFSRTHEFFQKSWIYYSER-SDLIGVWG-D----KICC--LDM-S-EG--PT
CWDGQDGGLEGLRQKGWSLVSLLMIDRESQ-IRNTKTKILAQGDNQVL--CPTYV--VSP
GLNE-DGLRYELENISR-----------------------NAISIYRAIEEGAGKLGLII
KKEETMCSFDFLIYGKTPLFRGNILVPESKRWARVSCISNDQIISLANIMSTVSTNALTV
AQHSQSLVKPIRDFLLMSVQAIYHYLLFS-------PILKSRVHG----------ILS--
--------------------------------------------------LSGE------
---------------RLLL-AMAR--------IIYLDPSLGGISGMSLGRFHIRQFSDPV
TEGLS-------------------------------------------------------
------------------------------------------------------------
------------------------------------------------------
>KY073493
------------------------------------------------------------
------------------------------------------------------------
---------------SDLAFKVLKKKFKEDK-KWYVD-YQRM------------------
----------EPNNLLYNHIKNNTWPNPQTRIQFGDNWHKLPLTKCFELPDMIDLSSIYS
D-----KSHSLTRSQVIEHVR-YHSDKP-IPTKRVLNTLLETENVNWPEFLTSINN-F-G
LPQEDLVIGLKPKEREMKRTGRFFSLMTWNLRNYFVMTELLIKEHFIGLFNGLTMADDLQ
GLIKKLLDRTTGQGDSKIK-----------K-INIANGLDYTKWNNYQRYDSNRYVFKVM
GQFLGYEKLIERTHQFFEQSLIYYPQR-PDLMIVQN-N----TLEN---RG-S-DI---V
CWNGQLGGLEGLRQKGWSVLNYLMIERESK-VRNSQIKILAQGDNQIIFTSCFL----DP
YYSD-DELLDNMNRAKD-----------------------NNDAIMNAVMKGAEKIGLVI
NMDETIQSCCYANYGKVIIFRSKILGLATKRWSRVTCSSNDQIPSLGTLLASVSTNAMTV
GNFSETPHDAILGHLIFGLIVLEVLAQHN-------PAIRGDPSK----------YIV--
---QH---------------------------------------------RLME------
---------------HPLF-KII---------LLYLDPSLGGIGGTSLNRFLIRAFADPV
TESLSFWKLIYEN----CDNNI--------IKNL-CLEVGNP-SLATYSDD-HFLKLVEK
PESLNIPKGISSTNMIKEQIKISLINNAHN--IKNRIIHDVT------------------
------------------------------------------------------
>KY075646
-------------------------------------------------------NI---
-------------------------------------------------------I-KDD
TLSLNAG--------RMFKLLFSKEYRAKYG-AYPKI-----------------------
--------HDSG-TLLATELEQNDPSATSKRLHDLKEWDRIKFRQAYKLPETFNLSMIVA
D-----KAISPTRSELVDCIR-RKGTVMDSDLRRGVKRWLNDKSLDPIAFLQQVNDGL--
FPKDHLIIGLTPKERELNRVPRMFSLMSHLLRVYVVVTEQLLSDHILEMFPQITMTDSLL
DLTRKMYNTVRNQSSLKKRHNKEKGWASK----TVCISLDFEKWNGHMRKSMTSGVFTAI
GDLFGLSELFNVTYDLFSESYYYLADG-SYVPSIDDDG----NLVV---DE-P------K
SFINHQGGMEGLRQKGWTLYTVCGLEVILS-KYDCEYRIMGMGDNQVL-QITVYSN--IV
DESG-KATAEGLLQMSG-----------------------ILDDIFKDLVRSFTESGLPL
KPLETWMSEDLYLYGKVPIWKGVPLTMDLKKLMRTFPMSNEGVMTLENALSTVSSNAMAA
TQASPCIWTAYCIYVLMTSLCIDDFLDYH-------PILGDSLYK----------TLD--
--KDKH------WVL-RSH--------RF-SAIRY-QLPKE--------SWTMT------
------------RH---SL-RRA---------ISIIPKSLSGYCGANIYEMMVRGFSDRL
SRDLSYLNNIVNGGN--TSGET--ATL---INNW-INPLYMP-EC-------NYSMLLED
------------------------------------------------------------
------------------------------------------------------
>KY203909
------------------------------------------------------------
------------------------------------------------------------
---------------------ILRSQYKKTK-TWSLH-KDQVH-----------------
----------RIPEKLRKHVLDETWPTDTVIEELGDVWNKLPLKKCYDIPDLIDPAILYG
D-----KSHSVNRSVLLQHLT-RYPGKP-IPTKRVITSFISRPATNWPEFLAEINE-S-G
LTEDDLIIGLRGKEREMKVDGRFFALMSWRLREYFVITEYLIKRHYVPLFSGLTMADDQT
SVTKKMLQATAQQGTEGYS-----------R-ISISSHLDYEKWNNHQRAESTDPVFEVM
GHFLGYANLFTRTHEFFQKSFVYYVGR-SDLLTTRG-N----RIVN---ST-G-AR---V
CWDGQDGGLEGLRQKGWSILNLLMIEREKK-IRNTKVTVMAQGDNQVI--TTHYRAEVTP
DMTD-DAIRGSMQTLVE-----------------------NTRVIIRAIRSGAARLGLII
KEEETLQSFNLHIYGKVVSLNGCVLGLETKRTSRITSATNDQIPSLGSVMASATTNVLTV
SHYDSSPVDPILMFNFFGNMTRRVVELHS-------PALRAPMYG----------VSK--
---TD---------------------------------------------PLLE------
---------------SREY-KWA---------SLFLDPTLGGISGCSLTRFLMRLFPDPL
TESLSFWKKIHEG----TSSSA--------LREF-AKVVGNP-RLKHYVES-DFPKLLEN
PSGLNLVHSISAQTILKEEVKRHMRENGSS--FKNEIIRDATVYS---------------
------------------------------------------------------
>KY366322
------------------------------------------------------------
------------------------------------------------------------
------------------------------QREYPPHSFK--------------------
--------PFDSESYLHKQVSENRKINKEDPAYHPQDWDQIVCEKTYSLPETFNLSLLVA
D-----TAISPTREELKRAET-NLRGALNPEWRRGVLKWMKDGVINCLLLLSLINICSTG
LPLMFLIIGLYPKEREVNPVARMFSLMTLLMRAYFVITEDMLSKHILPHFKSISMTFDLL
KLTKKLTGISRRQQKQLTE-GR-----------TFCINIDFEKWNLNFRRETTGPLFESL
GRIFGKKNLYNRTYDIFYNSLMYLSDG-SYMPLFDDQL----RWKH--NEP-E------K
AFLHHLGGNEGLRQKGWTIGTSLMLDIVCE-EHKIDYQLLGQGDNQVL-MVTIYSD--LA
KTLG-IEHNAVKLDIQD-----------------------KLTKFLNALYSKSNLIGLPI
KPLETWISDQFFAYGKVPIYEGVAGYQSLKKISRCFPFSNDDIMTLDNALGAISASFSSA
CMADTSPLPHYFISKKQSLLAAYWFQKFH-------PL-KSEPVD----------ISK--
----PP-----KFER-RVS--------SY-SMLKSYPLGQ------------FE------
------------ML---EM-IIQ------------IPKILGGLNTHNLMGCYARGDPDPL
TSAYCWMFQRKNYYF--KQGDL--RKSQ-LYENW-IAPLINP-VP-------RYNLLFSD
PYAANLWSPFSTKTIAQQMIRAQVHQLAG---DSQFAL----------------------
------------------------------------------------------
>KY385390
------------------------------------------------------------
------------------------------------------------------------
----------------DLAYLVLRKKFVEQK-KWFVD-FKKL------------------
----------EPQHPFAPHIKENTWPTPKQISDFGDHWHELPLMKCFDVPEVIDPSLLYA
D-----KSHSMDRDEVIRHIQ-KNPQVP-IPTKKVLDTLLHTKATDWPVFLDQIDK-V-G
LPRNVKIIGLKGKEREVKKKGRFFSLMSWMLREYFVITEYLIKEHYVPLFNGLTMADDLT
TVISKLLDRTQGQGLNDYN-----------Q-ICIANHIDYEKWNNHQRKEATGPVFKVM
GQFLGYGNLIYRTHEFFEESLIYYNGR-PDLMTINK-D----SLEN---LT-S-KK---V
CWDGQAGGLEGLRQKGWTVVGLLMLRRESR-IRNTQIKILAQGDNQVI--CTQYK--LQS
SETE-LELRKKLQNVWM-----------------------NNYNIMKAIQVGTEKLGLII
NNDETIQSADYLNYGKIPVFRGRILNLFTKRLSRVMCVTNDQLLNYGNIMATVSTNALTI
GHFDVTPRDAITYYNLFGNLTRIMIERHN-------PVLGGPVHN----------FFS--
---KQD----------------------------------------------LN------
---------------NIKY-KIM---------SLYLDPSLGGACGTSLSRFLTRAFPDPV
TESLSFWKLLHDA----TQDIT--------LKGI-CCNAGNP-RLSSARSAKDLIKLIEK
PESLNIPRGMSIANLLKSEIKKSLQCGITL--IRNEVISDAVL-----------------
------------------------------------------------------
>KY421919
------------------------------------------------------------
-----------------------------------------------------------D
DYAQKLA--------SDLAYKILKKNYFGKK-KWFVD-PVKI------------------
----------SDKHPLKKHITNSTWPNQFEIEDFGDNWHQLPITKIFDIPDLIDPSLIYS
D-----KSHSMDRDEVIDFVS-KNPGKA-IPTRRVLQTMLNKPATDWKSFLQKIND-I-G
LSLKSLIIGLKAKEREMKRIGRFFSLMSWELREYFVFTEYLIKEYFVPLFHGLTMADDLQ
SVIKKMLENSQGQGSDNYE-----------Y-VSIANHIDYEKWNNHQRKESNYYVFKVM
GQCFGLPNLFTRTHEFFEQSLVYYPQR-ADLMTVNG-N----TLDN---FS-E-YL---V
CWNGQKGGLEGLRQKGWSVLNYLVIERESR-IRNTKVKVLAQGDNQTI--STFYH--LQS
HFDD-RELIDQLHNICK-----------------------NNKAIMNAIEQGTTKLGLII
NRDETMISADYLNYGKVPIFRGVIRGLHLKRWSRVNCVTNDQVPSLSNSLASCATNALTV
SHYSEDPLNAIYLHSVFGNITITLLLEYN-------PALRTSVKL----------ALK--
---DP---------------------------------------------DLVE------
---------------HVWF-RLL---------LLYLDPSLGGISGTSLTRFLIRMFPDPL
TESLSFWKFIHDN----CYEPN--------LQNL-CSIIGNP-SLMEFQIE-HLDKLIEN
PTSINLVRGISAANLIKNEVKANLIESIPI--VS--------------------------
------------------------------------------------------
>KY549567
------------------------------------------------------------
------------------------------------------------------------
------G--------QKFKEMFFKNYRSKHG-FYP-------------PHSLPGDQTESD
EE---DDEMGISSTYLTTCLATGKPFSTSNIGYSLEDWDLVTIKKTFEIPYSWNIVHTIK
D-----KAISPNRSELYHNLV-AKGHVFNQNMRRVILKTIATPMKPMREFLGSVAA-V-G
LALIFLIIGLYPKERELKVLPRFFSLMSHELRLYFTATEQLLNDKILKYFPEITMSLNLL
DMQKKMGKMSGKQKDNS----------T---TVTYVVNMDFVKWNQQMRKEICTHVFRPL
GELFGLPRLFERTHELLEQCVIYLSSG-ERDLIPDPET----GIVI---DR-I------Y
SWCRDGSGKEGLRQKGWTIMTDCDIKLIAD-RLGLNASLVGGGDNQVL-TVTLTTA--DI
DENG-NISAEGKRKIKE-----------------------KMRTFMEELQRHFDRRGLPL
KTSETWTSTSLFMYNKHMYHNGRPLRTVLKQVSRCFPFSNSSIMSTALMCNSVSTTLKAT
MQKEHYLMGVLTLKTLWGLYISELAVNMN-------PLFYSTR-GCILSGKYV--ITR--
--DG---------------------------REEESSVT-E---------RNR-------
-------------E---TF-WAK---------ILYLPSVMGGPGIVNCFNLTQRGFPDPV
TEGFLFLQRLYSEVHMINPR-L--GAA---IHTL-LGMSFKK-EP-------NFEKLVED
PASLSHDAPSHS------------------------------------------------
------------------------------------------------------
>KY700686
------------------------------------------------------------
-------------------------------TWIGP------------------------
----------------------------------P-------------------------
-----------GSHYLQQNLLLEKEIDRHNIRYHIEDWQSVQCEKTFEIPATYSLASCIK
D-----RAISPTRSELERMVQ-SSRSVMNQDARRGVLKWLNSSMIPVRDFLQNIND-N-S
LNFDDCIIGLYPKERELKLEARYFALMSFKMRLYFTITEHLANDHLLEYFPMVTMSDSML
ELQKKLDALSRKQTSSK---------RG---VVHYVVNIDFRKWNQQMREEMTVDLFHDT
DRLFGFTNLVGRTHEIFKRSYIYLSSG-EYVPTLNSRG----KLKT---EA-P------Y
SWTNDPSGKEGLRQKYWTIMTACDLMVVAR-KFNMKIDLVGGGDNQVL-IVEVSSD--RL
DHDG-TMSQEGKAECQE-----------------------KMNSFMQSLSEYMEAKGLPL
KMEETWISPDLLMFFKMMYFRHVTLISPLKQASRVFPLSNDQVMTIGNMASTISSAVTVL
SSKDMQVGPAIMLGRLTVGDLSVMVCNNH-------PLS----LDKRMWSEKV--PIC--
--RG---------G-----------------VRRIINVPPH---------RRV-------
---------------PKKI-FLS---------LTLHHKVLGGSAIISPLGMLMRGFPDPL
CEHLTWMSMIIRSR-------P--EYR---IFAC-MSLNNKS----------PWSHLLED
PVSVNHDAPIHGLAVLRREAENALASARK---YTNKD---FLELAHTCNKQ--------M
MEG---------------------------------------------------
>KY768856
------------------------------------------------------------
-----------------KR--ILLTVYGSFRHWGHPFISYLTGLESLYQNVTSTKEKIDP
EYAELLA--------SDLAFKILKKEFWSKF-RWHVD-AKLM------------------
----------PDNNPLKEHVIANTWPSMDVLLAYPPKWHELPLIPCWEIPEVVDPSIIYS
D-----KTHSIQKSELINHLK-YKPNSP-IPTRKVLDTLLHSPSTNWPRFLKLIND-K-G
LNVDDLVIGLKAKEREIKWKGRFFALMSWKLREYFVFTEYLIKKNVIPLFKGLTMADDQT
TLIKKMLTNTIGQGGNSYQ-----------H-VTVANHIDYEKWNNFQRYESTAPVFTVL
GKFFGMPNLFTRTHEFFQKSLIYYRDR-PDLMKVDK-G----VVVN---RD-IRKR---V
CWNGQAGGLEGLRQKGWSVLNLLVIERESR-VRNTLVQTLAQGDNQVI--CTQYE--INP
SKNE-IELKDNLKNVMT-----------------------NNEVIIDAIRKATAKIGLRI
NEDETLQSADLLIYGKSVVFRGNLTCLEEKRYSRITCTTNDQLPSLGNIMATVSTNCLTI
AHYSKSPINAIMSYNWLGNFVMQVLAIHN-------PALRTSASK----------LVS--
---RP---------------------------------------------ELLN------
---------------GLEY-KIA---------ALYLDPSLGGIAGMSLTRFHLRMFPDPV
TEGLSFWKIIYHN----THDQR--------LARL-AIKFGQP-KLMKYNS----------
------------------------------------------------------------
------------------------------------------------------
>KY810772
------------------------------------------------------------
------------------------------------------------------------
------------------------------------------------------------
---------------------------LCSSLDLEGQWSTLKFEKNFEIPESFNLSMIVA
D-----KSVSPTLNELKANVL-TRGTVMNSELRRGVLRWINSESIDPREFLKDTAEGK--
FPHDHKIIGLRSKERELNPTPRMFALMSHLMRVYVVITESMLSEHILPHFPQITMTDDLL
SLTKKTYTTVRNQSAN-KAKSR--LMASK----TVCMSLDFEKWNGHMRQEATLHVFKSL
GELFGLDDLYHVTYDIFKESYFYLADG-SYVPVFNANG----DFAP---EP-P------L
SFTGHKGGQEGLRQKGWTIFTVVGLDKICS-EHNCSYKIMGMGDNQVL-QLTMYTN--KV
DIQG-APTEQGMKDMQR-----------------------TLKNVFSDLLETFNSLGLPL
KPLETWISEDLFVYGKYPVWKGVPLSMDIKKIMRIFSNSNQEMMTAENMFNTVGGNAQAA
TQASPVLGVSYMIGLFMMSVCADDLLDYH-------PLLGEGLLK----------SLA--
--DQPE------WVI-TIK--------KE-KPRKT-KLGT----------WRPS------
------------RM---LI-RRL---------MSMVPRVLGGYVSFNLFGLLMRGFPDPV
SLALSQLYAYGVKDA--DDDAL--LVI---LKRW-CDPIYMP-DV-------SLKLLIED
VSSVNLLAPVTPTAGLRRVVEKYLAEGRA---IRNQE---FKDLMKTRVADVE-------
------------------------------------------------------
>KY884303
------------------------------------------------------------
------------------------------------------------------------
HASLIAG--------RKFKEIFFSEYFRKNR-VYPACEVN--------------------
--------P---DCWLHEFITSSLGINFKDPRYHISDWDSVEPKETFSIPTTFNLSMIVS
D-----TAISPTREEIYECQE-QGVPPMDPFIRRGVLKWMRDGLIDCDSLLRGINDHPKG
LDKNNRIIGLYPKEREMNPVARMFALMSLKMRSYVVITENMLSENILPYIPGITMTYSML
DLAKEMIRSTRAQSKQGDF-SR-----------TFCINMDFEKWNLNMRKESTYYTFLEV
GRLFGLPQLYNRTYDIFRNSLIYLADG-SYTPSLDDKL----ESLE--KDL-D------L
CYTNHIGGFEGLRQKGWTIFTVVLIAHVCD-QLGIQHRLMGQGDNQVL-MVTIHSK--NA
RLCG-IDSQASKNEISD-----------------------KLKILIRRLQETFDCVGLPL
KPLETWISDIYFSYGKMPIYKGVPLCSSLKRISRIFYFSNEDLMTIDNALGAVTANSQAA
VMADTHPAIPYFIAKWQHLQCLSVFSRYH-------PLVGEPMMS----------QES--
----II-----KFRM-RLD--------KG-EMWESETDQT------------FP------
------------RE---TL-LMV---------YASVPKTLGGLNIVTYFDMILRGYSDPP
MKDYQFLTLLTEG----ATGNL--RRG---LINW-GKILLSP-SV-------DYLHILQD
PTSLNILCPPN-------------------------------------------------
------------------------------------------------------
>KY965147
------------------------------------------------------------
-------------------------------------------------------T-ISE
HASIIAG--------RKFKEIFYREYFQRNR-CYPKCRVL--------------------
--------D---SCWFKENITSETPINFKDPRYHISDWDSVSSDETYQSPTTFNLSMIVS
D-----TAISPTRREIYQCKT-EGRPPMDPFIRRGVLKWMKDGLIDCQELLSEIDENPEG
LDKEYRIIGLYPKEREMNPIARMFALMTLKMRSYVVITENMLSDNILPNVPGITMTYNML
DLAKEMIKITRAQGSQGEF-SR-----------TFCINMDFEKWNLNMRKEATYYTFLEL
GRLFGMPNLYNRTYDIFRNSIIYLADG-SYTPDIDEDL----NLHE--KDN-N------L
AYEGHIGGFEGLRQKGWTIFTVVMIAHICD-QLGIQYRLMGQGDNQVL-MVTIHSK--HA
RLSG-IDSGASISEISS-----------------------TLNKLLIALQENFQMVGLPL
KPLETWVSDTYFSYGKIPIHKGVPLCSSLKRISRVFFFSNEDLMTIDNALGAVTANAQAA
VMADVHPVIPYFIAKWQHLQCLSIFSKYH-------PLVGDSMIN----------TDE--
----EI-----NFYM-KLK--------GD-ESWNAKETRR------------YS------
------------ID---IL-LMV---------MATVPKTLGGLNIVTFFDMILRGYSDPP
MKDLQFLYLMYKG----TRGEL--KHA---IKNW-LRVCLSP-SI-------DYLHLIQD
PTALNILCPPN-------------------------------------------------
------------------------------------------------------
>L32603
------------------------------------------------------------
------------------------------------------------------------
--------------ERTMKLTFFTNYYDKHH-HYPLSTLTHPDHFNLYSQYLSERDKIEY
LA---NKDIAFEHSYIMRCIRRNKKIFQRSSLYNHKDWDQVVILQSFQIPKSVNLATMIK
D-----KAISMTRSELIESVN-TKNSVFDSTKRRGILKWLNEQSDKIYNFLMRIDD-K-G
LDEDDCIIGLYPKEREMKTKARFFSLMSYKLRMYVTSTEELLGKYVLKYFPMITMSDNLL
SMVIRLFDMTTLIGDKG----------V---AVTYSMNIDFSKWNQNMRERTNAGIFDNL
DRILGFRSLISRTHSIFKACYLYLCSG-EYVPVI-SNN----QLTA---QS-P------W
SRTGDESGKEGLRQKGWTITTVCDILSLAF-KYNARIQLIGGGDNQVL-TVTMLPS--E-
SMQS-QGRDSQLLKVRE-----------------------RMTSFRNALAKKMVKRGLPL
KLEETWISHNLLMYNKIMYYSGVPLRGRLKVISRLFSNSNVGVTSLGGITSTLGTGFQSI
STKDYTPTLAWLISRVFTDIYISTYHLLN-------PISGTQRLDKQVLMSRG--NIR--
--QGRN-----ELG-GE-----TSVPIIN-KIRNHAALATD---------HTLD------
------------LD---SL-LIC---------VLYYHKILGGPGIGPPTAYVMKGFPDPL
SEGLTFNYLVITNVL--NER-T--KRK---I-----------------------------
------------------------------------------------------------
------------------------------------------------------
>L40883
------------------------------------------------------------
------------------------------------------------------------
DRPSSISAVDFLHDQCEIRKEFYIRYINAYH-RAPGLDLSAL------------------
----------SPSSFLRDSLERGKIPNERSPLYSNKEWYFVKFTKSIEWPVSDTLSTFLS
D-----KAITRDRPAWIE----DGHSGRDMSEKRLLLKFIKENFSSVADIVGAAEA-I-Y
NKEEDLLIALKVKEMELKIKGRGFGLMTFMPRLLQVLRES-IAKKTQKLFPEITMTSSDL
DMKKRKFMLSKKSDDRRGF-------------IHVNKSLDINKFCTSQRQFNSNAVFSSL
DELMGTFPLFSRVHEIFEKTWIVDGSS-SDPPNLAHFTRILDECTALGLDT-P-HIWADG
VFSGLKGGIEGLCQYVWTICLLLRVERVMQ-KTALTHYILAQGDNVII--TIIVP--VEI
HRDG-TIPEQESRRILS-----------------------LSREIDLSLESELEKSGLTL
KIEETLTSENISIYGK-DLHCPQHLTLAIKKAASAAIISSEQYQDVPTFLSGLGTSLEAL
SECVNNKVGVHLFGVIMGVAGWRDLATHQTWRGWRYPYHKKAITG----------RIR--
--ASEM----------KLS--------KGEPTELSISVLSK---------RRRE------
---------------RETLIELLS--------NSLLGSALGMLAFPTPLDLEKRGVGDYI
THRLTIARKAILS-----------GHLDPRIGRKVES-----------------------
------------------------------------------------------------
------------------------------------------------------
>LC514057
-----------------------------------------------------KIAELSA
KNPKVADLFNHLHTVNDKR--LLLSVYGSFRHWGHPFIDYFTGLEALYQNVSSTKEKIDA
SYAELLA--------SDLAFKILRKEFWTKY-TWYVD-IKKV------------------
----------PEDNPLYEHIKNNTWPSSDILLNYPPEWHKLPLLPCWEIPKVVDPAIIYS
D-----KTHSITKSELIKHLK-QNPHSR-IPTKKVLHTLLTTKSTDWPAFLKEIDA-Q-G
LQEDDLVIGLKAKEREIKWKGRFFALMSWRLREYFVFTEYLIKKNVIPLFKGLTMADDQT
TLIKKMIQNTSGQGGEDYK-----------H-ITVANHIDYEKWNNFQRYESTAPVFKVI
GQFFGLPNLFVRTHEFFEKSLVYYRDR-PDLMKVVE-N----QVHN---RD-ESKR---V
CWNGQKGGLEGLRQKGWSVLNLLVIERESR-IRNTEIKTLAQGDNQVI--CTQYE--INP
SKTE-AELSANILAAMQ-----------------------NNDVIIAAIRSATAKIGLRI
NEDETLQAADLLIYGKTIVFRGNLTCLEEKRYSRVTCTTNDQLPSLGNVLSTVSTNCLTI
AHYSKSPLNAMMSYNWLSNLVINILSLHN-------PALRTNPAT----------LVS--
---DP---------------------------------------------AKLE------
---------------TRSF-RIA---------AIYLDPSLGGIAGMSLTRFHLRMFPDPV
TEGLSFWKIVY-------------------------------------------------
------------------------------------------------------------
------------------------------------------------------
>LC604719
------------------------------------------------------------
------------------------------------------------------------
---------------------------------YPPMTVEG-------------------
----------S--GYVSDCLNRGLPVDHKSHGYVLTDYLEVQIHQIWQVPETYDVCHILN
D-----KAVSPTRRELYESIS-SGSGTVNGTMRRGIIRWMEGDSIRCREFLESIDN-D-G
LEQDDMIIGMYEKEREIKVKARMFSLMSEKMRMYVVLTEELIANHILPYFPEITMKDPLN
VQTRKIWKVGG-MGQYE---------------LNPNINIDFEKWNLNMRPEFTNGLFEQM
DRMFGFSNLILRTHDIFRESYIYSCSG-KYLPFIKHD-----MLML---DP-P------M
AYIGHLGGFEGLRQKGWTVATVCLLSYTAW-QTKLDMTLLGQGDNQVI-KLYMPTR--KW
GNLL-YTEEAKKRESIE-----------------------LTNLYLDKMRLNFNDAGLPI
KVRETWISSRLFMYGKNMYLDGRGLPQWTKKLLRSYALSNEGTLTISGVIGTIATNMSAA
ASVSDSPDVMYVLFLFMGEWSLEYLLQYH-------PFTRKSVRA---------------
-------GDRMEFQI------------PG-SKK--MI--KT---------TPIF------
------------LH---RL-MTS---------ILMVPTAVGGSVTIPLTGFIMRGFPDHA
SEGYAWLNMLRGV-----PSEF--QSI---FENW-YTFKKNP-SI-------QYDMLVQS
PWSLNHHKPPTPGVQSREMVRGWLMSGRF---SKNR----FLA-----------------
------------------------------------------------------
>LN713933
------------------------------------------------------------
-----------------------------------------------------IGT-EEK
EVSPWVATD----ILCQFRKTFLINYYEKHH-YYPNVLISE-------------------
---------EVENSYVAQCIKKGSSIEEMYPTYDTKDFLGIEIQKIWDIPITFDLCHILN
D-----KAVSPNQKELTDSVV-RYQNTTGGQNRRGLLRWLRGKSLNCREFLREIDQ-N-G
LPEDECIIGMYEKEREIKIKARMFSLMSERMRYYFVLTEDLIAKHVLELFPAITMKDSQN
VLQKKFWTVGGMGKDST---------------FDVNINIDFSKWNSNMRNELTQPMFQQL
DKIFGYTNLISRTHEIFESSFVYSSSG-KYVPTVKFG-----KLQE---DP-P------M
AYRGHKGGFEGLRQKGWTVATVCALSAIAE-RRNVRTKLMGQGDNQIV-RILMPTQ--RW
KSNE-LTIKEMIQNAKQ-----------------------IQKAFVTDMERTFEEAKLPI
KVRETWASTRLFMYGKMILHDGDAMPQWFKKVLRSYALTNEGQVTVAGVVGTIATNMASA
AGLSEMPDVMYLIFVAMTEWSLGYLLEYH-------PFTRKCILR---------------
-------EHEYHVKI------------PG-AHR-GRDYR-V---------RSVN------
------------KR---RL-VVS---------MILIPTAAGGSVTVPLPGFIMRGFPDHA
SEAYAWIKMLAEV-----KSPY--KTM---LKNW-YTFIGND-SI-------QPDMLIQS
PSSINFLKPPTPS-----------------------------------------------
------------------------------------------------------
>M13215
------------------------------------------------------------
---------------------------------------------------HIKKV-IDK
SYQECLA--------SDLARRILRWGFDKYS-KWYLD-SRFL------------------
----------ARDHPLTPYIKTQTWPPKHIVDLVGDTWHKLPITQIFEIPESMDPSEILD
D-----KSHSFTRTRLASWLS-ENRGGP-VPSEKVIITALSKPPVNPREFLKSIDL-G-G
LPDEDLIIGLKPKERELKIEGRFFALMSWNLRLYFVITEKLLANYILPLFDALTMTDNLN
KVFKKLIDRVTGQGLLDYS-----------R-VTYAFHLDYEKWNNHQRLESTEDVFSVL
DQVFGLKRVFSRTHEFFQKSWIYYSDR-SDLIGLRE-D----QIYC--LDA-S-NG--PT
CWNGQDGGLEGLRQKGWSLVSLLMIDRESQ-IRNTRTKVLAQGDNQVL--CPTYM--LSP
GLSQ-EGLLYELESISR-----------------------NAFSIYRAVEEGASKLGLII
KKEETMCSYDFLIYGKTPLFRGNILVPESKRWARVSCVSNDQIVNLANIMSTVSTNALTV
AQHSQSLIKPMRDFLLMSVQAVFHYLLFS-------PILKGRVYK----------ILS--
--------------------------------------------------AEGE------
---------------SFLL-AMSR--------IIYLDPSLGGVSGMSLGRFHIRQFSDPV
SEGLSFWREIWLS----SHESW--------IHAL-CQEAGNP-DLGERTLE-SFTRLLED
PTTLNIRGGASPTILLKDAIRKAL------------------------------------
------------------------------------------------------
>MF102281
------------------------------------------------------------
----------------------------------CP----------------------DE
SVLKDIG--------RQFKEMFFTAYHRLHK-HYP------------KSIILPGFPK---
------------KSYIIEALQNNTSINVKVVGYVFLDWDYVELKQNFEVPYSWNLVHNLK
D-----KAISPTRKEIYHTLV-RRNTIFGAENRRGILKSLKMETVQLREFLQSVND-D-G
LPDEDRIIGVYPKERELKIKARLFSLMSFKLRLYIVSTEALLGDKILKYFPQITMSLDML
TMIKKMFRVSSQTTRGD----------D---SVTVIFNLDFVKWNLQMRKNICHPVFRQL
GELFGMKDLYDRTHDLFRTSTIYLCSG-EGELTADPEY----GVNP---NG-I------W
AWTGDESGKEGLRQKGWTILTVVAIMLIAK-RHNVDVSLMGGGDNQVL-GITISGM--VR
DSMN-GLTDESKGVASK-----------------------IIKSFTDDLLTTFQDLGLPL
KASETWVSDSLFMYNKHMFYKGIPLRSPLKAVSRIFPLANDSIMTLDNMINNISSGVKAA
CMKERNGIPLIFLKALSYRRAAEIVLTLH-------PLVTCFR-APSLPTQGI--VMR--
--SS---------------------------KKTNVKVT-S---------KQL-------
-------------R---NY-FAC---------CLTGASIMGTPGTIHVTDMIMRGFPDPL
TGHLAFIGALTTRIQ--SVH-L--RAA---VEKM-SHMSINR-SI-------EYAKLVED
PASINHDAPTHGLNE---------------------------------------------
------------------------------------------------------
>MF176333
-----------------------------------------------------KINELAA
RNPKVADMFNHLQAINDKR--LLLTVYGSFRHWGHPFIDYFTGLEALYQNVSSDKEKIDK
DYAELLA--------SDLAFKVLKKEFWTKY-TWYVD-IKKV------------------
----------PETNPLYEHIKNNTWPSSDILLNYPPEWHKLPLIPCWEVPKVVDPAIIYS
D-----KTHSITKSELIKHLK-QNPHSR-IPTKKVLHTLLTTKSTDWPAFLKEIDE-E-G
LQEDDLVIGLKAKEREIKWKGRFFALMTWRLREYFVFTEYLIKKNVIPLFKGLTMADDQT
TLIKKMIQNTSGQGGDDYK-----------H-ITFANHIDYEKWNNFQRYESTAPVFRVI
GQFFGLPNLFVRTHEFFEKALVYYRDR-PDLMKVVD-N----QVYN---RD-DKKR---V
SWNGQRGGLEGLRQKGWSVVNLLVIERESR-IRNTEIKTLAQGDNQVI--CTQYV--INP
SKTE-AELSNHILSAMQ-----------------------NNDVIISAIRNATARIGLRI
NEDETLQAADLLIYGKTIVFRGNLTCLEEKRYSRVTCTTNDQLPSLGNVLSTVSTNCLTI
AHYSKSPLNAMMSYNWLSNLVINILSKHN-------PALRTAPKT----------LVS--
---NP---------------------------------------------DKLE------
---------------SRAF-RIA---------VIYLDPSLGGIAGMSLTRFHLRMFPDPV
SEGLSFWKIVY-------------------------------------------------
------------------------------------------------------------
------------------------------------------------------
>MF279192
------------------------------------------------------------
--------------------------YGSFRHWGHPYIDYKGGLEKLFNQVNMDKD-IDK
KYADCLA--------SDLAKLVLHKMFQEHK-KWYVI-KELV------------------
----------PGNHPFKSHIVNCTWPTGIQIMDFGDHWHELPLTKCFEIPDLIDPSVIYA
D-----KSHSMDRSAILQHVR-DSSHRP-IPTLKVMKSVIDKPATNWAEFLQEVND-Y-G
LKKEDLVIGLKAKERELKTSGRFFSLMSWRLREYFVITEYLIKTHFVPLFHGLTMADDLT
SVMKKMMDTSSGQGRDDYE-----------K-VTIANHIDYEKWNNHQRGEANNPVFTVM
GKFLGYPNLITRTHEFFEKSLIYYNQR-PDLMLVRD-N----TLVN---KT-D-SR---V
CWDGQKGGLEGLRQKGWSIVNLLVIARESK-IRNTSVKTLAQGDNQAI--CTHYR--LRD
FKDD-RELSLLLNQVKG-----------------------NNDAIMRSIETGTRKLGLLI
NRDETIQSADYLNYGKVPIFRGLIRGLECKRWSRVTCVTNDQLPTCANLMPSVSTNALTV
AHFDPNPLNAMNHFNFFGNFVRLLMEMHN-------PAMRAPLAA----------TNL--
---NY------------------------------------------------N------
---------------SFRF-KIA---------VLFVDPSIGGVCGTALTRFLIRAFPDPV
TESLSFWKFLHDN----TDDPE--------IKFL-ARDFGNP-RIALFRPD-HIEKLLED
PT----------------------------------------------------------
------------------------------------------------------
>MF360790
------------------------------------------------------------
------------------------------------------------------------
-----VS--------CKAKEIFALRFRKTHR-HWPKMDLG--------------------
--------DLPQGSHLRKCVVNNWPITIRHPDYSLLDWTQVSFEQCFEISEKVDLTAFIS
EIPSLTGALSLTRPELQEAVT-TLKCIGYAWKRSVLYQWLSXSFKGPKEFLDQIGA-V-G
FPEEENVVGVCPKERELKIEPRLFGLLTLSKRMYVVLTEALLAEHLLPYYEEITMMDDYL
TLLKKIHRQTSDPENLANR-------------KNLFTVLDFEKWNSNMRKEETHILFTMF
DQLFGLKNVFTRSHEMFESSYLYLADG-SYLPHFHSNEE-------L-RED-A------S
CWTEHLGGIEGLRQKGWTIFTVALIRLIAD-QHDIEVSLMGQGDNQVL-RCSFPAS----
---------MENKEITE-----------------------RHQKFLDHLFSEFGLIGPPL
KRSETWTTSNLFIYGKFPVLKGVPLPMSLKRICRMFRLSNEGFPTLESSLASIFTNVIAA
TLSDHSGVIPYFCGVLEAASALILGSQHS-------MIGGRPLIE----------EVK--
--TAVL-----KVVI-----------PDGEGGQLTAAHEIS----RAQRKSVLD------
------------WS--EDL--LTA--------ILLFPRSWGGYSIQLFGDLASKGFPDPA
TLSCSLLKKVRP----YVSRIT--QKM---ITNI-LSPRLSP-VK-------SPLMLCKD
PVSLNLFHPSSPSE----------------------------------------------
------------------------------------------------------
>MF472710
------------------------------------------------------------
---------------------------------------------------HVKKV-IDQ
SYQECLA--------SDLAKRVLRWGFDKYS-RWYLD-THLL------------------
----------QNDHPLTPYVKTQTWPPRHVVDVVGNTWHNLPITQIFEIPESMDPSEILD
D-----KSHSFTRTRLASWLS-ENRGGP-VPSEKVIITALSRPPVNPREFLRAIDI-G-G
LPDDDLIIGLKPKERELKIEGRFFALMSWNLRLYFVITEKLLATYILPLFDALTMTDNLN
KVFKKLIDRVTGQGLLDYS-----------R-VTYAFHLDYEKWNNHQRLESTKDVFSVL
DKVFGLKKVFSRTHEFFQKSWIYYSDR-SDLIGLWK-D----QIYC--LDM-G-DG--PT
CWNGQDGGLEGLRQKGWSLVSLLMIDRESQ-TRNTRTKILAQGDNQVL--CPTYM--LSS
GLNN-EGLLYELDSISK-----------------------NAISIYRAIEDGASKLGLII
KKEETMCSYDFLIYGKTPLFRGNILVPESKRWARVSCISNDQIVNLANIMSTVSTNALTV
AQHSQSLIKPMRDFLLMSVQAVFHYLLFS-------PILKDRVYK----------ILA--
--------------------------------------------------AEGT------
---------------EFLL-AMSR--------IIYLDPSLGGVSGMSLGRFHIRQFSDPV
SEGLSFWKEIWLS----SNEPW--------IHSL-CQEAGNP-DLGDRTLE-SFTRLLED
PTTLNIRGGASPTILLKEAIRKAL------------------------------------
------------------------------------------------------
>MF543022
------------------------------------------------------------
------------------------------------------------------------
------C-------EYTFKSTFFANYYEKHG-HYPLSNMASEVTYNQYSDFLSTRDKEDY
HI---SSKKYNKDKYLHMCLQEEKRFTPHHFLYNHSDWEDVVVLQNFQVPQSLNLATMIK
D-----KAISMTRSELISAVR-ERNSVFDPLKRRGVLKWLSEQSCRVKDYLLGIDA-N-S
LDEDSRIIGLYPKERELKTKARFFSLMSYNMRMFITTTEELLGKYLLPYFPMITMSDTLL
SMIIRLYNMTTNIGAGD----------S---KVTYSMNIDFSKWNQNMREATNDGVFQNI
DRVLGFRRLISRTHEIFRQSYLYLCSG-EYIPIL-SYG----RLTA---ES-P------Y
SRQGDESGKEGLRQKGWTITTVCDILSLAF-LHKVSIELIGGGDNQVL-TVTITSL--K-
KHSK-ESPDIQLLNIRE-----------------------RMLRFRNALAKKMDKRGLPL
KLEETWISHRLLMYNKIMYLDGVPLKGRLKVVSRLFSNSNEGIATLGGVMSTLGTGFQSL
SAKDHTPIFAWQMSRVILLFNICQFYLFN-------PICGSTRLDQQILTSVD--NLN--
--KGKG-----IFG----SCYTDPQ--KK-KVKIQLDFSGD---------STLS------
------------VQ---EL-FFI---------CLYYHKILGGPGIGTPYSYIM-------
------------------------------------------------------------
------------------------------------------------------------
------------------------------------------------------
>MF615270
------------------------------------------------------------
-------------------------------------------------------E-VDQ
QYCSQLA--------SDLAYKVLKKMFFEKK-KWFVD-VNLV------------------
----------DRKSKIYQHIKNNTWPTQNVIDEFGDNWHKLPLEKCFEIPDMIDPSSIYS
D-----KSHSMTRTEVLKHIS-TNPNQP-IPTRRVLKTLLEQPCTIWPEFLQKVND-H-G
LDWDALVIGLKAKERELKDIGRFFSLMSWELREYFVMTEYLIKQHYVPLFQGLTMADDLQ
TVVKKMLDVSAGQGTRSYE-----------Y-VTIANGIDYEKWNNYQRLESNKEIFTVM
GKFLGYPKLIARTHEFFQKSLIYYNLR-PDLMRVVG-N----EVHN---VS-E-HK---V
CWEGQKGGLEGLRQKGWSVVNLLMIERESK-VRNTLVKVLAQGDNQTI--TTHYK--TET
YREE-DELRSHIQRMVE-----------------------NNNVIMECIIKGTSRLGLRI
NEDETMQSPDYINYGKVPIIEGVIRGLNTKRWSRVNFVTNDQIPNQTSVLSSVSTNSLTV
SHFSNTPIDAMFGHLVFGNLGLLMLDFHN-------PALRTSPQC----------LVK--
---YR---------------------------------------------LNTV------
---------------SPEY-KVL---------SLYLDPSLGGVGGTSLTRFMIRMFPDPV
CESLSFWKTIYHH----TDDIR--------LKRL-SVAAGNP-RLCPFKPD-DLDKLIEN
PEGLNIPRGI--------------------------------------------------
------------------------------------------------------
>MF918568
------------------------------------------------------------
------------------------------------------------------------
-----------------------VEFFSINH-TYPPCLFTN-------------------
---------TEP-SYVVDCITSEVPISYDNPRYTIWEFLEVQISQLWEMEETYDVYHILN
D-----KAVSPNRSELHESIQ-GGKGTVMGVQRRGIIRWLMGNSIRCKAFLKKVDE-E-G
LDLDSLIIGMYEKEREIKIKARMFSLMSEEMRMYFVLTEELISNHILRYFPEITMKDPLH
IQVKKLWNASGYSHKDS---------------LDPTINIDFEKWNLNMRDELTKPLFLQI
DQLFGYTNLISRTHEIFESSYIYSSSG-KYLPDIDGN-----YLLS---TP-P------M
SYMGHKGGFEGLRQKGWTIATICLISYIAD-NQKVKALLLGQGDNQVV-RIQMPHL--YW
ANVR-LNELERESEAKR-----------------------ILGNFMTNMQSYFSEAGLPI
KTRETWKSTRLFMYGKVMFVDAYALSQWMKKVLRSYALSNEGTLTISGVIGTIATNLCAA
AHASSKPDILYVVFLILGEWSLEYLFAYH-------PFTRKSVVD---------------
-------GGLLTTRI------------PF-RQG--WRGITT---------GPVS------
------------ID---RL-IAT---------ILLVPTAVGGSITIPLPGFIIRGFPDNA
SEGYSWLKFLYDG-----KSGY--EMM---WACW-YSFLPNE-TI-------EYDMLVQS
PWSLNHQKPPTPGLHSREMVRDWILSGRF---SDNN----VIS-----------------
------------------------------------------------------
>MF975531
------------------------------------------------------------
------------------------------------------------------------
------------------------------------------------------------
-------------------VENNWPVTIRHPDYSLLDWHYVKLEQNFEISEKVDLTAFIS
D-----KALSLTRPELKEAVE-SLRCIGFAWKRSVLYQWLSTEFEGPKEFLNRIGT-Q-G
FPEEENVVGVCPKERELKLEPRLFGLLTLSKRMYVVLTEALLAEHLLPYYEEITMMDDYL
TLLKKIHRQTSDPEHTANR-------------KNLFTVLDFEKWNSNMRKEETEELFTMF
DQLFGLENVFTRSHEMFETSYLYLADG-SYLPHFYTSTE-------L-RED-A------S
CWTEHYGGIEGLRQKGWTIFTVALIRLIAD-QHDIEISLMGQGDNQVL-KCSFPAS----
---------MTNQEIKE-----------------------RHQKFLDHLFSEFGLVGPPL
KRSETWTTSNLFIYGKFPVLQGVPLPMSLKRVCRMFRLSNEGFPTLESSLASIFTNVIAA
TLSDHNGVIPYFCGVLEAASALVLGSSHS-------MIGGTPLIQ----------EVH--
--TSHL-----KVVI-----------PDGEGGQLSAIHEMS----KAQRKSVLD------
------------WS--EDL--LTA--------MLIFPRSWGGFSIQLFGDLASKGFPDPA
TLGCSLLKKLLP----HVSIGV--RRM---IKNM-LSPRLNP-AL-------SPLMLCKD
PVSLNLFHPSSPSEVIRGLVSNMLYQADW---IKNAQIRSFLNMAFSKQDQ-LADY---L
FQMRPLNP----------------------------------------------
>MG021441
------------------------------------------------------------
------------------------------------------------------------
---------------------VLKRKFSEKK-RWFVD-PDKL------------------
----------DKNHPFKEHIRNNTWPTPKQIEDFGDNWHKLPLIKCFEIPDVIDPSLLYS
D-----KSHSMDLSEIIDHIQ-NKPNEP-IPTKKVLQTLLNRPATNWPNFLRQIDQ-N-G
LGKNSKAIGLKPKEREMKDKGRFYSLMTWELREYFVITEYLIKTHFVPLFSGLTMADDLN
TVLSKLLDRSQGQGGIDYE-----------N-ICIANHIDYEKWNNHKRYEATRYVFEVM
GKFLGYPTLIEKTHLIFQECLVYFNDR-PDLMEVKN-G----RVEN---SS-D-FR---V
CWNGQLGGLEGLRQKGWTVVDLLMINREAK-IRNTLVKTLAQGDNQVV--CTIYK--LNH
SPTE-FDLMRNLKNIHT-----------------------NNDVIMSAIKKGTEKLGLII
NEDETMQSADYLNYGKIPIFRGRILNLFSKRLSRIMCTSNDQILSFGNIMTTVSTNALTI
SHFDESPVHALHYYDFFGNLTRNVLEKHN-------PILRGPPKM----------KLK--
---C-----------------------------------------------DLN------
---------------NIHY-KIA---------TLYLDPSLGGVCGMSPSRFLTRGFPDPV
TESLSFWKYIYHR----SSQEY--------IKFF-ARACGDP-PISPADRG-GLNKLLEK
PCSLNIPKGLSITNLLKTEIKKSLQSSSSD--IQNEVISHALDYLNHEEE----------
------------------------------------------------------
>MG251664
------------------------------------------------------------
------------------------------------------------------------
------------------------------------------------------------
-------------------------PTPLEIQEFGDNFHNLPLIPCFEIPDFVDPSMLMG
D-----KAHSLQLEDVIKDIE-KGGKGM-VKTERVLKTFLNKEQLDVKEFLKNVEE-K-G
FSKSDLVIGLKAKERELKIIGRYFALMSWLLRTYFVLTELLIKEHFIPLFDGITMADDLK
NVIGKMISRSDGQGRDDYK-----------E-VTYANHMDYSKWNNHQRGKINNPTFRVM
GQFLGYPNLIVRTHEIFEQSLVYYAGD-KTLLKVVS-G----TVVP---SG-T-NI---S
CWQGQAGGLEGLRQKGWTITSLLMIERVSR-MRNTKITTLAQGDNQIV--CCSFK--LSY
GNDE-AVMKSCLDEIYD-----------------------QNKKIMMDIQNNAQKMGLII
KMEETMTSTELINYGKNIVYRGNLCNPKSKRFARMCTLNNDCLPNFANCLSTTSSLSLSI
GHFDFTPLNGIRSYITFGSMGINLLSMYD-------PCLDDRI-----------------
--------------------------------------------------LTTN------
---------------RKEF-VIR---------SLFMDPSIGGVCGVNLNRFLIRSFPDPV
TEALSFWKIVGEN----TKDPL--------IMKV-AIGCFNP-NVSRGVEN-DITLLIEN
PTSLNIPSGLSPTNLIRQEIKLALFQKSHS--IKNKLVQDVTKMAYKEDSLFISF----V
KTISPLFPRLLSQLKTGTVIGIRDSITGIYENS---------------------
>MG600013
------------------------------------------------------------
------------------------------------------------------------
----------------------------------------KM------------------
----------SPQDPMTDHIANCTWPTPAQISAYGDKWHELPLTTCFEIPDMIDPSIIYS
D-----KSHSMNRSEVLYHIS-TNPYNP-IPSRKVLTTMLNSKATDWKTFLKEVDE-K-G
LSKEDLVIGLKPKERELKIAGRFFSLMSWRLREYFVITEYLIKLHFVPLFKGLTMADDMT
EVVKKMLDSAYGQGLDDYS-----------S-VCIANHIDYEKWNNHQRLESNGPVFKVM
GQFLGYPNLLYRTHEFFQQSLIYFNMR-PDQMEVVG-N----SARP---KG-T-IL---A
CWEGQDGGLEGLRQKGWSILNLLVIRRESR-IRNTSVKILAQGDNQVI--CTQYK--LPP
VRGD-TETKAALLGMTE-----------------------NNGAIMRAIEAGTNKLGLLI
NQDETVQSADYLIYGKVPIFRGNIRGLETKRWSRITCVTNDQLPTFANVLSSVSTNALTV
SHFGTSIVDPIRNYLFFGILAKEILDMHN-------PALRGPIEN----------FIT--
---HPQ--------------------------------------------FNRR------
---------------RPGY-VAA---------CLYLDPSLGGVSGLSLTRFLIRGFPDPV
TEGLSFWKIVHQN----CQSPW--------LKGL-SLEAGHP-RVTRSLGN-DVSRLMED
PTSLNIPKGISAMTIMKEEVKKGLYRGADS--IQNVQVRSAVQYSRDEEEKMSKF----L
SSVRP-------------------------------------------------
>MG600016
------------------------------------------------------------
------------------------------------------------------------
------------------TFMVLEKKFKEDK-KWYLD-VTRL------------------
----------PPIHPLYPYVSEGSWPPPRVLSQVGDFWHHLPIKKCFEIPDFIDPSELYS
D-----KSHSIGYSELLHHLE-TDNTKP-IPTRRVLISLLENKDTNWTEFLQRVND-T-G
FTTEELIIGLRAKERELKIKGRFFALMSWKLREYFVITEWLIKHHFIPLFEGLTMADDMN
TVITKMINKTSGQDGRTCD-----------SIITICNHLDYEKWNNNQRGKSNNPIFRVM
GQFLGYPKLIERTHEIFEKSFVYFANR-PDLMKVEG-G----RILN---NS-D-DV---V
CWEGQLGGLEGLRQKGWTISSMLMLLRIPK-TRNTLVRTLAQGDNQIV--VTSYK--PKG
FSDD-TEKRFIYNEVFT-----------------------NNKRIMDEVRLGATMMGLNI
KEEECMQSIGYLNYGKIVIIKGVIYPVTTKRVSRINALSNDQLPTMGNVLSTVGSNILTI
SHFHPNIYIGIKLYNFFINYSRRVWEIYD-------CILGD-RPG----------N-I-M
--------------------------------------------------KVVD------
---------------QFEY-VNK---------IAFQDPSLGGIAGTSLSRFLIRGFPDPV
TEGLSFWKLIHET----SIKRE--------VKEL-AIKMGNP-RVARFHRG-NFRKLLEN
PSSLNL------------------------------------------------------
------------------------------------------------------
>MG604920
---------------------------------------------------VTREEKG--
------------------------------DINAKP----------------------ES
R--ETV---------RSFRRLFTTEYFKKHS-IYP-------------PMEITSKFN---
-------------TYLGNCIRTGKEIDEKHINYQFSDWDYIELQETFSIPYSWNVLHLAK
D-----KAISPTRNEIYNMLL-SKGRIFNAELRRGVLKLMTTTLIPLRDFLKKVAS-D-G
LDIDDCIIGLFPKERELKILARFFALLSFNMRLYFTSTEELLGSKLLKYFPQITMSSNLL
EMQEKMASMSKELRTQN----------R---SVTYVINMDFVKWNQQMRESTCRGVFTEL
DKLFGLKGLYTRSHQIFKDSVLYIADG-TRRILPDPIS----GVMI---DD-N------A
CWTDDGAGKEGIRQKAWTIMTVCDIAAVAR-HHPGKFHLVGGGDNQVL-TITYHTN--QV
DTQG-VITEAGKQKIKS-----------------------KVKRFLTDLEKHFSERGLPL
KTTETWCSTSLFMYNKYMYYQGSPLRSPLKQVSRLFPFSNNTSMTLQSMAQCLGTGLRSV
AQKELSHIPALMMRNIWGSILTWIVTVCH-------PMLLSISNQDSLKGDGI--ITR--
--GK---------------------------KEIKMKVE-S---------VES-------
-------------A---PL-ALK---------IIYLPGHFGGPGLVNLLQMTMRGFPDPI
TEGIYFLMAMKKNTARLGSA-Y--TSL---FQRM-AGVSFSR-SR-------NYEPLVED
VCSLNT------------------------------------------------------
------------------------------------------------------
>MG948563
-----------------------------------------------------REDEESL
HPDMMIQIREFLGFLKSLNIRQLGEIHGLWRIWGHPIIELEKGLKKMEDLASKVHI-IDK
KE-TKIS-------ERTFKFIYFKNYYEKHG-FYPLCNASREEDIKLYSRFINDEDYTIW
KK---GSEGLDNKEYITRCIRNNMPISPDSSLYNHKKWDKIEIIQHFKISSSMNLATMIK
D-----KAVTMDRNDLVDSIN-FKRSVFDRYKRRGILRWLSKQVEKVTDFLKGIDE-D-G
IPENERIIGLYPKERELKIQARFFSLMSYTIRMYVTITEELLSKLILPYFPMITMSDNLL
QMITRLYNMTAPIGESS----------R---SVTYCMNIDFSKWNQNMRKETNEGIFSNL
DKCLGFKRLINYTHDLFRSCYLYLCSG-EYIPKV-DGG----KLTT---LS-P------Y
SRENDGSGKEGLRQKGWTITSVCDILSLAF-RHKVKIELIGGGDNQVL-TVTIPII--K-
KDGL-TDTEK--TAIKR-----------------------RMRAFRDDLGQKMKKRGLPL
KIEETWISPNLLMYNKMMYYNKVPLTSTIKAASRCFAFSNEGVMTIGNIMSTLGTSYQAI
SAKDTDPLSGYLFSRISLFMNLLLLFFAN-------PISKLIPLDKAV------------
------------------------------------------------------------
-----------------------------------------------------KLVPDSI
EEHLN------------NCS-I--HDK---ILQI-RS-----------------------
------------------------------------------------------------
------------------------------------------------------
>MH129615
------------------------------------------------------------
------------------------------------------------------------
------------------------------------------------------------
--------------------------------------DRVVFKQMFQLPETFNLSMVVA
D-----KSISPTRSELATIIK-TRRTVMSPEKRRGVIRWLEDTTLNPREFLKTVNEGN--
FPDDHKIIGLTPKERELNPTPRMFALMSHLLRVYVVLTEQLLSDHILKYFPQITMTDTLL
DLTKKMYSTVRHQSVLNKKRGSDRTWASK----VICMSLDFEKWNGHMRKEMTLGVFTPI
GDLFGMTELYNVTYDIFSECYYYLADG-TYVPDIHKGD-----LLV---SE-P------F
SFQNHQGGMEGLRQKGWTIFTVCALEVVLS-QYDCTYRIMGMGDNQVL-QITLYTG--KL
NDDG-SASDEGLSEMKE-----------------------TMRRIFEALVNTFTSAGLPL
KPLETWMSEDLYVYGKIPLWKGVPLSMDLKKIMRMFPFSNAEVMTLENALSTISGNALAS
TQATSCIWTPYLVAILMNSLCIRDFLEYH-------PLIGQGLMH----------VTG--
--HCKE------WRL-RLP--------NG-ERHNF-LINTD---------TVPS------
------------RR---KL-TLV---------MQMIPRTLMGYNGINILEMMMRGFPDNL
SRDVSYLRSVEDCTS--CPDWL--KKI---IHAW-LQPIYMP-HI-------NYATLIQD
VTAANLLSPRSPSSGIKQVVTQYLGTGTK---IRNQE---FKGLMEVKNKNHE-------
------------------------------------------------------
>MH188003
------------------------------------------------------------
------------------------------------------------------------
-----LA--------SDLAFKILKKEFWNKY-RWFVD-IDKM------------------
----------DPENPLYEHVKNNTWPSADILVNYPPKWHLLPLIPCWEIPEVVDPAIIYS
D-----KTHSIQKSELIRHLQ-NYPNTK-IPTRKVLETLIKTEATNWPEFLKEIDE-H-G
LNEDDLIIGLKAKEREIKWKGRFFALMSWRLREYFVFTEYLIKKNVIPLFKGLTMADDQT
TLVKKMLENTLGQGGNDYS-----------S-ITVANHIDYEKWNNFQRFESTAPVFRVL
GKFFGLENLFVRTHEFFEKSLIYYRDR-PDLMKVEN-G----VVLN---KN-DETR---V
CWNGQFGGLEGLRQKGWSVLNLLVIERESR-IRNTEIKVLAQGDNQVI--CSQYS--INP
SKSQ-QVLRENITSAMK-----------------------NNDVIIEAIRTATAKIGLRI
NEDETLQAADMLIYGKTIVYRGNITCLEEKRYSRITCTTNDQLPSLGNVLATVSTNCLTI
SHYSKSPINAIMSYNWLGNFVLHILSIHN-------PALRAAPRD----------LVK--
---DP---------------------------------------------KALS------
---------------GKHF-RIA---------ALYLDPSLGGISGMSLTRFHLRMFPDPV
TEGLTFWKLIFKQ----TSEIP--------LKML-AVQFGNP-KLVQFTAK-NFEKLIED
PTSLNLPRGLSAQNLIKEEIKKALLKNP--------------------------------
------------------------------------------------------
>MH282832
------------------------------------------------------------
------------------------------------------------------------
---------------------------RSKEGVYPNCDVT--------------------
--------E---DNYVCNSIRDNSVINLKDISYNILMWDSVKIKKTFEIPKTFNLTMIIA
D-----KAVSADRDEIDELKG-DATKILDPFKRRGVLKWIKQGMVNCKALLHYVNYNRCG
LPKKCRIIGLYPKEREINPVARMFSLMSLMMRAYIVVTESMLADDILRYIPGVTMTFDLL
ELTKSMVQATRDMFYQGEH-SR-----------TFSINIDFEKWNLNFRKEATYHVFRNL
GELYGLTQLYNRTYDIFRNSVLYLSDG-SYLPVFDENL----NLVD--DGK-G------L
ARTGHLAGLEGLRQKGWTVFTAVVIAQVCD-KLGIDYKLMGQGDNQVL-VVKIYSS--RA
RFLG-IEHPRSVQEIEE-----------------------KMEQLVKDLSTEFLKLGLPI
KPLETWVSDQFFSYGKVPIFKGLPCAMSLKKIARVFAFSNEDLMTTDNALGAIIANSQAA
AMSSLSYVVPYIMLKLQSLMCIGLFQSYH-------PLVGDAPTD----------FNK--
----PG-----HFKTRRTA--------EA-RPKSYVNDSL------------TD------
------------PS---LF-RKL---------AVSVPKIFGGFNSANAFHMIMRGFPDRA
SMDASWIYAMVQQ----TDTLF--TRS---LMNM-LRVVFDS-VK-------DYSYLIQD
PESINIVMPPSTKTIIKNMVRDQLRGIKG---NTEAS-----------------------
------------------------------------------------------
>MH323437
------------------------------------------------------------
------------------------------------------------------------
-----IG-------ERTFKMILMKNYYNKHG-HYPLNTMTSITLFTSYRDHL---SQDDI
LTYIANKGVYDERSYIHKCLREESSIHEKNSLYSHSDWDQVVLLQSFQIPHSINLATMIK
D-----KAISQTRSELITSVL-TKNSVFDSTKRRGVLKWLNEQTIRLKDYLLGIDK-N-G
LPEDDRIIGLYPKERELKTKARFFSLMSYNMRMYITATEEILGKYLLPYFPMITMSDSLL
NMIIRLYNMTTCIGASN----------S---KVVYSMNIDFSKWNQNMREETNDNIFKCI
DRFIGFRSLISRTHSIFRQSYLYLCSG-EYVPTI-IKG----ALTA---IS-P------Y
SRIGDGSGKEGLRQKGWTITTVCDIVSLAF-LHGVAIELIGGGDNQVL-TVEIRSF--N-
KNQR-LTAEEQMSKIKE-----------------------RMIRFRNALAKKMEKRGLPL
KLEETWISHRLLMYNKIMYLDGVPLPGRLKVISRLFSNSNEGITTLGNITSTLGTGYQAL
SSKDYDPLLTWIISRTLTHINLGQFYLFN-------PISGTRRLDQQILRSKE--NMQ--
--RGLG-----VFG-FD----GSMQIINE-KKKELISFSTD---------DTLS------
------------FD---EL-FMI---------CLFYHKILGGPGIGTPLSYIMKGFPDPL
SEALCHNYTLMDTTV--V-------------------------------------HFLKK
SL----------------------------------------------------------
------------------------------------------------------
>MH477288
------------------------------------------------------------
------------------------------------------------------------
------------------------------------------------------------
--------------IIVQAHDRKSGFPNKHKDYRREDLKMVHFNTLFPIDPKFDLIELIA
D-----KALSLLTPELVSQII-KHNNCGLATDRSVLINWLRSPIHDPEEFLKYIDL-H-G
FPPFEMSNGVREKEREEKIRARMFGLMTLFKRMYIVLTEALLAEHIVPFFPEITMIDDEL
SLDKKRYQFNQKPENM----------------DQIIISLDFSKWNSNMRKNETLPLFNCF
DDMFGFKSCFSRTHEMFESSAIYLLNG-TYLPKVESPLR-------L-RQD-L------G
CWYGHLGGIEGLRQKGWTIWTVGLILLASE-NLNFSLALMGQGDNQIL-RLRFPIN----
---------TSYRESED-----------------------IMYQFLSNLNNILSKIGPPL
KLEETWASRNLYVYGKYIIYNGVALPTSGKRIARIFRLSNEDYPTLESALSSATANLTAA
LSCHYCIGPLFVLYLSEVVGTLQLSMRSC-------YLQKQSFGV----------TFS--
--KQ-S-----TIRI------------PGERVAYR-D--VP---------KITE------
-----SEFY---QP--DLF--YEA--------LCIYPRALGGLPVMTVFDCLLRGFPDEV
SYALASLKRIFP----YTHPSL--QKL---ITRM-CSPPINS-QM-------NYQLISEH
PTVLNLEVPPAPSESRRNLIIDFVKSGDI---HLNSYVRTFLDLLDSEEDKHVLKY---L
TTVEPFNPRLL-------------------------------------------
>MH507505
------------------------------------------------------------
------------------------------------------------------------
------------------------------------------------------------
---------------LYKHIKHNTWPTQQIIDDFGDNWHLLPLRKCYDIPDMIDISLLYS
D-----KSHSLDRSEVIKIVR-EGKHKR-IPTKRVLQTLLERRATNWPEFLKAVND-Y-G
LDWEKLVIGLKAKERELKEEGRFFSMMSFELRDYFVSTEYLIKKYYVPLFEGLTMADDLN
TVIKKMLDVSSGQGSRDYQ-----------F-ITIANNIDYEKWNNYQRLESNGPVFRVM
GQFLGLPNLFVRTHEFFQKSLIYYNHR-ADLMLAQG-N----RLVN---KT-G-VT---V
CWEGQLGGLEGLRQKGWSILNYLMIERESR-IRNTRVKILAQGDNQTI--SMHYK--TES
WHSE-EELKANINRMVE-----------------------NNNQIMSAIIEGTKRLGLKI
NHDETMTSPDYINYGKVPIIEGTIRGLPTKRWSRVNFTSNDQLPSTSTVLNSSSTNALTV
CHFSERPIDAINGHLVLGSLGLLLLDYHN-------PALRGSPSK----------YVK--
---EA---------------------------------------------NL-S------
---------------NQAF-NQL---------LMYLDPSLGGIGGTSLTRFFIRGFPDGV
TESLSFWKIVHEN----TTDPN--------IKNL-CISVGDP-DLNNPKPE-DLDKLIEK
PESLNIRHGLSSSNMLKGEVKKNLIQNCAR--IENEIVRDAAKN----------------
------------------------------------------------------
>MH507506
------------------------------------------------------------
------------------------------------------------------------
SYANRLA--------SDLAFKVLKKTFLEKK-VWAVD-KEKV------------------
----------DVKNKMYQHIKHNTWPTQQIIDEFGDNWHTLPLKKCYDIPDMIDISLLYS
D-----KSHSLDRSEVIKVVR-EGKHKR-IPTKRVLQTLLERKATNWPDFLKAIND-H-G
LDWEKLVIGLKAKERELKEEGRFFSMMSFELRDYFVSTEYLIKKYYVPLFEGLTMADDLN
TVIKKMLDVSSGQGNRDYQ-----------F-ITIANNIDYEKWNNYQRLESNGPVFRVM
GQFLGLPNLFVRTHEFFQKSLIYYNHR-ADLMIAQG-N----RLVN---KT-G-AT---V
CWEGQLGGLEGLRQKGWSILNYLMIERESR-IRNTRVKILAQGDNQTI--SMHYK--TES
WHDE-AELISNINRMVE-----------------------NNNQIMTAIIEGTRRLGLKI
NHDETMTSPDYINYGKVPIIEGTIRGLPTKRWSRVNFTSNDQLPSTSTVLNSSSTNALTV
CHFSERPIDAINGHLVLGSIGLLLLDYHN-------PALRGSPSK----------YVK--
---EA---------------------------------------------CL-T------
---------------NNSY-NQL---------LMYLDPSLGGIGGTSLTRFFIRGFPDGV
TESLSFWKIVHDN----TRDIN--------IKRL-CVAVGEP-DLNNPKPE-DLDKLIEK
PESLNI------------------------------------------------------
------------------------------------------------------
>MH688524
------------------------------------------------------------
------------------------------------------------------------
--AEALA--------SDLAYLILRGQFQGRK-KWFAR-STGL------------------
----------PKNSPLKECIDTGVWPTAKVIEDFGPNWHKLDLIPCFEVPDSIDITDLFN
D-----KAHSLNRNEVIEHIQ-SNNNRP-IPARRVMETLLTEETVDIPKFLRNIDE-N-G
LEWDDLVIGLKAKERELKRKGRFFSLMSWNLRLYFVITEYLIKKHYVPLFSGLTMADDLT
TVTKKLLAATSGQGSDNYN-----------R-IFISNSLDYDKWNNRQRMTSNRHVFQVM
GQFLGYPNLFLRTHEFFENSLIYYNER-PDLMSVQN-R----RVVN--VNI-N-SP---V
VWEGQLGGFEGLRQKGWSVLNYLVLRREAL-TRNTQTKFLAQGDNQIV--ITQYT--PMS
SKND-ECLDREIQNIWD-----------------------NNKEIMTRIRIATGKLGLII
NEDEVITSAELLIYGKTPVFRGKVIPLETKRWSRISTVNNDQLPSFSNSLASVTTNALSV
NQFSESTDEVILNHHFFGGFTISLISYYN-------AIVGIDPFD----------WET-L
--------------------------------------------------SVSQ------
---------------KQKF-CLR---------LLYKDPSVGGACGTNYLRFIISRFPDPL
CESLTWWKILSEQ----SASPI--------VKAL-SEECGNP-KIGEINIL-TQTMLLED
PTSLNIPGGLSSDTMIKNKIFEGLTSKIQEGKITN-------------------------
------------------------------------------------------
>MH778545
------------------------------------------------------------
------------------------------------------------------------
---------------RTFKKTFIMNYKKNHQ-FYPLTNVSSHNDFNLYSHYLSSDDISLY
HR--SASLRETSSSYIVKCIRGNKPISETNALYHHDDWDNVIILQNFQTPATINLATMIK
D-----KAISMDRDELVQSVK-SRNSVFDSEKRRGVLKWLSKQTIRVKEFLTHINL-F-G
ISENECIIGLYPKEREIKIKARFFSLMSYTIRMFVTITEELISHNILRYFPMITMSDSLL
NMMIRLYNMTTPIGRDG----------D---IVTYCMNIDFSKWNQNMRESTNSQIFPKI
DKILGYTNLISRTHSIFKSCYLYLCSG-EYVPRI-ISD----GLTA---MS-P------Y
SRIGDESGKEGLRQKGWTITTVCDIVSLAF-RHRVKIELIGGGDNQVL-TVAIRPN--V-
RDKL-LDEKDMLTTIKK-----------------------RMESFRKDLAGKMEKRGLPL
KLEETWISPRLLMYNKIMYLEGVPLSSTMKIVSRCFSYSNEGIMTMGNITSTLGTNFQSI
GAKDYTPTFAWVFSRYACAIWSSIYYIIN-------PILGSSHMDTFIYSAKF--SLF--
--QGLT-----PYG----GI--RSVDDAQ-KNRLIKGDKSK---------LTMG------
------------VLSVEEL-FLT---------WIYYHKVLGGPGIGSPYSYMIKGFPDPL
SEALSFNYTIIKSVM--NQD-L--KKK---IR----------------------------
------------------------------------------------------------
------------------------------------------------------
>MH899109
------------------------------------------------------------
------------------------------------------------------------
----------------------------EEK-KWYID-INLL------------------
----------PGQHPLYPYVKEGSWPPPRILNQVGDFWHQLPLKKCFEIPDFIDPSELYS
D-----KSHSISYSELKTHLE-KDNMKP-IPTRRVLMSLLENEDTNWTEFLQRIND-K-G
FTSEELIIGLRAKERELKIKGRFFALMSWKLREYFVITEWLIKHHFIPLFEGLTMADDMN
TVITKMINKTSGQDKKSCE-----------DIITICNHLDYEKWNNNQRGASNNPVFRVM
GQFLGYPRLIERTHEIFENSFIYFVNR-PDLMTVTD-D----RIEN---ST-A-QR---V
CWQGQLGGLEGLRQKGWTISSMLMLLRIPR-SRNTLVRTLAQGDNQIV--VTSYR--PKG
FTDD-TEKRFIYNEVFT-----------------------NNMRIMEEVRNGARMMGLNI
KEEECMQSIGYLNYGKIVIIKGVIYPIITKRVSRINALSNDQLPTMGNILSTVGSNILTI
SHFHINIYVGIRFYNFFINLTRKIWEMYD-------CILGE-VPG----------E-V-F
--------------------------------------------------KIES------
---------------RFEY-LCK---------IAFQDPSLGGIAGTSLTRFLIRGFPDPV
TEGLSFWKGIHDS----SNKRE--------IKEM-CIRMGHP-RIGRFYSK-SFKKLLEN
PSSLNLISGLSPAILLRDEIKKGLQRECEN--YGNKVI----------------------
------------------------------------------------------
>MH899110
------------------------------------------------------------
------------------------------------------------------------
---------------------------AEGK--WYIE---VP------------------
----------EEGHILRPYVQSQTWPSNHVIAQIGDNWHKFKLKKCFDIPEFIDPSELYS
D-----KAHSIRKEELKLHLM-RYPNDP-IPTRRVLQTLTSEADTKWVSFLEEVDK-N-G
LSDDDLIIGLRVKERELKEGGRFFALMSWNLRQYFVVTELLIKKHFLPLFDGLTMADDMN
TVITKMISKTGGQDEESCK-----------KVITISNHLDYEKWNNNQRGKSNNPVFKVM
GQFLGYPNLILRTHEFFEKSLIYFLNR-PDLMCVYQ-G----EIQN---KT-D-IR---V
CWNGQDGGLEGLRQKGWTITSMLMLNRLPR-KNNTLIKTLAQGDNQIV--VTSYR--PRT
WENE-VERQMIYNEIFD-----------------------NNEKIMKEVTICANKMGLRV
KKEECMQSIGYLNYGKVLIIKGIIHPIISKRVARISSISNDQLPTMANILSTVGSSILSV
SHFSIDMKSMFKLYVFFFALVRRIWELYD-------CIIGESISA----------LIP-V
--------------------------------------------------DTDQ------
---------------RMKY-LVK---------LMFLDPSLGGICGMSLSRFLIRGFPDPI
TEGLCFWKITYNN----TKDKV--------LKAV-CIEAGNP-KLLAFRPA-HFRKIIEN
PSALNLPGSMSPALMLKEKILEEMIKERHT--YKNSIV----------------------
------------------------------------------------------
>MH982249
------------------------------------------------------------
------------------------------------------------------------
-----IS--------NHFKRMLLGSYKSKHG-VYPNI-----------------------
--------SST--GKFSDKIRNNEDWASIESEATEEDWEDIHFDKTFAVPESFNLSMIVA
D-----KSVSPTLSELKENIL-SKKSVMNMELRRGVLRWINHESIDPREFLEQVSNGN--
FPHDHKIIGLRSKERELNPTPRMFALMSHLMRVYVVITESMLSEHILPYFPQITMTDSQL
DLTKKMYSTVKNQSVRTRAAGS--IFDSK----TVCMSLDFEKWNGHMRKESTLGVFRSL
GELFGMPELYNMTYDIFKDSFFYLADG-SYVPMINEEG----DFVP---EP-P------Y
SFTGHKGGQEGLRQKGWTIFTVVGLDWICR-KHNCTYKIMGMGDNQVL-QLTFYTY--RV
DASG-KATTKGIEEMRK-----------------------VLFGLFDDLLDVFSELGLPL
KPLETWISEDLFVYGKYPVLRGVPLTMDLKKVMRIFPFSNQDTMTVENVLNTIAGNAQAA
TQSAPFIGVSYVVGLFMGGLCSADLLKYH-------PLIAKGLME----------VLK--
--DDNE------WGL-KFK--------EG-RSIST-PVGP----------VRIS------
------------KE---DL-RRL---------MFLVPRILGGYVSFNIWGLLMRGFPDPL
SASLSQLYAWKVRNP--RTTTE--SYL---L-RW-MKPLYMP-ER-------SMKLLVED
VSSVNLLAPVTP------------------------------------------------
------------------------------------------------------
>MH982250
------------------------------------------------------------
------------------------------------------------------------
---------------------FAKEYLKKYG-HFPRI-----------------------
--------REGSFTLLETKILDNDSSAVNKNTHLLTEWDRITFIQTFDLPESFNLSMIIA
D-----KAISPTKSELVRSIK-ARNTVMDPDKRRGVKRWLEDTTLRPKDFLSEINDGI--
FDDDHKIIGLTPKERELNPTPRMFSLMSHQLRVYVVVTEQMLSDHVLKMFPQITMTDSLL
DLTKKMYATVKNQSSRVKRHNKSGNWVSR----VICMSLDFEKWNGHMRKDMTLGVFSAL
GTLFGLPELYNRTYDLFEECYYYLADG-SYVPRV-DGD----TLIV---EE-P------M
SFTGHRGGMEGLRQKGWTIYTVCCLEVILS-KYDCTYKIMGMGDNQVL-QITVYSK--KL
DTEG-KVTDEGVEEMRR-----------------------LIKTIFDDLVHSFTQAGLPL
KPLETWMSEDLYLYGKVPMWKGVPLTMDMKKLMRTFPMSNEDIMTIENALGTVSSNSTAA
TQASPCVWTAYCVAIFMSSLCIQDFGSYH-------PLLGNGITS----------ISY--
--DKNK------WVL-AMS--------HN-EKIAY-KIRT----------DGVN------
------------ED---HL-RIL---------IQMIPKSLGGYNGINIYELMMRGFPDNA
SRDLCYLSKILTHG----------------------------------------------
------------------------------------------------------------
------------------------------------------------------
>MK063878
------------------------------------------------------------
-----------------------------------P----------------------LN
SVLTDMG--------RQFKEMFFTSYHGVHK-HYP------------QHNIMSPL-K---
------------GSYIQECLQDNLTINTKVLSYHFQDWDSVELKQNFEVPYSWNLVHNLK
D-----KAISPNRKELYETLS-TRNTIFGAANRRGILKSLTMDTVQLRSYLQEVND-H-G
LLPEDKIIGVYPKERELKIKARLFSLMSFKLRLYFVSTEALLGDKVLKYFPQITMSLDML
SMIKKMFKVSGQTTRGD----------D---SVTVIFNLDFIKWNLQMRKVICSPVFSQL
GQLFGMPLLFERTHELFKESVIYLCSG-EGDLVADPYY----GVSP---SG-S------W
AWTGDESGKEGLRQKGWTIMTVVAIMLIAK-RHNVEVSLMGGGDNQVL-GITIGGM--VR
DISG-ALTADSCHLAKK-----------------------VIKTFTEDLISTFESLGLPL
KASETWVSDSLFMYNKHMFYKGVPLRSPLKAISRIFPLANDSIMTLDNMINNVSSGVKAA
CMKERHGIPLVFMKTLFYRRVAEITLVLH-------PLVGCFK-KPELPTHGT--VIR--
--SG---------------------------SKLSLPIT-S---------KCL-------
-------------R---SY-FVL---------CMQGVSVMGHPGTLHLQDIVMRGFPDPL
TSHLAYIPELCKYIV--DPG-L--MTT---VENL-SHMSTAR-TV-------EYAKLVED
PTSINHDAPTHGLNEIR-------------------------------------------
------------------------------------------------------
>MK211271
------------------------------------------------------------
------------------------------------------------------------
------------------------------------------------------------
-------------------------------------WDRIRFQRTYKLPETFNLSMIVA
D-----KAISPTRSELARIIE-TKGTVMDSDLRRGVKRWLNDRSLNAIEFLENINDGI--
FPKDHLIIGLTPKERELNSVPRMFSLMSHLLRVYVVVTEQLLSDHILEMFPQITMTDTLL
DLTRKMYSTVKNQSSLKKNMSKERGWASR----TVCISLDFEKWNGHMRKEMTQGVFTAV
GELFGLPELYNMTYDLFSKCYYYLADG-SYVPALSENK----ELIV---DE-P------L
SFENHRGGMEGLRQKGWTLYTVCGLEVILS-KYDCEYKIMGMGDNQVL-QITVYTK--FT
DHTG-RASDAGVRQMAD-----------------------TLQKIFSDLVESFTASGLPL
KPLETWMSEDLYLYGKVPIWKGVPLTMDLKKLMRTFAMSNEGIMTLENSLSTVSSNALAA
TQASPCIWPAYVIYVLMTSLCIEDYLDYH-------PILGRGMLQEK-------ETWK--
--KNDS------WVL-KSR--------TS-SNVYY-QLQPE--------SWKLG------
------------RE---KL-RLL---------ISMIPKSINGYCGANIYEMMVRGFSDRL
SRDLSYINNIRLSSA--TPAWI--VEY---LERW-ISPIYMP-EK-------NYSLLLED
VCAVNLISPRSP------------------------------------------------
------------------------------------------------------
>MK240091
------------------------------------------------------------
------------------------------------------------------------
-----------------------------------PV-----------------------
--------LSGP-ELIITELSEGDHRATSKNGHPLSDWDRVKFKQLFQLPETFNLSMIVA
D-----KSISPTRSELRTLIR-TKRTVMSPDKRRGVKRWLEDTTLNPREFLNSVNEGL--
FPDDHKVIGLTPKERELNPTPRMFALMSHLLRVYVVLTEQLISDHVLKYFPQITMTDTLL
DLTKKMYSTVKHQSIQNRQRGKDNLWASR----VICMSLDFEKWNGHMRKEMTSGVFTAL
GDLFGLTEIYNVTYDIFKECYYYLADG-SYVPSCTTDNI---GLSI---NE-P------Q
SFINHQGGMEGLRQKGWTLFTVCALEVVLS-RHDCSYKIMGMGDNQVL-QITLYTN--KV
SEGG-LPSEEGLSEMRK-----------------------NMALIFSELVETFTDAGLPL
KPLETWMSEDLYVYGKIPVWRGVPLPMDLKKIMRMFPFSNADVMTLENALSTISGNALSS
TQATACIWTPYVMCVMMHSMCIHDFLEYH-------PLLGEGLSN----------SVD--
--GDNS------WIL-RTS--------EG-ETYNF-ELTKQ---------KGLT------
------------TR---HL-NIL---------MQIVPRVLTGYNGINVLEMMMRGFPDNL
SRDVSYLSAVKASCK--TPGWL--REL---LDNW-MCPIYMP-QI-------NYYNLVTD
VTAVNLLSPRSTSSGIKQVVTKYLSSGKD---IKNE------------------------
------------------------------------------------------
>MK473367
------------------------------------------------------------
------------------------------------------------------------
---SKLA--------SDLAFKLLSFGFNKYS-RWFVD-IKRV------------------
----------PKKHILFTHIQDHTWPNSSTLELVGDTWHLLPITQIFEIPESLDPSEILD
D-----KSHSVTRKELKDRLV-VDIYTP-VHSHKVIVTALESDPINPRLFLTTIND-N-G
LPDDDLIIGLKPKERELKRDGRFFALMSWNLRLYFVITEKLLADHILPLFDALTMTDNLN
KVFKKLVDRVSGHGLTEYT-----------R-VTWAYHLDYEKWNNHQRHESTCDVFKVL
DQVFGMKNVFTRTHEFFQESWIYYPDR-PDLIRIEE-N----VIGS--FDPDG-RG--EI
AWNGQQGGLEGLRQKGWSLISLLMIEREAK-TRNTQTKILAQGDNQVL--CPTYS--LSR
GLSR-DGLLVELENISR-----------------------NATSIFLHVKEGAQKLGLII
KGEETMCSHDFLIYGKTPLFRGNVLIPESKRWSRVSCLSNDQVVNIANVMSTVSTNALTV
AQHSQSLVKPIMDYLVMSVQAVYHYLLFS-------PTLKRQVTE----------ILF--
--------------------------------------------------PSSE------
---------------NLRF-FMAR--------IIFLDPSLGGISGMSLGRFHIRQFPDPV
TEGLSFWKEISES----SHQEW--------IKCL-ANEAGFP-SLRRADTE-SLSKLIED
PSSLNLKGGASPSLILRECIREALYTEVDQ--IKNS------------------------
------------------------------------------------------
>MN025503
------------------------------------------------------------
------------------------------------------------------------
----CLA--------SDLAYRVLKHEFDHQK-RWFVD-LNLL------------------
----------DPNHPLARHIKECSWPTQNVIDEMGDTWHQLPLLQCYEIPATIDPSIILA
D-----KSHSPNRSEVISHIR-NRVPGP-IPSRKVLQTALKTPHRDVRAFLTQIND-E-G
LPRDSLVIGLKGKEREIKKDGRFFALMSWDLREYFVMTEYLIKIFYVPLFXXLTMADDLK
SVTKKILKCTMNQGLSHYK-----------G-VTFTNHLDYEKWNNHQRKQGTDPVFRVM
GQFLGLENLFCRTHEFFQKSLIYYGDR-PDLMEVVN-D----SVRS---LG-D-NI---V
AWEGQEGGLEGLRQKGWSVVNLLVILRESQ-IRNTEVLTLAQGDNQVI--CTQYK--LME
GLEG-QDLQNELEHIFL-----------------------NNKAIMEAIVQGTSKLGLII
NQKETLTASDYMTYGKVPVFRGCILPHSIKRYARVTCIPNDQIPSVGNSVSTVGTSALTV
AQFSTSILEPIVSYVLFGLLVLKLHLFHS-------PLIGGPLKA----------IVG--
---E-------------------------------------------------R------
---------------GVVF-TLR---------ALFLDPSLGGISGTALTRFLIRQFPDPV
TEGLVFWKLIFHT----TKSPQ--------AQAV-AAKAGDP-ALARVTGD-SLLKLIEK
PTSLNLPKGLSAPTLVKNEVRKWLLASGNE------------------------------
------------------------------------------------------
>MN103537
------------------------------------------------------------
------------------------------------------------------------
-YANVLA--------SDLAYMVLKKHFENHK-SWAVK-RDMV------------------
----------SRRHPLHEHIMNSTWPTPKQIEDFGDKWHELPLDKIFDIPDLIDPSMIYA
D-----KSHSMNRSEVLDHVR-MNPNTP-IPTRKVLKTLLEKPATNWPEFLKRIEE-H-G
LEKDSLIIGLKGKERELKKSGRFFSLMSWELREYFVITEHLIKQHFVPMFKGLTMADDMT
AVIKKMLERSQGQGENDYE-----------H-VSIANHIDYEKWNNHQRKESNGPVFRVM
GQFLGYPTLIERTHEFFEKSLIYYNGR-PDLMEVEG-D----MLVN---KH-G-ER---V
CWNGQAGGLEGLRQKGWSILNLLVIRREAK-IRNTRVQTLAQGDNQVI--CTQYK--LQP
MRNE-QELRIALNQIKE-----------------------NNDAIMSAVEVGINKLGLII
NNDETIQSADFLTYGKVPIFRGNIRGLETKRWSRVMCVTNDQLPSMANVMSSVSTNALTV
SHFSEGPVEPIRQYLFFGNFARRLVEYHD-------PALRMSLRQ----------AVD--
---NP---------------------------------------------KNLN------
---------------NVMY-KAG---------VLFLDPSLGGVCGMSLTRFFMRMFPDPI
SESLTFWKKVHDH----TEVLW--------VKQM-ARLAGHP-ELARSKEG-NLAKLVEN
PAALNL------------------------------------------------------
------------------------------------------------------
>MN273311
------------------------------------------------------------
------------------------------------------------------------
------------------------------------------------------------
--------------------------------YDHKEWDSIVFLQNFQVPQSLNLATMIK
D-----KAISMTRPELVEAVV-TRNSVFDSEKRRGVIKWLQEQAERIRDYLYNIDL-N-S
LPLPDCIIGLYPKEREMKTKARFFSLMSYNMRMYITITEELLGKYLLPYFPMITMSDTLL
SMIIRLYNMTTSIGEGK----------S---KVTYSMNIDFSKWNQNMRERTNAAIFTHI
DRILGFRSLISRTHSIFRSSYLYLCSG-EYIPTI-IHR----MLTA---ES-P------Y
SRINDESGKEGLRQKGWTITTVCDILSLAF-QHKVKIELIGGGDNQVL-TVTIVSP--A-
QDEK-LDTLQQFINIQN-----------------------RMRKFRDALAVKMNKRGLPL
KLEETWISHRLLMYNKIMYINGVPMKGRLKVVSRIFSNANEGITSLGSLSSTLGTGLQSV
SSKDYTPIFAWVLSRILILINIGSFFLYN-------PISGSKRLDLQIIRSQH--NIA--
--SGLT-----ALG----SPLTSRP--HK-KTKTMTNFEPY---------HSLT------
------------IE---DL-FII---------CLYYHKILGGPSIGTPYSYIMKGFPDPL
SEALTFNYNVISRSA--TAS-L--KAK---IMNI-TSVEASP-TK-------HWEHLLED
PVSINHNAP---------------------------------------------------
------------------------------------------------------
>MN520414
------------------------------------------------------------
------------------------------------------------------------
----MSG--------RMFKEIFVRNFYEKNG-RYP------------KLTVLPGGED---
-------------TYIGSAVLSGTFISVTNVGYSLSGWDLIELEKVFEIPHTWNIVHNAK
D-----KAISPTRSELCLSLS-KGGKA-DQSNKRGILKLITSPLGSMREFLERTSVLD-N
IGTDDRIIGYYPKERELKVKPRFFSLMSYVMRLIMTSTEWLLGDKLLPYFPQITMNVNLL
EMQKKMGDLSKKTKRGG----------R---SITYVINMDFMKWNGQMRYDICKWVFQEI
DKLFGLPGLIDNTHKLFESSLLYLCSG-ERKLYPDHLY----GAVP---DG-K------Y
AWINDPSGKEGLRQKGWTIMTVCDIMYVAS-KHACEVALVGGGDNQVL-TVTYHSS--NL
DMGG-EITEKGKEDIKL-----------------------QMHRFMKDLDEHFLARGLPL
KMSETWCSHSLFMYNKHMYYQGVPLRSVLKSVSRSFPFSNNQIMNLSSMVSNVHTIMKTS
LQKEVLPFGYVILRYYHCCNISSIVLNMN-------PLLFCDE-GTLCIKQGR--VVR--
--GG---------------------------KDKIVCTD-N---------VSH-------
-------------R---RF-ILA---------LLCLPSSFGGPGSIMYPSAVMRGFPDPV
CEYVAIWKVMIQNMRMLHGG-W--LGL---MEEM-AGVSYNK-SV-------HYAKLVED
PASINHDAPLNGSKSIRESARS--------------------------------------
------------------------------------------------------
>MN607592
------------------------------------------------------------
------------------------------------------------------------
----------------DLAYMILRKKFIEEK-KWYVD-ETKV------------------
----------SSKHPFKQHLIDNTWPTPKQIDDFGDHWHELPLTKCYEIPDIIDPSLLYS
D-----KSHSMNRDEVIDHLK-KRPNEP-IPTKKVLDTLLHTKSTNWPVFLNMIDK-E-G
LPRNVKIIGLKGKEREVKKKGRFFSLMSWMLREYFVITEYLIKEHFVHLFNGLTMADDLT
TVISKLLDRTQGQGLNNYS-----------Q-ICIANHIDYEKWNNHQRKDATGPVFKVM
GQFLGYPNLIYRTHEFFEESLIYYNGR-PDLIAVDR-D----SLTN---KT-E-QI---V
CWEGQSGGLEGLRQKGWTVVGLLMIRREAR-IRNTLVKILAQGDNQVI--CTHYK--LRS
FDDE-TDLRTNLQDIWN-----------------------NNQRIMEAINRGTNKLGLII
NNDETIQSGDYLNYGKIPVFRGRILNLFTKRLSRIMCVTNDQLLNYGNIMATVSTNALTI
SHFDIYPSNAMYFFNFFGNLTRMMIERHN-------PVLGGPVNK----------HFP--
---PET----------------------------------------------LK------
---------------ALKY-KIV---------SLYLDPSLGGACGTSLTRFLTRAFPDPV
TEGLSFWKLIHDN----TSIRE--------IQMI-CQNAGNP-RLSSAKSSKDIVKLLEK
PESLNIPRGMSLANLLKSEIKKSLQCNISK--IKNEVICDALI-----------------
------------------------------------------------------
>MN607594
------------------------------------------------------------
--------------------------YGAFRHWGHPYICYKTGLRKLYDQVTMPKT-IDK
RYAAKLA--------SDLAKMVLHKMFQEHK-RWYVI-KESV------------------
----------PSDHPFYHHVHNCTWPTGVQIQDFGDHWHELPLTRCFEIPDLIDPSIIYA
D-----KSHSMDRSAILQHVS-RSPYRP-IPTLKVMKSVIDKPATNWPEFLQEVND-Y-G
LTPEDLVIGLKAKERELKTSGRFFSLMSWRLREYFVITEYLIKTHFVPLFHGLTMADDLT
SVMKKMMDTSSGQGRDDYT-----------K-VTIANHIDYEKWNNHQRGDANNPVFRVM
GQFLGYPNLISRTHEFFEKSLIYYNQR-PDLMAVVD-G----TLVN---KT-N-EL---V
CWNGQAGGLEGLRQKGWSIVNLLVIARESR-IRNTSVKTLAQGDNQVI--CTHYK--LRD
FKDE-TELRLLLEQIKL-----------------------NNEAIMRSIEEGTHRLGLLI
NKDETIQSADYLNYGKVPIFRGLIRGLECKRWSRVTCVTNDQLPTCANLMSSVSTNALTV
AHFDVNPLNAMNHFNFFGNFVRLLMEMHN-------PAMRTALSY----------TNL--
---NY------------------------------------------------K------
---------------TFRF-KMA---------VLYLDPSIGGVCGTALSRFLIRSFPDPV
TESLSFWKFIHDH----TTDPQ--------LREL-ACDFGNP-KIALFRPD-HIEKLLED
PT----------------------------------------------------------
------------------------------------------------------
>MN689395
-------------------------------------------------------DI---
-------------------------------------------------------I-KDN
SLSINAG--------RMFKVLFCREFRNKTG-SYPPV-----------------------
--------VSSP-TLLCTEIEEGDPNAISLKMHTLKEWDRVKFKQIFKLPETFNLSMIVA
D-----KAISPTISELRTIVR-ERGTVMDPDKRRGVKRWLNDKSLDPILFLKDINDGK--
FDKDHLIIGLTPKERELNPVPRMFSLMSHLLRVYVVVTEQMLSDHVLPMFPQITMTDTLL
DLTRKMYSTVKGQSSVRKRHSREGGWCSR----TVCASLDFEKWNGHMRKSMTHGVFTAI
GELFGLADLYNMTYDLFSQSFYYLADG-SYVPQFDENG----QPVV---QE-P------Q
SFINHQGGMEGLRQKGWTLYTVCGLEVILS-RYDCEYKIMGMGDNQVL-QITVYTK--NI
TEMG-TPSHAGIEEMRI-----------------------NLENIFKDLITSFTESGLPL
KPLETWVSEDLFLYGKVPIWKGVPLTMDLKRLMRTFPMSNEGVMTLENALSTVASNSLSA
TQSSPCIWTAYVIYNLMTSLCISDFMKYH-------PILGSGMNM----------IPK--
--DHKG------WGM-ILR--------DK-TRIFY-DTTK----------CHIP------
------------TD---YL-RRL---------IMIIPKCLGGYSGANMYEMMVRGFSDHL
SRDVSYMCNLLLSSV--TPRWV--KDH---IRKW-LRPIYMP-SK-------NYAMLLED
I-----------------------------------------------------------
------------------------------------------------------
>MN714687
------------------------------------------------------------
------------------------------------------------------------
----------------------LRKKFREEK-RWYVD-SSRV------------------
----------PENHLLKEHIKNATWPTMSQIQEMGDHWHELPLEKCFQIPDVIDPTTLYS
D-----KSHSMTRSEVLEHVR-RGLNTP-IPTRKVLKTLVETKATIWGEFLKLIDL-K-G
LTFEDLVIGLKGKEREIKRKGRFYSLMSWNLRQYFVVTEYLIKKHYVPLFDGLTMADDMS
QVMKKLIKVTDGQGIDDYT-----------R-VSIANHLDYEKWNNHQRHDATYPVFRVM
DQFLGFTRLISRTHEFFENSLVYYKER-PDLMKVEG-R----ELKN---RT-E-KL---V
TWTGQAGGFEGLRQKGWSILNLLVIRREAS-RRNVKVQILAQGDNQVI--STQFK--TQA
YRTD-DELMENLEGIKY-----------------------VNQQVMDGINAGTASLGLTI
NKAETMQSADFMSYGKVPVFRGVVYPLVTKRWARVTCVNNDQLPSLGSVGATATTNALMV
SHFSTSPLESVRMFHWVCSLIRIILFRHN-------PALRGPIKY----------GIP--
----------------------------------------------------MD------
---------------DSNY-AVK--IKVANAAYQYLDPVLGGICGMSLTRMMVRQFPDPL
TEALSFWKIVHDN----SQEEW--------VKKL-SKAVGHP-RIALYKSS-DIAKLVEN
PTSLN-------------------------------------------------------
------------------------------------------------------
>MN781667
------------------------------------------------------------
------------------------------------------------------------
---DDCG--------RIFKESVFLGYFKRQG-RYPAFEIIGL------------------
-------SQEDTGHYIVERLKENSLINIRSNKYILKDWDYIKGKETFSLPKTYNLSMVID
D-----KAVSPDKEYLIKVAN-GSKNLMNPFERRGVLKWMNTEFQDCESLLRSVNDGL--
FPDKDCVIGLYPKERELNSTPRMFALMSAELRNYIVVSEHMIADDILPFFPQITMTDNLL
DLTKKIYSTTRAQERSKNFVGSEKQLPSRLYFVTVCVNMDFEKWNLNMRYSSTEGVFSAM
GELYGMPNLFNATYDIFERSFIYVSDEMASLQTIYKDGK--QELLC---DG-V------H
SYTGHIGGFEGLRQKGWTVFTVCAIQLIMR-RYPVSYKLMGQGDNQVL-MITMRSS--RI
TENG-MLSDVGITELSK-----------------------LLTDIMKDLEMTFQLLGLPL
KTLESWKSEDFFLYGKFPVKRGVPLSLSLKKICRAFPFSNDDTMTLDNVLGAIFTNAQAA
AMADVVHIPSYYLGLYESILGVCMILSYN-------PMSGKSFWR----------VVE--
--EDDH------WYT-IDS-----------------------------------------
---------------------------------------------------------DTL
GKQIRKKHKID---------------------------------------------LKND
YI----------------------------------------------------------
------------------------------------------------------
>MN872813
-----------------------------------------------------RISK---
-------------------------------------------------------V-IDQ
EVVKVSG--------RKFKEIFYMEYFNKNGGNYPSCQ-I--------------------
--------KQGATSYISEQIKSKDPINKKDYRYDLQDWDEISSTKTFDIPASYNLSMIVS
D-----TAISPTRSEIQDAIK-SGKSITDAFIRRGVLKWMKDGMLDCHWLLNFVNDCECG
LPKEYLISGLYEKERELNPVARMFTLMSLMMRSYVVVTEGMLADHILDLIPGITMTYDLL
SLSKEMILNTKKQHTQGQF-SK-----------TFCINMDFEKWNLNMRKESTLDVFTEI
GKLFGLPELYNRTYDIFENSIIYLANG-SYLPKMDDNN----ELTE--SDP-D------L
AYQGHKGGFEGLRQKGWTIFTVILIKYVCD-RLGIKYTLMGQGDNQVL-MATIYTK--SR
KYDQ--DSEQGAREIRD-----------------------TLMRLINDLTSIFGKVGLPL
KPLETWISEDFFSYGKTPLFRGIPLATSLKRLSRVFPFSNEDLMTLDNAMGAIGANTQSA
SMTDCHPAVSLFIGRLQQSICINVFLQYH-------PLTGMGLSS----------NLR--
--SKFV-----NFKL-RTQ--------KG-QYFSDERERL------------LN------
------------KD---DI-KRL---------IMLIPKTLGGYNTFVPCELIVRGFPDPV
SRDMDFM-----------------------------------------------------
------------------------------------------------------------
------------------------------------------------------
>MN963996
------------------------------------------------------------
------------------------------------------------------------
-YAEALA--------SDLSYMILRKHFNTKR-VWAVN-KELL------------------
----------NPNHPLIDHIKNATWPTPKQIDDFGDKWHQLPLVKIFDIPDLIDPSVIYS
D-----KSHSMGRSEVLEHVE-KHPHQP-IPTRKVLETLLKKPATNWPEFLSKIET-E-G
LPTDSLVIGLKGKERELKKAGRFFSLMSWELREYFVITEHLIKTHYVPLFKGLTMADDMT
EVVKKMLERSQGQGEDDYE-----------H-ISIANHIDYEKWNNHQRKASNGPVFRVM
GQFLGYPSLIEKTHDFFQQSLIYYNGR-PDLMEVRG-E----ELQN---KT-E-KL---V
CWDGQDGGLEGLRQKGWSILNLLVIQRESK-IRNTKVQTLAQGDNQVV--CTQYR--VMP
TRAT-EELVAELEKIKV-----------------------NNQVIMDAIEVGTNKLGLLI
NNDETIQSADFLTYGKVPIFRGNIRCLETKRWSRVTCVTNDQLPSLANVMSSVSTNSLTV
SHFDVSPVESMRQYLYFGNFARKLVEFHN-------PAIRGPVK------------LD--
---ME----------------------------------------------DGQ------
---------------KKIY-LNA---------ILYLDPSLGGVSGMSLTRFLMRMFPDPV
TEGLSFWKIIFDN----TSDKS--------IQKL-SLLAGDP-ELAR-KRD-SIDKLIEN
PAALNL------------------------------------------------------
------------------------------------------------------
>MT085340
------------------------------------------------------------
------------------------------------------------------------
-----LA--------SDLAFKVLSAEFHKQK-RWFVD-SNLV------------------
----------DRTHPLYDHFINQTWPTKKQILDYGDHWDELPLMQCYEIPKGLDPALLYA
D-----KSHSMNLSEVRQHLQ-SHPGSP-IPSKKVLHTALFEGDLDVPAFLTAINT-N-G
LDTDSLIIGLKGKEREVKRIGRFFSLMSWNLRLYFVITEYLIKKHFVPLFNGLTMADDYN
SVIKKLLDRTIGQGESSYK-----------R-VTFANHFDYSKWNNTQRGKANNPTFTVM
GQFFGLKNLFVRTHEFFERSFIYYNDR-GDLLTCIG-D----RIEN---HS-G-HK---I
CWQGQLGGLEGLRQKGWTVVSLLVIERESK-VRNTLTKVLAQGDNQVV--CTYYE--LPS
DVDH-QIVDAEIPNITQ-----------------------NNARIVSAISGGTRKLGLQV
NLDETLISPDYLNYGKVILFRGKMLPLTTKRWSRVTCITNDQIPSLGNIMSAVSANALTV
TQQSDHFIDSILNYLFFGAFCLYSIFKYH-------PILGSGIAQ----------QPL--
--------------------------------------------------NQMD------
---------------QFTR-MRM----SIN--LLFLDPSLGGLSGTSLNRFLIRQFPDPV
TESLSFWKIVHDQ----TQSVH--------IQRI-CVLNGNP-PLGRLTSL-SILKLLEN
PMGLNLPKGLNCITLLRDAVREQLTNSVDS--IQNLLFR---------------------
------------------------------------------------------
>MT153372
------------------------------------------------------------
-------------------------------------------------IATGVRM-LRI
EEAKAIS--------TKFKEEFIIRYIKRFK-HWPNIDCS--------------------
--------RMSPYNVVRRAFESQGIYPRYDRTYRRASLDLLSFKQCFPVDPKFDLVEMLS
D-----KALSLNTDELIHLLT-LGRGVGSSIERSVLLKWLSSELHDPVEFLEFINK-Y-G
FPINEASIGVKEKEREGKVDARLFGLTTIFKRMYIVLTEAMLAEHIVPLFPEITMTDDEI
SLDKKRGRFTQKIKNR----------------ITLFTSLDFSKWNSNMREEETYYVFRDF
DHLFGFQAVYTRTHEMFKNSFMYLLNG-SYLPQVR-EGK-------L-VAD-I------G
SWRGHLGGIEGLRQKGWTIWTVTLILLAAE-EHSITLQLMGQGDNQIL-REMFPPD----
---------LDYKNALQ-----------------------VHFRFLNSLNSLLDKIGPPL
KLEETWTSQDLYIYGKYMIYKGAPLPMYGKRLCRMFRLSNEDFPTLESTLSSLTANFSSA
LASHHHPGCLYFIYCTEVIGAVQLFTRIA-------YLQKSPPFE----------ILS--
--KT-M-----TLRI------------PGKEKLRRIP--VP---------RLLS------
-----GKPV---MT--EEQ--LIK--------ILLLPRCLGGFPILNLPMALLRGFPDEV
NLTVSSLRLIYP----HLAPKF--QRH---ISKI-LCPPLSP-DI-------SLQMIMEH
PTALNLDVPPAPSESR--------------------------------------------
------------------------------------------------------
>MT153454
------------------------------------------------------------
-------------------------------------------------IVTPVRF-TDI
DQSSSIT--------LKFKEEFIKRYIAKNH-TWPDLNVS--------------------
--------KLPLSNVIRVAYENKSGYPDKHSSYNREDLIQVRFNTLFPIDPKFDLIELIA
D-----KSLSLPTPELIQCIQ-DHYHCGTAIARSVLLNWLHSPIQDPEEFLRELDK-Y-G
FSSEERSVGVREKEREGKLKARLFGLMTLQKRMYIVLTEALLAEHIIPYFPEITMTDSEL
ALDKKRFLFTKKPALQ----------------DVIIVSLDFSKWNSNMRKNETLGVFKAF
DEMFGFDNCYSRTHEMFEKSTLYLLNG-SYLPRILPDGT-------F-RED-F------G
TWSGHLGGIEGLRQKGWTIWTVSLILLAAE-NQPFKLQLMGQGDNQIL-KLTFPRG----
---------MTQLEAND-----------------------QLYSFLAKLNQILSTTGPPL
KLEETWASRDLFVYGKYLIYKGQALPLSAKRLARMFKLSNEDYPTVESALSSLAANLTSA
ISCNWKIGSLFCVYLSELIGLFQLNFRIQ-------YLQKQTFLK----------YFA--
--SA-R-----YILI------------SGE-VAHRVS--VP---------PIFH------
-----DKQA---LT--DLH--LVG--------LCMFPRALGGFPVLNIFDCLLRGFPDEV
SFAISSLRRIYH----FSFPSL--RKV---IVKM-LEPPLNP-NQ-------SFRLLFEH
PTSLNIEVPNAPGESR--------------------------------------------
------------------------------------------------------
>MT153466
------------------------------------------------------------
------------------------------------------------------------
--SQAIA--------NKFKEDFIIRHINRHK-DWPDINVE--------------------
--------ELSPSNPIRVHYERKLHYPLHDRYYHRDDLTMIKFNKIFPVDPKFDLIEFID
D-----KSLSLGLPELIEEIT-NRKSIGTALSRSLLLHFLKSDISDPEEFLREIDL-N-G
FPLWEMCVGVHEKEREGKLLARLFGLLTLIKRSYVVLTEKLIAEHIFPYFPEITMVDDEL
ALEKKRLNFTTGKES------------------TIFISIDFSKWNTNMREPDTSPFYEIL
DQMFGFTNCFGRTHEMFFNSWLYLIDG-TYLPEVT-DQG-------L-KED-I------G
CWKHHLGGIEGLRQKGWTVWTIALIRLSAE-SFLFTLRIMGQGDNVML-ALDFPDE----
---------TPDFQVVE-----------------------QTKNFIAKLNDLLSKIGPPL
KVEETWISRDLYLYGKYPIYKGAALTMSLKKSCRMFRSCNEDYPTIESSLSSLAANLFAA
VASDNFTQHIFFTYLVELIGLFQCNLRKP-------YLQSRSIPE----------LIK--
--RQ-G-----SFQL-----------RSGEGQSKTVR--TP---------DVLK------
-----RDGL---QS--DSV--LMG--------LAICPRTLGGYPIVLYASLLVKGFPDQV
SYDIATLKIMRL----KANTGL--KLQ---ISTI-LNPYLSS-DL-------NYELLIMN
PEALNLEASPSPSEAR--------------------------------------------
------------------------------------------------------
>MT185675
------------------------------------------------------------
------------------------------------------------------------
------------------------------------------------------------
------------------------------------DWDDVIILQNFQIPQSINLATMIK
D-----KAISQTRAELIQSVT-ERNSVFDPKRRRGILKWLSEQTLRLKDYLRGVDD-N-G
IPANDRIIGLYPKERELKTKARFFSLMSYNMRMYITATEEILGKYLLPYFPMITMSDTLL
SMIIRLYNMTTCIGTSS----------S---HVTYSMNIDFSKWNQNMRESTNATIFECI
DRVIGFRKLISRTHAIFRASYLYLCSG-EYVPTI-IKR----ALAT---QS-P------Y
SRIGDESGKEGLRQKGWTITTVCDIVSLAF-LHGVKIELIGGGDNQVL-TVEIRPQ--G-
RALD-LSPNEQMVKIKE-----------------------KMNRFRNSLAKKMEKRGLPL
KLEETWISHRLLMYNKIMYLDGVPLRGRLKVISRLFANANDGICTLSSITSTLGTGYMSL
SAKDYTPILAWIMSRLLTHIALGQFFLFN-------PISGSRRLDKQVLLSKK--NKS--
--DGKT-----MFGIGEDEGVVNR-------LKEIISFKAT---------HTLS------
------------LE---EL-YMI---------CIYYHKVLGGPGIGTPYSYLMKGFPDPV
SEALAFNYSIINLSE--DAQ-M--RDR---IINI-SSVAASK-IK-------HWEHLLED
PVSINHDVPTHGIAALRE------------------------------------------
------------------------------------------------------
>MT325641
------------------------------------------------------------
------------------------------------------------------KV-IDA
DYAGKLG--------SDLAYLVLRKKFVEKK-KWFVK-KELL------------------
----------SVDHVFYTHIFDNTWPTPKQIADFGDHWHELPLEKCFDIPEIVDPSLLYA
D-----RSHSMNRDEVLYHIK-KHPSVP-VPTKKVLDTLLHTPATDWPQFLKQINE-A-G
IPRNEKIIGLKGKEREVKKKGRFFSLMSWMLREYFVITEYLIKEHFVPLFNGLTMADDLT
TVISKLLDRTQGQGLDNYN-----------Q-ICFANHIDYEKWNNHQRKDATGPVFKVM
GQFLGYENLIYRTHEFFEESLIYYNGR-PDLMSVEG-D----SLKN---NS-D-RR---V
CWEGQAGGLEGLRQKGWTVVGLLMIKREAK-VRNTKVKILAQGDNQVI--CTQYK--IQG
SSND-LELRQKLQEVWV-----------------------NNQNIMKAIKLGTERLGLII
NNDETIQSADYLNYGKIPVFRGRILNLFTKRLSRVMCVTNDQLLNYGNIMATVSTNALTI
GHFDLTPRDAITYYNFFGNLTRIMIERHN-------PVLGGPVED----------FFS--
---EGK----------------------------------------------LK------
---------------DIRY-KLV---------SLFLDPSLGGACGTSLSRFLTRSFPDPV
TESLAFWKLIFMN----TSNRE--------IQIL-CSNAGNP-RLCSAKSSKDLIKLIEK
PESLNI------------------------------------------------------
------------------------------------------------------
>MT381995
------------------------------------------------------------
------------------------------------------------------------
-----MG--------RKFKEKFCLSYYKKNKSIYP--KMT--------------------
--------ILEPGSYLTDCLEQNKRINILDPDYHEQDWDNMIFQKTLDIPESYNLSLIVA
D-----TAISPNREELKSVEG-DRRGALKPEWRRGVIKWIKDGMIDCLLLLLLVNLCPTG
LPLIWLIIGLYPKEREVNPVARMFSLMTLMMRAYFVITEEMLSKHVLKHFPNISMTLPLL
DLTKKLNLFTRRQQSQKPG-GR-----------TFCINMDFEKWNLNFRKEVTFHVFDSL
GRLFGLTHLYNRTYDIFRNSLLYLSDG-SYMPKFDDQY----RWTG--NSP-K------H
CIVGHLGGNEGLRQKAWTIATSLMIDIICE-EEKIDYKLMGQGDNQVL-LVTIYSE--KA
KLLG-EKHVVAQEEIKQ-----------------------KLKKFLSKLYVKSKSIGLPI
KPLETWVSDTFFAYGKLPVFKGVVGAQSLKKLARCFPFSNEDIMTLDNALGSITATFNAA
CASDRNSVVPLWTARFNQMLAIEWFSIVH-------PL-GGVPFS-----------RR--
----PS-----RLFS-NTQ--------SL-KLIAGEDIDK------------AN------
------------LP---DR-IIMRC-------MAIIPKMLGGFNTFNLLGSHFRGIPDPL
T-----------------------------------------------------------
------------------------HSL------TVLKL----------------------
------------------------------------------------------
>MT875151
------------------------------------------------------------
------------------------------------------------------------
-----LA--------SDLAFRVLSVEFHRQK-KWFVD-YKQL------------------
----------PQNHQLYFHFKNNTWPVGKQILDFGPNWHKLPLLPCYEIPIGIDPSILYA
D-----KSHSMNKKEVLDFVS-TYPGKP-IPSKKVLQTALETPSLNLLEFIQEINS-K-G
LDDDDLIIGLKGKEREVKRTGRFFSLMSWKLRLYFVITEYLIKKYYVPLFNGLTMADDYN
SVIKKLLDRTSGQGSDNYQ-----------H-ITFANHFDYSKWNNTQRGDANNPIFKVM
GSFLGYPNLFVRTHEFFEKSLIYYNER-ADLMKRTK-D----TLIN---ST-V-HT---V
CWQGQSGGLEGLRQKGWSVVSLLVIQRESR-VRNTLVKVLAQGDNQVI--CTYYK--LPS
ELSK-QDTAVEINNIWK-----------------------NNQEIVRSIVQGTNNLGLTV
NMDETLTSSNYLNYSKVIIFNGNLIPLSTKRWARVTCTTNDQIPSLSNIFSSVSTNALTV
AQHSPSIEDAIINYTFFGLFCIWMLHCHD-------PLLQTNIKN----------LAL--
--------------------------------------------------EIVK------
---------------KPTN-SWR----IIN--LLFLDPSLGGVNGLSLSRFLIRQFPDPI
TESLSFWKAVFHW----TKDSE--------LKRL-CIINGNP-PLSTPTHE-SFVKLLEN
PMSLNIVKGLNPVTLLRDAVRDQLIVSLGQ--IKNELFR---------------------
------------------------------------------------------
>MT952336
------------------------------------------------------------
------------------------------------------------------------
------------------------------------------------------------
--------------------------------------------QLFQIPKTFNLSMIVA
D-----TAISPTRGEIRDADK-KGESILDPMIRRGVLKWMKDGIIDCHELLTSVNKNTKG
LDREFRIIGVYPKEREMNITPRMFALMSLMMRSYIVITENMLSNSILDYIPGITMTYNLL
ELSKEMINVTKRQSSKNKN-SR-----------TFCINMDFEKWNLNMRKLSTYFVFLVL
GKLFGLSHLFNRTYDIFRNSLIYLADG-SYIPKFDDDL----KHIP--DES-G------K
SYSGHIGGFEGLRQKGWTIFTVTLIAYICD-KEGADYKLMGQGDNQVL-MVTIYSR--AA
ASFG-VDDPLADLEIQS-----------------------KLQRIRTALEDVFGEIGLPL
KPLETWVSEHFFSYGKFHIYRGIPCASSYKRASRVFGFSNEDMMTLSNAMGAITANSQSC
AMSDVHPAMSYILAKWQHLLCVGLFLKYH-------PLIGESPVD----------FNE--
----LP-----FFSI-KSS--------KG-VKRYYEASKI------------PN------
------------VR---MT-MMA---------IVTIPRTLGGYNTVSYFDMIMRGFSDPP
TKDMQFLFIMANQ----AKGAF--KAV---LRNF-ISVIYSP-ET-------EYSFLIQD
PTSLNLLTPPTSLTVIKKMIHKTISSIKT---DSIFAE-WFKEVLNINDKDKMRELSNSL
TDTNQVNPRLLHDILGASLYGY--------------------------------
>MW014292
------------------------------------------------------------
------------------------------------------------------------
------G--------RKFKEMFFKNYRQKHG-FYP-------------PHSLPGDDDEDD
LY---DDDEPEEHTYLLKCLSTGVPFSIVNTGYSLDDWDKVTIKKTFEIPYSWNIVHTIK
D-----KAISPNRTELCNNLA-LKGHVFNQNMRRVILKTISTPMVPMRQFLTSVAT-V-G
LAAIFLLIGLYPKERELKVMPRFFSLMTHELRLYFTATEQLLNDKVPKYFPEITMSLNLL
DMQKKMGKMSGRQKEQT----------T---TVTYVVNMDFVKWNQQMRKWICTYVFRPL
GELFGLDFLYDITHDLLRRCVIYLSSG-ERDLTPDPET----GVKV---DG-K------Y
AWDKDGSGKEGLRQKGWTIMTDCDIKLIAD-KLGMDASLVGGGDNQVL-TITLTTA--DI
DENG-NISAEGKIKIRE-----------------------KMRNFMKELQQHFDRRGLPL
KTSETWTSTSLFMYNKHMYYNGRPLRTVLKQVSRCFPFSNSSIMSTALMCNSISTTLKAA
MQKEHYLVGVITMKALWGSYIANLAMNMN-------PLFYCTK-GSLLSGRYT--ITR--
--DR---------------------------KEEEVSMT-E---------RNR-------
-------------E---IF-WAK---------VMYLPSVMGGPGIANCFNLTQRGFPDPV
TEGFLFLLSMYRELHMINPR-L--GAA---IQTM-LGISFGK-EP-------NFEKLVED
PSSISHDAPSHS------------------------------------------------
------------------------------------------------------
>MW039260
------------------------------------------------------------
-------------------------------------------------LAGRPRP-VNM
EKINLIY--------QKFCEYFCRAYYRKNS-TWPQCDVS--------------------
--------QVPHFSYLKEKIQKNLPIDSNNPQYNPLDWHFIEFKKTFLIPKQFDLSELIS
D-----KAMSHSLPNLIENII-KSGSIGNAAERSVIIQWIQSELGDPEEFLKDIDL-N-G
FGEDEVVVGVCPKERELKIIARLFGLLTFKKRMYVVLTESLIATYFLKYFPEITVLNNQT
ELLKKQLFATKGMGSKESA--P--------KVIKIVVNIDFNKWNTNMREVETKLMFKAM
DNLLGFSNLIQRTHDMFSKSTLYLADG-TFCPK--IRQG---K---L-SPS-P------Y
TWRGHLGGIEGLRQKGWTLWTVIILKYAME-RCNIQAQLMGQGDNQVL-ICYYPTS----
---------LGPDEIIR-----------------------LHNGFLSFLESFISDLGPPL
KREETWESTALFMYGKYPIYRECPQPLSLKKISRLMKCSNEGFPTIDSSLSSLSAGFFDS
CWMDFSPIIPCVCYTFEVLNSLYLHIFRS-------LLPVNSLYQ----------LAQ--
--KK-N-----IFKI-----------PNNMGGQQEIR--LN-----SEVWQMLD------
------------NR--YKL--LWS--------IFFTPRQLGGYPITWLVEVLLRGFPDPL
TLNISALR----------------------------------------------------
------------------------------------------------------------
------------------------------------------------------
>MW039593
------------------------------------------------------------
------------------------------------------------------------
------------------------------------------------------------
-------------------------------------WKRIKFRKTFQLPETFNLSMIVA
D-----KSISPTRSELVNIIN-RTGTVMDPDKRRGVKRWLEDETINPKEFLEEVEKGE--
FPDDHKIIGLTPKERELNPVPRMFALMSHLLRVYVVLTEQLLSDHILKMFPQITMTDSLL
ELTKKMYSTVRSQSVLNKRRGKDRTWASR----VVCMSLDFEKWNGHMRKEMTTGVFTPL
GDLFGLTELYNNTYDIFSECYYYLADG-SYTPTCDGQD-----LRV---EG-P------F
SFVGHKGGMEGLRQKGWTIFTVCGLEVILS-SHDCNYKIMGMGDNQVL-QVTLYTS--KV
DENG-FPTKEGECEMKK-----------------------ELDLIFSDLVRMFTSAGLPL
KPLETWMSEDLYLYGKVPIWKGVPLPMDLKKIMRMFHFSNADVMTIENALGTISSNALAA
TQSSMSIIPSYVMCLLQGALCARDFLQYH-------PLLGKGMVD----------ATQ--
--KKTS------WSF-KTM--------SG-IRHEH-SMLGT---------VELS------
------------MR---DM-ALV---------ITLIPRTLMGYNGINILEMMMRGFPDNL
SRDISYLLSIVKSPQ--CRGWL--REV---VLNW-VSPIYMP-EI-------NYSTLVKD
ITGVNILSPRSPSSGIKQAVEKYMTSGVN---IRNTE---FRDLMSAKDKVLE-------
------------------------------------------------------
>MW314717
------------------------------------------------------------
-------------------------------------------------LAGRPRP-VNM
EKINLIY--------EKFCEYFCMAYYRKNS-AWPQIDTS--------------------
--------RLPSCSYLKEKVEKNLPIDTNHPSYFQQDWHFIKFKKTFNIPQQYDLSELIS
D-----KAMSHSMPDLIRNII-KSKNIGSSAERSVIIQWIQSEFGDPEEFLRQIDN-E-G
FLKRERATGVCPKERELKLFARLFGLLPFQKRMFVVLTESLIATHFLKYFPEITVMNNQT
ELLKKQMRATSGMGKEKSR--A--------QYIKIVTNVDFNKWNTNMRDRETRPIFQAI
DNLLGYQNVVSRTHEMFTNSTMYLADG-TDCPEPTAHQN---D---L-KAS-P------Y
VWRGHLGGIEGLRQKGWTLWTVVILKYVME-VCNVRANLMGQGDNQVI-ICSYPVN----
---------LSVEEIRA-----------------------LHTKFMNTLENFISDLGPPL
KREETWESTNLFMYGKYPIYKGCPQPLSLKKISRLMRCSNEGFPTIDSSLSSLSAGFFDS
SWMDHSPLIPCLCYTFEVMNSLDLHVFRS-------LLSYTPYIE----------QSR--
--KK-R-----GFKV-----------PDGNSGQREVY--LP-----TGAWSLLG------
------------SK--HKI--LWG--------MFLTPRCLGGYPITWLIDVCVRGFPDPV
TLALSGLR----------------------------------------------------
------------------------------------------------------------
------------------------------------------------------
>MW314718
------------------------------------------------------------
-------------------------------------------------IATQVRM-LKI
EESKAIS--------TKFKEEFIIRYIRKYK-HWPDLDCK--------------------
--------KMSVRNVIRKAYESQGVYPKFDKNYSRKSLDLIEFKQCFPVDPKFDLIEMLS
D-----KALSLNTPDLIEHLV-TGRGVGTSIERSVLLRWLSTELHDPVAFLQFIDQ-Y-G
FPITEKSMGIKEKEREGKVEARLFGLTTIFKRMYIVLTEAMLAEHLIPLFPEITMTDDEL
ALDKKRYKFTKGMKGR----------------VTLFTSLDFSKWNTNMREEETHQIFQDF
DHLFGFNRVYTRTHEMFNDSFIYLLNG-SYIPDYQ-GNR-------F-LPN-L------G
AWYGHLGGIEGLRQKGWTLWTVTLILLASE-LHPIRLQLMGQGDNQVL-REIFPPD----
---------LNYERALE-----------------------VHFEFLKTLNHLLSKVGPPL
KLEETWTSRDLFIYGKYMIYKGAPLPMYGKRICRMFRLSNEDFPTLESTLSSLTANYSSA
LACSHHPGFLYFIYTAEAIGAIQLFLRSS-------YLQSHSPIE----------TFS--
--KN-F-----TLKI------------PGKTTQIRIH--LN---------KFFS------
-----SRTK---VN--QEL--LIK--------VMLLPRCLGGFPILNLPMSLLRGFPDEV
NLAVSSLKLMYP----HFNRDF--QIF---ITKI-LTPPIAK-EQ-------SYQMIFEH
PTALNLEIPPAPSEAR--------------------------------------------
------------------------------------------------------
>MW491751
------------------------------------------------------------
------------------------------------------------------------
---------------SDFAYKILRKNFFEKK-QWFVD-KANI------------------
----------PLTCKLRNHILNNTWPNQYQIEDFGDNWHTLPITKIYDLPDLVDPSIIYS
D-----KSHSMNRSEVLNHIR-EFPNKP-IPTKRVLKTLLERPETNWKQFLQEVND-Y-G
LDMEDLIIGLKAKEREMKRIGRFFSLMSWKLREYFVYTEYLIKEYFVPLFKGLTMADDLQ
SVIKKMLENSNGQGLNDYS-----------Q-VSIANHIDYEKWNNHQRKESNCHVFKVM
GQCFGLPNLFSRTHEFFEKSLIYYNQR-PDLMIVSG-D----EIFC----P-E-KL---V
AWNGQAGGLEGLRQKGWSILNLLVIERESK-IRNTLVKILAQGDNQTI--STFYT--IQN
HQIE-EELTHQLSNIVK-----------------------NNNAVMSAIERGTNSLGLLI
NKDETMVSADYLNYGKVPIFRGIIRGLDAKRWSRVNFGNNDQLPSTGGLLASVTTNSLTV
AHFSQNPLNAMHLHNLFANVTLSILEIYN-------PALRDSPME----------IFK--
---QK---------------------------------------------DCLL------
---------------TKFF-RIT---------AIYLDPSLGGIGGTSLTRYLIRMFPDPV
TESLSFWKLIYQT----TNDSD--------LKCL-CLKIGNP-QLEEFEPK-HLDKLIED
PVGLNIKRGISATNLLKNEVKKNLLQNSNQ--YQNAIIR---------------------
------------------------------------------------------
>MW491752
------------------------------------------------------------
-----------------------------------------------------------D
DYAQALA--------SDLAFKILKKEYFEKK-KWFVD-LTKM------------------
----------DQKNLMFNHIKNSTWPNQFEIEDFGDNWHKLPITKIFDIPDLIDPSLIYS
D-----KSHSMNREEVVNHVL-KFPDKP-IPTCRVLQTVLSKPATDWKSFLQRVND-K-G
LDLNSLIIGLKAKEREMKRIGRFFSLMSWELREYFVFTEYLIKEHFVPLFHGLTMADDLQ
SVIKKMLDNSQGQGRSDYQ-----------F-ISIANHIDYEKWNNHQRKESNVHVFRVM
GQCFGLSELFVRTHEFFGKSLIYYPQR-PDLMYAIN-N----TLEN---NS-S-VR---V
CWNGQKGGLEGLRQKGWSVVNYLVIERESK-IRNTKVKVLAQGDNQTI--STFYQ--LQS
YFDD-NELNQHIQSICK-----------------------NNKAIMEAIEAGTSKLGLII
NKDETMVSADYLNYGKVPIFRGIIQGLHLKRWSRVNCTTNDQVPSLNTSLSSCTTNSLTV
SHYSADPINAIYLHSLFGNIIITLLLEYN-------PSLRTSPRN----------IVL--
---DR---------------------------------------------EILD------
---------------TSEF-RIL---------LLYLDPSLGGVSGTSLTRFMIRMFPDPI
TESLSFWKFMYNH----TNNEI--------WKNM-FAVIGNP-SLMEFSIE-HLDKLIES
PTSINLVRGISATNLIKNEVKKNLINGVSY--VS--------------------------
------------------------------------------------------
>MW491753
------------------------------------------------------------
------------------------------------------------------------
-----------------------------------VE-KTLI------------------
----------KKDDILKEYIENDIWPPSKILSDYGDNFHKLPLKKCYEIPDFIDPTQIYS
D-----KAHSLPLDELIKDLR-SNKKGP-CQTKRVLDTLISTESTNWKEFLQEIND-K-G
LDERWLLIGLKAKERELKIIGRYFALLSWKLREYFVMTEYLIKTNFIHLYDGLTMADDLK
GVMMKLLSRSDGQGSDTYD-----------S-ITIANHIDYSKWNNHQRKESNKYVFRVM
GQFMGYPLLFERTHEFFEKSLIYYAGD-RSLLKIKD-G----QIVP---ST-H-IR---S
CWQGQAGGLEGLRQKGWSILNVILLDRISR-KRNTRIKLLAQGDNQII--CTQFK--LTH
YDET-N-RKLCIHEIIK-----------------------QNKNIMEDVKKGANELGLII
NMEETMISTEFLNYGKVPVYRGNILGLKTKRWARVSSYSNDNLPNLSNILSTVASTALSV
SHFSQSIVDPIYNYNFFGNFARNILEMFD-------PCLNNSIH---------------V
--------------------------------------------------PKES------
---------------RRQY-VIK---------SLYLDPSIGGVSGMNLNRFTIRNFPDPI
TESLSFWKIIYDN----TNDIF--------VKSL-AGDCGNP-RVKRGNLE-DLKSLLED
PTSINIPRGLSPITLLRNEIKLNMIENVNK--IKNQIIKDVTIIGNKNELQLLNF----L
K-----------------------------------------------------
>MW491754
------------------------------------------------------------
-----------LEAIDNLE--FKLAVYGCFRTWGHPYINFEEGLEKLYEQVTHKKV-IDD
SLAQALA--------SDLAFKVLEKKFNEER-KWMVD-KEKV------------------
----------SKNDPLWEYITKDMWPPVKVLSDYGDNFHKLPLIKCYEIPDFIDPTLIYS
D-----KAHSVTKDELIADIL-EGRQGP-CRTKRVLDTLIHTDFTYWKNFLQEIND-N-G
LEDKWLLIGLKAKERELKIIGRYFALLSWKLREYFVITEYLIKIHFIKLYDGLTMADDLK
GVITKLINRTMHQGTTSYE-----------S-ITIANHIDYSKWNNHQRMESNKYVFRVM
GQFMGYPKLFERTHEFFQKSLIYYAGD-KSLLTISE-G----KVVN---ST-S-LR---A
CWDGQAGGLEGLRQKGWSLLNIILLERIAR-KRNTKIKLLAQGDNQVV--CTSFK--LTS
IRDD-Q-RAKHIKEVLE-----------------------QNRKIMEDIKIGTAGLGLII
NQEETMVSTEYLNYGKVPVYRGNICGLKMKRWARVNCFSNDNLPNLSNVISTVSSTALSV
SHFSMSFIDPMYNYNFFGCLAKNLLKIFN-------PCLGTSI----------------K
--------------------------------------------------FKRA------
---------------RIIS-TIK---------TLYLDPSIGGVCGMNLNRFLIRNFPDPI
TESLSFWNIIYKS----TRNPI--------IKMI-ACNAGN-------------------
------------------------------------------------------------
------------------------------------------------------
>MW491755
------------------------------------------------------------
---------------DNLE--FKLAVYGCFRTWGHPYIDFEEGLEKLYQQVTHKKI-IDD
SLAQSLA--------SDLAFKVLEKKFNEER-RWMVD-KDKV------------------
----------PKNDPLWEYISKDLWPPVKVLSDYGDNFHNLPLVKCYDIPDFIDPTLIYS
D-----KAHSVTKDELIEDIQ-NGRSGP-CRTRRVLDTLIHSDFTYWRDFLSEIND-R-G
LDDKWLLIGLKAKERELKIIGRYFALLSWKLREYFVITEYLIKIHFIKLYDGLTMADDLK
GVISKLINRTMHQGTSSYD-----------S-ITIANHIDYSKWNNHQRMESNKYVFRVM
GQFMGYPKLFERTHEFFQKSLIYYAGD-KSLLTVSE-G----KVVN---AT-G-LR---A
CWDGQAGGLEGLRQKGWSLLNIILLERIAR-KRNTKIKLLAQGDNQVV--CTSFR--LTS
VRDD-Q-RARHIAEVLD-----------------------QNRKIMEDIKVGTAGLGLII
NQEETMVSTEYLNYGKVPVYRGNICGLKMKRWARVNCFSNDNLPNLSNVISTVSSTALSV
SHFSPSFVDPMYNYNFFGCLAKNLLEIFN-------PCLGTSI----------------K
--------------------------------------------------FMKA------
---------------RIIS-TIR---------TLYLDPSIGGVCGMNLNRFLIRNFPDPI
TESLSFWNIIYKS----TKNPI--------LKML-ACNAGN-------------------
------------------------------------------------------------
------------------------------------------------------
>MW491756
------------------------------------------------------------
-----------LRSNDNLE--FKLSVYGMFRMWGHPYIDFEEGLSKLHEQVTMVKE-IDD
DLSQALA--------SDLAYKVLEKKFSECR-KWFVV-KDKV------------------
----------NRNDPLHPYIESDTWPPARVLSDYGDRFHLLPLEPCFEIPDFIDPTLIYS
D-----KAHSLPKDELFRDIQ-SNSSGP-VKTMRVLDTLIRTDFTYWKNFLKEIDE-N-G
LEDKWLVIGLKAKERELKIIGRYFALLSWKLREYFVITEYLIKVHFIKLYDGLTMADDLK
GVVSKIINRTNHQGTSDYE-----------S-ITIANHIDYSKWNNHQRKESNKYLFKVM
GQFMGYPNLFSRTHEFFERSLIYYTGD-RSLFRVNG-D----DLIN---TT-S-IK---A
SWNGQAGGLEGLRQKGWSLLNIVLLERIAR-KRNTKIKLLAQGDNQVI--CTSFK--LST
THDL-Y-RRKHIEEIID-----------------------QNRKIMDDIKEGTSKLGLII
NKEETMVSTEYLNYGKVPVYRGNICGLKIKRWARVNCFSNDNLPNLSNVISTVASTALSV
SHFSTSPVEPIYHYNFFGCMMKRLMEIFD-------PCINGPI----------------K
--------------------------------------------------FTKK------
---------------RLIS-CIR---------TLFLDPSIGGVCGMNLNRFMVRNFPDPI
TESLSFWKIIYDE----SKNPI--------IKQI-ACDAGN-------------------
------------------------------------------------------------
------------------------------------------------------
>MW491757
------------------------------------------------------------
-----------LKANKNLE--FKLSVYGMFRMWGHPYIDFEEGLSKLHEQVTMKKT-IDD
SLAQALA--------SDLAYKVLEKKFAEFK-KWFVD-KETV------------------
----------DKNDPLYPYIMSDTWPPARVLADYGDKFHLLPLTACFEIPDFIDPTLIYS
D-----KAHSLPKDELLQDIR-NNASGP-VKTMRVLDTLIKTDFTYWKVFLKEIDE-K-G
LEDKWLVIGLKAKERELKIIGRYFALLSWKLREYFVITEYLIKIHFIKLYDGLTMADDLK
GVVSKIINRTNHQGTHDYE-----------S-ITIANHIDYSKWNNHQRKESNKYLFKVM
GQFMGYPNLFSRTHEFFEKSLIYYTGD-RSLFRVSG-G----ELIN---TT-E-VR---A
CWNGQAGGLEGLRQKGWSLLNIVLLERIAR-KRNTKIRLLAQGDNQVI--CTSFK--LST
THDL-Y-RKRHIEEIII-----------------------QNKKIMEDIKEGTQRLGLII
NQEETMVSTEYLNYGKVPVYRGNICGLKIKRWARVNCFSNDNLPNLSNVISTVASTALSV
SHFSISPVEPICNYNFFGCMMKRLMEIFD-------PCINGPI----------------K
--------------------------------------------------FTKS------
---------------RLIS-CIR---------TLYLDPSIGGVCGMNLNRFMIRNFPDPI
TESLSFWKIIYEN----TKNPI--------IKQI-ACDAGN-------------------
------------------------------------------------------------
------------------------------------------------------
>MW491758
------------------------------------------------------------
----------ILTVNTNIE--FQLGVYGFFRMWGHPYICHEEGLEKLHEQVNQNKI-IDD
DLAQALG--------SDLAFKVLEKKFNECR-KWFVD-IDKM------------------
----------SKDDPLYEYVLTNTWPPGKVIAEYGDKFHLLPLTKCFDIPDFVDPTLIYS
D-----KAHSVTKDELVQDLI-TNRTGP-CKTKRVLDTLIHTDYTYWKNFLQEIND-N-G
LEDKWLLIGLKAKERELKIIGRYFALLSWKLREYFVMTELLIKTNFIKLYDGLTMADDLK
GVLSKLINRSAFQGTENYE-----------S-VTIANHIDYSKWNNHQRKESNKYVFRVM
GEFVGYPKLFERTHEFFEKSLIYYAGD-RSLLRVNG-D----QIIN---ST-N-IR---A
SWNGQKGGLEGLRQKGWSLLNIILLERIAR-KRNTRIKLLAQGDNQIV--CTSFK--LSN
TRED-K-VKMHLDEVVL-----------------------QNKKIMEDIKDGTQRLGLII
NQEETMVSSEFLNYGKVPVYRGNVCGLKMKRWSRVNCFSNDNLPNLSNVLSTVSSTALSV
SHFSVSPVDPIYNYNFFGNMMKKLLEIFN-------PCIGDKI----------------I
--------------------------------------------------FKNN------
---------------RLIS-NIK---------ALYLDPSIGGVCGMNLNRFLIRTFPDPV
TESLSFWKIIYDQ----TRNPL--------IKRL-AANAGN-------------------
------------------------------------------------------------
------------------------------------------------------
>MW491759
------------------------------------------------------------
--------AEILDSNNNLE--FHLGVYGFFRMWGHPYIQHEEGLEKLYDQVTCKKN-IND
DLAQSLA--------SDLAFKVLEKKFNEYR-KWFVK-KELV------------------
----------PVDDALYEYIQTDTWPPSKIISNYGDKFHLLPLDKCFEIPDFIDPTLIYS
D-----KAHSLPKDELMLDLS-QNRHGP-CKTKRVLDTLIHTDFTYWKEFLDEIND-K-G
LEEKWLLIGLKAKERELKIIGRYFALLSWKLREYFVVTEYLIKIHFIKLYDGLTMADDLK
GVLSKLINRSMYQGKSDYE-----------S-VTFANHIDYSKWNNHQRKESNKYVFRVM
GQFLGYPKLFERTHEFFEKSLIYYAGD-RSLLRVSE-G----KIIN---AT-N-IR---A
CWDGQAGGLEGLRQKGWSLLNIILLERIAR-KRNTKIKLLAQGDNQVV--CTSFK--LTN
TRND-H-LQKHLAEVIE-----------------------QNQKIMEDIKLGTADLGLII
NQEETMISTEYLNYGKVPVYRGNICGLKMKRWARVNCFSNDNLPNLSNVISTVSSTALSV
SHFSLSFVDPMYNYNFFGNLAKRLLEIFD-------PCVGGPL----------------K
--------------------------------------------------FKNH------
---------------RIIS-SVK---------ALYLDPSLGGVCGMNLNRFLIRNFPDPI
TESLSFWNIIYQQ----SSNPI--------LKRV-ACNAGN-------------------
------------------------------------------------------------
------------------------------------------------------
>MW491760
------------------------------------------------------------
------------------------------------------------------------
--------------------------------KWFVK-KDEV------------------
----------DKADPLYEYVQTDTWPPSKVLSNYGDKFHLLPLEKCFEIPDFIDPTLIYS
D-----KAHSLPRDDLIADIS-TNRNGP-CRTQRVLDTLIHTDFTYWKEFLQEIND-Y-G
LEEKWLVIGLKAKERELKIIGRYFALLSWKLREYFVVTEYLIKIHFIKLYDGLTMADDLK
GVLSKLINRSMYQGSSDYN-----------S-VTFANHIDYSKWNNHQRKESNKYVFRVM
GQFLGYPNLFERTHEFFEKSLIYYAGD-RSLLRVSE-G----KIIN---SG-S-VR---A
CWEGQAGGLEGLRQKGWSLLNIILLERIAR-KRNTKIKLLAQGDNQVV--CTSFK--LTN
TRKE-H-LQKHLAEVIE-----------------------QNQKIMEDIKHGTADLGLII
NQEETMISTEYLNYGKVPVFRGNICGLKMKRWARVNCFSNDNLPNLSNVISTVSSTALSV
SHFSVSFVDPIYNYNFYGNLAKNLLEIFD-------PCVGGPL----------------K
--------------------------------------------------FKRH------
---------------RLVS-SSK---------ALFLDPSLGGVCGMNLNRFLIRNFPDPI
TESLSFWNLIYQN----TNNPI--------IKRI-CCNAGNP-SVQMGLRD-DYRSLLED
PTSINIPRGLSPLTMLRNEIRQNMLSSAWT--IKNGIIKDITLLGNREDEELLD------
------------------------------------------------------
>MW550041
------------------------------------------------------------
------------------------------------------------------------
------------------------------------------------------------
-------------------------SLMDDLNNHPELWEEITLNQCFQLPETFNLSMVVA
D-----KSVSPTRKELVKNIR-KRKTVMNAELRRGVLRWLNETSIDPREFLMQVDRGE--
FPDDHKIIGLTPKERELNPTPRMFSLMSHLMRVYVVITEAMLSEHVLPLFPQITMTDSLL
ELSKKIYSNVRGLQSNTVRKTK---VAKR----TICYSLDFEKWNGHMRLSSTGPLFESL
GRIFGLPNLFKQTYKIFEESYYYLADG-SYVPTFKKNG----ELIV---EE-P------N
SFTGHKGGMEGLRQKGWTLFTVVGLDLILS-RHNCTYQIMGMGDNQVL-IVTFYTN--QV
DDAG-IISPKGIQHLKK-----------------------NMDDLTSDLIDTFGDLGLPL
KPLETWTSESLFLYGKYPFFKGVPLTMDLKRIMRSFPFSNDDIMTTENILNTIAGNATSA
AQNAPFIGVSYIMGMYMLSMAVVDLHHYH-------PLLGKGLTSALCQ-----ELSK--
--KDPC------WIM-KGNGE----GPTT-YSIKGKHMRP----------L---------
-----------------HV-YLL---------MMTIPKTLGGYVTYHLPTMLMRGFPDPV
TRDLYCMRTLMSNIF--LQGSELLERL----NNW-ACPIWMP-KK-------NLRLLLED
ILSLNLLKPVTPIAEVRQSVTNFLAKSGK---V---------------------------
------------------------------------------------------
>MW557336
------------------------------------------------------------
-------------------------IYGSFRHWGHPYINYVEGLEKLYSQVTMVKQ-IDK
AYAERLA--------SDLTRMVLYKMFQEKK-KWFVD-GSIV------------------
----------SDRHPFKKHIQNCTWPTGAQILDFGDHWHELPLIQCFEIPDFLDPSVIYA
D-----KSHSLDRSQVLKHVA-LHSNRP-IPTEKVMKSVLTRPATNWPAFLREVND-H-G
LSNEDLVIGLKAKERELKTSGRFFSLMSWRLREYFVVTEYLIKTHFVPLFNGLTMADDLT
SVMKKMMDTSSGQGRDDYD-----------K-VTIANHIDYEKWNNHQRGDANNPVFRVM
GQFLGYPNLIVRTHEFFERSLIYYNQR-PDLMRVVD-G----TLEN---NT-A-VR---V
CWNGQSGGLEGLRQKGWSIVNLLVIARESK-IRNTSIKTLAQGDNQVI--CTHYR--LRN
YRNE-RELVLLLEQIKK-----------------------NNDAIMSAIESGTNKLGLII
NKDETIQSADYLNYGKVPIFRGLIRGLECKRWSRVTCVTNDQLPTCANLMSSVSTNALTV
AHFDLNPINAMNHFNFFGNFARRLMEIHN-------PAMRSSLRN----------TDL--
---QY------------------------------------------------K------
---------------AFSF-KVA---------VLYLDPSIGGVCGTALTRFLIRSFPDPV
TESLSFWKLIYHT----TDNAE--------LKQL-ACNLGRP-KIAMFRAD-HIDKLLED
PT----------------------------------------------------------
------------------------------------------------------
>MW721934
------------------------------------------------------------
------------------------------------------------------KK-VDH
DYANALA--------SDLAYIVLKHEFDRQK-RWFVD-IRYL------------------
----------NADHILYPHVRDCTWPTPGVVETFGDHWHELPLTPCYEVPPSIDPAVLLA
D-----KSHSPNRSEVIKWIK-DHPNLP-IPSRKVLKTALETPQRNTKEYLTKIND-E-G
LPRDSLVIGLKGKEREIKKNGRFFALMSWDLREYFVSTEYLIKTFYVPLFQGLTMSDDLK
SVTKKILNCTLGQGLTGYT-----------A-VTFSNHLDYEKWNNHQRKEATDPVFRVM
GQFLGLPELFTRTHEFFQKSLVYYGER-PDLMEVRG-D----RVFS---KG-D-TV---V
VWEGQDGGLEGLRQKGWSVLNLLVILREAL-VRNTKVQTLAQGDNQVI--CTQYK--IPD
GLPD-HYLDFELEQIFA-----------------------NNAAIMAAIHKGTAKLGLII
NQKETLVSSDYLTYGKVPVFRGCIQPHEVKRYSRITCIPNDQIPSIGNSISTVGTSALTV
AQFSSSLLGPMVCYACFGYLVLSLHLFHS-------PLLQGPLRD----------YVA--
---ETN----------------------------------------------IN------
---------------AFF---LR---------GLYLDPILGGISGTALTRFFIRQFPDPV
SESLTFWKILYEK----SRCPQ--------TKDI-ALMAGHP-PVRSNSIR-DLPKLLEK
PVSLNLPKGLSAVTLVKGEVRKWLKASHRE--IK--------------------------
------------------------------------------------------
>MW798173
------------------------------------------------------------
------------------------------------------------------------
------------------------------------------------------------
-------------------IRDNTWPTPALVQEFGDHWHELPLIQCFDIPDLIDPSIIYS
D-----KSHSMNKREVLNHIR-TKPDQP-IPSRKVLKTMLEQPSTSWLDFLEMIDK-H-G
LTEDDLVIGLKGKERELKIAGRFFSLMSWRLREYFVITEYLIKTHFVPLFHGLTMADDMT
SVIKKMLESASGQGLNDYS-----------A-VSIANHIDYEKWNNHQRRESNEPVFRVM
GQFLGYPNLISRTHEFFEKSLIYYNGR-PDLMRVRN-G----QVEN---AT-D-TL---V
CWNGQAGGLEGLRQKGWSILNLLVIQREAR-VRNTSVKVLAQGDNQVI--CSQYK--TKQ
HRND-EELKMALEQMKL-----------------------NNQTIMDSIECGTSKLGLVI
NQDETMQSADYLNYGKIPIFRGVIRGLETKRWSRVTCVTNDQLPTCANLLSSVSTNALTV
SHFSVHPINAMIQYNYFGNFSRLLLYLHD-------PALRCSLYS----------SQL--
---KG---------------------------------------------LDIH------
---------------GFGF-KVA---------LLYLDPSLGGVCGTALTRFLIRSFPDPV
TESLSFWKVIYEN----ASSPE--------LKKL-AIQFGNP-KIASFRPS-HIEKLLED
PTSLNIAMGMSPANLLKTEIKKNLLRTRNT--IKNQIVKDAVSHVHTEDQRLRSF----L
WGIDPLFP----------------------------------------------
>MW826525
------------------------------------------------------------
---------------------------------GHPYVDYLNGLKLLNYQVNCEKD-IDE
EYANILA--------SDLAYIVLNDQFKKKK-TWMVE-LSSM------------------
----------NPDNKLYKFVSSNTWPTPAIIEDFGPNWHRLPLKKCFEIPDMFDPSTLYS
D-----KSHSMNKDEVLKFMR-QNPDRP-IPSRKVIYSLLIRPSRNWPEFLQQIND-L-G
LDLNVLIIGLKEKEREIKINGRFFSLMSWDLRDYFVVTEYLIKTHFVPLFYGLTMADDMT
TVVKKMMENTSGQGSNDYE-----------N-IGIANHLDYEKWNNHQRYKSTEPVFTVM
GKFLGYPNLIARTHEFFEKSFIYHGGR-ADLMKVVG-N----NIIN---RS-P-AH--LV
CWQGQKGGLEGLRQKGWSILNLLVIRREGQ-DRNTRIRCLAQGDNQVI--CTQYK--LQR
YRTE-DELKTNIQNIIS-----------------------NNQFIIKHIEEGTKRLGLLI
NKDETMQSADYLNYGKIPIFRGNMRNLEIKRWSRVTCVTNDQIPTLANIMSTVSTNALTV
SHFSASPINAMFHLNFLSNFSRRLIEEHN-------PAMRASVAE----------KLN--
---FP---------------------------------------------DRLE------
---------------TKAH-KVV---------TSYLDPSLGGVCGTSLTRFLIRQFPDPV
TESLTFLKMVYKG----TQKPW--------LRKL-ILEMGDI-QVARSKLV-DKKKLVEN
PLSLN-------------------------------------------------------
------------------------------------------------------
>MW897032
-----------------------------QDEITDGEEFLGNCMTELKELVDEFEDKRFV
NVMMAGMISE----LSSMEARHLSNAFCLYRIWGHPTVDIKKGMTKV----YELGT-KKK
DIPPLIGKI----ALCQFRKMFMSTYLKKHG-TYPPHS----------------------
---------GVLKGYVGRCIEEKVPIRVDHPGYNVRDFEEIILGEAYRIPETYDMCHILN
D-----KAVSPTLSELRESIR-SGKGTNCGAKRRGILRWMEGESMNCREFLLGISE-Q-G
LPDEDLLIGMYEKEREIKVAARMYSLMTEKMRYYFVLTEGLIADHILPHFPQITMKDSLN
VLLKKMWESGGQRSIGT---------------KDVNINIDFSKWNTNMRDAPTRPVFSEM
DRIFGLPGMISRTHEFFERSLIYSASG-KYLPRVVDE-----EILI---EP-P------M
CYKGHVGGFEGLRQKGWTVYTVCLLAYLSE-QQRVGMNLMGQGDNQII-RLKMPVS--YW
SSLR-LSEHLQIKEARI-----------------------VMNKFVSAMDTMFAGAGLPI
KVRETWKSSRLFMYGKVMLLDGRQLPQWYKKTLRSYALSNEGTLTISGVIGTIATNMCAA
GGGSETPCLMYLFFLILAEWSLSFMFAYH-------PFTRSSIKD---------------
-------GDILEFNI------------VE-GRR--RSYKST---------KRVN------
------------SL---WL-KAL---------LVLVPTAVGGS-----------------
------------------------------------------------------------
------------------------------------------------------------
------------------------------------------------------
>MW922438
------------------------------------------------------------
------------------------------------------------------------
--------------------------------TYPPIRVTG-------------------
----------DP-SYVTLRLMAGTPVDSTNRGFCILDYLNVVILKIWDIPQSYDTCHILN
D-----KAVSPTRSELHESIR-AGRGTIAGTLRRGLIRWMEGESIRCKEFLEHIDT-H-G
LDDDSLIIGMYEKEREIKVKARMFSLMSEKMRMYFVLTEELIANHILPYFPEITMKDPLN
VQIKKIWKVGG-AGAND---------------LCPNINIDFEKWNLNMREEFTDGLFSQL
DTMFGFSRLISRTHEIFKSSLIYSCSG-KYLPKTNGD-----SFIP---DP-P------M
LYTNHLGGFEGLRQKGWTVATVCLLAYSAD-RLNIRMNLLGQGDNQVI-KLYMPTS--KW
DHLC-YTREARERESRE-----------------------LTDNYIGEMDRNFEDAGLPI
KVRETWISTRLFMYGKAMYLDGECLPQWNKKLLRSYALSNEGSLTISGVVGTIATNLSAS
AGVSDAPDIMYVIYLYMAEWSLRYLFNYH-------PFTRETLAP---------------
-------GQKYEFYM-----------FNG-TRK--EK-IIT---------SPLI------
------------IK---RL-LIT---------LLTVPTAVGGNVTIPLTGFIMRGFPDHA
SEGYAWVKLLASV-----SSDY--QEM---FVNW-FSFLRNP-TV-------EADMLIQS
PWSLNHKKPPTPGLQSRELVRDWLLSGRF---RRNK----FLT-----------------
------------------------------------------------------
>MZ209657
------------------------------------------------------------
-----------------------------FRQWGHPAIDYFEGLESLHDNVTKEKD-IDT
GYAEALA--------SDLAFLVLRKKFVEEK-RWYVD-KDRL------------------
----------PKEHLLYDCIRTSTWPTMSKIQEVGDHWHELPLEKCFQIPDVIDPTTLYS
D-----KSHSIQRSEVLDHVR-KGTLKP-IPTRKVLRTLVETKATIWGEFLRTVDL-H-G
LQFDDLVIGLKGKEREIKRKGRFYSLMSWNLRQYFVVTEYLIKKHYVPLFDGLTMADDMS
QVMKKLIRVTEGQGTDDYQ-----------K-ISIANHLDYEKWNNHQRHAATFPVFHVM
DKFLGFQRLISRTHEFFEGSLVYYKER-PDLMAVSG-T----NLIN---KT-G-RR---V
TWTGQAGGFEGLRQKGWSILNLLVIRRESN-RKNVKVQILAQGDNQVI--SSQFK--IQA
YRTE-EELDENLEGIKY-----------------------VNQQVMDGINAGTASLGLTI
NRSETMQSADYMCYGKVPVFRGVVYPLVTKRWARVTCVNNDQLPSLGSVGATATTNALMV
SHFSTSPLESIRMFHWVCSFIRIVLFRHN-------PALRGPILY---------------
-----------------------------------------------------E------
---------------ENRF-KIENFKEMVDAAYQYLDPVLGGVCGMSLTRMMIRQFPDPL
TEALAFWKVVNDN----TQSEW--------VRKL-ACTVGNP-RIA--------------
------------------------------------------------------------
------------------------------------------------------
>MZ328291
------------------------------------------------------------
------------------------------------------------------------
------------------------------------------------------------
-------------HPLKTHVDNATWPTPKVIEDFGDNWHNLPLLPCFEIPDLVDPSLIYS
D-----KSHSVYRSELLNHVR-TSPHKR-FPTKRVLSTFLEKPARDWKTFLQQIEE-S-G
LPSDCLCIGLRPKERELKRSGRFFALMSWELREYFVFTEYLIKEHYIPLFKGLTMADDMT
GVIKKLLENSNGHGEEDYQ-----------H-ITISNHLDYSKWNNHQRLDSNKYVFRVM
GCFLGFPRLIERTHEFFQKSLIYFINR-PDLMRIEG-D----TLGN---KT-S-AR---V
CWQGQPGGLEGLRQKGWSILNLLLILRIAK-MRNTEIKILAQGDNQVL--NMHYQ--LPT
HRSD-LELLECINEVVR-----------------------NNNFIMTEVDNWTKRLGLII
NQDETMQSADFLIYGKIPIFRGNISLPESKRWSRVNCVTNDQLPTFANVLSTVSSTALTV
SHFSSSIVDPIELYNLLGNFARVLLELYD-------PVLNKSLLQ----------IFP--
---RR---------------------------------------------SNFE------
---------------SLEY-MLT---------ALYLDPSLGGICGMSLTRFLIRAFPDPV
TEGLSFWKGLGIS----TEDPV--------LRSL-ALKIGDP-NLGRFKVD-DLVKLMEK
PESLNIPSSLSAQILIRTEIRNILRRNVRL--IKNEIISNAIVYGMQAEEHLIRF----L
FSIKPLFPRFLAEF----------------------------------------
>MZ328293
------------------------------------------------------------
------------------------------------------------------------
-----------------------RKKFGETK-QWYVD-PDKM------------------
----------NRNHPFYTHIRSHTWPTSKQIDDFGDHWHELPLLKCFEIPDVVDPSLLYA
D-----KSHSLTRSEVIGHVK-LRKPGP-IPTLKVLQTLLNTPATDWPKFLAQIDS-D-G
LPKEDLVIGLKAKEREIKRHGRFFSLMSWKLREYFVITEHLIKTHFVPLFNGLTMADDLT
TVISKLLDRTQGQGGVDYK-----------N-ICIANHIDYEKWNNHQRLEATGPVFKVM
GAFLGYPNLIYRTHEFFQQSLIYYNGR-PDLMLVNG-D----SLTC---AT-A-AR---V
CWEGQDGGLEGLRQKGWSILSLLVIQRESR-IRNTRVKVLAQGDNQVI--CTQYK--LRA
TDTP-QNTSLSLQDIIK-----------------------NNGVIMNSIKEGTVKLGLII
NEDETMQSADYLNYGKIPVYRGRILNLFTKRLSRVMCTTNDQIPTAANIIGTVSTNALTI
AHFDTTPIPAMFYLDILSHFARIQLEEHN-------VVLGGSLTQ----------IFP--
---NDS----------------------------------------------LR------
---------------SLHY-LVL---------FTYLDPSLGGMCGTSLARFLTRAFPDPV
SEGLSFWKVIYAQ----AGDPM--------LKDV-AKRAGNP-PLSTLQEG-GFEKLLEN
PSSLNIPRGLSLTNLLKGEIKKCLLRSAQE--IKNQVISNAAEYCLNEE-----------
------------------------------------------------------
>MZ822104
------------------------------------------------------------
----------------------VLMIYGSFRHWGHPFIDYKAGLKKLYAQTTAKRE-IDD
EYAQALA--------SDLALIVLESEFKKRK-EWSVD-KDELMRGK--------------
----PSDFQFPQNDLRY-YIMNDIWPVPSVLESYGDKFHLLPLKACFKIPDMFDPSIIYS
D-----KSHSMNYSEILSHLS-SFPGKP-IPTKKVLTTLLKTEATDWKAFLKEVDE-R-G
LDKEYLVIGLREKEREIKILGRFFSLMSWKLRDYFVITEYLIKQHFIPLFAGLTMADDLT
TVIKKMMDNANGQGLDDYD-----------F-ISIANHLDYEKWNNFQRMLSTKYVFRVM
GQFLGYPSLIERTHEFFENSFFYHPGR-SDLMQIRA-G----QIEN---VD-G-EF---V
CWYGQAGGLEGLRQKGWCILNLLVIRREGR-HRTTKIKCLAQGDNQVI--CTQYK--LEK
TRNT-EEIKANLAKVVE-----------------------NNRIILSKVEEGTTKLGLSI
NKDETMQSADYLNYGKMTIFRGNLRVVECKRYGRTTCTTNDQLPTLSSIMSTVSTNSLTV
AHASGGPINAMFHYNYLGNFVRNLIEMHN-------PALRNSIKS----------LLR--
---TP---------------------------------------------EKLS------
---------------LRGY-KIA---------AIYLDPSLGGSCGMALTRFLIRQFPDPI
TESLTFLKMVFKG----TDDYE--------LKQL-MIQMG--------------------
------------------------------------------------------------
------------------------------------------------------
>MZ983390
------------------------------------------------------------
------------------------------------------------------------
-----VG-------VRTFKLTFSLNYFKKHH-HYPLSNMIEPSLISQYQDILKGSSAEDI
KL---ESSKYDDASYVHRCLRTNKLINDRNSLYRHEDWDTVTLHQCFQIPQSLNLATMIK
D-----KAISMTRSELIDSVT-YRHSVFDSTKRRGVLKWLSEQTYRLKEYLWGIDA-T-G
LPTDDCIIGLYPKEREMKTKARFFSLMSYNMRMYITATEELLGKYLLPYFPMITMSDTLL
NMVIRLYNMTTSIGADG----------A---KVTYSMNIDFSKWNQNMRERTNDGIFSTI
DRILGFKRLISRTHDIFRSSYLYLCSG-EYIPQI-IQG----QLTA---MS-P------Y
SRIGDESGKEGLRQKGWTITTVCDILSLAF-LHKVKIELIGGGDNQVL-TVTISSP--I-
KDSK-LSTAEQLIGIRN-----------------------RMTRFRNALAKKMDKRGLPL
KLEETWISHRLLMYNKIMYLDGVPLKGRLKVISRMFSNSNEGISTIGSIMSTLGTGFQSL
SAKDYSPLLAWVLSRLLLHLNLGQFYIFN-------PITGSRRLDKAILLARE--NHK--
--AGRS-----LYG-AEISPLSSKRTFKE-KSK----FTTS---------STLS------
------------MY---EL-YMV---------CLYYHKILGGPGIGSPLSYIMKGFPDPL
SEALTFNYKVLN------------------------------------------------
------------------------------------------------------------
------------------------------------------------------
>OK086697
------------------------------------------------------------
------------------------------------------------------------
-----LA--------SDLAYKIIKRKFYETK-HWPVD-GTKV------------------
----------DQKSILYKFIISNTWPTQNTIEQFGDNWHRLPLIKCFEIPDMIDLSNIYS
D-----KSHSIQRTEVINHIR-SHDPRP-IPTRRVLKTLLEKPATNWPQFLEKIDK-E-G
IDWDSLVIGLKAKERELKDVGRYFSLMSWDLRQYFVITEYLIKKHFVPLFKGLTMADDLQ
TVLRKMLDVSSGQGNDDYE-----------Q-ITIANGIDYEKWNNWQRFDSNKYVFRVM
GQFLGYPNLILRTHEFFEKSLIYYNGR-PDLMRVEG-N----RVLN---VG-G-DM---V
CWEGQLGGLEGLRQKGWSILNLLMIEREAR-KRNTLVKVLAQGDNQTI--TNHYK--TEA
WRDE-EELKVHINRIVA-----------------------NNNSIMEGIAEGTKKLGLRI
NEDETMQSPDYINYGKVPIIRGIIRGLHTKRWSRVNFVTNDQIPSQTSVISSVSTNALTV
SHFSSSPFNAMVGHLVFGNFGLILLDFYN-------PALRARPLD----------VIK--
---ER---------------------------------------------DLYL------
---------------NKGF-KIL---------SLYFDPSLGGVGGTSLTRFLIRMFPDPV
TESLSFWKVVYNN----TNDED--------IKKI-CVSAGYP-QLASFKPT-DLDKLIEN
PEGLNIPRGISSNNLIKEEVKKNIISNAGY--IKNQII----------------------
------------------------------------------------------
>OK491499
------------------------------------------------------------
------------------------------------------------------------
---------------------MLMRHFHTTK-LWNVK-----------------------
------NNDHNKNILGTESLILNKWPKMREFDQLEGRWDELDIEPILEIPEDIEDSVIFA
D-----KTHSYNRSEVESFVK-RDKQNP-IPTKRVLKTYLERPRVNIKDFILEIDA-C-G
LKWDDLIIGLKAKERELKRFGRFFTLMSWNLRLYFVISEYMIKKDLVKVFPGLTMADGSI
DIIKKMLDRTKGQRNDEYK-----------N-ITYANHIDYEKWNNHQRDEAVGPVFTVL
DKLYGLNNFFRRTHHFFKDCAVYYPER-PESYGIDG----------------T------F
FWNGQPGGFEGIRQKGWSLVGILCLMRESR-YSNTKIDFLVQGDNQDV--FTNYL--ING
KLTE-TELEHELNEIFR-----------------------NNDVIMQRIKVASEKIGLII
NEDETVQSSGFTVYGKVPIYKGNILNLETKKVNRVSSVTNDQLPTAANIMSSVNSTALTV
CQFDPTIRNGVYIHEIFGIMALNSIKLWN-------PM---------------------G
L-------------------------------------------------FGEN------
---------------PIKY-KKS---SVAK--WLYFDQCLGGNTGMALTRMLVRRFPDPI
SEGLSFYREMHLN----LTDDK--------LKET-FLAMGYP-TYKRITAT-SLNKLLED
PTSLNIMKGSNISVIIRDQVKKSLINYSDN--IKNKLLQNSLIKSENHEIYLIEF----L
ETI---------------------------------------------------
>OL420709
------------------------------------------------------------
------------------------------------------------------------
--------------------LVIRSQFRKNK-KWPVD-ETRV------------------
----------GRGNLLKTYITSNTWPPNNIIHDFGNKWHKLPLIKCFDIPDVIDPSVIYS
D-----KSHSFTRSELLKHLK-KNPCGH-IPSHKVLSSLLSNPATNWPIFLQYIND-F-G
IDEDHLIIGLKAKERELKIIGRFFALMSWQIRDYFVITEYLIKLHFVPLFKGLTMADDFT
TVIGKMLENSSNQGESDYK-----------Q-ITIADHIDYTKWNNHQRGKANNPVFKVM
GQFLGYPNLITRTHEIFEKSWIYYNNR-GDLLGIDASN----NLMN---KT-E-KR---V
CWLGQQGGLEGLRQKGWSICNLLVLRREGY-SLNTKIKVLAQGDNQVI--CSLYR--IQQ
FRTE-AQLNSNINSIML-----------------------NNRMLLNKIADGTRKLGLII
NKDETIKSSEFLNYGKNIIFRGNIRNLETKRWSRVNCVTNDQLPTMANVISTTTSNALTV
SHYSDSPINSMYYYNFIAHFVRIICEFHN-------PALRGPVQK----------ML---
---KLQ-------------------------------------------ANDLM------
---------------TKGY-LFK---------TLFLDPSMGGVCGMSLTRFIVRMFPDPI
SESLTFLKLVYEN----ILDEQ--------FKIL-IPQYGYP-KIKQEMVP-NISKLLED
PLSLNIARGIDANTMIKEAIKTSLFRSQME--IKNLIIRSA-------------------
------------------------------------------------------
>OM030289
------------------------------------------------------------
------------------------------------------------------------
------------------------KKFSEDK-KWYVD-GKKL------------------
----------ALNHPLRRYILENIWPTPKVIEDFGDNWNKLPLMKCFDVPDVIDPSLLYA
D-----KSHSRTKSEVLDFIQ-RKPGEV-IPTEKVLNTLLHRPSTNWPVFLKGIDE-F-G
LSEDSLIIGLKGKEREVKIKGRFFSLMSWDLREYFVVTEYLIKEHFVPLFNGLTMADDMT
TVISKLMDRTQGQGGSDYN-----------Q-ICIANHIDYEKWNNHQRKEATGPVFKVM
GQFLGFPNLIYRTHEFFEQSLIYYNGR-PDLMQVRN-G----TLEN---NS-D-KI---V
CWQGQLGGLEGLRQKGWTVVGLLMIRREAK-IRNTKVKILAQGDNQVI--CSQYK--LKP
SMDE-TELRKNLQDIWY-----------------------NNNSIMNAIQTGTQKLGLII
NEDETMQSADYLNYGKIPVFRGRIINLFTKRLSRIMCVTNDQLLSFGNIMSTVGTNCLTI
SHFDTSPRDGMFYHNYFGTMTRMMIERHD-------PVLGAAIET----------LVP--
---A-I----------------------------------------------KG------
---------------NLNY-KRR---------TLYLDPSLGGACGTSLARFLTRAFPDPV
SEGLSFWKCLHKG----SGNPE--------LQKF-AVDCGYP-KVKMASSAKDLSKLLEK
PNSLNIPKNMSLTNLLKTEIKRSLLQSVHT--IENEVIRDAICYMNDNEDTL--------
------------------------------------------------------
>OM030290
------------------------------------------------------------
------------------------------------------------------------
------------------------------------------------------------
-------------HPLYQHILNNTWPTPKAIEDFGDRWHLLPLTACFEIPDLVDPSLIYS
D-----KSHSCYRSDLIRHVR-TNTYTR-FPTKRVLSTFLEKPARNWKEFLTQIND-E-G
LPDECLCIGLRPKERELKRAGRFFALMSWELREYFVFTEYLIKEHYIPLFKGLTMADDMT
GVIKKLLENSNGHGEDDYN-----------H-ITISNHLDYSKWNNHQRLESNKYVFQVM
GAFLGYPNLISRTHEFFQNSLIYFINR-PDLMMVKD-N----TLIN---KT-E-NL---V
CWNGQAGGLEGLRQKGWSILNLLLILRIGK-LRNTEIKILAQGDNQVL--NMHYK--LPS
HRDQ-LELLECIKEITR-----------------------NNDYIMMEVDNWTQRLGLII
NKDETMQSADFLIYGKIPIYRGNLTLPESKRWARVNCVTNDQLPTFANVLSTVSSTALTV
SHFSSSYRDPIELYNFLGNFARILLEFFN-------PILNNSLLT----------LIS--
---PR---------------------------------------------EKLN------
---------------KFEY-LVG---------SLYLDPSLGGICGMSLTRFLIRNFPDPV
TEGLSFWKRVGEK----TTDPN--------LKRL-CLRFGQP-KLGSYKLD-DLIKLMEK
PESLNIPSGLSAQILIRGEIRNILRRNVRL--IKNEIISNAINYGMNAEEHLLRF----L
AGIKPLFPRFLAEF----------------------------------------
>OM030292
------------------------------------------------------------
-------------------------VYGAFRHWGHPYIDYMEGLAKLHNQVTTPKE-IDV
NYAEALA--------SDMAKLVLHKMFQSKK-KWFVD-PEKV------------------
----------PRGHPLLDHIQGNTWPTPAQILDFGDNWHRLPLVKCFDIPDLIEPSIIYA
D-----KSHSMDRSQVLAHVQ-NHPTRP-IPTKKVMKTVLEREATNWPEFLQEVDE-V-G
LKEEDLVIGLKAKERELKTAGRFFSLMSWRLREYFVITEYLIKTHFVPLFHGLTMADDLT
SVIKKIMDSSSGQGRADYS-----------K-MTISNHIDYEKWNNHQRGEANNPVFRVM
GQFLGYPKLIERTHEFFQKSIVYYNGR-PDLMYVRD-G----ALEN---RG-N-QR---V
CWNGQDGGLEGLRQKGWSIVNLLVIARESK-IRNTSVKTLAQGDNQVI--CTHYK--VRS
HRDD-RELVALLQQICK-----------------------NNAAIMSAIEEGTGKLGLLI
NNDETMQSADYLNYGKIPIFRGVVRGLECKRWSRVTCVTNDQLPTCANLMSSVSTNALTV
AHFDVTPVNAMIHYNYFGNFARILMELHN-------PAMRSPLSS----------TDL--
---PY------------------------------------------------N------
---------------TWAF-KVA---------VLYLDPSLGGVCGTALSRFLIRSFPDPV
TESLAFWKFIHHH----TQDEQ--------LRKL-AIEFGNP-DIAVFRPD-HVDKLLED
PT----------------------------------------------------------
------------------------------------------------------
>OM320812
------------------------------------------------------------
------------------------------------------------------------
-------------------HKILFKKYKEKK-KWFVD-IGQV------------------
----------APDHPFFENIKLNTWPSKQQIQSFGDNWHRLPLIQCFEIPDVVDPAVLYS
D-----KSHSLNRSEILQHLR-NYPNKS-IPTKRVLKTLLEEEAVDWPQFLARIDA-V-G
LYEDELAIGLKPKEREEKIIGRYFSLMTWNMRNYFVFTEHIIKQHIVPLFSGLTMADDLQ
RLLEKIMLNSEGQGIATYE-----------Y-ITITNSIDYTKWNNLQREESTKPVFKVM
GQFFGYPNLIARTHEIFQKSWIYYPSK-PNKLQISN-N----QLRS---CP-G-SL---Y
FWNGQKGGLEGLRQKGWSVISLLMIEREAR-TRNTMVRCLAQGDNQII--SCQYK--TDS
WATT-ADLITNLKNMRA-----------------------NNESIMRSIREGASKLGLII
NEDETMQSIDYLNYGKLPLIRAKVMGLTPKRWSRVTCCTNDQLPSVGNLLSTVSTAALTV
CHFSNNPSDAMIGFHFFGNMVLTLSNCHN-------PALRGDPSK----------FLS--
---NP---------------------------------------------SLLS------
---------------NPYF-NMI---------LLYLDPVLGGVGGTSLTRFLIRTFPDPV
TEALSFWKLIFNS----TSDNI--------LQRI-CISVGSP-RLAEFKAD-QLEKLVEA
PYSLNIPRGISPSNMIKEEIKKQMNIKAEH--INNQIIRDATIYHR--------------
------------------------------------------------------
>OM372677
---------------------------------------------------VTQEKK---
--------------------------------EVDP----------------------DS
E--ESINA------RRSFRKIFCKNYFKKNG-FYP-------------PLKLIDRTT---
------------PCYLSRCLLEGVEVMENHMDYKFQQWDNVALQKAFSIPYSWNIVHLAK
D-----KSISPTRSELYSLLS-KTGNIFSANLRRGILKLLDSKLIPLRDFLTKVAA-E-G
LHVDDCIIGLFPKEREIKILARFFSLMSFNMRLYFTSTESLLGDKVLKYFPQITMNLNLL
DMQEKMSSMSKSLKEQS----------D---SVTYVVNMDFVKWNQQMREEICRSVFAEL
DAIFGLPGLYTRSHQIFKQSILYLADG-TRELHSDPHT----GVHV---DG-K------Y
CWRDDGAGKEGIRQKAWTIMTVCDIETVAQ-GHTGQFQLVGGGDNQVL-TVTYKTN--NI
DGQG-DITEEGKAKIKR-----------------------KMENFLADLERHFQRRGLPL
KTSETWCSTSLFMYNKHIYYKGAATRAPLKQVSRMFPYSNNTSMSISSMSQCLGTTLRSI
CQKDYVPFPALFMRNYWAQLLCWIISYCH-------PMMMSIS-KNIKQGVGG--ICR--
--RG---------------------------RRLEVPVE-G---------SCS-------
-------------K---HL-MLR---------LAYLPGHFGGPGMINIYQAMMRGFPDPI
TEGICFLRNMTQALKRRDDI-L--YSF---FRDL-SGVSFSL-SR-------SMEPLIED
VTSLN-------------------------------------------------------
------------------------------------------------------
>ON408164
-------------------------------------------------------RCKGL
IT----PFFKIITDELDYR--QVLLYFGCFRHWGHPFIDYLQGLRKLHSQVTLAKV-IDE
DYAQALA--------SDLAYIVLKHEFDHRK-KWFVN-ADLL------------------
----------PTSHPLREHIINCTWPTPAQIQDLGDIWADLPIEACYEIPPSIDPSVLYS
D-----KSHSPDRSEVLRHVA-SGAPGP-IPSRKVLKTALERPQRDLRTFLQEVND-N-G
LPWDSLVIGLKGKEREIKKVGRFFSLMSWDLREYFVSTEYLIKTFFVPLFHGLTMADDLK
SLTKKMIESSIGHGHDDYQ-----------I-VGFANHLDYEKWNNHQRKKSTSPVFRVM
GQFFGLPNLFSRTHEFFEQSLIYYGER-PDLMRVEG-R----TMKN---RT-E-DV---V
CWEGQEGGLEGLRQKGWSVLNLLVILREAK-VRNTRVRTLAQGDNQVI--CTQYK--IPE
GLDS-QTLISQVTAASK-----------------------NNEAIMSAITKGTEKLGLII
NQKETLVSSDYLSYGKIPVFRGNMESVESKKYSRVTCVPNDQVPSVGNAISAVATNSLTV
AQFSRSVKEPMINYCFFSCLVLTILRFHS-------PLLKGPLLP----------PNL--
---DR-----------------------------------------------VR------
---------------KILF-TLR---------AIYLDPSLGGVSGMSLTRFLIRMFPDPV
TEGLSFWKAIYQC----SESNL--------IR----------------------------
------------------------------------------------------------
------------------------------------------------------
>ON408171
------------------------------------------------------------
------------------------------------------------------KE-IDE
EYAKALA--------SDLAYIILKHEFDKKR-RWFVD-IRQM------------------
----------VPSHPLYEHVKNTTWPTPVQVLDMGDIWADLPIVACYEVPQTIDPSVLYA
D-----KSHSMNKSDVLNHIR-TKPFQE-VPSKKVLKTTLETPATDVTRFLQSVND-D-G
LDEESLIIGLKGKEREIKKEGRFFSLMSWKLREYFVITEYLIKMFYVPLFAGLTMADDMT
SVIRKMMDSSMGQGLDDYS-----------S-IGIANHIDYEKWNNHQRLESNGPVFRVM
GQFFGLPNLFERTHEFFQKSLIYYGDR-PDLMEVRG-N----TLVN---KT-T-QK---V
CWNGQAGGLEGLRQKGWSVLSLLIILREAK-IRNTRVRTLAQGDNQVI--CTQYK--IPT
RLPE-AELKENIQDAVR-----------------------NNQNIMNAIEKGTDKLGLII
NHDETLQSADYLNYGKVPVFRGNILPLEGKRWSRVTCVTNDQVPSLANVLSSVSTNALTV
AQYSNSILEPMLAYCFFGSFAIAVLGYHS-------PLLQRGLDS----------CLK--
---GK---------------------------------------------TRAD------
---------------RFSF-YIR---------ALYLDPSLGGVCGMSLTRFLIRMFPDPI
TESLTFWRIIFNH----TRDRF--------LQGL-AIESGYP-LMAKTTLE-SWIKLMEK
PTSLNLPKGLSATTLLRNEVRKNLFANI--------------------------------
------------------------------------------------------
>ON408172
------------------------------------------------------------
------------------------------------------------------KT-IDT
EYAEALA--------SDLAYMVLEKEFFTQR-QWFVD-LEKL------------------
----------DVQDPLYNHVQNTTWPTPLEIRNYGDRWHLLPLIPCYTVPQTIDPSVLYG
D-----RSHSMNRSEVIRHVQ-AHPDRE-IPSRKVLRTALETPQTNVKDFLQDVND-K-G
LRRDDLVIGLKGKEREIKREGRFFSLMSWNLRQYFVTTEHLIKEFYVPLFSGLTMADDLT
KVTKKLLDNSIHQGRHDYA-----------S-ISVANHVDYEKWNNHQRGPANDPVFRVM
GQFLGLPEVFVRTHQFFQESLVYYGPR-PDMMKVSG-D----SLIS---TG-T-FP---A
CWEGQLGGLEGLRQKGWSIVNLLVLLREAK-TRNTLVKTLAQGDNQVI--CNSYK--LPT
SETE-EELKSRIQEVMA-----------------------NNTAIMTAVSTGTEKLGLII
NQDETMYSSDFLSYGKVPVYRGNILPLEAKRWSRVTCVTNDQLPSLSNVMSTIATNAITI
SQHSLSLLDPTIDYVFFGFMAICITEYHD-------TLLQRGIEV----------DLA--
---KG---------------------------------------------TEHQ------
---------------RRTF-YLR---------SLFLDPSVGGASGTSLTRFLIRQFPDPV
TESLTFWRILYNG----TSNRY--------IQSV-ALEAGHP-KLGAVNKD-NWTKLLER
PTSLNIPKGLSAITLLKSEIRKSLEENI--------------------------------
------------------------------------------------------
>U18101
------------------------------------------------------------
-------ILSLVNNTEDIQ--LILTIYGSFRHWGHPFISYFEGLQKLHDQVTLPKQ-IDK
EYAAALA--------SDLAYTVLQRKFSEEK-KWYVD-SIAL------------------
----------SSKHPLKEHVDNGTWPTAAQIQDFGDRWHLLPLTKCFEVPDLLDPSVIYS
D-----KSHSMNRKEVIDHVI-STPNKP-IPSKKVLETMINNPATDWPTFLKAVDE-E-G
LPRDNLIIGLKGKERELKIAGRFFSLMSWQLREYFVITEYLIKTHYVPLFKGLTMADDLT
SVVKKMLDNTNGQGLDDYS-----------S-ICIANHIDYEKWNNHQRKESNGPVFRVM
GQFLGYPRLFERTHEFFESSLIYYNGR-PDLMDVRG-D----SLVN---TT-D-KI---V
CWEGQAGGLEGLSQKGWSVLNLLVINRESS-IRNTVVKVLAQGDNQVI--CTQYK--TKN
YKNE-DELKMLLTAMVE-----------------------NNQTIMNGIITGTGKLGLII
NNDETMQSADYLNYGKVPVFRGILRGLETKRWSRVTCITNDQIPTLAGVMSSVSTNALTV
AHFAASPINAILQYHYFANFCLMMIAMHN-------PAIRSSMYT----------KMF--
---RK---------------------------------------------CHIM------
---------------SKEF-KAA---------TLYLDPSLGGVCGISLARFLIRSFPDPV
TEGLAFWKMIHHN----CQSDW--------LKAL-SKRCG--------------------
------------------------------------------------------------
------------------------------------------------------
>Y09762
------------------------------------------------------------
-----------------------VFIYGCYRHWGHPYIDYRKGLSKLFDQVHMKKT-IDQ
QYQERLA--------SDLARKILRWGFEKYS-KWYLD-TGVI------------------
----------PKDHPLAPYIATQTWPPKHVVDLLGDSWHTLPMTQIFEVPESMDPSEILD
D-----KSHSFTRTKLSSWSS-EHRGGP-VPSEKVIITALSRPPVNPRDFLKSIDQ-G-G
LPDDDLIIGLKPKERELKIDGRFFALMSWNLRLYFVITEKLLANHIIPLFDALTMTDNLN
KVFKKLIDRVTGQGLKDYS-----------R-VTYAFHLDYEKWNNHQRLESTKDVFSVL
DRAFGMKKVFSRTHEFFQKSWIYYSDR-SDLIGIWK-D----QIYC--LDM-T-EG--PT
CWNGQDGGLEGLRQKGWSLVSLLMIERESK-TRNTRTKILAQGDNQVL--CPTYM--LSS
GLNN-EGLRYELENISK-----------------------NAMSIYRAIEDGASKLGLII
KKEETMCSFDFLIYGKTPLFRGNILVPESKRWARVSCISNDQIVNLANIMSTVSTNALTV
AQHSQSLVKPMRDFLLMSVQAIYHYLLFS-------PIIKDRVYK----------VLN--
--------------------------------------------------SKDD------
---------------DFLL-AMSR--------IIYLDPSLGGVSGMSLGRFPIRQFSDPV
SEGLTFWKEIWLS----SSETW--------IHHL-CQEA---------------------
------------------------------------------------------------
------------------------------------------------------
>Y18263
------------------------------------------------------------
------------------------------------------------------------
----------------KIREEFYIRYTKAYH-RAPAMNLGQL------------------
----------GQGSYLRQVLEAGKIPNTKNALYSLLEWFFVRFEKSIEWPLSDTLSTFLS
D-----KAITQNRDIWYD----GGSSGRDTTEKRLLLKFIKENEDSVEKVILKADE-I-Y
DKKADQIIALKVKEMELKIKGRGFGLMAFRPRLLQVLRES-IAKKTSKLFPEITMTFSDL
ELKKKKFQLSRKSDDRRGY-------------IHISKSLDINKFCTSQRQFNSLAVFQSL
DELLGTDQLFTRVHEIFEKTWIVDGSA-SDPPDLVTFKARYEEALALGIEA-P-HVWADG
AFSGLMGGIEGLCQYVWTICLLLRVERVLA-VTQLTHFVMAQGDNVII--NLIIP--VEV
DRVG-GVVEGERARIQH-----------------------ISKDIDSALERELLRSGLTL
KIEETLTSENLSIYGK-DLHCPQHLTLAVKKAGSASIISSEQYQDVPTFLSGLGTGMETI
SECVNNKVSAHLFGVILGAAGWKSLAQRQTWKGWEYPFQNEATRR----------QVR--
--SQGI----------LLQ--------KGEST--MVHKEPE---------VNPE------
---------------KRTIELLLV--------SSLFGSALGMLPFPTPIDLEKRGVGDYV
THRLSIIKMALVS-----------KKLPNRMVEMIVSTMNLP-----LSREQDLTKLFDS
PFSLNL------------------------------------------------------
------------------------------------------------------
>D_THRV2
------------------------------------------------------------
------------------------------------------------------KE-IDE
EYAKALA--------SDLAYIILKHEFDKKR-RWFVD-IRQM------------------
----------VPSHPLYEHVKNTTWPTPVQVLDMGDIWADLPIVACYEVPQTIDPSVLYA
D-----KSHSMNKSDVLNHIR-TKPFQE-VPSKKVLKTTLETPATDVTRFLQSVND-D-G
LDEESLIIGLKGKEREIKKEGRFFSLMSWKLREYFVITEYLIKMFYVPLFAGLTMADDMT
SVIRKMMDSSMGQGLDDYS-----------S-IGIANHIDYEKWNNHQRLESNGPVFRVM
GQFFGLPNLFERTHEFFQKSLIYYGDR-PDLMEVRG-N----TLVN---KT-T-QK---V
CWNGQAGGLEGLRQKGWSVLSLLIILREAK-IRNTRVRTLAQGDNQVI--CTQYK--IPT
RLPE-AELKENIQDAVR-----------------------NNQNIMNAIEKGTDKLGLII
NHDETLQSADYLNYGKVPVFRGNILPLEGKRWSRVTCVTNDQVPSLANVLSSVSTNALTV
AQYSNSILEPMLAYCFFGSFAIAVLGYHS-------PLLQRGLDS----------CLK--
---GK---------------------------------------------TRAD------
---------------RFSF-YIR---------ALYLDPSLGGVCGMSLTRFLIRMFPDPI
TESLTFWRIIFNH----TRDRF--------LQGL-AIESGYP-LMAKTTLE-SWIKLMEK
PTSLNLPKGLSATTLLRNEVRKNLFANI--------------------------------
------------------------------------------------------
>D_THRV3
------------------------------------------------------------
------------------------------------------------------------
------------------------------------------------------------
------------------------------------------------------------
----------MNRSEVIRHVQ-AHPDRE-IPSRKVLRTALETPQTNVKDFLQDVND-K-G
LRRDDLVIGLKGKEREIKREGRFFSLMSWNLRQYFVTTEHLIKEFYVPLFSGLTMADDLT
KVTKKLLDNSIHQGRHDYA-----------S-ISVANHVDYEKWNNHQRGPANDPVFRVM
GQFLGLPEVFVRTHQFFQESLVYYGPR-PDMMKVSG-D----SLIS---TG-T-FP---A
CWEGQLGGLEGLRQKGWSIVNLLVLLREAK-TRNTLVKTLAQGDNQVI--CNSYK--LPT
SETE-EELKSRIQEVMA-----------------------NNTAIMTAVSTGTEKLGLII
NQDETMYSSDFLSYGKVPVYRGNILPLEAKRWSRVTCVTNDQLPSLSNVMSTIATNAITI
SQHSLSLLDPTIDYVFFGFMAICITEYHD-------TLLQRGIEV----------DLA--
---KG---------------------------------------------TEHQ------
---------------RRTF-YLR---------SLFLDPSVGGASGTSLTRFLIRQFPDPV
TESLTFWRILYNG----TSNRY--------IQSV-ALEAGHP-KLGAVNKD-NWTKLLER
PTSLNIPKGLSAITLLKSEIRKS-------------------------------------
------------------------------------------------------
>G_THRV1
-------------------------------------------------------RCKGL
IT----PFFKIITDELDYR--QVLLYFGCFRHWGHPFIDYLQGLRKLHSQVTLAKV-IDE
DYAQALA--------SDLAYIVLKHEFDHRK-KWFVN-ADLL------------------
----------PTSHPLREHIINCTWPTPAQIQDLGDIWADLPIEACYEIPPSIDPSVLYS
D-----KSHSPDRSEVLRHVA-SGAPGP-IPSRKVLKTALERPQRDLRTFLQEVND-N-G
LPWDSLVIGLKGKEREIKKVGRFFSLMSWDLREYFVSTEYLIKTFFVPLFHGLTMADDLK
SLTKKMIESSIGHGHDDYQ-----------I-VGFANHLDYEKWNNHQRKKSTSPVFRVM
GQFFGLPNLFSRTHEFFEQSLIYYGER-PDLMRVEG-R----TMKN---RT-E-DV---V
CWEGQEGGLEGLRQKGWSVLNLLVILREAK-VRNTRVRTLAQGDNQVI--CTQYK--IPE
GLDS-QTLISQVTAASK-----------------------NNEAIMSAITKGTEKLGLII
NQKETLVSSDYLSYGKIPVFRGNMESVESKKYSRVTCVPNDQVPSVGNAISAVATNSLTV
AQFSRSVKEPMINYCFFSCLVLTILRFHS-------PLLKGPLLP----------PNL--
---DR-----------------------------------------------VR------
---------------KILF-TLR---------AIYLDPSLGGVSGMSLTRFLIRMFPDPV
TEGLSFWKAIYQC----SESNL--------IR----------------------------
------------------------------------------------------------
------------------------------------------------------
>K_THRV2
------------------------------------------------------------
------------------------------------------------------KE-IDE
EYAKALA--------SDLAYIILKHEFDKKR-RWFVD-IRQM------------------
----------VPSHPLYEHVKNTTWPTPVQVLDMGDIWADLPIVACYEVPQTIDPSVLYA
D-----KSHSMNKSDVLNHIR-TKPFQE-VPSKKVLKTTLETPATDVTRFLQSVND-D-G
LDEESLIIGLKGKEREIKKEGRFFSLMSWKLREYFVITEYLIKMFYVPLFAGLTMADDMT
SVIRKMMDSSMGQGLDDYS-----------S-IGIANHIDYEKWNNHQRLESNGPVFRVM
GQFFGLPNLFERTHEFFQKSLIYYGDR-PDLMEVRG-N----TLVN---KT-T-QK---V
CWNGQAGGLEGLRQKGWSVLSLLIILREAK-IRNTRVRTLAQGDNQVI--CTQYK--IPT
RLPE-AELKENIQDAVR-----------------------NNQNIMNAIEKGTDKLGLII
NHDETLQSADYLNYGKVPVFRGNILPLEGKRWSRVTCVTNDQVPSLANVLSSVSTNALTV
AQYSNSILEPMLAYCFFGSFAIAVLGYHS-------PLLQRGLDS----------CLK--
---GK---------------------------------------------TRAD------
---------------RFSF-YIR---------ALYLDPSLGGVCGMSLTRFLIRMFPDPI
TESLTFWRIIFNH----TRDRF--------LQGL-AIESGYP-LMAKTTLE-SWIKLMEK
PTSLNLPKGLSATTLLRNEVRKNLFANI--------------------------------
------------------------------------------------------
>K_THRV3
------------------------------------------------------------
------------------------------------------------------KT-IDT
EYAEALA--------SDLAYMVLEKEFFTQR-QWFVD-LEKL------------------
----------DVQDPLYNHVQNTTWPTPLEIRNYGDRWHLLPLIPCYTVPQTIDPSVLYG
D-----RSHSMNRSEVIRHVQ-AHPDRE-IPSRKVLRTALETPQTNVKDFLQDVND-K-G
LRRDDLVIGLKGKEREIKREGRFFSLMSWNLRQYFVTTEHLIKEFYVPLFSGLTMADDLT
KVTKKLLDNSIHQGRHDYA-----------S-ISVANHVDYEKWNNHQRGPANDPVFRVM
GQFLGLPEVFVRTHQFFQESLVYYGPR-PDMMKVSG-D----SLIS---TG-T-FP---A
CWEGQLGGLEGLRQKGWSIVNLLVLLREAK-TRNTLVKTLAQGDNQVI--CNSYK--LPT
SETE-EELKSRIQEVMA-----------------------NNTAIMTAVSTGTEKLGLII
NQDETMYSSDFLSYGKVPVYRGNILPLEAKRWSRVTCVTNDQLPSLSNVMSTIATNAITI
SQHSLSLLDPTIDYVFFGFMAICITEYHD-------TLLQRGIEV----------DLA--
---KG---------------------------------------------TEHQ------
---------------RRTF-YLR---------SLFLDPSVGGASGTSLTRFLIRQFPDPV
TESLTFWRILYNG----TSNRY--------IQSV-ALEAGHP-KLGAVNKD-NWTKLLER
PTSLNIPKGLSAITLLKSEIRKSLEENI--------------------------------
------------------------------------------------------
