# Supplementary material for: Metatranscriptomic analysis reveals the diversity of RNA viruses in ticks in Inner Mongolia, China
Source: PLoS Negl Trop Dis. 2024 Dec 11;18(12):e0012706. doi: 10.1371/journal.pntd.0012706 (PMC11634002; doi:10.1371/journal.pntd.0012706)
Supplement: S1 File — (ZIP) [file pntd.0012706.s005.zip › S1 File/Rhabdoviridae/Rhabdoviridae_rdrp_m.fasta.log]

IQ-TREE multicore version 1.6.12 for Linux 64-bit built Mar 16 2020
Developed by Bui Quang Minh, Nguyen Lam Tung, Olga Chernomor,
Heiko Schmidt, Dominik Schrempf, Michael Woodhams.

Host:    DESKTOP-5FPH2QN (AVX2, FMA3, 100 GB RAM)
Command: iqtree -s rha_rdrp_m.fasta -m MFP -bb 1000 -nt 32 -redo
Seed:    724591 (Using SPRNG - Scalable Parallel Random Number Generator)
Time:    Sun Apr 21 14:22:45 2024
Kernel:  AVX+FMA - 32 threads (36 CPU cores detected)

Reading alignment file rha_rdrp_m.fasta ... Fasta format detected
Alignment most likely contains protein sequences
Alignment has 310 sequences with 1014 columns, 965 distinct patterns
807 parsimony-informative, 54 singleton sites, 153 constant sites
          Gap/Ambiguity  Composition  p-value
   1  AB011257   43.59%    passed     78.31%
   2  AB030277   41.03%    passed     74.11%
   3  AB075039   41.52%    passed     12.94%
   4  AB604791   41.03%    passed     46.15%
   5  AB609604   41.03%    passed     93.55%
   6  AB735628   42.31%    failed      4.39%
   7  AF081020   42.11%    passed     54.54%
   8  AF104985   41.12%    failed      0.09%
   9  AF147498   43.59%    failed      1.12%
  10  AF234533   42.11%    passed     50.59%
  11  AF473864   43.29%    passed     96.81%
  12  AJ810084   42.21%    passed     99.84%
  13  AJ867584   43.20%    passed     31.73%
  14  AY618417   41.03%    passed     95.95%
  15  AY618418   42.41%    passed     64.51%
  16  AY674964   41.12%    passed     19.72%
  17  AY840978   41.03%    passed     90.39%
  18  BK010826   41.72%    passed     41.72%
  19  BK011194   44.28%    failed      4.89%
  20  BK014297   41.42%    passed     33.58%
  21  BK014298   44.08%    passed     50.89%
  22  BK014299   43.59%    passed     82.49%
  23  BK014300   43.00%    passed     51.31%
  24  BK014301   46.15%    passed     12.25%
  25  BK014302   45.56%    passed     51.55%
  26  BK014303   45.86%    passed     95.59%
  27  BK014304   46.45%    passed     64.54%
  28  BK014305   41.81%    passed     22.78%
  29  BK014307   41.32%    failed      3.70%
  30  BK014308   41.32%    passed     83.01%
  31  BK014309   43.29%    passed     58.01%
  32  BK014310   41.62%    passed     12.61%
  33  BK014312   41.12%    failed      3.60%
  34  BK014314   41.91%    passed     16.76%
  35  BK014316   41.32%    passed     16.60%
  36  BK014479   43.10%    passed     33.40%
  37  BK014480   41.22%    passed     33.14%
  38  BK014484   42.21%    passed     56.78%
  39  BK059208   41.62%    passed     26.72%
  40  BR001666   41.03%    passed     95.36%
  41  DQ399789   41.91%    passed     97.79%
  42  EF157976   41.03%    passed     42.49%
  43  EF157977   42.11%    passed     52.21%
  44  EF612701   42.11%    passed     90.38%
  45  EF614258   41.03%    passed     76.77%
  46  EF614259   41.03%    passed     51.26%
  47  EF614260   41.03%    passed     62.20%
  48  EF614261   41.03%    passed     45.43%
  49  EF687738   42.01%    passed      9.36%
  50  EU293108   41.03%    passed     86.11%
  51  EU293119   41.03%    passed     62.18%
  52  EU373657   41.12%    passed     91.41%
  53  EU373658   41.03%    passed     99.97%
  54  FJ715959   44.28%    passed     95.88%
  55  FJ872827   41.03%    passed     97.95%
  56  FJ952155   42.11%    passed     86.16%
  57  FJ985748   41.03%    passed     99.50%
  58  FN557213   41.42%    passed     96.42%
  59  GQ294472   41.03%    passed     76.91%
  60  GQ294473   41.03%    passed     73.22%
  61  GQ375258   41.03%    passed     96.44%
  62  GQ410979   41.03%    passed     99.64%
  63  GU170201   41.03%    passed     79.83%
  64  GU212856   41.42%    passed     88.93%
  65  GU734660   41.03%    passed     26.15%
  66  HM461974   41.03%    passed     69.42%
  67  HM474855   41.03%    passed     71.19%
  68  HM566195   42.31%    passed     84.87%
  69  HM856902   41.03%    passed     70.03%
  70  HQ003891   41.03%    passed     93.29%
  71  HQ660076   43.49%    passed     97.51%
  72  JF311903   42.11%    passed     30.94%
  73  JF705876   41.03%    passed     68.93%
  74  JF911700   44.28%    passed     96.66%
  75  JN935380   41.03%    passed     56.48%
  76  JQ941664   41.03%    passed     76.43%
  77  JX121109   43.59%    passed     99.56%
  78  JX193798   41.03%    passed     82.58%
  79  JX569193   41.03%    passed     95.35%
  80  JX679246   41.32%    passed     96.85%
  81  KC412247   43.49%    passed     66.06%
  82  KC585008   44.28%    passed     84.57%
  83  KC676792   41.03%    passed     98.77%
  84  KC984953   41.03%    passed     98.59%
  85  KC994644   41.03%    passed     39.10%
  86  KF395226   42.31%    passed     96.33%
  87  KF534749   41.03%    passed     16.05%
  88  KF947078   41.22%    passed     18.74%
  89  KF958252   42.31%    passed     86.75%
  90  KJ082087   41.42%    passed     41.81%
  91  KJ179955   41.03%    passed     98.43%
  92  KJ396935   43.49%    passed      5.83%
  93  KJ399977   41.03%    passed     84.33%
  94  KJ432572   43.59%    passed     28.63%
  95  KJ432573   42.11%    passed     44.51%
  96  KJ636781   43.79%    passed     89.59%
  97  KJ830812   41.03%    passed     56.97%
  98  KJ958535   41.03%    passed     93.70%
  99  KJ958536   42.11%    passed     65.50%
 100  KM085029   41.12%    passed     79.32%
 101  KM085030   41.03%    passed     92.28%
 102  KM204982   42.11%    passed     93.25%
 103  KM204983   41.03%    passed     98.33%
 104  KM204984   41.03%    passed     48.17%
 105  KM204985   42.11%    passed     67.53%
 106  KM204986   41.03%    passed     98.11%
 107  KM204987   41.32%    passed     51.17%
 108  KM204988   43.00%    passed     57.05%
 109  KM204989   42.21%    passed     73.58%
 110  KM204990   41.03%    passed     96.30%
 111  KM204991   41.91%    passed     78.94%
 112  KM204992   41.03%    passed     97.50%
 113  KM204993   42.21%    passed     90.21%
 114  KM204994   41.03%    passed     78.98%
 115  KM204995   41.03%    passed     58.61%
 116  KM204996   42.21%    passed     99.85%
 117  KM204997   41.03%    passed     78.88%
 118  KM204998   41.03%    passed     98.81%
 119  KM204999   42.21%    passed     50.42%
 120  KM205000   41.32%    passed     22.42%
 121  KM205001   41.03%    passed     88.95%
 122  KM205002   41.03%    passed     58.91%
 123  KM205004   41.32%    passed     37.30%
 124  KM205005   41.03%    passed     98.12%
 125  KM205006   41.03%    passed     62.88%
 126  KM205007   41.03%    passed     96.18%
 127  KM205008   43.49%    passed     80.56%
 128  KM205009   41.03%    passed     53.34%
 129  KM205010   41.03%    passed      8.23%
 130  KM205011   41.03%    passed     71.15%
 131  KM205012   41.03%    passed     54.91%
 132  KM205013   41.03%    passed     72.48%
 133  KM205014   42.50%    passed     78.81%
 134  KM205015   41.03%    passed     99.92%
 135  KM205016   41.03%    passed     94.28%
 136  KM205017   41.03%    passed     99.33%
 137  KM205018   41.03%    passed     78.61%
 138  KM205020   41.03%    passed     37.65%
 139  KM205021   41.03%    passed     99.47%
 140  KM205022   41.03%    passed     80.27%
 141  KM205023   43.29%    passed     66.66%
 142  KM205024   43.29%    passed     92.02%
 143  KM205025   41.03%    passed     91.35%
 144  KM205026   41.03%    passed     92.80%
 145  KM213865   41.32%    passed     90.61%
 146  KM350503   41.03%    passed     16.89%
 147  KM817629   41.03%    passed     27.43%
 148  KM817635   41.03%    passed     94.78%
 149  KM817636   42.11%    passed     22.76%
 150  KM817646   41.03%    passed     74.57%
 151  KM817648   41.32%    passed     98.43%
 152  KM817649   42.11%    passed      8.48%
 153  KM817650   42.60%    passed      6.03%
 154  KM817651   41.32%    passed     45.55%
 155  KM817652   42.11%    failed      2.92%
 156  KM817654   41.03%    passed     86.76%
 157  KM817656   42.70%    passed     49.18%
 158  KM817657   41.03%    passed     71.03%
 159  KM817660   43.10%    passed     60.01%
 160  KM817662   41.03%    passed     86.66%
 161  KM823531   41.12%    failed      3.87%
 162  KP205452   41.03%    passed      6.93%
 163  KP324828   41.03%    passed     60.03%
 164  KR612230   42.11%    passed     89.72%
 165  KR822811   41.03%    passed     77.69%
 166  KR822812   41.03%    passed     91.57%
 167  KR822816   41.03%    passed     88.29%
 168  KR822825   43.29%    passed     79.68%
 169  KR822826   41.03%    passed     70.08%
 170  KT381973   41.22%    passed     91.73%
 171  KU095840   41.12%    passed     43.93%
 172  KU127239   41.03%    passed     77.08%
 173  KU178986   42.80%    passed     97.62%
 174  KU194360   41.03%    passed     93.93%
 175  KU244266   41.03%    passed     34.22%
 176  KU248085   41.03%    passed     57.33%
 177  KX228196   45.17%    passed     74.62%
 178  KX228197   41.42%    passed     16.32%
 179  KX228198   45.17%    passed     20.15%
 180  KX525586   41.03%    passed     18.28%
 181  KX636164   41.03%    passed     14.49%
 182  KX785335   44.97%    passed     37.04%
 183  KX884414   41.03%    passed      7.18%
 184  KX884415   46.45%    passed     91.76%
 185  KX884429   41.12%    passed     74.23%
 186  KX884431   43.29%    passed     55.90%
 187  KX884433   41.81%    passed     97.69%
 188  KX884434   41.03%    passed     98.28%
 189  KX884448   42.31%    passed     27.92%
 190  KX884450   41.22%    passed     24.88%
 191  KX884456   41.22%    passed     19.30%
 192  KX884459   41.03%    passed     99.15%
 193  KX884462   41.03%    passed     82.12%
 194  KY006983   43.20%    passed     38.71%
 195  KY073493   41.03%    passed     73.19%
 196  KY075646   41.12%    passed     50.80%
 197  KY203909   41.03%    passed     35.03%
 198  KY366322   41.03%    passed     31.59%
 199  KY385390   41.03%    passed     96.97%
 200  KY421919   41.03%    passed     91.20%
 201  KY549567   41.03%    passed     70.71%
 202  KY700686   41.42%    passed      5.98%
 203  KY768856   41.03%    passed     93.19%
 204  KY810772   42.11%    passed     20.89%
 205  KY884303   41.62%    passed     78.12%
 206  KY965147   41.22%    passed     65.65%
 207  L32603     41.42%    passed     45.26%
 208  L40883     41.91%    failed      2.06%
 209  LC514057   41.12%    passed     41.96%
 210  LC604719   42.90%    passed      5.41%
 211  LN713933   41.22%    passed     34.01%
 212  M13215     41.03%    passed     41.24%
 213  MF102281   41.03%    passed     90.03%
 214  MF176333   41.12%    passed     64.10%
 215  MF279192   41.12%    passed     44.88%
 216  MF360790   41.62%    failed      4.63%
 217  MF472710   41.03%    passed     81.32%
 218  MF543022   44.28%    passed     55.88%
 219  MF615270   42.90%    passed     83.20%
 220  MF918568   41.52%    passed     50.90%
 221  MF975531   41.03%    passed      7.72%
 222  MG021441   41.03%    passed     75.15%
 223  MG251664   41.03%    passed     48.91%
 224  MG600013   41.32%    passed     98.73%
 225  MG600016   44.87%    passed     71.03%
 226  MG604920   41.03%    passed     83.58%
 227  MG948563   41.62%    passed      5.25%
 228  MH129615   42.90%    passed     23.08%
 229  MH188003   41.91%    passed     63.09%
 230  MH282832   41.03%    passed     26.80%
 231  MH323437   41.12%    passed     11.65%
 232  MH477288   41.03%    passed     40.91%
 233  MH507505   43.89%    passed     95.20%
 234  MH507506   43.79%    passed     99.25%
 235  MH688524   41.03%    passed     67.95%
 236  MH778545   41.03%    failed      1.69%
 237  MH899109   42.90%    passed     19.74%
 238  MH899110   42.90%    passed     91.38%
 239  MH982249   41.62%    passed     16.68%
 240  MH982250   46.15%    passed     37.25%
 241  MK063878   41.03%    passed     30.01%
 242  MK211271   45.76%    passed     24.36%
 243  MK240091   41.03%    passed     19.50%
 244  MK473367   41.03%    passed     64.48%
 245  MN025503   42.31%    passed     19.83%
 246  MN103537   43.79%    passed     10.92%
 247  MN273311   45.86%    passed     20.57%
 248  MN520414   41.03%    failed      2.64%
 249  MN607592   41.03%    passed     94.40%
 250  MN607594   41.12%    passed     48.23%
 251  MN689395   41.22%    passed     11.42%
 252  MN714687   44.87%    passed     41.45%
 253  MN781667   48.13%    passed     72.28%
 254  MN872813   44.97%    passed     51.66%
 255  MN963996   44.18%    passed     93.78%
 256  MT085340   41.03%    passed     28.12%
 257  MT153372   41.22%    passed     16.24%
 258  MT153454   41.22%    passed     16.17%
 259  MT153466   42.50%    passed     65.60%
 260  MT185675   45.36%    passed     49.28%
 261  MT325641   43.20%    passed     99.13%
 262  MT381995   46.25%    passed     96.16%
 263  MT875151   41.03%    passed     24.54%
 264  MT952336   41.32%    passed     28.36%
 265  MW014292   41.03%    passed     51.93%
 266  MW039260   45.46%    passed     24.59%
 267  MW039593   42.80%    passed      6.61%
 268  MW314717   45.27%    passed     81.82%
 269  MW314718   41.22%    passed     12.84%
 270  MW491751   41.42%    passed     50.74%
 271  MW491752   41.03%    passed     74.98%
 272  MW491753   42.01%    passed     10.96%
 273  MW491754   42.11%    passed     63.74%
 274  MW491755   42.50%    passed     92.43%
 275  MW491756   42.11%    passed     86.68%
 276  MW491757   42.11%    passed     79.52%
 277  MW491758   42.01%    passed     60.43%
 278  MW491759   41.81%    passed     53.24%
 279  MW491760   42.11%    passed     93.28%
 280  MW550041   43.00%    passed     18.46%
 281  MW557336   41.03%    passed     82.12%
 282  MW721934   40.93%    passed     16.18%
 283  MW798173   42.21%    passed     99.79%
 284  MW826525   41.12%    passed     99.05%
 285  MW897032   41.03%    failed      1.24%
 286  MW922438   42.50%    passed     66.22%
 287  MZ209657   42.50%    passed     19.25%
 288  MZ328291   41.03%    passed     52.22%
 289  MZ328293   41.22%    passed     79.31%
 290  MZ822104   41.52%    passed     96.88%
 291  MZ983390   42.21%    failed      2.47%
 292  OK086697   41.22%    passed     71.95%
 293  OK491499   41.42%    passed     46.16%
 294  OL420709   41.42%    passed     39.92%
 295  OM030289   41.03%    passed     99.49%
 296  OM030290   41.03%    passed     19.74%
 297  OM030292   41.03%    passed     18.15%
 298  OM320812   41.03%    passed     88.14%
 299  OM372677   41.12%    passed     40.00%
 300  ON408164   41.22%    passed     71.24%
 301  ON408171   41.03%    passed     99.86%
 302  ON408172   41.03%    passed     35.18%
 303  U18101     41.12%    passed     98.76%
 304  Y09762     42.50%    passed     72.97%
 305  Y18263     41.32%    passed      7.97%
 306  D_THRV2    41.03%    passed     99.86%
 307  D_THRV3    50.59%    passed     59.94%
 308  G_THRV1    41.22%    passed     71.24%
 309  K_THRV2    41.03%    passed     99.86%
 310  K_THRV3    41.03%    passed     35.18%
WARNING: 1 sequences contain more than 50% gaps/ambiguity
****  TOTAL      41.92%  14 sequences failed composition chi2 test (p-value<5%; df=19)
NOTE: G_THRV1 is identical to ON408164 but kept for subsequent analysis
NOTE: D_THRV2 is identical to ON408171 but kept for subsequent analysis
NOTE: K_THRV3 is identical to ON408172 but kept for subsequent analysis
NOTE: 1 identical sequences (see below) will be ignored for subsequent analysis
NOTE: K_THRV2 (identical to ON408171) is ignored but added at the end

For your convenience alignment with unique sequences printed to rha_rdrp_m.fasta.uniqueseq.phy


Create initial parsimony tree by phylogenetic likelihood library (PLL)... 0.249 seconds
NOTE: ModelFinder requires 475 MB RAM!
ModelFinder will test 546 protein models (sample size: 1014) ...
 No. Model         -LnL         df  AIC          AICc         BIC
  1  Dayhoff       204129.017   615 409488.034   411391.753   412514.854
  2  Dayhoff+I     202700.962   616 406633.923   408548.644   409665.665
  3  Dayhoff+G4    189632.362   616 380496.725   382411.445   383528.466
  4  Dayhoff+I+G4  189512.767   617 380259.535   382185.323   383296.198
  5  Dayhoff+R2    193619.230   617 388472.460   390398.248   391509.123
  6  Dayhoff+R3    190684.658   619 382607.316   384555.438   385653.823
  7  Dayhoff+R4    189781.336   621 380804.671   382775.396   383861.021
  8  Dayhoff+R5    189321.568   623 379889.136   381882.736   382955.329
  9  Dayhoff+R6    189090.922   625 379431.843   381448.596   382507.879
 10  Dayhoff+R7    188936.609   627 379127.218   381167.404   382213.098
 11  Dayhoff+R8    188870.420   629 378998.841   381062.747   382094.564
 12  Dayhoff+R9    188830.577   631 378923.153   381011.070   382028.720
 13  Dayhoff+R10   188793.072   633 378852.144   380964.365   381967.554
 14  Dayhoff+F     202947.925   634 407163.849   409288.335   410284.181
 15  Dayhoff+F+I   201507.225   635 404284.450   406421.276   407409.703
 16  Dayhoff+F+G4  188006.802   635 377283.604   379420.430   380408.857
 17  Dayhoff+F+I+G4 187888.311   636 377048.623   379197.864   380178.797
 18  Dayhoff+F+R2  192084.311   636 385440.622   387589.863   388570.796
 19  Dayhoff+F+R3  189158.395   638 379592.791   381767.095   382732.809
 20  Dayhoff+F+R4  188205.685   640 377691.370   379891.049   380841.232
 21  Dayhoff+F+R5  187747.952   642 376779.904   379005.273   379939.609
 22  Dayhoff+F+R6  187499.038   644 376286.076   378537.458   379455.624
 23  Dayhoff+F+R7  187344.260   646 375980.519   378258.242   379159.911
 24  Dayhoff+F+R8  187276.178   648 375848.357   378152.751   379037.591
 25  Dayhoff+F+R9  187233.827   650 375767.654   378099.059   378966.732
 26  Dayhoff+F+R10 187198.993   652 375701.985   378060.744   378910.907
 27  mtMAM         225529.163   615 452288.326   454192.044   455315.146
 28  mtMAM+I       224904.636   616 451041.272   452955.992   454073.013
 29  mtMAM+G4      200434.656   616 402101.311   404016.032   405133.053
 30  mtMAM+I+G4    200339.861   617 401913.721   403839.509   404950.384
 31  mtMAM+R2      206584.187   617 414402.374   416328.162   417439.037
 32  mtMAM+R3      202491.311   619 406220.622   408168.744   409267.129
 33  mtMAM+R4      200965.723   621 403173.446   405144.171   406229.796
 34  mtMAM+R5      200153.049   623 401552.098   403545.698   404618.291
 35  mtMAM+R6      199780.590   625 400811.180   402827.933   403887.217
 36  mtMAM+R7      199548.544   627 400351.089   402391.275   403436.968
 37  mtMAM+R8      199341.423   629 399940.845   402004.752   403036.568
 38  mtMAM+R9      199207.811   631 399677.622   401765.538   402783.188
 39  mtMAM+R10     199113.410   633 399492.821   401605.042   402608.230
 40  mtMAM+F       215831.464   634 432930.929   435055.414   436051.260
 41  mtMAM+F+I     214843.826   635 430957.651   433094.477   434082.904
 42  mtMAM+F+G4    194478.219   635 390226.437   392363.262   393351.690
 43  mtMAM+F+I+G4  194409.265   636 390090.530   392239.771   393220.704
 44  mtMAM+F+R2    199756.873   636 400785.746   402934.987   403915.920
 45  mtMAM+F+R3    196218.772   638 393713.544   395887.848   396853.562
 46  mtMAM+F+R4    194979.363   640 391238.727   393438.405   394388.588
 47  mtMAM+F+R5    194301.659   642 389887.318   392112.688   393047.023
 48  mtMAM+F+R6    193980.092   644 389248.184   391499.566   392417.732
 49  mtMAM+F+R7    193686.573   646 388665.146   390942.868   391844.537
 50  mtMAM+F+R8    193507.961   648 388311.921   390616.316   391501.156
 51  mtMAM+F+R9    193396.442   650 388092.885   390424.290   391291.963
 52  mtMAM+F+R10   193301.389   652 387906.778   390265.537   391115.699
 53  JTT           202862.074   615 406954.149   408857.867   409980.969
 54  JTT+I         201548.864   616 404329.728   406244.448   407361.469
 55  JTT+G4        187894.896   616 377021.792   378936.512   380053.533
 56  JTT+I+G4      187772.885   617 376779.770   378705.557   379816.433
 57  JTT+R2        191801.680   617 384837.359   386763.147   387874.022
 58  JTT+R3        189044.752   619 379327.503   381275.625   382374.010
 59  JTT+R4        188045.366   621 377332.732   379303.457   380389.082
 60  JTT+R5        187628.732   623 376503.464   378497.064   379569.657
 61  JTT+R6        187353.071   625 375956.142   377972.894   379032.178
 62  JTT+R7        187229.997   627 375713.994   377754.180   378799.873
 63  JTT+R8        187180.703   629 375619.406   377683.313   378715.129
 64  JTT+R9        187138.166   631 375538.331   377626.247   378643.897
 65  JTT+R10       187095.691   633 375457.382   377569.603   378572.792
 66  JTT+F         202292.923   634 405853.846   407978.332   408974.178
 67  JTT+F+I       200987.756   635 403245.513   405382.338   406370.765
 68  JTT+F+G4      187131.497   635 375532.994   377669.820   378658.247
 69  JTT+F+I+G4    187014.895   636 375301.790   377451.031   378431.964
 70  JTT+F+R2      191073.409   636 383418.818   385568.060   386548.993
 71  JTT+F+R3      188313.809   638 377903.618   380077.922   381043.636
 72  JTT+F+R4      187302.917   640 375885.835   378085.513   379035.696
 73  JTT+F+R5      186878.205   642 375040.409   377265.778   378200.114
 74  JTT+F+R6      186596.948   644 374481.895   376733.277   377651.443
 75  JTT+F+R7      186472.860   646 374237.721   376515.443   377417.112
 76  JTT+F+R8      186412.931   648 374121.863   376426.257   377311.097
 77  JTT+F+R9      186378.506   650 374057.012   376388.417   377256.090
 78  JTT+F+R10     186334.144   652 373972.288   376331.047   377181.209
 79  WAG           200098.227   615 401426.454   403330.172   404453.274
 80  WAG+I         198741.399   616 398714.797   400629.518   401746.539
 81  WAG+G4        186513.492   616 374258.984   376173.704   377290.725
 82  WAG+I+G4      186391.705   617 374017.409   375943.197   377054.072
 83  WAG+R2        190237.869   617 381709.739   383635.527   384746.402
 84  WAG+R3        187505.936   619 376249.872   378197.994   379296.379
 85  WAG+R4        186613.983   621 374469.967   376440.691   377526.317
 86  WAG+R5        186240.113   623 373726.226   375719.826   376792.419
 87  WAG+R6        186029.559   625 373309.119   375325.872   376385.155
 88  WAG+R7        185909.498   627 373072.996   375113.182   376158.875
 89  WAG+R8        185853.366   629 372964.733   375028.639   376060.456
 90  WAG+R9        185830.940   631 372923.880   375011.796   376029.446
 91  WAG+R10       185797.726   633 372861.452   374973.673   375976.862
 92  WAG+F         199738.036   634 400744.072   402868.558   403864.404
 93  WAG+F+I       198398.956   635 398067.911   400204.737   401193.164
 94  WAG+F+G4      185750.752   635 372771.504   374908.329   375896.756
 95  WAG+F+I+G4    185638.916   636 372549.831   374699.073   375680.006
 96  WAG+F+R2      189564.245   636 380400.490   382549.731   383530.664
 97  WAG+F+R3      186806.058   638 374888.116   377062.420   378028.134
 98  WAG+F+R4      185887.704   640 373055.409   375255.087   376205.270
 99  WAG+F+R5      185502.068   642 372288.136   374513.506   375447.841
100  WAG+F+R6      185285.053   644 371858.106   374109.488   375027.654
101  WAG+F+R7      185168.353   646 371628.706   373906.428   374808.097
102  WAG+F+R8      185103.688   648 371503.375   373807.770   374692.610
103  WAG+F+R9      185081.562   650 371463.124   373794.529   374662.202
104  WAG+F+R10     185044.630   652 371393.260   373752.019   374602.181
105  cpREV         200138.053   615 401506.106   403409.824   404532.925
106  cpREV+I       198692.476   616 398616.951   400531.672   401648.693
107  cpREV+G4      186721.141   616 374674.283   376589.003   377706.024
108  cpREV+I+G4    186589.046   617 374412.091   376337.879   377448.754
109  cpREV+R2      190460.468   617 382154.936   384080.723   385191.599
110  cpREV+R3      187737.646   619 376713.292   378661.414   379759.798
111  cpREV+R4      186843.557   621 374929.113   376899.838   377985.463
112  cpREV+R5      186518.545   623 374283.090   376276.690   377349.283
113  cpREV+R6      186294.243   625 373838.487   375855.239   376914.523
114  cpREV+R7      186161.790   627 373577.579   375617.766   376663.459
115  cpREV+R8      186087.447   629 373432.894   375496.800   376528.617
116  cpREV+R9      186064.310   631 373390.620   375478.536   376496.186
117  cpREV+R10     186028.018   633 373322.035   375434.256   376437.445
118  cpREV+F       200480.426   634 402228.853   404353.338   405349.184
119  cpREV+F+I     198941.349   635 399152.698   401289.523   402277.951
120  cpREV+F+G4    186752.932   635 374775.865   376912.690   377901.118
121  cpREV+F+I+G4  186613.358   636 374498.716   376647.958   377628.891
122  cpREV+F+R2    190647.231   636 382566.462   384715.704   385696.637
123  cpREV+F+R3    187786.457   638 376848.915   379023.219   379988.933
124  cpREV+F+R4    186909.807   640 375099.615   377299.293   378249.476
125  cpREV+F+R5    186560.543   642 374405.085   376630.454   377564.790
126  cpREV+F+R6    186305.084   644 373898.168   376149.550   377067.716
127  cpREV+F+R7    186166.808   646 373625.617   375903.339   376805.008
128  cpREV+F+R8    186087.703   648 373471.406   375775.801   376660.641
129  cpREV+F+R9    186061.390   650 373422.781   375754.186   376621.858
130  cpREV+F+R10   186018.688   652 373341.377   375700.136   376550.298
131  mtREV         213821.521   615 428873.041   430776.760   431899.861
132  mtREV+I       213036.956   616 427305.912   429220.632   430337.653
133  mtREV+G4      195363.781   616 391959.563   393874.283   394991.304
134  mtREV+I+G4    195290.922   617 391815.844   393741.632   394852.508
135  mtREV+R2      199491.900   617 400217.800   402143.588   403254.463
136  mtREV+R3      196613.412   619 394464.824   396412.945   397511.330
137  mtREV+R4      195574.928   621 392391.857   394362.581   395448.206
138  mtREV+R5      195070.698   623 391387.396   393380.996   394453.589
139  mtREV+R6      194794.771   625 390839.542   392856.294   393915.578
140  mtREV+R7      194585.526   627 390425.051   392465.238   393510.931
141  mtREV+R8      194486.089   629 390230.178   392294.084   393325.901
142  mtREV+R9      194445.137   631 390152.274   392240.190   393257.840
143  mtREV+R10     194373.274   633 390012.547   392124.768   393127.957
144  mtREV+F       206327.299   634 413922.599   416047.084   417042.930
145  mtREV+F+I     205217.814   635 411705.628   413842.454   414830.881
146  mtREV+F+G4    189743.175   635 380756.350   382893.176   383881.603
147  mtREV+F+I+G4  189618.333   636 380508.667   382657.908   383638.841
148  mtREV+F+R2    193912.892   636 389097.784   391247.025   392227.958
149  mtREV+F+R3    190965.027   638 383206.054   385380.358   386346.072
150  mtREV+F+R4    189940.694   640 381161.389   383361.067   384311.250
151  mtREV+F+R5    189520.776   642 380325.553   382550.922   383485.257
152  mtREV+F+R6    189240.325   644 379768.650   382020.032   382938.198
153  mtREV+F+R7    189057.044   646 379406.087   381683.809   382585.478
154  mtREV+F+R8    188940.084   648 379176.167   381480.562   382365.402
155  mtREV+F+R9    188891.678   650 379083.356   381414.761   382282.434
156  mtREV+F+R10   188828.102   652 378960.204   381318.963   382169.125
157  rtREV         201376.059   615 403982.118   405885.837   407008.938
158  rtREV+I       200223.443   616 401678.886   403593.606   404710.627
159  rtREV+G4      186383.092   616 373998.184   375912.905   377029.926
160  rtREV+I+G4    186285.296   617 373804.592   375730.380   376841.255
161  rtREV+R2      190209.155   617 381652.309   383578.097   384688.973
162  rtREV+R3      187489.660   619 376217.320   378165.442   379263.827
163  rtREV+R4      186543.821   621 374329.642   376300.367   377385.992
164  rtREV+R5      186117.938   623 373481.877   375475.477   376548.070
165  rtREV+R6      185869.435   625 372988.869   375005.622   376064.905
166  rtREV+R7      185735.861   627 372725.723   374765.909   375811.602
167  rtREV+R8      185652.780   629 372563.560   374627.466   375659.283
168  rtREV+R9      185624.846   631 372511.693   374599.609   375617.259
169  rtREV+R10     185582.020   633 372430.041   374542.262   375545.451
170  rtREV+F       200259.488   634 401786.977   403911.462   404907.308
171  rtREV+F+I     199116.438   635 399502.876   401639.702   402628.129
172  rtREV+F+G4    184910.829   635 371091.657   373228.483   374216.910
173  rtREV+F+I+G4  184821.820   636 370915.641   373064.882   374045.815
174  rtREV+F+R2    188816.426   636 378904.851   381054.093   382035.026
175  rtREV+F+R3    186057.275   638 373390.551   375564.855   376530.568
176  rtREV+F+R4    185113.600   640 371507.200   373706.879   374657.062
177  rtREV+F+R5    184679.650   642 370643.300   372868.669   373803.004
178  rtREV+F+R6    184409.068   644 370106.136   372357.518   373275.684
179  rtREV+F+R7    184277.962   646 369847.924   372125.646   373027.315
180  rtREV+F+R8    184194.422   648 369684.844   371989.239   372874.079
181  rtREV+F+R9    184166.207   650 369632.413   371963.818   372831.491
182  rtREV+F+R10   184122.930   652 369549.860   371908.619   372758.781
183  mtART         219323.660   615 439877.320   441781.038   442904.139
184  mtART+I       218622.693   616 438477.386   440392.106   441509.127
185  mtART+G4      196107.886   616 393447.773   395362.493   396479.514
186  mtART+I+G4    196010.828   617 393255.657   395181.444   396292.320
187  mtART+R2      201398.257   617 404030.514   405956.302   407067.177
188  mtART+R3      197777.532   619 396793.065   398741.187   399839.571
189  mtART+R4      196465.121   621 394172.243   396142.967   397228.592
190  mtART+R5      195815.132   623 392876.265   394869.865   395942.458
191  mtART+R6      195503.560   625 392257.119   394273.872   395333.156
192  mtART+R7      195213.693   627 391681.386   393721.573   394767.266
193  mtART+R8      195069.132   629 391396.264   393460.171   394491.987
194  mtART+R9      194997.384   631 391256.768   393344.684   394362.334
195  mtART+R10     194857.824   633 390981.647   393093.868   394097.057
196  mtART+F       209840.437   634 420948.875   423073.360   424069.206
197  mtART+F+I     208812.176   635 418894.353   421031.178   422019.606
198  mtART+F+G4    189894.596   635 381059.191   383196.017   384184.444
199  mtART+F+I+G4  189846.803   636 380965.605   383114.846   384095.780
200  mtART+F+R2    194798.640   636 390869.280   393018.522   393999.455
201  mtART+F+R3    191464.005   638 384204.009   386378.313   387344.027
202  mtART+F+R4    190317.300   640 381914.600   384114.278   385064.461
203  mtART+F+R5    189824.207   642 380932.414   383157.783   384092.118
204  mtART+F+R6    189465.988   644 380219.977   382471.359   383389.525
205  mtART+F+R7    189170.796   646 379633.592   381911.314   382812.983
206  mtART+F+R8    189028.968   648 379353.936   381658.330   382543.170
207  mtART+F+R9    188960.549   650 379221.098   381552.503   382420.176
208  mtART+F+R10   188846.053   652 378996.106   381354.865   382205.027
209  mtZOA         213188.288   615 427606.576   429510.294   430633.396
210  mtZOA+I       212428.497   616 426088.994   428003.714   429120.735
211  mtZOA+G4      192237.681   616 385707.362   387622.082   388739.103
212  mtZOA+I+G4    192224.721   617 385683.442   387609.230   388720.105
213  mtZOA+R2      196809.071   617 394852.142   396777.930   397888.805
214  mtZOA+R3      193592.463   619 388422.927   390371.049   391469.433
215  mtZOA+R4      192489.073   621 386220.145   388190.870   389276.495
216  mtZOA+R5      191949.592   623 385145.184   387138.784   388211.377
217  mtZOA+R6      191656.036   625 384562.071   386578.824   387638.107
218  mtZOA+R7      191378.462   627 384010.924   386051.111   387096.804
219  mtZOA+R8      191243.647   629 383745.295   385809.201   386841.018
220  mtZOA+R9      191179.030   631 383620.059   385707.976   386725.626
221  mtZOA+R10     191077.232   633 383420.463   385532.684   386535.873
222  mtZOA+F       205821.910   634 412911.819   415036.305   416032.151
223  mtZOA+F+I     204687.054   635 410644.108   412780.933   413769.361
224  mtZOA+F+G4    187703.510   635 376677.020   378813.845   379802.273
225  mtZOA+F+I+G4  187651.069   636 376574.139   378723.380   379704.314
226  mtZOA+F+R2    192207.324   636 385686.648   387835.889   388816.822
227  mtZOA+F+R3    189092.458   638 379460.916   381635.220   382600.934
228  mtZOA+F+R4    188118.454   640 377516.907   379716.586   380666.769
229  mtZOA+F+R5    187622.002   642 376528.003   378753.372   379687.708
230  mtZOA+F+R6    187274.324   644 375836.647   378088.029   379006.195
231  mtZOA+F+R7    187035.726   646 375363.453   377641.175   378542.844
232  mtZOA+F+R8    186921.193   648 375138.386   377442.780   378327.620
233  mtZOA+F+R9    186865.137   650 375030.275   377361.680   378229.353
234  mtZOA+F+R10   186773.743   652 374851.486   377210.245   378060.408
235  VT            199904.808   615 401039.615   402943.334   404066.435
236  VT+I          198627.727   616 398487.454   400402.174   401519.195
237  VT+G4         186382.755   616 373997.510   375912.230   377029.251
238  VT+I+G4       186259.138   617 373752.275   375678.063   376788.938
239  VT+R2         190020.784   617 381275.569   383201.357   384312.232
240  VT+R3         187387.609   619 376013.218   377961.340   379059.725
241  VT+R4         186467.788   621 374177.575   376148.300   377233.925
242  VT+R5         186110.155   623 373466.310   375459.910   376532.503
243  VT+R6         185908.268   625 373066.537   375083.289   376142.573
244  VT+R7         185806.789   627 372867.577   374907.764   375953.457
245  VT+R8         185746.979   629 372751.959   374815.865   375847.682
246  VT+R9         185730.495   631 372722.990   374810.906   375828.556
247  VT+R10        185694.244   633 372654.489   374766.710   375769.898
248  VT+F          199591.902   634 400451.803   402576.289   403572.135
249  VT+F+I        198329.088   635 397928.176   400065.001   401053.429
250  VT+F+G4       185949.575   635 373169.150   375305.975   376294.403
251  VT+F+I+G4     185830.275   636 372932.550   375081.792   376062.725
252  VT+F+R2       189595.802   636 380463.603   382612.845   383593.778
253  VT+F+R3       186970.779   638 375217.558   377391.862   378357.576
254  VT+F+R4       186042.893   640 373365.786   375565.465   376515.648
255  VT+F+R5       185672.941   642 372629.883   374855.252   375789.587
256  VT+F+R6       185473.805   644 372235.610   374486.992   375405.158
257  VT+F+R7       185374.801   646 372041.603   374319.325   375220.994
258  VT+F+R8       185310.829   648 371917.659   374222.053   375106.893
259  VT+F+R9       185294.007   650 371888.014   374219.419   375087.092
260  VT+F+R10      185257.871   652 371819.742   374178.501   375028.663
261  LG            200535.406   615 402300.813   404204.531   405327.632
262  LG+I          199322.520   616 399877.040   401791.761   402908.782
263  LG+G4         185091.997   616 371415.994   373330.714   374447.735
264  LG+I+G4       184996.957   617 371227.915   373153.703   374264.578
265  LG+R2         189056.651   617 379347.302   381273.090   382383.965
266  LG+R3         186246.841   619 373731.682   375679.803   376778.188
267  LG+R4         185288.122   621 371818.244   373788.969   374874.594
268  LG+R5         184867.455   623 370980.910   372974.510   374047.103
269  LG+R6         184579.309   625 370408.617   372425.370   373484.654
270  LG+R7         184449.352   627 370152.703   372192.890   373238.583
271  LG+R8         184354.363   629 369966.725   372030.631   373062.448
272  LG+R9         184321.988   631 369905.976   371993.892   373011.542
273  LG+R10        184275.986   633 369817.973   371930.194   372933.382
274  LG+F          200395.525   634 402059.049   404183.535   405179.380
275  LG+F+I        199205.418   635 399680.836   401817.661   402806.089
276  LG+F+G4       184717.965   635 370705.929   372842.755   373831.182
277  LG+F+I+G4     184640.307   636 370552.615   372701.856   373682.789
278  LG+F+R2       188715.130   636 378702.260   380851.501   381832.434
279  LG+F+R3       185891.102   638 373058.204   375232.508   376198.222
280  LG+F+R4       184939.599   640 371159.198   373358.876   374309.059
281  LG+F+R5       184507.962   642 370299.923   372525.292   373459.628
282  LG+F+R6       184213.524   644 369715.047   371966.429   372884.595
283  LG+F+R7       184076.764   646 369445.527   371723.249   372624.918
284  LG+F+R8       183985.475   648 369266.951   371571.345   372456.185
285  LG+F+R9       183954.917   650 369209.834   371541.239   372408.911
286  LG+F+R10      183909.338   652 369122.675   371481.434   372331.596
287  DCMut         204100.232   615 409430.465   411334.183   412457.285
288  DCMut+I       202673.772   616 406579.544   408494.265   409611.286
289  DCMut+G4      189624.806   616 380481.612   382396.333   383513.354
290  DCMut+I+G4    189505.127   617 380244.254   382170.042   383280.917
291  DCMut+R2      193606.488   617 388446.975   390372.763   391483.639
292  DCMut+R3      190668.992   619 382575.984   384524.106   385622.490
293  DCMut+R4      189773.931   621 380789.862   382760.587   383846.212
294  DCMut+R5      189321.061   623 379888.122   381881.722   382954.315
295  DCMut+R6      189089.789   625 379429.579   381446.331   382505.615
296  DCMut+R7      188944.185   627 379142.371   381182.558   382228.251
297  DCMut+R8      188864.541   629 378987.081   381050.987   382082.804
298  DCMut+R9      188835.425   631 378932.849   381020.765   382038.415
299  DCMut+R10     188800.605   633 378867.209   380979.430   381982.619
300  DCMut+F       202918.231   634 407104.463   409228.948   410224.794
301  DCMut+F+I     201479.625   635 404229.251   406366.076   407354.504
302  DCMut+F+G4    188000.430   635 377270.861   379407.686   380396.114
303  DCMut+F+I+G4  187881.985   636 377035.970   379185.211   380166.144
304  DCMut+F+R2    192071.674   636 385415.348   387564.590   388545.523
305  DCMut+F+R3    189141.680   638 379559.359   381733.663   382699.377
306  DCMut+F+R4    188200.298   640 377680.596   379880.275   380830.458
307  DCMut+F+R5    187749.273   642 376782.545   379007.914   379942.250
308  DCMut+F+R6    187498.018   644 376284.036   378535.418   379453.584
309  DCMut+F+R7    187352.844   646 375997.689   378275.411   379177.080
310  DCMut+F+R8    187274.256   648 375844.512   378148.906   379033.746
311  DCMut+F+R9    187245.059   650 375790.117   378121.522   378989.195
312  DCMut+F+R10   187207.543   652 375719.086   378077.845   378928.007
313  PMB           200406.779   615 402043.558   403947.276   405070.378
314  PMB+I         199197.249   616 399626.498   401541.218   402658.239
315  PMB+G4        187018.051   616 375268.102   377182.823   378299.844
316  PMB+I+G4      186913.194   617 375060.389   376986.176   378097.052
317  PMB+R2        190564.621   617 382363.241   384289.029   385399.905
318  PMB+R3        187970.472   619 377178.943   379127.065   380225.450
319  PMB+R4        187100.061   621 375442.122   377412.846   378498.472
320  PMB+R5        186730.241   623 374706.481   376700.081   377772.674
321  PMB+R6        186552.725   625 374355.450   376372.203   377431.487
322  PMB+R7        186455.727   627 374165.455   376205.641   377251.334
323  PMB+R8        186398.136   629 374054.273   376118.179   377149.996
324  PMB+R9        186374.661   631 374011.321   376099.237   377116.888
325  PMB+R10       186346.187   633 373958.374   376070.595   377073.783
326  PMB+F         200447.888   634 402163.775   404288.261   405284.107
327  PMB+F+I       199202.535   635 399675.070   401811.895   402800.323
328  PMB+F+G4      186873.318   635 375016.636   377153.461   378141.889
329  PMB+F+I+G4    186764.182   636 374800.364   376949.606   377930.539
330  PMB+F+R2      190490.100   636 382252.200   384401.441   385382.374
331  PMB+F+R3      187849.346   638 376974.691   379148.995   380114.709
332  PMB+F+R4      186970.075   640 375220.151   377419.829   378370.012
333  PMB+F+R5      186593.903   642 374471.806   376697.175   377631.510
334  PMB+F+R6      186406.080   644 374100.160   376351.542   377269.708
335  PMB+F+R7      186310.160   646 373912.321   376190.043   377091.712
336  PMB+F+R8      186244.280   648 373784.559   376088.954   376973.794
337  PMB+F+R9      186216.369   650 373732.738   376064.143   376931.816
338  PMB+F+R10     186184.647   652 373673.294   376032.053   376882.215
339  HIVb          209833.471   615 420896.942   422800.661   423923.762
340  HIVb+I        208285.871   616 417803.741   419718.462   420835.483
341  HIVb+G4       192269.442   616 385770.885   387685.605   388802.626
342  HIVb+I+G4     192118.468   617 385470.936   387396.724   388507.599
343  HIVb+R2       196935.032   617 395104.064   397029.852   398140.727
344  HIVb+R3       193641.571   619 388521.143   390469.265   391567.649
345  HIVb+R4       192556.252   621 386354.503   388325.228   389410.853
346  HIVb+R5       192064.467   623 385374.934   387368.534   388441.127
347  HIVb+R6       191781.153   625 384812.306   386829.058   387888.342
348  HIVb+R7       191586.586   627 384427.173   386467.359   387513.052
349  HIVb+R8       191481.219   629 384220.437   386284.343   387316.160
350  HIVb+R9       191440.186   631 384142.372   386230.288   387247.938
351  HIVb+R10      191383.159   633 384032.319   386144.540   387147.728
352  HIVb+F        210110.454   634 421488.907   423613.393   424609.239
353  HIVb+F+I      208617.129   635 418504.257   420641.083   421629.510
354  HIVb+F+G4     191948.001   635 385166.002   387302.827   388291.255
355  HIVb+F+I+G4   191789.104   636 384850.209   386999.450   387980.383
356  HIVb+F+R2     196692.560   636 394657.120   396806.361   397787.294
357  HIVb+F+R3     193356.477   638 387988.954   390163.258   391128.971
358  HIVb+F+R4     192262.107   640 385804.214   388003.893   388954.076
359  HIVb+F+R5     191733.742   642 384751.484   386976.854   387911.189
360  HIVb+F+R6     191445.660   644 384179.320   386430.702   387348.868
361  HIVb+F+R7     191236.945   646 383765.890   386043.612   386945.281
362  HIVb+F+R8     191122.851   648 383541.701   385846.096   386730.936
363  HIVb+F+R9     191075.414   650 383450.827   385782.232   386649.905
364  HIVb+F+R10    191013.431   652 383330.862   385689.621   386539.783
365  HIVw          217370.343   615 435970.686   437874.405   438997.506
366  HIVw+I        215415.859   616 432063.718   433978.438   435095.459
367  HIVw+G4       200038.519   616 401309.038   403223.758   404340.779
368  HIVw+I+G4     199870.848   617 400975.696   402901.484   404012.359
369  HIVw+R2       204867.301   617 410968.601   412894.389   414005.264
370  HIVw+R3       201543.910   619 404325.821   406273.943   407372.327
371  HIVw+R4       200428.983   621 402099.966   404070.691   405156.316
372  HIVw+R5       199873.336   623 400992.671   402986.271   404058.864
373  HIVw+R6       199591.082   625 400432.164   402448.916   403508.200
374  HIVw+R7       199406.696   627 400067.392   402107.579   403153.272
375  HIVw+R8       199291.380   629 399840.760   401904.666   402936.483
376  HIVw+R9       199243.920   631 399749.841   401837.757   402855.407
377  HIVw+R10      199178.590   633 399623.181   401735.402   402738.591
378  HIVw+F        215209.810   634 431687.621   433812.106   434807.952
379  HIVw+F+I      213368.303   635 428006.605   430143.431   431131.858
380  HIVw+F+G4     197566.639   635 396403.278   398540.103   399528.531
381  HIVw+F+I+G4   197406.635   636 396085.269   398234.511   399215.444
382  HIVw+F+R2     202370.163   636 406012.326   408161.568   409142.501
383  HIVw+F+R3     199068.645   638 399413.289   401587.593   402553.307
384  HIVw+F+R4     197947.740   640 397175.480   399375.159   400325.341
385  HIVw+F+R5     197407.348   642 396098.696   398324.065   399258.400
386  HIVw+F+R6     197085.393   644 395458.787   397710.169   398628.335
387  HIVw+F+R7     196900.158   646 395092.317   397370.039   398271.708
388  HIVw+F+R8     196790.905   648 394877.810   397182.204   398067.044
389  HIVw+F+R9     196749.369   650 394798.738   397130.143   397997.816
390  HIVw+F+R10    196693.450   652 394690.899   397049.658   397899.821
391  JTTDCMut      202779.430   615 406788.859   408692.578   409815.679
392  JTTDCMut+I    201467.157   616 404166.314   406081.035   407198.056
393  JTTDCMut+G4   187863.401   616 376958.802   378873.522   379990.543
394  JTTDCMut+I+G4 187741.809   617 376717.618   378643.406   379754.281
395  JTTDCMut+R2   191768.837   617 384771.674   386697.462   387808.338
396  JTTDCMut+R3   188950.645   619 379139.289   381087.411   382185.795
397  JTTDCMut+R4   188015.180   621 377272.361   379243.085   380328.710
398  JTTDCMut+R5   187606.036   623 376458.071   378451.671   379524.264
399  JTTDCMut+R6   187335.603   625 375921.206   377937.959   378997.243
400  JTTDCMut+R7   187217.587   627 375689.174   377729.361   378775.054
401  JTTDCMut+R8   187144.898   629 375547.796   377611.702   378643.519
402  JTTDCMut+R9   187109.907   631 375481.813   377569.730   378587.380
403  JTTDCMut+R10  187073.104   633 375412.207   377524.428   378527.617
404  JTTDCMut+F    202232.238   634 405732.476   407856.961   408852.807
405  JTTDCMut+F+I  200929.399   635 403128.797   405265.623   406254.050
406  JTTDCMut+F+G4 187094.272   635 375458.543   377595.369   378583.796
407  JTTDCMut+F+I+G4 186978.070   636 375228.141   377377.382   378358.316
408  JTTDCMut+F+R2 191037.358   636 383346.717   385495.958   386476.892
409  JTTDCMut+F+R3 188214.062   638 377704.124   379878.428   380844.141
410  JTTDCMut+F+R4 187268.985   640 375817.969   378017.648   378967.831
411  JTTDCMut+F+R5 186848.692   642 374981.384   377206.754   378141.089
412  JTTDCMut+F+R6 186573.002   644 374434.004   376685.386   377603.552
413  JTTDCMut+F+R7 186452.563   646 374197.127   376474.849   377376.518
414  JTTDCMut+F+R8 186379.168   648 374054.336   376358.731   377243.571
415  JTTDCMut+F+R9 186343.157   650 373986.314   376317.719   377185.392
416  JTTDCMut+F+R10 186304.054   652 373912.109   376270.868   377121.030
417  FLU           207204.825   615 415639.651   417543.369   418666.471
418  FLU+I         205628.023   616 412488.047   414402.767   415519.788
419  FLU+G4        190435.867   616 382103.735   384018.455   385135.476
420  FLU+I+G4      190318.694   617 381871.388   383797.176   384908.051
421  FLU+R2        194796.082   617 390826.164   392751.951   393862.827
422  FLU+R3        191783.985   619 384805.971   386754.093   387852.477
423  FLU+R4        190769.768   621 382781.537   384752.261   385837.887
424  FLU+R5        190318.508   623 381883.016   383876.616   384949.209
425  FLU+R6        190005.817   625 381261.635   383278.388   384337.671
426  FLU+R7        189841.367   627 380936.734   382976.921   384022.614
427  FLU+R8        189736.153   629 380730.305   382794.212   383826.028
428  FLU+R9        189693.007   631 380648.013   382735.930   383753.580
429  FLU+R10       189630.019   633 380526.037   382638.258   383641.447
430  FLU+F         207658.491   634 416584.983   418709.468   419705.314
431  FLU+F+I       206128.114   635 413526.228   415663.053   416651.481
432  FLU+F+G4      190287.952   635 381845.904   383982.729   384971.157
433  FLU+F+I+G4    190167.550   636 381607.101   383756.342   384737.276
434  FLU+F+R2      194704.157   636 390680.313   392829.555   393810.488
435  FLU+F+R3      191655.490   638 384586.979   386761.283   387726.997
436  FLU+F+R4      190647.424   640 382574.847   384774.525   385724.708
437  FLU+F+R5      190200.736   642 381685.472   383910.842   384845.177
438  FLU+F+R6      189882.845   644 381053.690   383305.072   384223.238
439  FLU+F+R7      189679.920   646 380651.840   382929.562   383831.231
440  FLU+F+R8      189581.160   648 380458.319   382762.714   383647.554
441  FLU+F+R9      189539.959   650 380379.919   382711.323   383578.996
442  FLU+F+R10     189473.120   652 380250.240   382608.999   383459.161
443  Blosum62      200064.350   615 401358.700   403262.419   404385.520
444  Blosum62+I    198859.821   616 398951.642   400866.362   401983.383
445  Blosum62+G4   186648.157   616 374528.313   376443.034   377560.055
446  Blosum62+I+G4 186534.520   617 374303.040   376228.828   377339.704
447  Blosum62+R2   190166.095   617 381566.190   383491.978   384602.853
448  Blosum62+R3   187595.296   619 376428.592   378376.713   379475.098
449  Blosum62+R4   186713.241   621 374668.482   376639.206   377724.831
450  Blosum62+R5   186354.251   623 373954.501   375948.101   377020.694
451  Blosum62+R6   186174.152   625 373598.303   375615.056   376674.340
452  Blosum62+R7   186079.515   627 373413.030   375453.217   376498.910
453  Blosum62+R8   186008.049   629 373274.097   375338.003   376369.820
454  Blosum62+R9   185982.668   631 373227.336   375315.252   376332.902
455  Blosum62+R10  185952.479   633 373170.959   375283.180   376286.368
456  Blosum62+F    199921.640   634 401111.279   403235.765   404231.611
457  Blosum62+F+I  198681.737   635 398633.473   400770.298   401758.726
458  Blosum62+F+G4 186409.058   635 374088.116   376224.941   377213.369
459  Blosum62+F+I+G4 186287.454   636 373846.908   375996.149   376977.083
460  Blosum62+F+R2 189982.966   636 381237.932   383387.174   384368.107
461  Blosum62+F+R3 187385.224   638 376046.448   378220.752   379186.466
462  Blosum62+F+R4 186481.473   640 374242.946   376442.624   377392.807
463  Blosum62+F+R5 186119.412   642 373522.825   375748.194   376682.529
464  Blosum62+F+R6 185933.852   644 373155.704   375407.086   376325.252
465  Blosum62+F+R7 185834.107   646 372960.214   375237.936   376139.605
466  Blosum62+F+R8 185765.792   648 372827.584   375131.978   376016.818
467  Blosum62+F+R9 185736.979   650 372773.958   375105.363   375973.036
468  Blosum62+F+R10 185702.557   652 372709.114   375067.873   375918.035
469  mtMet         214558.367   615 430346.734   432250.452   433373.553
470  mtMet+I       213713.710   616 428659.420   430574.141   431691.162
471  mtMet+G4      194665.813   616 390563.627   392478.347   393595.368
472  mtMet+I+G4    194631.160   617 390496.321   392422.109   393532.984
473  mtMet+R2      199080.247   617 399394.494   401320.282   402431.157
474  mtMet+R3      195871.309   619 392980.619   394928.741   396027.125
475  mtMet+R4      194955.963   621 391153.926   393124.650   394210.275
476  mtMet+R5      194441.638   623 390129.276   392122.876   393195.469
477  mtMet+R6      194169.699   625 389589.399   391606.151   392665.435
478  mtMet+R7      193883.322   627 389020.644   391060.831   392106.524
479  mtMet+R8      193742.644   629 388743.287   390807.193   391839.010
480  mtMet+R9      193697.101   631 388656.203   390744.119   391761.769
481  mtMet+R10     193642.569   633 388551.137   390663.358   391666.547
482  mtMet+F       206609.392   634 414486.784   416611.269   417607.115
483  mtMet+F+I     205446.659   635 412163.317   414300.143   415288.570
484  mtMet+F+G4    189332.575   635 379935.149   382071.974   383060.402
485  mtMet+F+I+G4  189245.806   636 379763.612   381912.853   382893.786
486  mtMet+F+R2    193577.684   636 388427.368   390576.609   391557.543
487  mtMet+F+R3    190564.885   638 382405.769   384580.073   385545.787
488  mtMet+F+R4    189655.393   640 380590.785   382790.464   383740.647
489  mtMet+F+R5    189161.790   642 379607.579   381832.949   382767.284
490  mtMet+F+R6    188878.772   644 379045.544   381296.926   382215.092
491  mtMet+F+R7    188654.254   646 378600.507   380878.229   381779.899
492  mtMet+F+R8    188536.176   648 378368.353   380672.747   381557.587
493  mtMet+F+R9    188494.114   650 378288.228   380619.633   381487.306
494  mtMet+F+R10   188432.777   652 378169.555   380528.314   381378.476
495  mtVer         219882.094   615 440994.188   442897.907   444021.008
496  mtVer+I       219044.594   616 439321.188   441235.908   442352.929
497  mtVer+G4      198320.042   616 397872.084   399786.805   400903.826
498  mtVer+I+G4    198285.823   617 397805.645   399731.433   400842.308
499  mtVer+R2      203132.013   617 407498.025   409423.813   410534.688
500  mtVer+R3      199689.385   619 400616.769   402564.891   403663.276
501  mtVer+R4      198665.314   621 398572.627   400543.352   401628.977
502  mtVer+R5      198098.877   623 397443.753   399437.353   400509.946
503  mtVer+R6      197840.038   625 396930.077   398946.829   400006.113
504  mtVer+R7      197552.396   627 396358.793   398398.979   399444.672
505  mtVer+R8      197390.540   629 396039.080   398102.986   399134.803
506  mtVer+R9      197328.961   631 395919.922   398007.838   399025.489
507  mtVer+R10     197249.080   633 395764.160   397876.381   398879.570
508  mtVer+F       212070.141   634 425408.282   427532.768   428528.614
509  mtVer+F+I     210796.796   635 422863.592   425000.418   425988.845
510  mtVer+F+G4    193151.786   635 387573.572   389710.397   390698.825
511  mtVer+F+I+G4  193082.901   636 387437.803   389587.044   390567.977
512  mtVer+F+R2    197832.655   636 396937.309   399086.550   400067.484
513  mtVer+F+R3    194592.869   638 390461.738   392636.042   393601.756
514  mtVer+F+R4    193630.671   640 388541.343   390741.021   391691.204
515  mtVer+F+R5    193027.952   642 387339.905   389565.274   390499.609
516  mtVer+F+R6    192706.007   644 386700.015   388951.397   389869.562
517  mtVer+F+R7    192476.162   646 386244.324   388522.046   389423.715
518  mtVer+F+R8    192334.574   648 385965.147   388269.542   389154.382
519  mtVer+F+R9    192276.915   650 385853.831   388185.236   389052.908
520  mtVer+F+R10   192193.071   652 385690.143   388048.902   388899.064
521  mtInv         212909.172   615 427048.344   428952.062   430075.163
522  mtInv+I       211997.667   616 425227.334   427142.054   428259.075
523  mtInv+G4      194232.741   616 389697.482   391612.202   392729.223
524  mtInv+I+G4    194190.429   617 389614.858   391540.646   392651.521
525  mtInv+R2      198317.803   617 397869.605   399795.393   400906.268
526  mtInv+R3      195391.631   619 392021.261   393969.383   395067.767
527  mtInv+R4      194491.629   621 390225.258   392195.983   393281.608
528  mtInv+R5      194009.107   623 389264.215   391257.815   392330.408
529  mtInv+R6      193710.216   625 388670.433   390687.185   391746.469
530  mtInv+R7      193462.334   627 388178.668   390218.854   391264.548
531  mtInv+R8      193356.305   629 387970.609   390034.515   391066.332
532  mtInv+R9      193322.478   631 387906.956   389994.872   391012.522
533  mtInv+R10     193277.432   633 387820.864   389933.085   390936.273
534  mtInv+F       203706.584   634 408681.168   410805.653   411801.499
535  mtInv+F+I     202485.053   635 406240.105   408376.931   409365.358
536  mtInv+F+G4    187581.563   635 376433.126   378569.951   379558.379
537  mtInv+F+I+G4  187483.451   636 376238.902   378388.143   379369.076
538  mtInv+F+R2    191683.500   636 384639.000   386788.242   387769.175
539  mtInv+F+R3    188742.925   638 378761.849   380936.153   381901.867
540  mtInv+F+R4    187840.061   640 376960.121   379159.799   380109.982
541  mtInv+F+R5    187384.327   642 376052.654   378278.023   379212.358
542  mtInv+F+R6    187103.031   644 375494.063   377745.445   378663.611
543  mtInv+F+R7    186921.336   646 375134.673   377412.395   378314.064
544  mtInv+F+R8    186824.625   648 374945.250   377249.644   378134.484
545  mtInv+F+R9    186785.984   650 374871.967   377203.372   378071.045
546  mtInv+F+R10   186729.637   652 374763.275   377122.034   377972.196
Akaike Information Criterion:           LG+F+R10
Corrected Akaike Information Criterion: LG+F+R10
Bayesian Information Criterion:         LG+F+R10
Best-fit model: LG+F+R10 chosen according to BIC

All model information printed to rha_rdrp_m.fasta.model.gz
CPU time for ModelFinder: 104218.120 seconds (28h:56m:58s)
Wall-clock time for ModelFinder: 3586.405 seconds (0h:59m:46s)
Generating 1000 samples for ultrafast bootstrap (seed: 724591)...

NOTE: 475 MB RAM (0 GB) is required!
Estimate model parameters (epsilon = 0.100)
1. Initial log-likelihood: -183906.417
2. Current log-likelihood: -183889.574
3. Current log-likelihood: -183888.872
4. Current log-likelihood: -183888.741
5. Current log-likelihood: -183888.628
Optimal log-likelihood: -183888.521
Site proportion and rates:  (0.122,0.052) (0.099,0.166) (0.122,0.292) (0.105,0.439) (0.110,0.609) (0.092,0.875) (0.049,1.048) (0.066,1.422) (0.130,1.943) (0.105,3.349)
Parameters optimization took 5 rounds (38.447 sec)
Computing ML distances based on estimated model parameters... 126.741 sec
Computing BIONJ tree...
0.187 seconds
Log-likelihood of BIONJ tree: -184438.860
--------------------------------------------------------------------
|             INITIALIZING CANDIDATE TREE SET                      |
--------------------------------------------------------------------
Generating 98 parsimony trees... 34.539 second
Computing log-likelihood of 98 initial trees ... 45.773 seconds
Current best score: -183888.521

Do NNI search on 20 best initial trees
Estimate model parameters (epsilon = 0.100)
BETTER TREE FOUND at iteration 1: -183655.438
Estimate model parameters (epsilon = 0.100)
BETTER TREE FOUND at iteration 2: -183639.178
Estimate model parameters (epsilon = 0.100)
BETTER TREE FOUND at iteration 5: -183636.154
Estimate model parameters (epsilon = 0.100)
BETTER TREE FOUND at iteration 7: -183630.660
Iteration 10 / LogL: -183657.669 / Time: 0h:3m:17s
Estimate model parameters (epsilon = 0.100)
BETTER TREE FOUND at iteration 11: -183627.280
Estimate model parameters (epsilon = 0.100)
BETTER TREE FOUND at iteration 17: -183622.948
Iteration 20 / LogL: -183651.759 / Time: 0h:4m:18s
Finish initializing candidate tree set (20)
Current best tree score: -183622.948 / CPU time: 211.783
Number of iterations: 20
--------------------------------------------------------------------
|               OPTIMIZING CANDIDATE TREE SET                      |
--------------------------------------------------------------------
Iteration 30 / LogL: -183651.057 / Time: 0h:5m:3s (0h:15m:11s left)
Estimate model parameters (epsilon = 0.100)
BETTER TREE FOUND at iteration 35: -183621.018
Estimate model parameters (epsilon = 0.100)
BETTER TREE FOUND at iteration 36: -183619.825
Estimate model parameters (epsilon = 0.100)
BETTER TREE FOUND at iteration 37: -183617.048
Iteration 40 / LogL: -183649.642 / Time: 0h:5m:59s (0h:14m:53s left)
Estimate model parameters (epsilon = 0.100)
BETTER TREE FOUND at iteration 42: -183613.370
Iteration 50 / LogL: -183635.424 / Time: 0h:6m:48s (0h:12m:46s left)
Log-likelihood cutoff on original alignment: -183756.779
Iteration 60 / LogL: -183623.180 / Time: 0h:7m:35s (0h:10m:32s left)
Iteration 70 / LogL: -183634.913 / Time: 0h:8m:19s (0h:8m:41s left)
Iteration 80 / LogL: -183615.813 / Time: 0h:9m:6s (0h:7m:8s left)
Iteration 90 / LogL: -183622.937 / Time: 0h:9m:51s (0h:5m:45s left)
Iteration 100 / LogL: -183623.181 / Time: 0h:10m:38s (0h:4m:30s left)
Log-likelihood cutoff on original alignment: -183756.779
NOTE: Bootstrap correlation coefficient of split occurrence frequencies: 0.998
Iteration 110 / LogL: -183615.885 / Time: 0h:11m:25s (0h:9m:25s left)
Iteration 120 / LogL: -183632.978 / Time: 0h:12m:10s (0h:8m:11s left)
Iteration 130 / LogL: -183620.629 / Time: 0h:12m:56s (0h:7m:1s left)
Iteration 140 / LogL: -183616.065 / Time: 0h:13m:42s (0h:5m:54s left)
Estimate model parameters (epsilon = 0.100)
BETTER TREE FOUND at iteration 143: -183612.191
Iteration 150 / LogL: -183616.007 / Time: 0h:14m:32s (0h:9m:4s left)
Log-likelihood cutoff on original alignment: -183756.779
Iteration 160 / LogL: -183635.577 / Time: 0h:15m:19s (0h:7m:59s left)
Iteration 170 / LogL: -183615.961 / Time: 0h:16m:5s (0h:6m:56s left)
Iteration 180 / LogL: -183643.147 / Time: 0h:16m:54s (0h:5m:56s left)
Iteration 190 / LogL: -183640.880 / Time: 0h:17m:42s (0h:4m:57s left)
Iteration 200 / LogL: -183636.016 / Time: 0h:18m:30s (0h:4m:0s left)
Log-likelihood cutoff on original alignment: -183756.779
NOTE: Bootstrap correlation coefficient of split occurrence frequencies: 0.999
Iteration 210 / LogL: -183622.884 / Time: 0h:19m:22s (0h:8m:20s left)
Iteration 220 / LogL: -183651.427 / Time: 0h:20m:13s (0h:7m:23s left)
Iteration 230 / LogL: -183613.496 / Time: 0h:21m:5s (0h:6m:26s left)
Iteration 240 / LogL: -183677.622 / Time: 0h:21m:54s (0h:5m:29s left)
TREE SEARCH COMPLETED AFTER 244 ITERATIONS / Time: 0h:22m:14s

--------------------------------------------------------------------
|                    FINALIZING TREE SEARCH                        |
--------------------------------------------------------------------
Performs final model parameters optimization
Estimate model parameters (epsilon = 0.010)
1. Initial log-likelihood: -183612.191
Optimal log-likelihood: -183612.176
Site proportion and rates:  (0.122,0.052) (0.099,0.168) (0.124,0.291) (0.107,0.441) (0.108,0.611) (0.104,0.885) (0.038,1.103) (0.062,1.430) (0.128,1.935) (0.107,3.335)
Parameters optimization took 1 rounds (1.308 sec)
BEST SCORE FOUND : -183612.176
Creating bootstrap support values...
Split supports printed to NEXUS file rha_rdrp_m.fasta.splits.nex
Total tree length: 146.616

Total number of iterations: 244
CPU time used for tree search: 39560.262 sec (10h:59m:20s)
Wall-clock time used for tree search: 1288.083 sec (0h:21m:28s)
Total CPU time used: 40993.754 sec (11h:23m:13s)
Total wall-clock time used: 1337.210 sec (0h:22m:17s)

Computing bootstrap consensus tree...
Reading input file rha_rdrp_m.fasta.splits.nex...
309 taxa and 974 splits.
Consensus tree written to rha_rdrp_m.fasta.contree
Reading input trees file rha_rdrp_m.fasta.contree
Log-likelihood of consensus tree: -183614.010

Analysis results written to: 
  IQ-TREE report:                rha_rdrp_m.fasta.iqtree
  Maximum-likelihood tree:       rha_rdrp_m.fasta.treefile
  Likelihood distances:          rha_rdrp_m.fasta.mldist

Ultrafast bootstrap approximation results written to:
  Split support values:          rha_rdrp_m.fasta.splits.nex
  Consensus tree:                rha_rdrp_m.fasta.contree
  Screen log file:               rha_rdrp_m.fasta.log

Date and Time: Sun Apr 21 15:44:54 2024
