# Supplementary material for: Metatranscriptomic analysis reveals the diversity of RNA viruses in ticks in Inner Mongolia, China
Source: PLoS Negl Trop Dis. 2024 Dec 11;18(12):e0012706. doi: 10.1371/journal.pntd.0012706 (PMC11634002; doi:10.1371/journal.pntd.0012706)
Supplement: S1 File — (ZIP) [file pntd.0012706.s005.zip › S1 File/Rhabdoviridae/Rhabdoviridae_rdrp_m.fasta.treefile]

(AB011257:0.2905096513,((((((((((((((((((AB030277:0.2812406277,((KM213865:0.0961587953,KY884303:0.1076463510)100:0.1227772374,KY965147:0.3193680480)100:0.0451023699)100:0.2094841710,KT381973:0.3664950118)100:0.2777879225,MT952336:0.6001781320)57:0.0625742643,(BK014302:0.5542529305,MN872813:0.5270463968)100:0.3324211865)39:0.0716311325,BK014308:0.6548001603)76:0.1018230142,(KX525586:0.9241689956,MH282832:0.8983206684)80:0.1063772880)94:0.2017271608,((BK014303:0.1192562449,MT381995:0.1192077068)100:0.4200999898,KY366322:0.6286083723)100:0.8531685010)100:0.5252247692,(((AB735628:0.4550154269,(BK011194:0.2268503824,KM817651:0.2211364475)100:0.2635461767)100:0.1211668184,(((BK014304:0.1137016919,MH982250:0.1238168898)100:0.3107582855,(BK014307:0.4387090466,((KY075646:0.2116153296,MK211271:0.2452310697)100:0.0977254160,MN689395:0.3814707558)100:0.2390259585)99:0.0636775366)93:0.0673373105,(KM817652:0.4650019197,((KP205452:0.2358198626,(MH129615:0.2896975222,MK240091:0.2578164397)88:0.0766375369)100:0.0984686477,MW039593:0.3264651408)100:0.1508157169)89:0.0639467835)100:0.3133135534)100:0.1055019440,(((AJ867584:0.2644899767,(EF687738:0.1591784909,MH982249:0.1837915683)100:0.0990743044)100:0.1698032657,KY810772:0.3983954282)100:0.2853599257,((BK014298:0.4625250045,(BK014479:0.3113228517,KM817650:0.5122860294)100:0.0662753319)100:0.1941275264,MW550041:0.5716123971)100:0.3348986797)100:0.1498061972)100:0.6562401768)42:0.1037418116,MN781667:1.3681904273)43:0.1509967027,(BK014305:0.2652134261,BK014309:0.4104683508)100:1.0704869500)100:0.4232200462,((((((((((((((AB604791:0.6649553006,KU194360:0.5371176443)100:0.4147849623,((((KU095840:0.0234574369,MF176333:0.0471734590)100:0.0294807170,LC514057:0.0470907539)100:0.1630536699,(KU248085:0.1556972707,KY768856:0.2172139127)73:0.0781490021)71:0.0592293927,MH188003:0.1602619676)100:0.4553836581)99:0.0984601995,((KJ958535:0.3985261001,KJ958536:0.4740458024)100:0.2804114645,KY203909:0.5008779197)100:0.4513292736)92:0.1289601479,(((((((GQ375258:0.4674692419,(KM817656:0.1777113128,KM817657:0.1379678368)100:0.2206624878)87:0.0863899071,OL420709:0.3657921624)81:0.0398701616,KX884431:0.4306713313)84:0.0755607224,KR822825:0.3343864021)100:0.2721706463,((GQ410979:0.3982219944,KX884434:0.3411479415)100:0.3332147201,(KR822811:0.3200769811,KR822816:0.3093684502)100:0.5585799181)96:0.0927271877)95:0.0675037336,((((KM817635:0.0696684415,KM817646:0.0658310154)100:0.0647566864,MW826525:0.1668176665)100:0.3669114460,MZ822104:0.5383235250)64:0.0569442863,(KM817648:0.4558927473,(KX884429:0.3667340950,KX884433:0.3119913451)86:0.0619573980)64:0.0350466162)100:0.1729487788)95:0.0452868175,(KR822812:0.6991348330,(KR822826:0.3396504993,KX884415:0.2422864632)100:0.4393786870)87:0.0705198157)89:0.0773463373)20:0.0315976909,(((((AY840978:0.2367563223,MZ328291:0.1865543686)100:0.0685589564,OM030290:0.1588561429)100:0.0727343103,KM204999:0.2792142326)100:0.1622714477,FJ952155:0.3340489065)100:0.3535765411,((((JF705876:0.2013722528,MG251664:0.1636637860)100:0.2167427261,KM204985:0.3404253112)100:0.5883666161,((KF395226:0.4744668001,((KJ432572:0.0456067313,KJ432573:0.0580089924)100:0.1099556291,MW491753:0.1432049917)100:0.1413007372)98:0.0797647271,(((((KM204982:0.0716564563,MW491760:0.0475737925)100:0.0461141453,MW491759:0.0695569565)100:0.1003434805,(MW491754:0.0396854246,MW491755:0.0702003352)100:0.1603040340)93:0.0510978316,(MW491756:0.1025819323,MW491757:0.0492746238)100:0.1703300561)89:0.0275682534,MW491758:0.2068611204)100:0.1110973829)100:0.2133884835)100:0.3081122783,(((KC585008:0.1758375460,KM205023:0.2463488926)100:0.2646546768,((KM205000:0.2378583159,KM205004:0.1639580569)100:0.2191119325,MH899110:0.4665534440)100:0.1421822337)100:0.0951048120,(KJ399977:0.4247332473,(MG600016:0.1591929093,MH899109:0.1520234224)100:0.2953083724)100:0.1599048072)100:0.6415716114)97:0.1608155719)98:0.1309345709)25:0.0403701690,(((((((((AF234533:0.0580276279,HM461974:0.0297087787)100:0.1446619675,(MH507505:0.0321245200,MH507506:0.0606508262)100:0.1408814118)97:0.0478271198,JQ941664:0.1508423325)100:0.1916443331,(HM856902:0.0568095582,JN935380:0.1033306762)100:0.3922322945)100:0.1557165045,((((HM474855:0.0654624088,KM085029:0.0559901523)100:0.1313780831,MF615270:0.1985108674)100:0.0646780124,KM085030:0.2727500387)94:0.0615936966,OK086697:0.3481595577)99:0.0553782177)100:0.1326041204,((((GQ294472:0.0369207675,KY073493:0.0442520315)100:0.1986025564,KM204997:0.1891474788)100:0.1571422947,GQ294473:0.2798092130)100:0.3335044756,(KP324828:0.3163922098,OM320812:0.3262457921)100:0.4370329772)100:0.2272955319)98:0.0643732182,((((((EF612701:0.0572699332,KY421919:0.0573758836)100:0.0398999609,(KM204988:0.0680373384,KM205025:0.0852741875)100:0.0128348761)100:0.1141106871,MW491752:0.2401596639)98:0.0492662931,KM204986:0.1852241132)100:0.1904834417,((FJ715959:0.4000140800,KM205016:0.4377647152)95:0.1106893488,((((((KM204989:0.0584372480,KM204993:0.0197842993)100:0.1276275943,((KM205002:0.0407453915,KM205011:0.0385400353)100:0.1401432476,KM205014:0.1810540493)99:0.0371431767)100:0.0809737560,(KM205008:0.1508270432,KM205010:0.1230364469)100:0.0497240670)95:0.0635605879,KM205022:0.3347343532)100:0.0650796487,MW491751:0.3111898224)98:0.0874698224,KM205005:0.4122280686)92:0.0266303997)96:0.0449219542)100:0.2157006756,((((KJ636781:0.1967533958,KM204987:0.2014990694)100:0.0579135264,KM204991:0.2381596490)100:0.1934939799,KM350503:0.4917933179)100:0.1290356474,(KM204984:0.5031064164,((KM204994:0.1663000032,KM205012:0.1604487604)98:0.0670691934,KM204995:0.1007338714)100:0.4553348440)100:0.4109818741)100:0.1873654435)82:0.0482542643)100:0.1182714366,(((((((AF473864:0.0836408448,KM205007:0.0629029373)100:0.0269937660,HQ660076:0.1139134887)100:0.0419074563,(EU373657:0.0690796844,EU373658:0.1014358966)100:0.0334503968)100:0.1014601053,KM205015:0.1581308730)93:0.0364621087,JX121109:0.2060422571)100:0.0954307521,(((((AJ810084:0.1460856579,GU212856:0.1300776877)94:0.0516984078,((KM204996:0.1067262664,MW798173:0.1235245807)100:0.0735377220,KU178986:0.2009394756)97:0.0271999112)97:0.0359009991,(HM566195:0.1999054134,KC412247:0.1425603463)96:0.0219301189)100:0.0502924806,(JF911700:0.1099153454,KM205024:0.1234157588)100:0.1387860417)100:0.0425029450,(JX569193:0.2516444325,(((MF279192:0.1514904536,MN607594:0.1023316405)100:0.1150392710,MW557336:0.1722977211)100:0.0874308790,OM030292:0.2088497559)100:0.0934721339)100:0.1278011862)97:0.0573980050)100:0.1054845991,(FJ872827:0.0309954680,U18101:0.0759918242)100:0.3741643645)100:0.1862721905)68:0.0452483405,((((DQ399789:0.1604484445,KR612230:0.2007564111)100:0.2679057830,(FN557213:0.1462749168,(JX679246:0.1126996235,MN963996:0.0599059980)100:0.0906853701)100:0.2209300329)100:0.0501662170,(KF958252:0.2063276554,MN103537:0.2120940777)100:0.0667151644)100:0.1792854173,(HQ003891:0.2985192744,MG600013:0.3926236978)100:0.2222512045)99:0.1209089970)67:0.0419713032)35:0.0663890521,(((((((AB609604:0.0784273675,KM205001:0.0282412386)84:0.0209205681,KM204983:0.0338103189)100:0.2470415067,KM205017:0.2356558928)100:0.1274562105,MZ328293:0.2963857106)100:0.0853069407,KM817662:0.3770443406)100:0.1751851006,(((((KC676792:0.1800153053,KC984953:0.1007510476)100:0.1292172299,KJ179955:0.1755634598)99:0.0715154430,(KM204998:0.1389086413,OM030289:0.1286318367)100:0.1394619213)100:0.1635152305,(((KM205026:0.0643540955,MN607592:0.0851146572)100:0.1128435851,(KY385390:0.1541319008,MT325641:0.1946429771)100:0.1066408833)100:0.0863519072,KM817654:0.2206887514)100:0.0996172610)100:0.1334366810,(KM204992:0.2484030505,((KM205006:0.1273872667,KM205021:0.1267531649)100:0.1311878821,MG021441:0.1657870634)100:0.0763742979)100:0.3265037866)99:0.0927724961)100:0.2011618096,(MN714687:0.1625113137,MZ209657:0.1380668391)100:0.6965331304)34:0.0363378199)100:0.1344007331,((FJ985748:0.3304482215,(((KJ396935:0.0698211557,KM205020:0.0844615844)100:0.0468194784,KM205013:0.1258696481)100:0.1214879928,KM205009:0.1835709097)100:0.2441820752)100:0.3264752828,((KJ830812:0.3419562583,(KM204990:0.0537241814,KM205018:0.1034517481)100:0.4060447238)100:0.0886291049,(KU127239:0.3007280359,MH688524:0.3837657199)100:0.1154938701)100:0.1191986749)100:0.6999869507)31:0.0780563525,((((((KM817629:0.2984972132,MW721934:0.2398491531)100:0.0975280406,MN025503:0.3444553336)100:0.2330443838,KM817660:0.5946049952)70:0.0764787341,(ON408164:0.0000029339,G_THRV1:0.0000029339)100:0.4421706359)100:0.2384825147,((ON408172:0.0000029339,K_THRV3:0.0000029339)67:0.0000029052,D_THRV3:0.0000029339)100:0.5858007501)82:0.0683818341,((ON408171:0.0000000000,K_THRV2:0.0000000000):0.0000029339,D_THRV2:0.0000025574)100:0.3685013743)100:0.1752738229)32:0.1133232186,(((KX884459:0.4821075426,MT085340:0.5061050595)100:0.1377418961,MT875151:0.3208913180)98:0.1242062175,KX884462:0.5931757900)100:0.2642548664)90:0.2043137445,((KC994644:0.2465291043,KF534749:0.1401445793)100:0.3885978655,((KX228196:0.2795540428,KX785335:0.2845298461)100:0.3866653655,((KX228197:0.1720751351,OK491499:0.2968431668)100:0.1723183625,KX228198:0.4349990421)100:0.0771201850)100:0.1546350986)100:1.1037062990)99:0.4782567152,(((((((((AF081020:0.0334658120,KU244266:0.0225321045)44:0.0053330959,M13215:0.0650256895)92:0.0154367954,(((EF157977:0.0162231355,JF311903:0.0246131870)86:0.0068050654,EF614261:0.0090861190)86:0.0106441800,EF614259:0.0180886380)88:0.0139559003)94:0.0205700109,((EF157976:0.0308128945,(EU293119:0.0419142701,MF472710:0.0407591663)91:0.0045626977)91:0.0081121029,EF614260:0.0368496937)100:0.0275430318)100:0.0385216866,((EU293108:0.0205000116,Y09762:0.0753495409)75:0.0160738309,GU170201:0.0405435460)100:0.0428765211)100:0.0643410461,EF614258:0.0804612032)100:0.0618169391,(JX193798:0.0659704374,KY006983:0.0780062518)100:0.0583974341)100:0.1244935082,BR001666:0.2677534951)100:0.1482284966,MK473367:0.4268098750)100:0.4088921971)100:2.2312735420,(((AF104985:0.0735560988,L40883:0.1158998570)91:0.3745563462,AF147498:0.2277979840)68:0.1051267596,Y18263:0.1775918506)100:4.3919158710)99:0.7205041171,(((((KF947078:0.6278816110,MT153466:0.3640426707)100:0.6744728229,((MH477288:0.4830069865,MT153454:0.4911335892)100:0.2503120933,(MT153372:0.2827655916,MW314718:0.2615057163)100:0.5911934718)100:0.2466376573)100:0.7965785379,((KX884450:0.6739456462,KX884456:0.6502947840)100:0.8686781313,(MF360790:0.1269445465,MF975531:0.0782544903)100:0.8311814789)99:0.1933826709)98:0.1335763054,((KM817636:0.5008818049,KM817649:0.4944919943)100:0.7116206021,(MW039260:0.3937880967,MW314717:0.2454213105)100:0.9841804221)99:0.1888851418)100:0.5297586824,(KX884414:0.5349547997,KX884448:0.5247877188)100:1.2949313970)99:0.1614995811)99:0.2761659195)80:0.1777191989,((((AB075039:0.2761162417,MW897032:0.2759397535)100:0.4275127332,(((BK014310:0.2950654325,MF918568:0.4591592030)100:0.2437680581,(BK014314:0.3327851397,((BK014484:0.3298322098,LC604719:0.2740641777)100:0.0939692838,MW922438:0.3676129303)78:0.0691905338)100:0.1499717482)100:0.1615664359,BK059208:0.5958860400)99:0.1438728978)93:0.0543573529,(BK014312:0.1735307094,LN713933:0.1651685792)100:0.5429255012)96:0.3174906439,BK014316:1.0788019599)100:1.1564328770)100:0.7790413870,AY618417:1.2591138371)18:0.0815077438,((((((((((BK010826:0.2370411247,((BK014300:0.2144456041,(BK014480:0.1478412561,KM823531:0.1629410139)100:0.0675504287)100:0.2306747308,MH323437:0.2094771272)97:0.0727770867)81:0.0454001167,MT185675:0.2675482040)100:0.0690392880,MF543022:0.3091330046)82:0.0308285811,MZ983390:0.2697065972)83:0.0437902655,MN273311:0.2844462196)100:0.0837577258,L32603:0.4335433087)100:0.0877317228,BK014301:0.3805721515)100:0.1841087420,(BK014299:0.4406645919,MH778545:0.3728403580)100:0.1341939302)100:0.1285011534,MG948563:0.5785230377)100:0.7760007124,KY700686:1.2960412863)91:0.1718400481)100:0.6800715452,(((AY618418:0.2321062375,(AY674964:0.1772063236,MK063878:0.1718550082)100:0.1010882825)100:0.1500985188,MF102281:0.1373294984)100:0.7422403945,BK014297:0.8290860156)100:0.2766281959)98:0.2119990404,(((GU734660:0.2025299348,KY549567:0.0999112081)100:0.0853900300,MW014292:0.1273974747)100:0.1798845522,(KJ082087:0.0575044241,KX636164:0.0592089400)100:0.4009939680)100:0.4826706842)89:0.1259787460,MN520414:0.8900929796)100:0.6777464026,OM372677:0.4105060556)100:0.2989223724,MG604920:0.2030273134);
