# Supplementary material for: Metatranscriptomic analysis reveals the diversity of RNA viruses in ticks in Inner Mongolia, China
Source: PLoS Negl Trop Dis. 2024 Dec 11;18(12):e0012706. doi: 10.1371/journal.pntd.0012706 (PMC11634002; doi:10.1371/journal.pntd.0012706)
Supplement: S1 File — (ZIP) [file pntd.0012706.s005.zip › S1 File/Solemoviridae/Solemoviridae_rdrp_M.fas]

>AB594828
-ERQSCLPNQQQSCPRTRE-----GQGEEGRGRKGPR----------IA-----------
---------------------------------------------HPLKAS-RISR----
------------------------------------------------------------
------------------------------------------------------------
---------------------------------------------------RRRKIFREA
FGEASG-----EN------------RPCHYREESGGSGGSESHE----------------
------EAPGKPAAQTTAENFQRYFEGSYKW------------EVPASPQE---------
--IP-----------GFQRCGSLP-QY---YHPKQIKSSDWGTQ---------------L
IQEHLELGEKVSGFGWPTVGPKAEVTSL------TLQA----------------------
----ERWLQRAQS---AKTPSSEDRERVINKTVEASSNVKTFGPTATRGNKL-EWRQFLE
DFKSA---VLSLELDAGIG-VPYIAY-GRPTHKGWV---------EDPK--LLPVLARLT
FNRLQKMLEVESSD---MSAEELVQAGLCDPIRTFVKREPHKQSKLDEGRYRLIMSVSLV
DQLVARVLFQNQNKREIALWRANPSKPGFGLSTDEQVLEFVQALAAQV--EV-SP-----
-EEMITSWEKYLVPTDCSGFDWSVAEWMLHDDMVVRNKLTLDLNPTTEKLRSAWLK-CIC
NSVLCLSDGTLLAQRVPGVQKSGSYNTSSSNSRIRVMAAYHCGADWAM--------AMGD
DALES-VNTNLEVY-KSLGFKVE----------------VSGQLEFCSHI-----FRAPD
LALPVNERKMLYKLIFGYN--PGSGNLEVVANYIAACVS--VLNELRH-----DP---DL
VALLHSWLVS-PVLPQ--------------------------------------------
------------------------------------------------------------
------------------------------------------------------------
-------------
>AF157029
----------------------------------------------TGI-----------
---------------------------------------------HPAQAR-RIYKRV--
------------------------------------------------------------
------------------------------------------------------------
------------------------------------------------------------
-AQQHRLAVDSKD------------RPELHCNEGGGETAASGPE----------------
----QTAAERREEVAQKTQDLEHFFQAAYKW------------EESTSD-----------
--IP-----------GFRKCGKLP-AL---YHPPKPKSTQWGER---------------I
ISEHPEMASKVAGFGWPSFGAQAEETSL------RLQA----------------------
----ARWLKRAES---AEKPTEKQRKLVIDRVVKAYEPCRTNAPHTSSSGSL-IWSDFLK
DFKEA---VNSLELDAGIG-LPYKLL-HKDTHRQMV---------EDPK--FLPLLTRLT
WNRLQKMSQVDFQE---MTPEQLVREGLCDPIRLFVKGEPHKQAKLDEGRYRLIMSVSLV
DQLVARVLFQAQNKREIALWRAIPSKPGFGLSTDREAREFIESLSKTV--GC-SP-----
-AEVIHGWRDKIVPTDCSGFDWSVADWMLEDDMEVRNXLTINNNELTRRLRACWLK-CIT
NSVICTSGGVLYAQTHPGVQKSGSYNTSSSNSRIRVMAAFHCGADWAI--------AMGD
DALES-PNSNINAY-QKLGFKVE----------------VASQLEFCSHV-----FEQED
LARPLNVNKMLYRLIFGYN--PACGNAEVLCNYLQAVAS--VLNELRH-----DP---QL
VATLHEWLVP-GAATK--------------------------------------------
------------------------------------------------------------
------------------------------------------------------------
-------------
>AF208001
-------------------------------LPAGG------------------------
------------------------------------------------------------
------------------------------------------------------------
------------------------------------------------------------
------------------------------------------------------------
-HNFKSCVATLIEL----------------------------------------------
--------------------------ASYEW-KNL----------SESISS---------
RGMP------------LADVGRSSCKF---RETARKELGAA-------------------
VTAASFEFPELQGYSWPDRGSKAERGSL------LYQA----------------------
--------GRFKP---TPPPGK--LYEAVVKLAPEYPETVPRACL--RREQW-DKEEIAK
EAKEI-GQK-KVNPKASPG-VPLSIL--GKTNKEVL---------DR----HGDLVYIAV
AERICMLAEADLADAP--DPVDLVKAGYCDPIRLFVKQEPHPLKKVVEGRFRLISSVSLV
DQLVERLLFGPQNETEIDLWQSVPSKPGMGLSQPWQVSALWNDLEHKH--KL-SP-----
-----------AAEADISGFDWSVQSWEILADVCIRIDRG-GFKGNLRKAALNRFK-CFS
NAVFQLSDGTLISQGLPGLMKSGSYCTSSTNSRIRCLMAKIIGAPWCI--------AMGD
DSVEGYVEGAREMY-DSLGHTCKDYIPCKAD----LDK--LEEVNFCSH------TIRKD
SYYLQSWAKTLFRFL-SQP--EDVNELAV---------------ELKG-----CP----E
WPRISKYLRRIGKISDKTSE-----------------------GEGKQND------RPQG
EKI----------KEEIRSRDH----------------------------------HPAE
PTEI--------WWET---IPEPNDSG----------QEREDPYGFNSSHREI-------
---FPCNP-----
>AF235168
----------------FAEG------------TAAPR------CIPTHT-----------
---------------------------------------------HNLDDNPMFSRCYCN
----------------------------IPGHKC--------------------------
------------------------------------------------------------
---------------------------------------------------PFWDVSARR
DAELNE-FARTED------------RHVEDREIDNRSGRCTSSE----------------
------ETSRQARLQQETRAWQQYFADVYTW------------EISTSEQE---------
--VP-----------GFQRVGKLS-PQ---YYPRARSTTAWGER---------------L
CAEHPLLGEKTKGFGWPAVGATAELTSL------RLQA----------------------
----ARWLERSES---AKIPSDAARKNVIDRTVQAYSNCKTNVPRCTR-DQL-NWDDFRI
DFLEA---IKSLQLDAGVG-IPMITA-GLPTHRGWV---------EDPD--LLPVLARLT
FDRLLTMSKASLET---RSPEQLVKENLCDPIRLFVKQEPHKQSKLDEGRYRLIMSVSLI
DQLVARVLFQAQNKSEIALWSAIPSKPGFGLSTEDQVESFINVLADTA--GA-RP-----
-EEICDKWRDLLVPTDCSGFDWSVSDWMLADDMEVRNRLTIDCNELTRHLRAVWLQ-GIS
NSVLCLSDGTMLSQVKPGVQKSGSYNTSSTNSRIRVMAAYHCGASWAI--------AMGD
DALEA-PDTDLSKY-KDLGFKVE----------------VSKELEFCSHI-----FKSPT
LAIPVNANKMLYRLIHGYN--PECGNAEVIVNYLNAASS--VLHELRH-----DQ---EL
CALLHMWLVS-GITTKDN------------------------------------------
------------------------------------------------------------
------------------------------------------------------------
-------------
>AF352024
------------------------------------------------------------
------------------------------------------------------------
------------------------------------------------------------
------------------------------------------------------------
------------------------------------------------------------
------------------------------------------------------------
--------------KTQAKDFEKFFEGQYRW------------GMGPTTQE---------
--VC-----------GFEEVGSLP-KF---YHSKQRLNSEYGVR---------------V
AEEYSELKELTAGFGWPKFGAQAELTSL------RLQA----------------------
----DRWLQRMES---AQIPSTEGEESVINRLVEAYSCARTNAPTSTAGNSL-TWEGFIE
DIKEA---VSSLELDAGVG-VPYIAY-GTRTHRDWV---------FNQE--LLPVLTRLT
FNRLQKMLEVNSDD---LNAEQLVQHGLCDPIRVFVKGEPHKVSKLEEGRYRLIMSVSLV
DQLVARVLFQNQNKREIELWRAVPSKPGFGLSTDDQIEDFVKVLASQL--GE-EP-----
-QEVFNNWSTKLIPTDCSGFDWSVADWMLEDDMEVRNRLTRNNNHTTKRLRSVWLK-CIS
NSVLCLSDGCLLSQRVPGVQKSGSYNTSSSNSRIRVMAAYHCGASWAM--------AMGD
DALES-VDSNLTEY-KKLGFKVE----------------VAKQLEFCSHI-----FKNER
LALPLNVKKMLYKLIYGYN--PDSGNLEAIKNYLDACHS--IVNEIRH-----DE---SL
VQKIISWLVI-PVQPQN-------------------------------------------
------------------------------------------------------------
------------------------------------------------------------
-------------
>AF473561
------------------------------------------------------------
------------------------------------------------------------
------------------------------------------------------------
------------------------------------------------------------
---------------------------------------------------FFRRFQRDQ
RSHPA------ED------------RYSFDREAGRGDPCREGNEET--------------
------PESRAEKICEQAENFCQYFSSLYRW------------E-SGSGKE---------
--AP-----------GFEQIGSLP-QF---YHPKQKGESRWGAK---------------V
LQLHPELEAQTRGFGWPQFGAQAELKSL------RLQA----------------------
----ARWLERAQQ---VKIPSTEERERVIRKCCEAYQNAKSNGPNATRGNKL-SWDNFLE
DFKQA---VFSLEFDAGIG-VPYIAY-GKPTHRGWV---------EDQE--LLPILARLT
FIRLQKMLEARFEE---LSPEQLVQEGLCDPIRVFVKGEPHKQSKLDEGRYRLIMSVSLV
DQLVARVLFQNQNKREIALWRAVPSKPGFGLSTDEQVVEFVQMLSAQV--KV-RP-----
-PQLISDWRQHLVATDCSGFDWSVSDWLLEDDMEVRNRLTTDLNETTSKLRAAWLK-CIS
NSVLCLSDGTLLAQRVPGVQKSGSYNTSSSNSRIRVMAAFHCGAEWAM--------AMGD
DALES-VSTDLGKY-AALGFKVE----------------ESSKLEFCSHI-----FERED
LAVPVNKAKMIYKLIHGYE--PECGNPEVLVNYLTACFA--ILNELRS-----DP---QM
VQTLYSWLVK-PVQPQKN------------------------------------------
------------------------------------------------------------
------------------------------------------------------------
-------------
>AJ608206
-------------------------------LPGGGL-----------------------
------------------------------------------------------------
------------------------------------------------------------
------------------------------------------------------------
------------------------------------------------------------
EPSGESALGRLIQL----------------------------------------------
--------------------------GEYRW-DSL----------GDSLPS---------
DGMP------------FSYVGKSGVIF---GEHAGKSVCAA-------------------
VKDAISVFPDLEGFGWPERGSKAELDSL------ILQA----------------------
--------GRFNR---TVCPSG--LAQAVQSLQERYPKVPPRRCL--RDE-W-RFDDIFD
EVERILCETGEVNSASSPG-VPLAGL--ANSNGEVR---------GL----ARDLVCLAV
VERLNALASVDPRQHN-WTPRELVEKGLCDPVRLFVKNEPHPRRKLLERRFRLISSVSLV
DQLVERMLFGPQNNTEISTWWQWPSKPGMGLLTPEQIRLVWDDVFQKH--QA-HP-----
-----------AAEADISGFDWSVQDWELWSDLAIRINRG-NFQGNLRRAAISRYY-CFM
NSVFQLSDGTLIQQELPGLMKSGSYCTSSTNSRIRCLMAELIGSPWCI--------AMGD
DSVEGWIEGAQSKY-AALGHTCKEYYPCKTR----GRE--LLEFNFCSH------LIRRG
HAELTSWPKACFRFLSSKH--EDFEDLWV---------------ELHT-----CG----V
RSRIERYLRGIGRVS-------------------------------HKDG------Q-EG
-----------------QENQL------------QPG-----------------AARKEE
G-------------------PTPT--W----------TVGGAPASTGSSGSGLPDIWD--
---GSWSTI----
>AJ867490
------------------------------------------------------------
------------------------------------------------------------
------------------------------------------------------------
------------------------------------------------------------
------------------------------------------------------------
-----G-----QD------------ESESHREISGRDPGRESND----------------
-----------KSPQGEAEEFERYFSSFYSW------------KLHNSGEA---------
--NS-----------GFRPCGKIP-KF---YRPRKRRVSEWGQN---------------L
ARKHSSLGEITQGFGWPEAGAEAELRSL------RLQA----------------------
----QRWLERSKS---SVIPSAIEREIVISRLVESYKICRSEAPLCSSGSDL-SWKGFLE
DFREA---VSSLELDAGIG-VPYIGY-GYPTHRGWV---------ENPR--LLPVLSRLV
YARLQRLATLSVDG---KTPEELVRDGLVDPVRVFVKGEPHKQSKLDEGRYRLIMSVSLI
DQLVARVLFQKQNKLELLLWRSIPSKPGFGLSTVEQVEEFIDHLARVV--DV-KS-----
-DDLLENWRELMVPTDCSGFDWSVSDWMLKDEMEVRNRLTINCNDLTRRLRNSWLY-CLS
NSDLALSDGSLLAQEVPGVQKSGSYNTSSTNSRIRVMAAYFAGASWAV--------AIGD
DALES-IDTTLAVY-KSLGFKVE----------------VSEDLEFCSHI-----FKTRS
LAIPVNTSKMLYRLIYGYE--PECGNLDVLRNYLCALAS--VLHELRH-----DQ---DL
VQNLSKWLI--PDGSQKIS-----------------------------------------
------------------------------------------------------------
------------------------------------------------------------
-------------
>AM940437
-------------------------------LQRGR------------------------
------------------------------------------------------------
------------------------------------------------------------
------------------------------------------------------------
------------------------------------------------------------
---KFTALAALIEL----------------------------------------------
--------------------------GNYSWESGGHY-------------P---------
QGVG------------LQFVGRSTCLF---RESSRKALSER-------------------
FKLASETFPELLDYNWPARGSKAELGSL------LLQA----------------------
--------ERFRC---TEPPEN--LASCCDKLASRYPVTRPRCCF--RTDKW-SWSAVEE
EVKRLAAQGREVCKDSSPG-SPLASL--CKRNQDVL---------AA----HLDFVVKAV
TERLFLLAETELHG---LSPVELINQGCCDPVRLFVKQEPHTLKKINEGRYRLISSVSLV
DQIVERMLFGPQNRAEIALWDTIPSKPGMGLTLKSQARKIFGDLLVKH--TH-CP-----
-----------AYEADISGFDWTVQDWELWADVEIRIKLC-SAGVNLAQCMRNRFY-CFM
NSVFQLSDGTLIQQCSPGVMKSGSYCTSSTNSRVRCLMAEIIGSPWCI--------AMGD
DSVEGYVEGARDKY-DALGHKCKDYQVCDSD----GLL--LRSVGFCSH------HIDSS
GAYLTSWAKTLFKHLHSKD--EDFQDIEI---------------ELRN-----SP----M
WPSIRRYLVQETPSLDKRYEPN------------------------EEEE------VQTT
EQA----------VKSTAQQVHG-------------------------------------
------------------------------ASCF---TTCCERNCYGQGYACVQ--W---
-------------
>AM990928
-------------------------------LPAGG------------------------
------------------------------------------------------------
------------------------------------------------------------
------------------------------------------------------------
------------------------------------------------------------
PPTGESALGRLIQL----------------------------------------------
--------------------------GNYQWIDGQ----------LLTASV---------
SGMP------------LTAVGRSDCRF---REGTQKPPGPR-------------------
VSAAVRVFPELADYAWPARGSEAELESL------RVQA----------------------
--------SRFKR---TLPPPS--LQEAVNALQGRYPNSQVRKCF--RQEPW-DFQALCE
EVQRI-CQTGELNGTSSPG-VPLANI--ENQNAAVL---------NL----APELVHLAV
AERLVALAAVDPRQHN-WTPKELVQRGLVDPVRLFVKQEPHTMRKIRERRFRLISSVSLV
DQLVERMLFGPQNATEISMWHLCPSKPGMGMSTPSQVEMLWKDVAHKH--SL-HQ-----
-----------AAEADISAFDWSVQDWELWADLAIRLQLG-SFPDLMRRAAISRFY-CFM
NSVFQLSDGTLIEQNLPGLMKSGSYCTSSTNSRIRCLMAELIGSPWCI--------AMGD
DSVEGWVEGAQEKY-AALGHTCKEYVACPSKQGRLGKE--LLSFNFCSHEFTNPGLPR--
-AELLTWAKCLYRFLSSNR--ETVDDLWV---------------ELNT-----SR----Q
WGRIQKYLAGIGEVS-------------------------------QLNS------A-DG
EIK----------AEEIQEDAAGC-------GGQEPA-----------------ASAFEE
AREI--------WIE-----PTPAQQW----------DNNIGPHGYE---------WDWP
F-SESWSPWGRDH
>AY004291
-------------------------------LPAGG------------------------
------------------------------------------------------------
------------------------------------------------------------
------------------------------------------------------------
------------------------------------------------------------
---RVKALAALFEL----------------------------------------------
--------------------------ACYEFREG------------EVASS---------
KGMP------------LRFAGRTSCKF---RELCRKDTPED-------------------
VLRAVPTFPELSDYSWPERGSKAELGSL------LLQA----------------------
--------GKFNP---SRVPTN--LEGACQNLLERYPASKPCCCL--RSEAW-SFDAVFE
EVCKK-AQSAEINEKASPG-VPLSRL--ASTNKDLL---------KR----HLQLVALCV
TERLFLLSEAPDLHYL--SPTQLVELGYCDPVRIFVKQEPHASRKVREGRFRLISSVSLV
DQLVERMLFGPQNQLEIAEWERIPSKPGMGLSLDRQARSLFGDLRVKH--SR-CP-----
-----------AAEADISGFDWSVQDWELWADVEMRVVLG-GFGQTLARAARNRFS-CFM
NSVFQLSDGTLIEQLQPGIMKSGSYCTSSTNSRIRCLMAELIGSPWCI--------AMGD
DSVEGWVDGAKDKY-MRLGHVCKDYKPCATT---PEGD--LYEVEFCSH------VIRAN
RCWLASWPKTLFKYLSEAK--WFFEDIER---------------ELET-----SP----H
WPRIRHYLVGNTPSPHK----------------------------IGKSS------PPYG
EKA----------FETTVSQGY----------SEHSGD-------------ATPAESWAE
AK------------------PEEAAFCCAAASAYP-GWNIHGPVCSGCYGADS-------
-------------
>AY695933
-----------------------------------------------SK-----------
---------------------------------------------HPKDKA-REYYA---
----------------------------TPSNGG--------------------------
------------------------------------------------------------
---------------------------------------------------PRRKSNTSS
TGGHDG-----EDLRGSPKPSKHGGHRGENRRESGQAGCGEAQQ----------------
-------IPRNARWEEDARGFEEYFARIYNW------------QVPPTSLQ---------
--VP-----------GFRDVGATP-KY---YHSKQKEESKWGRK---------------L
TEQHPELAEKTAGFGWPQFGAQAELKSL------RLQA----------------------
----SRWLDRAQT---AKTPSDAQREHVINRTVSAFAAAQTQTPSFCTKDKL-TWPEFLE
NFKLA---VNSLELDAGVG-VPFVSY-GLRTHRDWV---------ENPK--LLPVLARMT
FDRLQKISEVNFSD---MTPEELVQNGLCDPIRLFVKGEPHKQSKLDEGRYRLIMSVSLL
DQLVARVLFQSQNKLEIALWRAVPSKPGFGLSTDNQIENFVDCLAKQV--GE-TP-----
-EEVIANWPKYLIPTDCSGFDWSVSDWLLEDDMEVRNRLTIDCTPLLKRLRAGWLK-CIS
NSVLCLSDGTLLAQTVPGVQKSGSYNTSSSNSRIRVMAAYHCGASWAM--------AMGD
DALES-IDTDLSVY-KNLGFKVE----------------VSAQLEFCSHI-----FKERN
LAIPVNINKMLYKLIHGYN--PECGNAEVLSNYLSAVVS--VMNELRH-----DP---AL
VSKLFQWLVP-SAATKEF------------------------------------------
------------------------------------------------------------
------------------------------------------------------------
-------------
>AY956384
-----------------KEG---FKRASRRRPRKNRK---------RRL-----------
---------------------------------------------HPKDQE-RRWRHC--
------------------------------------------------------------
------------------------------------------------------------
------------------------------------------------------------
-PESD-------------------------RGSRRENECSRVGETSDLQGGSEGAEEYKH
PTKEEQKAQRKAWRREQANSFNYFFASQYKW------------EVPAASEE---------
--AP-----------GFEACGKIP-QF---YHPKQKQQGRWGEK---------------V
VAQHPEMGEKVRGFGWPEFGKEAELKSL------RLQT----------------------
----ARWLKRAES---AKIPSSEERERVIGKTVEAYQNVKSNCPAATRLNEL-SWDQFQK
SFQPA---VHSLELDAGIG-VPYIAY-GLPTHRGWV---------ENHERQLLPILAQLT
YDRLKKMSQVNFED---MSAEELVQKGLCDPIRVFVKGEPHKQAKLDEGRYRLIMSVSLV
DQLVARVLFQEQNKLEITLWRSIPSKPGMGLSTDAQVTEFMSSLSQHV--QV-PV-----
-EDLVYDWEKHVLPTDCSGFDWSVSDWLLQDEMEVRNRLTENNNDLTKRLRGCWLK-CLS
NSVLALSDGSLFAQRVPGVQKSGSYNTSSTNSRIRVMCAFHAGASWCI--------AMGD
DALES-VDTDLSVY-KDIGLKVE----------------VSGQLEFCSHI-----FEKPD
LAIPVNVGKMLYKLIYGYN--PECGSIQVLRNYIDACTS--VLNELRH-----DP---EM
VQLLYSWLLD-PVLPQN-------------------------------------------
------------------------------------------------------------
------------------------------------------------------------
-------------
>D13954
------------------------------------------------------------
------------------------------------------------------------
------------------------------------------------------------
------------------------------------------------------------
------------------------------------------------------------
------------------------------------------------------------
------------------KQFTSYFDAIYKW------------G----AQEG--------
GCPP-----------GFRKCGNIP-GY---YHPRTRGQTKWGQK---------------L
CQVHPELAEKTAGFGWPKAGSEAELQSL------NLQA----------------------
----ARWLQRAES---ATIPGAEARKRVIEKTVETYRNCVTNAPLCSLKSKL-DWAGFQQ
DIREA---VQSLELDAGVG-IPYIAY-GLPTHRGWV---------EDHK--LLPVLTQLT
FDRLQKMSEASFED---MSAEELVQEGLCDPIRLFVKGEPHKQSKLDEGRYLLIMSVSLV
DQLVARVLFQNQNKREISLWRSVPSKPGFGLSTDTQTAEFLECLQKVY--GA-PSV----
-EELCANHKEYTRSTDCSGFDWSVAYWMLEDDMEVRNRLTFNNTQLTKRLRAAWLK-CIG
NSVLCLSDGTLLAQTVPGVQKSGSYNTSSSNSRIRVMAAYHCGADWAM--------AMGD
DALEA-PNSDLEEY-KTLGFKVE----------------VGRELEFCSHI-----FRNPT
LAVPVNTNKMLYKLIHGYN--PECGNPEVIQNYLAAVFS--VLQELRH-----DR---EL
VAKLHQWLVP-SATTKEH------------------------------------------
------------------------------------------------------------
------------------------------------------------------------
-------------
>DQ680848
------------------------------------------------------------
------------------------------------------------------------
------------------------------------------------------------
------------------------------------------------------------
------------------------------------------------------------
------------------------------------------------------------
------------------------------------------------------------
---------------------KSSCRF---REAVCRAVHRD-------------------
VRAAETEFPELKELAWPSRGSKAEIGSL------LFQA----------------------
--------GRFER---VEAPAN--LQLAITNLQAQYPRSRPRSCF--RREPW-CREDFVA
EIEKI-AHSGEINLKASPG-VPLAEI--GVSNQQVI---------DV----AWPLVCEAV
VERLHALASVDPRQHD-WSPEELVKRGLCDPVRLFVKQEPHSRQKIEQGRFRLISSVSLV
DQLVERMLFGPQNTTEIALWHSNPSKPGMGLSKASQVALLWEDLARKH--QT-HP-----
-----------GAMADISGFDWSVQDWELWADVSMRIELG-SFPALMAKAAISRFY-CLM
NATFQLTNGELLTQELPGLMKSGSYCTSSSNSRIRCLMAELIGSPWCI--------AMGD
DSVE--------------------------------------------------------
------------------------------------------------------------
------------------------------------------------------------
------------------------------------------------------------
------------------------------------------------------------
-------------
>DQ875594
-------------------------------LPEGG------------------------
------------------------------------------------------------
------------------------------------------------------------
------------------------------------------------------------
------------------------------------------------------------
---RVKALAALSQL----------------------------------------------
--------------------------AGYNFKEG------------EAAST---------
RGMP------------LRFVGQSACKF---RELCRKDTPDE-------------------
VLRATRVFPELSDFSWPERGSKAELHSL------LLQA----------------------
--------GKFNP---TAIPRN--LEGACQNLLERYPASKSCYCL--RGEAW-SFDAVYE
EVCKK-AQSAEINEKASPG-VPLSRL--ASTNKDLL---------KR----HLELVALCV
TERLFLLSEAEDLHNK--SPVDLVQMGLCDPVRLFVKQEPHASRKVKEGRFRLISSVSLV
DQLVERMLFGPQNQLEIAEWEHIPSKPGMGLSLQRQAKSLFDDLRVKH--SR-CP-----
-----------AAEADISGFDWSVQDWELWADVEMRIVLG-GFGQKLSIAARNRFS-CFM
NSVFQLSDGTLIEQQLPGIMKSGSYCTSSTNSRIRCLMAELIGSPWCI--------AMGD
DSVEGWVDGAKDKY-MRLGHTCKDYKPCATS---ISGR--LYEVEFCSH------VIRED
RCWLASWPKTLYKYLSEGK--WFFEDLER---------------ELGS-----SP----H
WPRIRHYVVGNTPSPDKT--------------------------RLENSS------PSYG
EEA----------DKTTVSQGY----------SEHSG---------------SPGHSIEE
AQE-----------------PETAPFCCKAASVYP-GWGIHGPYCSGGYGS---------
-------------
>EF091714
-------------------------------LPAGG------------------------
------------------------------------------------------------
------------------------------------------------------------
------------------------------------------------------------
------------------------------------------------------------
----EQVLVAVRDM----------------------------------------------
--------------------------SGIVWSDGEIL------------TT---------
TGMP------------LIDCGRSRVKF---RETARTSTNEL-------------------
CRNAEQHFGDLADLSWPERGSKAERVSL------LFQA----------------------
--------GRFRP---TEAPDN--LDSACRELEREYPRSKQRACL--WGETW-NSESLKE
KIQEI-A-QRDIKRDSSPG-VPLSLI--GTTNGAVL---------DS----SMTLVVEAV
WARLEALSRIELSPDV--TPPELIQLGLCDPVRLFIKQEPHPLRKVRTGRLRLISSVSLL
DQLVERVLFGFQNNLEISRWKQCPSKPGMGLTSKEQSDALWDELKFKS--TL-AP-----
-----------AAEADISGFDWSVQHWELMADVEMRIRLG-DFSNLAARAARNRFT-CLS
NSVFQLSDGTLISQGLPGLMKSGSYCTSSSNSRIRCLMAKIIGSRWCI--------AMGD
DSVEGWVDNAVEKY-HALGHECKEYSACARTYVSGSGEQTLQTVNFCSH------ELSEG
KCHLTTWSKTLFRFFHSTA--PCIRSLEM---------------ELAG-----SP----Q
WPKIYRYLRRVGLAPDKDGK--------------------------EEGQIGQPSNRFEG
EIP----------EETTEKQRPTTHQ------TGYTG-----------------FSAGRD
GDP--------DYLS--G-TPSCNSVW---------------------------------
-------------
>EF529624
-EGQSCLPKQQHPSLSTKQ-----GQGKRGXGRKGPR----------KL-----------
---------------------------------------------HPAEAS-RISR----
------------------------------------------------------------
------------------------------------------------------------
---------------------------------------------------RRQRMFREA
FGENGG-----KN------------RPFCYRKESGGSISTESHE----------------
------EASRIPXAQTTAENFRRYFEGKYKW------------EVPASPQE---------
--IP-----------GFEECGSLP-QY---YHPKQIKGSQWGIQ---------------L
IQEHPELGEKVSGFGWPAVGPQAEVTSL------TLQA----------------------
----ERWLQRAQS---AKIPSSEDRERVINKTVEAYSNVKTFGPTATRGNKL-EWRQFIE
DFKSA---VFSLELDAGIG-VPYIAY-GRPTHKGWV---------EDPK--LLPVLARLT
FNRLQKMLEVESSE---MSAEELVQAGLCDPIRTFVKREPHKQSKLDEGRYRLIMSVSLV
DQLVARVLFQNQNKREIALWRANPSKPGFGLSTDEQVLEFVQALAAQV--EV-PP-----
-EEVITSWEKYLVPTDCSGFDWSVAEWMLHDDMVVRNKLTLDLNPTTEKLRFAWLK-CIS
NSVLCLSDGTLLXQRVPGVQKSGSYNTSSSNSRIRVMAAYHCGADWAM--------AMGD
DALES-VNTNLEVY-KSLGFKVE----------------VSGQLEFCSHI-----FRAPD
LALPVNERKMLYKLIFGYN--PGSGSLEVISNYXAACAS--VLNELRH-----DP---DS
VALLXXWLVH-PVLPQ--------------------------------------------
------------------------------------------------------------
------------------------------------------------------------
-------------
>EU000534
------------------------------------------------------------
------------------------------------------------------------
------------------------------------------------------------
------------------------------------------------------------
------------------------------------------------------NFIGNQ
ERNTG------EN------------KPPVNREAGCGSLDEEGHE----------------
-------ESRKEATKRQAEDFQRFFDSQYTW------------E-PGSGKE---------
--AP-----------GFKQVGRLP-EF---YHPKQKTGSKWGAK---------------I
CRQHPEMDAYTQGFGWPQFGAQAELKSL------RLQA----------------------
----ARWLERAQS---VKIPSSEERERVIRKCCEAYRNAKTIGPNATRGDSL-SWEGFLE
DFKQA---VFSLEFDAGIG-VPYIAY-GRPTHRGWV---------EDPK--LLPILARLT
FNRLQKMLEVRFEH---LSPAELVQAGLCDPIRVFVKGEPHKQSKLDEGRYRLIMSVSLI
DQLVARVLFQNQNKREITLWRAVPSKPGFGLSTDEQVVEFMEILSAQV--GV-AP-----
-KELIGNWQHHLIATDCSGFDWSVSDWLLEDDMEVRNRLTLDINETTKRLRSAWLK-CIS
NSVLSLSDGTLLSQQVPGVQKSGSYNTSSSNSRIRVMAAYHCGAEWAM--------AMGD
DALES-VGSNLAKY-AELGFKVE----------------VSSKLEFCSHI-----FERED
LAIPVNKAKMIYKLIHGYE--PECGNAEVLINYLTACFA--VLNELRS-----DP---QL
VSTLHQWLVL-PVQPQKI------------------------------------------
------------------------------------------------------------
------------------------------------------------------------
-------------
>FM865413
------------CCSFFTKG------------TEGPR------CIPTHT-----------
---------------------------------------------HNTDNDPKLPRCYCN
----------------------------IPGHGC--------------------------
------------------------------------------------------------
---------------------------------------------------VYWTITARN
NEQFNE-FAGPED------------RCVENREIGYRLVGLESSQ----------------
------ETTRQARFKQEAQQWRQFFADIYTW------------EVPTAEQA---------
--VP-----------GFQRVGQLP-PQ---YYPRPKTTSAWGEL---------------L
CAEHPLLGEKTAGFGWPQVGASAELTSL------RLQV----------------------
----ARWIERSDS---ATVPSDAARENVINRTVRAYANCKTNTPRCLR-DKL-NWEDFKV
DFLEA---ISSLQLDAGVG-IPMITA-GLPTHRGWV---------EDPD--LLPVLAQLT
FDRLLTMSKSSLEA---RSPEQLVKENICDPIRLFVKQEPHKQSKLDEGRYRLIMSVSLV
DQLVARVLFQRQNKSEIALWSAIPSKPGFGLSTEDQVQKFMDVLAGTV--GT-SA-----
-EEVCANWRNLLVPTDCSGFDWSVSDWMLADDMEVRNRLTIDCNELTRHLRAVWLQ-GIS
NSILCLSDGTMLAQTRPGVQKSGSYNTSSTNSRIRVMAAYHCGASWAI--------AMGD
DALEA-PDSDLSRY-KSLGFKVE----------------VSGELEFCSHI-----LKSPT
LAIPVNANKMLYRLIHGYN--PECGNAEVISNYLNAACS--VLHELRH-----DQ---EL
CAQLQKWLIS-DVTTKL-------------------------------------------
------------------------------------------------------------
------------------------------------------------------------
-------------
>GU167940
RTRRSRPPKQ------------------------GKS----------IC-----------
---------------------------------------------HPRRA----------
------------------------------------------------------------
------------------------------------------------------------
---------------------------------------------------AERWSIRN-
-GSAGG-RAGKQN------------FNQLDREGGSQTSGIQNAHSRD-------------
---PSSTTQAAAAASEAIKDFRNYFHAFYNW------------QVPASAQE---------
--VP-----------GFQACGALP-QF---YYAKQKGKSPWGEQ---------------L
CAEFPQLEEETRGFGWPQFGPQAELKSL------QLQA----------------------
----ARWLERAQS---AQIPSKEQRERVIQKTVEAYASCRTNRPAATARDVL-SWPDFLE
DLKEA---VHSLELDAGVG-VPYVGY-GLPTHRGWV---------EDPK--LLPVLSRLV
FDRLQKMSEASFES---MTAEELVRAGLCDPIRLFVKGEPHKQAKLDEGRYRLIMSVSLV
DQLVARVLFQAQNKREIALWRAIPSKPGFGLSTDGQTQEFLNLLANQM--ST-TA-----
-EDVVARWREYLVPTDCSGFDWSVADWMLHDEMEVRNRLTVQNNGLTRRLRACWLR-CIS
NSVLCLSDGTLLAQRVAGVQKSGSYNTSSSNSRIRVMSAYHCGASWAM--------AMGD
DALES-VDTDLSVY-KQLGFKVE----------------VSGELEFCSHI-----FLSPT
LAIPVNRAKMLYKLIHGYN--PGSGNLEVISNYLNACFS--VLNELRS-----DP---DF
VALLYSWLVT-PVLPQKNDT--------------------------ED------------
------------------------------------------------------------
------------------------------------------------------------
-------------
>HF679486
-------------------------KPKEEKLPKGKE---------SST-----------
----------------------------------------------SCSERT--------
------------------------------------------------------------
------------------------------------------------------------
------------------------------------------------------------
SAHENG--RGIQT---------GGQEIGRAREGS---AKEECAQGT--------------
------------------TSLEVLFDGFYHWLPELCGSSEKAWEQMAQYERPHQPDERSN
GGTPLYNDERRVNLLGFCKVGSCDFTK---WKSPTKELSEWGFH---------------R
AQASTLLQACQESYGWPDTGAEAELSSL------RYQA----------------------
----AKRAAAQTK---ALTPSKAARWSVIQRTCVAYGVTRRHAPRWTRT--M-NRADARF
YFCEA---VRSLKPDSGSG-LPFAAFYNRTTHSDWC---------YDDA--SFEALFDLV
WARLGRLRSGSF-----RNPVQAVQDGLCDPIRLFVKLEPHKRAKIEQKRFRLIASVSLA
DQLVARMLFQEQNQAELDMYMYIPSKPGLGFSKDSQVLEFTKSIAYLA--HT-TP-----
-EDLVNNWSEHLIPTDCSGFDWSVPMWLLEDDLAVRNELTIDCSDDLIKMRSEWLR-CLG
QSVLVLSNGMMVAQLEPGIQKSGSFNTSSTNSRMRYMASLYAGASWAV--------TMGD
DALES-VDSDLSQY-ALLGLICE----------------RAEEFDFCSHI-----FKAPS
VVVPKNIHKMIFGLLSGVS--PISPVQEARIQWLQAFQS--ISEEMRH-----MPA--EF
WEEFRTAIGILGDGW---------------------------------------------
------------------------------------------------------------
------------------------------------------------------------
-------------
>HM439608
-ERQSCLPNQQQPCPSTRE-----GQGEEGRGRKGPR----------IV-----------
---------------------------------------------HPLKAS-RISR----
------------------------------------------------------------
------------------------------------------------------------
---------------------------------------------------RRRKIFREA
FGEASG-----ED------------RSLHYRKESSGSSGPESHE----------------
------ETPGKPAAQTTAENFQRYFEGSYKW------------EVPASLQE---------
--IP-----------GFQQCGSLP-QY---YHPKQIKGCEWGTQ---------------L
IQEHPELGEKVSGFGWPTVGPQAEVTSL------TLQA----------------------
----ERWLQRAQL---AKIPSSEDRERVINKTVEASSNVKTFGPTATRGNKL-EWRQFLE
DFKSA---VLSLELDAGIG-VPYIAY-GRPTHKGWV---------EDPK--LLPVLARLT
FNRLQKMLEVESSD---MSAEELVQAGLCDPIRTFVKREPHKQSKLDEGRYRLIMSVSLV
DQLVARVLFQNQNKREIALWRANPSKPGFGLSTDEQVLEFVQALAAQV--EV-PP-----
-EEVITSWEKYLVPTDCSGFDWSVAEWMLHDDMVVRNKLTLDLNPTTEKLRSVWLK-CIC
NSVLCLSDGTLLAQRVPGVQKSGSYNTSSSNSRIRVMAAYHCGADWAM--------AMGD
DALES-VNTNLEVY-KDLGFKVE----------------VSGQLEFCSHI-----FRAPD
LALPVNERKMLYKLIFGYN--PGSGNLEVISNYIAACVS--VLNELRH-----DP---DS
VALLHQWLVS-PVLPQ--------------------------------------------
------------------------------------------------------------
------------------------------------------------------------
-------------
>HM439775
------------------E-----TKSSEDPLPKGRG--------VSST-----------
----------------------------------------------PSRSKSRKGKAR--
------------------------------------------------------------
------------------------------------------------------------
------------------------------------------------------PSFRND
AGTEES--R--QP---------QEEKGQSCQEDSLNSTQEIQGQSTHF-----------V
PSSGTGRKSCESSPHHPTTKITSIFEDFYRW---------------------KEPREEA-
---P-----------GFNSVGSCPFTV---YKCPPKGLSSWGER---------------V
ARTSAFLQACTEKYSWPETGAEAELSSL------RYQA----------------------
----ARRQSAQTT---AVIPPKDVREDLIKRTTEAYRSTALPAPMRAHN--F-DESHMRF
EFWEC---VRKLKGQAGSG-VPYAAFSGRKTNDKWV---------FDHE--STEDLWETV
RDRLFRLLNQDF-----IDPVQAVKDGLVDPIRLFVKLEPHKMEKIRNKRYRLIASVSIV
DQLVARMLFRDQNEEELLQHMAIPSKPGLGFSQDHQVLAFTESVAALA--GT-SA-----
-QDLVNNWSRHLTPTDCSGFDWSVPMWLLEDDLAVRNELTLGLPHGLRKMRETWLK-CLG
QSVFCLSNGLLLAQTSPGIQKSGSFNTSSTNSRMRYMLALYAGASWAV--------TMGD
DALES-VGSDLSQY-ARLGIKCE----------------RAEEFDFCSHL-----FRAPD
VVIPKNLEKMVYGLLGGTS--PESPLLADRFSWLSALQS--ILEEMRH-----MPR--DF
VNMLIEQLGV-GDLVE--------------------------------------------
------------------------------------------------------------
------------------------------------------------------------
-------------
>HM754263
---------------------------GEFKLPEGG------------------------
------------------------------------------------------------
------------------------------------------------------------
------------------------------------------------------------
------------------------------------------------------------
---PN-IGAALREL----------------------------------------------
--------------------------EAVRWEEPRAI------------QT---------
GGMG------------FNYVGVSSCKF---REGPKHAARGA-------------------
ISSAEQVFPELKQYDWPERGSKAEFDSL------LLQA----------------------
--------SRFRR---TSCPEQ--TERKCEVLAEKYPKSRAHRCF--RRENFCQRQLLRE
QIEAT-TTSPEINDKASPG-SPWSRL--EKTNGELI---------SR----FKDLLIEAV
LRRVLLLASTPTSEILCMSASDLVRANLVDPVRLFVKQEPHTKKKLNERRFRLISSVSIV
DQIIERLLFGPQNRLEIALWHQIPSKPGMGLSARTQADLLWNELFAKS--EI-AP-----
-----------AAEADISGFDWSVQEWELWADLSMRISLCEDMHDGLRRLMVNRYR-CFM
LSCFQLSNGELYEQVEPGLMKSGSYCTSSSNSRIRCLMGYLIGAPWII--------AMGD
DSVEGYVRDAKGKY-EELGHTCKEYELCDVD---SDGA--LRSVNFCSH------LISRN
KFWLTSWPKTLYRFLDSPS--ENFHDLER---------------ELGS-----CP----K
WAKIKDYCCQVGLVPDKTYW---------------------E----------------ED
HPA--------DYVEETHQESG---------QADDTGNLAERADFCSVPTTETPKVDA--
ARAEFYSYGPNGWSCD---IPEATHVNQWPLWGYS--------SSFGGGFGSPI--WD--
-------------
>HQ388348
------------------------------------------------------------
------------------------------------------------ENN-LIS-----
------------------------------------------------------------
------------------------------------------------------------
------------------------------------------------------------
----SG-----KD------------KSREHREESGRTDLRESDED---------------
-----IKTPPQKSPKETAGEFERYFSSLYDW------------EVPTSPCE---------
--VP-----------GFRHCGKLP-QY---YHPKQKEESRWGKT---------------L
IGIHPALGEKTSGFGWPKFGPEAELKSL------RLQA----------------------
----SRWLERAQS---AEIPSDAERERVIQKTADVYHPCQTNGPAATRGGTL-TWNNFMI
DFKQA---VFSLEFDAGIG-VPYIAY-GKPTHRGWV---------EDQR--LLPVLAQLT
FIRLQKMLEVNFEA---MEPEELIRNGLCDPIRLFVKGEPHKQAKLDEGRYRLIMSVSLV
DQLVARVLFQNQNKREIALWRAVPSKPGFGLSTDEQVLDFVKCLARQV--GT-TT-----
-SEVITNWKDHLTPTDCSGFDWSVADWMLQDDMIVRNRLTIDLNPVTERLRSCWLR-CVS
NSVLCLSDGTLLAQTHPGVQKSGSYNTSSSNSRIRVMAAFHTGAAWAM--------AMGD
DALES-NPADLAAY-KRLGFKVE----------------VSGQLEFCSHI-----FRAPD
LALPVNENKMIYKLIFGYN--PGSGNAEVVANYLAACFS--VLNELRH-----DP---AS
VELLYSWLVD-PVLPQKISR--------------------------E-------------
------------------------------------------------------------
------------------------------------------------------------
-------------
>JF495127
-------------------------------LPAGG------------------------
------------------------------------------------------------
------------------------------------------------------------
------------------------------------------------------------
------------------------------------------------------------
---RVATLAALYEI----------------------------------------------
--------------------------AGYHFTEG------------EVASS---------
GGMP------------LRFVGQSSCQF---RELCRKPTSED-------------------
VTRATATFPELSDYSWPDRGSKAELRSL------LLQA----------------------
--------GKFNP---TRVPSN--LEGACQNLLERYPASKPCSSL--RSEAW-SFDAVFE
EVCKK-AQSAEINEKASPG-VPLARL--ASTNKDII---------RK----HLQFVALCV
TERLFLLSEVEGLENI--TPVEMVELGLCDPVRLFVKQEPHASRKVKEGRFRLISSVSLV
DQLVERMLFGKQNQLEIAEWENIPSKPGMGLSLERQARSLFDDLRIKH--SR-CP-----
-----------AAEADISGFDWSVQDWELWADVEMRIVLG-GFGDKLSRAARNRFS-CFM
NSVFQLSDGTLIEQQQPGIMKSGSYCTSSTNSRIRCLMAELIGSPWCI--------AMGD
DSVEGWVESAKDKY-KELGHVCKDYKPCQTD---IEGS--LYEVEFCSH------VVRQS
RCWLNSWPKTLFKYLSEGK--WFYEDLER---------------ELWS-----SP----H
WPRIRQYVVDNTPSVHK----------------------------TIKPS------PSYG
EEA----------NQTAASQGH----------SEHFG--------------TTFRSSTPE
EEE-----------------PKQASFCCDAASAYP-GWGIHGPYCSGDYGASS-------
-------------
>JN620802
------------------------------RRTGGE------------------------
------------------------------------------------------------
------------------------------------------------------------
------------------------------------------------------------
------------------------------------------------------------
----SPILSALYSL----------------------------------------------
--------------------------GGYSFTGGRPI------------GT---------
TGMP------------LVDVGKSGVKF---REASRTALSER-------------------
AISARNSFPELEDFDWPERGSAAELDSL------LFQA----------------------
--------TRFKA---TPEPDN--IREAVEQLVKEYPRAPQRNCF--KGD-W-DSAAVKA
KIEKI-A-KTEVKRDSSPG-VPFACL--GITNGSVI---------DN----HMQLVVESV
YARLELLSKVELSDEL--TAVDLVRLGLCDPVRLFVKQEPHPKRKIETRRFRLISSVSLV
DQLVERLLFGYQNQLEIAMWKTCPSKPGMGLSEGSQADAIWEQVAYKH--TT-CP-----
-----------AVEADISGFDWSVQEWELRADVEMRIFLG-GFHEKVARAARNRFK-CLS
LSVFQLSNGTLIAQAIPGLMKSGSYCTSSSNSRIRCLMAKLIGSPWCI--------AMGD
DSVEGYVPGAQEAY-RKLGHDCKDYQLCEASY-QKTGTK-LISFNFCSH------YLSKR
KFYLTSWPKTFLRYLDSEN--PQYLNLFA---------------ELQS-----SP----I
WPKIQRYIRRKNLASDKIFI--------------------------EEDD--------E-
EEA----------DEXQQWKRAATA-------TSHPA-----------------HSAAQ-
-------------WSGIG-IRC--------------------------------------
-------------
>JQ700308
------------------------------------------------------------
------------------------------------------------------------
------------------------------------------------------------
------------------------------------------------------------
------------------------------------------------------------
------------------------------------------------------------
----------------EADNFRRYFQNEYDW------------EVRAPAPQ---------
--VP-----------GFRHCGTLP-RY---YFSRQKGETEWGKT---------------L
TRDNPSLGEATAGYGWPEFGPGAELKSL------KLQA----------------------
----ARWRERASS---AKVPYPSERERVIRIATERYSKVKSVAPACSRSGEL-KWEGLVE
DLKDC---LPSLSLEAGVG-VPYIAY-GRPTLGSWV---------NDQA--LLPILSRLV
FDRLKKMSETRFDD---MTPEELVQNGLCDPIRTFIKGEPHKSSKLKEGRYRLIMSVSIV
DQLVARVLFQNQNKSEIALWRAIPSKPGLGLSTDEQVLDFVHNLAENTEYRE-SV-----
-EDFIKHWHRTVVPTDCSGFDWSVSSWMLEDDMEVRNNLTINNNELTRRLRACWLK-CIS
NSVICLSDGTLLAQEFPGIQKSGSYNTSSTNSRVRVMLSIYAGASWAI--------AMGD
DALES-ADTIIPLY-EQYGLKVE----------------VSDKLEFCSHE-----FKSSS
LAIPTNIGKMLYKLIHGYEIFPGMSSIQVTINYLTACYS--VLNELRH-----VP---EA
ASLVAQCLAP-VEAQKV-------------------------------------------
------------------------------------------------------------
------------------------------------------------------------
-------------
>JQ782213
-------------------------------LPRGG------------------------
------------------------------------------------------------
------------------------------------------------------------
------------------------------------------------------------
------------------------------------------------------------
-HTGRCCTA-LINL----------------------------------------------
--------------------------AEYRW-EQ-----------PIPISS---------
RGMP------------LSEVGRSNCKF---REASGKATGDA-------------------
VIAAGEIFPELKQYSWPKRGSEAERGSL------LFQA----------------------
--------GRFRP---TSPPAN--LAESVRKLVSKYPATTVYKVL--RGAEW-SKEEIAK
EARRI-GET-EVNPKASPG-VPLSVL--GQSNAEVL---------SR----HGDLVYIAV
AERLIALSEADLEAHP--KPSDLVRLGLCDPVRLFVKNEPHPANKVREGRFRLISSVSLV
DQLVERLLFGPQNKAEIALWQSVPSKPGMGLSQKWQFEALWKDLQIKH--AS-AP-----
-----------AAEADISGFDWSVQKWELEADVCMRIERG-NFPARMRKAALNRFK-CFA
NAVFQLSNGELIEQGLPGLMKSGSYCTSSTNSRIRCLMAEIIQAPWCI--------AMGD
DSVEGYVEGARELY-GELGHTCKDYIPCAAE----GEI--LKEVNFCSH------SIAAD
RCYLQSWAKTLFRYL-EHP--DDFEELAV---------------ELQG-----CP----Q
WPRIYKYLRRIGRVSDKIPE-----------------------PR-EENG------R-ED
EKS----------KQKEEEEQQ----------------------------------HTEE
------------------------DYGTQQAASY--CSEGHDPSRYFGGGEEV-------
---FPCNPL----
>JX123318
-------------------------------RGWGG------------------------
------------------------------------------------------------
------------------------------------------------------------
------------------------------------------------------------
------------------------------------------------------------
---VGQTISALIYF----------------------------------------------
--------------------------GGYEWTQGMCIRCS---GRCNCYSK---------
GGMP------------LTYVGRSGVKF---RETGRSPIDQR-------------------
VTNALKHLPELSEFGWPERGSEAELKSL------KIQA----------------------
--------ERFRQ---TGSPEG--LEEACRRLKDRYPPARPRRCL--RGE-W-DERETAT
EVAKI-CES-SVNQRASPG-VPLSVF--GSSNGAVL---------DK----HRDLVVTAV
VARLNLLSEKII---D-YDPVQLVQFGYCDPVRLFVKQEPHSLKKITEGRFRLISSVSLV
DQLVERMIFGPQNELEITRWRNIPSKPGMGLSLEEQAQTIWSDLSYKH--LK-HP-----
-----------AAEADISGFDWSVQDWELWADLKMRIELG-NMEGRLKIAAINRFT-CFM
NSVFQLSDGSLIAQGKPGLMKSGSYCTSSTNSRIRCLMAELIGAPWCI--------AMGD
DSVEGYVPNARRKY-EELGHVCKDYMPCKVD---SEGN--LEKVNFCSH------ELSEG
KFWLTSWPKTVFRYLNSKA--PEIGDLKA---------------ELWG-----NP----H
WGRIYEVV-GVEDRANKILELNDFSRSSEAANYQECCSGGSESCRSTGSA------CSTG
SAERYEC----ETTEGLAEEDASKYS----ECTDQTGHR----TYCK-ECAGDTGYAYSA
FKELCD------WYNSYGVQPACV------SESY--------PHGYGG------------
-------------
>KC577469
-------------------------------LPGGG------------------------
------------------------------------------------------------
------------------------------------------------------------
------------------------------------------------------------
------------------------------------------------------------
----ERVLAAVLDM----------------------------------------------
--------------------------SGIKYGEPRFL------------RT---------
DGMP------------LIEIGRSSVKF---RETGRSPISKL-------------------
CEDARAVFPSLAGFDWPERGSQAEKGSL------LYQA----------------------
--------GRFRP---VPPPSN--LKRASSELIKDYPRIRQRFCL--QGSSW-DPAEIKG
KIQEV-ALSKSLNRDASPG-VPLSLI--GSTNGVVL---------DR----SMSLVVEAV
YARLEALSRADPGSDP--TPVSLIEMGLCDPVRLFVKQEPHPSRKIREGRFRLISSVSLI
DQLVERMLFGYQNRLEISRWKSCPSKPGMGLSQAHQAEAVWEYAAYRA--TK-SP-----
-----------AAEADISGFDWSVQHWELMEDCEMRIKLG-DFGPLAAKAARNRFT-CLA
NSVFQLSDGTLIAQGLPGLMKSGSYCTSSSNSRIRCLMAKLIGSEWCM--------AMGD
DSVEGFVPDAQEKY-RTLGHECKEYLPCETTL---SGE--LKKFNFCSH------ELSRD
KCFLTTWEKTLFRYLNSKD--PQFRELEA---------------ELEG-----SP----Q
WPRIHRFLRGVGLAPHKRND--------------------------QEAD----------
KSP----------EEGYQDLQPNTK---------------------------------RE
ADH--------GVWDSFG-EPCVSSRYGRGSHLL--------------------------
-------------
>KC577470
-------------------------PRYVFKLPEGS------------------------
------------------------------------------------------------
------------------------------------------------------------
------------------------------------------------------------
------------------------------------------------------------
---SDRFRAALKQL----------------------------------------------
--------------------------EEIEWTRESTI------------GE---------
SGML------------FNSVGISTCKF---REGSKHASRGD-------------------
VAAAQRVFSELNEYGWPERGSRAEKHSL------FLQA----------------------
--------SRHRR---VPKPKG--LEEACRELEKLYPRSRAKQCF--RKQTFLDDELLLK
AIKET-AFSPEINDKASPG-SPWSKL--AERNGLLL---------NS----FGDFVVEAV
RQRILKLAAWDPTDLLMLKPSAMVRMGLVDPARVFVKQEPHTNKKLSEGRYRLISSVSIV
DQIIERLLFGPQNQLEIATWSTIPSKPGMGLSLRSQAELLWNDLKHKH--RL-SP-----
-----------ASEADISGFDWSVQEWELWSDLSMRVNLCDDMHEGLKRLMINRFR-CFM
FSVFQLSNGELLEQTSPGIMKSGSYCTSSTNSRIRCLMGVLIGSPWIV--------AMGD
DSVEGWVTGAKEKY-LELGHVCKEYRPCETT---RDGE--LSKVNFCSH------ELSEG
RFWLTSWAKTLYKFLDSPN--ESHVELER---------------ELSS-----GP----M
WPRVKRYLCQVGLIPDKTLE---------------------E--------------RKDG
EEA--------TKVETTHR--------------DGAGNRKES------PSSEEPASASQE
GRSDHYGDCPDRWYHG---LPTEPYLNEWASGDHS--------VPLGGCAGCTE--YGHC
LFCYVGHPR----
>KC778720
-------------------------------LPAGE------------------------
------------------------------------------------------------
------------------------------------------------------------
------------------------------------------------------------
------------------------------------------------------------
---RRDCLLALLEF----------------------------------------------
--------------------------GNYQWKQGHV-------------TE---------
DGIG------------LKEVGKSGVTF---SEPKKKGTKAI-------------------
TEAFSREIPEVANYAWPQRGSKAERKSL------YLQA----------------------
--------SRFRR---TEEPNG--IGEVVERLVKEYPTTNCPPEF--KGR-W-DYQDIFE
YVTDV-ARSSDINGKASPG-VPLSSI--AAKNEVLV---------TR----HLDFLVHAV
VQRLFHLSDEILPEKP--SPEWLVSQGYCDPVRVFVKQEPHPLRKLDEGRVRLISSVSLV
DQLVERVLFGRQNRKEITQWKSIPSKPGMGLSLTEQMKSVFEQVSKLA--AS-RE-----
-----------AAEADISGFDWSVQEWELEMDLEVRLRLG-NFPPKLELAARNRFK-CFM
NSVFQLSNGELISQVSPGLMKSGSYCTSSTNSRIRVAMAYLIGSPWCI--------AMGD
DSVEGYVTNAREKY-ESLGHICKDYLVCQKK----KGE--LDGFNFCSH------WISRS
HSYLDSVGKTLYRFLESSN--EELEILEA---------------ELGT-----HP----R
WREIVSKLELVGRIRAKHNG--------------------------ERKQ------EAHK
EPE----------AENPQEEFP--------------------------------------
-----------IWEDQFS------------------GYTLMGPS------------FDWD
R-NAGWSTVN---
>KC921392
------------------------------------------------------------
------------------------------------------------------------
------------------------------------------------------------
------------------------------------------------------------
------------------------------------------------------------
------------------------------------KDLGISFE----------------
-----TPNEQQSETQAKAQNFSAYFASLYRW------------EVRGARSQ---------
--IP-----------GFEACGSLP-KY---YFTKQKEESEWGRL---------------L
AEGNPALASKVSGFGWPQFGPEAELKSL------RLQA----------------------
----QRWLSRAEF---AKIPSSEDRERVIRKTVEAYKTCQTQCPKTSQSNLL-VWEDFLE
DFKQA---VFSLEPDAGVG-VPFVGY-DRRTHRGWI---------EDPT--LLPVLARMT
FDRLHKMSTVKFEQ---LTAEQLVQQGLCDPIRLFVKGEPHKQSKLDEGRYRLIMSVSLL
DQLVARVLFQNQNKREIALWRAIPSKPGFGLSTDAQSREFVQNLAKQC--GV-NT-----
-TELLANWPTYTVPTDCSGFDWSVADWMLQDDMEVRNRLTRNNTDLTKRLRACWLK-CIS
NSVLCLSDGTLLAQRIAGIQKSGSYNTSSSNSRIRVMAAYHCGATWAM--------AMGD
DALES-VDTNLDVY-KTLGFKVE----------------VSKQLEFCSHI-----FEKED
LARPVNQNKMIYKLLHGYN--PANGSSEVIQRYLDACMS--VLNELRH-----DP---ET
VELLYQWLVA-PVQKQKV------------------------------------------
------------------------------------------------------------
------------------------------------------------------------
-------------
>KP326573
-ERQSCLPNQQQPCPCTRE-----GQGEGGRGRKGPR----------IA-----------
---------------------------------------------HPLKAS-RISR----
------------------------------------------------------------
------------------------------------------------------------
---------------------------------------------------RRRKIFREA
FREASG-----ED------------RPFHYRKESGGSGGSESHE----------------
------EAPGKPAAQTTAENFQRYFEGSYKW------------EVPASSQE---------
--IP-----------GFQQCGSLP-QY---YHPKQIKGSDWGSQ---------------L
IQEHPELGEKVSGFGWPAVGPQAEVTSL------TLQA----------------------
----ERWLQRAQS---AKTPSSEDRERVINKTVEAYSNVKTFGPTATRGNKL-EWRQFLE
DFKSA---VFSLELDAGIG-VPYIAY-GRPTHKGWV---------EDPK--LLPVLARLT
FNRLQKMLEVESSD---MSAEELVQAGLCDPIRTFVKREPHKQSKLDEGRYRLIMSVSLV
DQLVARVLFQNQNKREIALWRANPSKPGFGLSTDEQVLEFVQALAAQV--GA-PV-----
-EEVITSWDKYLVPTDCSGFDWSVAEWMLYDDMVIRNKLTLDLNPTTEKLRFAWLK-CIS
NSVLCLSDGTLLAQRVPGVQKSGSYNTSSSNSRIRVMAAYHCGADWAI--------AMGD
DALES-VNTNLEVY-KDLGFKVE----------------VSGQLEFCSHI-----FRAPD
LALPVNERKMLYKLIFGYN--PGSGNLEVISNYIAACVS--VLNELRH-----DP---DS
VALLHSWLVS-PVLPQ--------------------------------------------
------------------------------------------------------------
------------------------------------------------------------
-------------
>KT992824
------------------------------------------------F-----------
---------------------------------------------RPRKQN-GLAHPYS-
------------------------------------------------------------
------------------------------------------------------------
---------------------------------------------------LARRYFKQR
YSQQGGGSVGQQD------------RRLSHRADGCSTNCGISHE----------------
-----TPKE-QPEAAIKAQNFASYFSSLYRW------------EVCDTRSE---------
--TP-----------GFETCGSLP-RY---YFTKQKEESEWGRL---------------L
AEGNPALAEKVSGFGWPQFGPAAELKSL------RLQA----------------------
----QRWLSRAES---AKIPSTEDRERVIRKTVEAYKTCQTQCPKTSQSNLL-VWENFLE
DFKQA---VFSLEPDAGVG-VPFVGY-DKRTHRGWI---------EDPT--LLPVLARMT
FDRLHKMSTVKFEH---LTAEELVQAGLCDPIRLFVKGEPHKQAKLDEGRYRLIMSVSLL
DQLVARVLFQNQNKREIALWRAIPSKPGFGLSTDDQSREFVQNLARQC--GV-SS-----
-DRLLQEWQLHTVPTDCSGFDWSVAEWMLQDDMEVRNRLTRNNTDLTRRLRACWLK-CIS
NSVLCLSDGTLLAQRVAGVQKSGSYNTSSSNSRIRVMAAYHCGATWAM--------AMGD
DALES-VDTCLDVY-KDLGFKVE----------------VSKQLEFCSHV-----FEKEH
LARPVNQNKMIYKLVYGYN--PANGSSEVLQRYLDACMS--VLHELRH-----DP---ET
VELLYKWLVS-PVQQQKV------------------------------------------
------------------------------------------------------------
------------------------------------------------------------
-------------
>KU248489
------------------------------------------------F-----------
---------------------------------------------RPRKQN-GLAHPYS-
------------------------------------------------------------
------------------------------------------------------------
---------------------------------------------------LARRYFKQR
YSQQGGGSVGQQD------------RRLSHRADGCSTNCGISHE----------------
-----TPKE-QPEAAIKAQNFASYFSSLYKW------------EVCDTRSE---------
--TP-----------GFETCGSLP-RY---YFTKQKEESEWGRL---------------L
AEGNPALAEKVSGFGWPQFGPAAELKSL------RLQA----------------------
----QRWLSRAES---AKIPSAEDRERVIRKTVEAYKTCQTQCPKTSQSNLL-VWENFLE
DFKQA---VFSLEPDAGVG-VPFVGY-DKRTHRGWI---------EDPT--LLPVLARMT
FDRLHKMSTVKFEH---LTAEELVQAGLCDPIRLFVKGEPHKQAKLDEGRYRLIMSVSLL
DQLVARVLFQNQNKREIALWRAIPSKPGFGLSTDDQSREFVQNLARQC--GV-SS-----
-DRLLQEWQLHTVPTDCSGFDWSVAEWMLQDDMEVRNRLTRNNTDLTRRLRACWLK-CIS
NSVLCLSDGTLLAQRVAGVQKSGSYNTSSSNSRIRVMAAYHCGATWAM--------AMGD
DALES-VDTCLDVY-KDLGFKVE----------------VSKQLEFCSHV-----FEKEH
LARPVNQNKMIYKLVYGYN--PANGSSEVLQRYLDACMS--VLHELRH-----DP---ET
VELLYKWLVS-PVQQQKV------------------------------------------
------------------------------------------------------------
------------------------------------------------------------
-------------
>KU297983
------------------E-----TKSCEEDLSKGRG--------VSSTL----------
--------------------------------------------PRPCKRRGRKAKAP--
------------------------------------------------------------
------------------------------------------------------------
------------------------------------------------------QAVRND
PRTEES--R--QP---------KEEEVKSCQEDS--NPKEDPGQGTYT-----------V
PSGRISREGCQSSPYSAATKISSIFEGFYRW---------------------KEPREEA-
---P-----------GFNAVGSCPFTV---YKCPPKGLSRWGER---------------V
ARASSFLQACTEKYSWPETGAEAELSSL------RYQA----------------------
----ARRQSAQTT---AVIPPKDVREDLIKRTTEAYRSTALPAPMWAHN--F-DESHMRF
EFWEC---VRKLKGQAGSG-VPYAAFSNRRTNDKWV---------FDHE--STEDLWETV
RDRLFRLLNGEF-----IDPVQAVKDGLVDPIRLFVKLEPHKMEKIRNKRYRLIASVSIV
DQLVARMLFREQNEEELLQHMAIPSKPGLGFSQDRQVLAFTESVAALA--GT-TA-----
-DDLVENWSRYLTPTDCSGFDWSVPMWLLEDDLAVRNELTLGLPYGLRKMRETWLK-CLG
QSVFCLSNGLLLAQTSPGIQKSGSFNTSSTNSRMRYMLALYAGADWAV--------TMGD
DALES-VNSDLSQY-ARLGIKCE----------------RAEEFDFCSHL-----FRAPD
VIIPKNLEKMVYGLLSGTS--PESPLLADRFCWLASLQS--ILEEMRH-----MPQ--EF
VDMLIEHLGV-GHLVE--------------------------------------------
------------------------------------------------------------
------------------------------------------------------------
-------------
>KU315178
-----------------------------------------------KA-----------
---------------------------------------------VPYEQA---------
------------------------------------------------------------
------------------------------------------------------------
------------------------------------------------------------
------------------------------------------------------------
----SPEEEPPVSSAKQAEDFRQYFNSLYKW------------DVCAPSSE---------
--VP-----------GFRNCGHLP-QF---YRPGKKAETEWGKT---------------L
TKEYPALGAATRGFGWPEFGPAAELKSL------RLQS----------------------
----ARWRERASS---ATEPCQSERERVIAELTERYSNVKSCAPACARQETL-SWDGFLE
DIKSA---IPFLSLDAGVG-VPYIAY-GKPTLAQWV---------HDES--LLPLVARLA
FDRLKKMSEVSFEA---LSPEELVQEGLCDPIRVFVKGEPHKQSKLDEGRYRLIMSVSMV
DQLVARVLFQNQNRAEIALWRAIPSKPGLGLSTDEQITDFAQNLSQYV--RE-SR-----
-GDIIERWHECVVPTDCSGFDWSVSSWMLEDDIVVRNNLTLDNTELTKRLRAAWLK-CIA
NSVLCLSDGTLLAQEFPGVQKSGSYNTSSSNSRIRVMASIYAGASWCI--------AMGD
DALES-SDTDLKVY-SDLGLKVE----------------VSDKLEFCSHH-----FKSSS
LAIPVNVGKMLYKLIHGYNIRPGCTSVEVIANYMSACYS--VLNELRH-----VP---EA
IPLVSACLFS-S------------------------------------------------
------------------------------------------------------------
------------------------------------------------------------
-------------
>KU999109
-ERQSCLPNQQQSCPSTRK-----GQGGKSRGQKGPR----------TA-----------
---------------------------------------------HPLKAS-RISR----
------------------------------------------------------------
------------------------------------------------------------
---------------------------------------------------RRRKIFREA
FGEASG-----ED------------RPFHYRKESGGSSGSESHE----------------
------ETPGKPAAQTTAENFQRYFEGSYKW------------EVPASPQE---------
--IP-----------GFQQCGSLP-QY---YHPKQIKGSDWGTQ---------------L
IQEHPELGKKVSGFGWPAVGPKAEVTSL------TLQA----------------------
----ERWLQRAQS---AKIPSSEERERVINKTVEAYSNVKTFGPTATRGNKL-EWRQFLE
DFKSA---VFSLELDAGIG-VPYIAY-GRPTHKGWV---------EDPK--LLPVLARLT
FNRLQKMLEVESSC---MSAEELVQAGLCDPIRTFVKREPHKQSKLDEGRYRLIMSVSLV
DQLVARVLFQNQNKREIALWRANPSKPGFGLSTDEQVLEFVQALAAQV--EV-PP-----
-EEVITSWEKYLVPTDCSGFDWSVAEWMLYDDMVVRNKLTLDLNPTTEKLRSTWLK-CIC
NSVLCLSDGTLLAQRIPGVQKSGSYNTSSSNSRIRVMAAYHCGADWAM--------AMGD
DALES-VNTNLEVY-KSLGFKVE----------------VSGQLEFCSHI-----FRAPD
LALPVNERKMLYKLIFGYN--PGSGNLEVISNYIAACVS--VLNELRH-----DP---DS
VALLHQWLVS-PVLPQ--------------------------------------------
------------------------------------------------------------
------------------------------------------------------------
-------------
>KX645875
----------------------------------------------SNM-----------
------------------------------------------------AERFRVW-----
------------------------------------------------------------
------------------------------------------------------------
----------------------------------------------------------NQ
LAQNRG--RGYQE---------PITKANSW------------------------------
------------------TAIEEVFKGFYNL------------EAKSKHQE-GEPPE---
---------------GFKWAGRCKANF---WPAQGTDWSEWGAR---------------K
LEASEWLRRKVEGYGWPSFGAEAELRSL------RLQA----------------------
----ARRAARSKS---AVLPSNEKRERVIKETVSEYAHTAQRSPDWIRNG-L-NWRLARL
YFGEC---LNSMTMDSGAG-VPYASFLNRKINQKWL---------DSED--KVEAVWDLV
RARLERMLTYSW-----VSPEQAVLDGVCDPVRVFVKGEPHKVAKLHEGRFRIIASVSMV
DQLVARMLFQSQNKQELRMWFSIPSKPGMGLSTDDQVREFLDSLVAVS--GAPSA-----
-DALVADWQKWCVPTDCSGFDWSVPMWLLEDDMECRNRLTAEITQDLITLRSVWLK-CIG
NSLFSLSDGCLLAQTTPGIQKSGSYNTSSSNSRMRVLMSKHAGAKWCV--------AMGD
DAIES-TDTNLSAY-EEMGFKCE----------------AADKFDFCSHI-----FHSAK
VALPTNVGKMLVGPLCGVS--PESQSQQDRIRWLMSVGS--ILQELRH-----LPP--ED
LAELHSALGL--------------------------------------------------
------------------------------------------------------------
------------------------------------------------------------
-------------
>KY523072
-ERQSCLPNQQQPCPSTRE-----GQGEEGRGRKGPR----------IV-----------
---------------------------------------------HPLKAS-RISR----
------------------------------------------------------------
------------------------------------------------------------
---------------------------------------------------RRRKIFREA
FGEASG-----ED------------RSLHYRKESSGSSGPESHE----------------
------ETPGKPAAQTTAENFQRYFEGSYKW------------EVSAPSQE---------
--IP-----------GFQQCGSLP-QY---YHPKQIKGSEWGTQ---------------L
IQEHPELGEKVSGFGWPTVGPQAEVTSL------TLQA----------------------
----ERWLQRAQL---AKIPSSEDRERVINKTVEAYSNVKTFGPTATRGNKL-EWRQFLE
DFKSA---VFSLELDAGIG-VPYIAY-GRPTHKGWV---------EDPK--LLPVLARLT
FNRLQKMLEVESSD---MSAEELVQVGLCDPIRTFVKREPHKQSKLDEGRYRLIMSVSLV
DQLVARVLFQNQNKREIALWRANPSKPGFGLSTDEQVLEFVQALAAQV--EV-PP-----
-EEVITSWEKYLVPTDCSGFDWSVAEWMLHDDMVVRNKLTLDLNPTTEKLRSVWLK-CIC
NSVLCLSDGTLLAQRVPGVQKSGSYNTSSSNSRIRVMAAYHCGADWAM--------AMGD
DALES-VNTNLEVY-KDLGFKVE----------------VSGQLEFCSHI-----FRAPD
LALPVNERKMLYKLIFGYN--PGSGNLEVISNYIAACVS--VLNELRH-----DP---DS
VALLHQWLVS-PVLPQ--------------------------------------------
------------------------------------------------------------
------------------------------------------------------------
-------------
>KY820716
----------------------------------------------SNM-----------
------------------------------------------------AERFRVW-----
------------------------------------------------------------
------------------------------------------------------------
----------------------------------------------------------NQ
LAQNRG--RGYQE---------PITKANSW------------------------------
------------------TAIEEVFKGFYNL------------EAKSKHQE-GEPPE---
---------------GFKWAGRCKANF---WPAQGTDWSEWGAR---------------K
LEASEWLRRKVEGYGWPSFGAEAELRSL------RLQA----------------------
----ARRAARSKS---AVLPSNEKRERVIKETVSEYAHTAQRSPDWIRNG-L-NWRLARL
YFGEC---LNSMTMDSGAG-VPYASFLNRKINQKWL---------DSED--KVEAVWDLV
RARLERMLTYSW-----VSPEQAVLDGVCDPVRVFVKGEPHKVAKLHEGRFRIIASVSMV
DQLVARMLFQSQNKQELRMWFSIPSKPGMGLSTDDQVREFLDSLVAVS--GAPSA-----
-DALVADWQKWCVPTDCSGFDWSVPMWLLEDDMECRNRLTAEITQDLITLRSVWLK-CIG
NSLFSLSDGCLLAQTTPGIQKSGSYNTSSSNSRMRVLMSKHAGAKWCV--------AMGD
DAIES-TDTNLSAY-EEMGFKCE----------------AADKFDFCSHI-----FHSAK
VALPTNVGKMLVGPLCGVS--PESQSQQDRIRWLMSVGS--ILQELRH-----LPP--ED
LAELHSALGL--------------------------------------------------
------------------------------------------------------------
------------------------------------------------------------
-------------
>L04573
------------------E-----TKSSEDPLPKGRG--------VSST-----------
----------------------------------------------PSRSKSRKGKAC--
------------------------------------------------------------
------------------------------------------------------------
------------------------------------------------------PSFRND
AGTEES--R--QP---------QEEKGQSCQEDSLNSTQEIQGQSTHF-----------V
PSSGTGRKSCESSPHRPTTKITSIFEDFYRW---------------------KEPREEA-
---P-----------GFNSVGSCPFTV---YKCPPKGLSSWGER---------------V
ARTSAFLQACTEKYSWPETGAEAELSSL------RYQA----------------------
----ARRQSAQTT---AVIPPKDVREDLIKRTTEAYRSTALPAPMWAHN--F-DESHMRF
EFWEC---VRKLKGQAGSG-VPYAAFSGRKTNDKWV---------FDHE--STEDLWETV
RDRLFRLLNQDF-----IDPVQAVKDGLVDPIRLFVKLEPHKMEKIRNKRYRLIASVSIV
DQLVARMLFRDQNEEELLQHMAIPSKPGLGFSQDHQVLAFTESVAALA--GT-SA-----
-QDLVDNWSRYLTPTDCSGFDWSVPMWLLEDDLAVRNELTLGLPHGLRKMRETWLK-CLG
QSVFCLSNGLLLAQTSPGIQKSGSFNTSSTNSRMRYMLALYAGASWAV--------TMGD
DALES-VGSDLSQY-ARLGIKCE----------------RAEEFDFCSHL-----FRAPD
VVIPKNLEKMVYGLLSGTS--PESPLLADRFSWLSALQS--ILEEMRH-----MPQ--DF
VNMLIEHLGV-GDLVE--------------------------------------------
------------------------------------------------------------
------------------------------------------------------------
-------------
>L25299
------------CCSFFAEG------------TAAPR------CIPTHQ-----------
---------------------------------------------HNWEQNSYMSNCYCN
----------------------------IPGHGC--------------------------
------------------------------------------------------------
---------------------------------------------------AYWTIAARN
HEQHNE-SAGPED------------RYVEDREIDSGPSRESSSE----------------
------ETTRQAWLKETARSWQKFFADIYTW------------DVSTSKQE---------
--VP-----------GFEQVGKFS-PQ---YYPRPRSESEWGRK---------------L
CAEHPLLGEKTAGFGWPQVGASAELTSL------RLQA----------------------
----ARWLERSES---AKIPSDAARENVINRTVQAYSNCKTNTPRCTR-GEL-SWETFKI
DFLEA---IKSLQLDAGVG-LPMITA-GLPTHRGWV---------EDPD--RLPVLAQLT
FDRLLTMSKASLEA---RSPEQLVKENLCDPIRLFVKQEPHKQSKLDEGRYRLIMSVSLI
DQLVARVLFQRQNKSEIALWSAIPSKPGFGLSTEDQVSKFMDVLAGNV--GA-SP-----
-EEVCDNWRDLLVPTDCSGFDWSVSDWMLADDMEVRNRLTIDCNELTRHLRAVWLQ-GIS
NSVLCLSDGTMLAQRVPGVQKSGSYNTSSTNSRVRVMAAYHCGASWAI--------AMGD
DALEA-PDTDLSKY-KDLGFKVE----------------VSGELEFCSRI-----FKTPN
LAIPVNENKMLYRLIHGYN--PECGNFEVVQNYLNAAVS--VLHELRH-----DR---EL
CLKLQEWLIS-DVTTKLN------------------------------------------
------------------------------------------------------------
------------------------------------------------------------
-------------
>LC019764
------------------------------------------------------------
------------------------------------------------------------
------------------------------------------------------------
------------------------------------------------------------
------------------------------------------------------------
------------------------------------------------------------
------------------------------------------------------------
--MP------------LYHVGKSSVQF---RETSRKALSAR-------------------
IIEAVKEFPELSDLSWPERGSKAERGSL------LLQA----------------------
--------GKFKA---TKEPPG--VAEACRRLWSKYPRSKPTACL--RGEQW-DYQSLAK
TIAET-CES-NVNLKASPG-VPLSIF--SSTNGGVL---------AT----HRELVINSV
IERIELLSEQSLINCG-LTPRELVAKGFCDPVRVFVKQEPHAMRKIREGRYRLISSVSLI
DQLVERLIFGPQNQLEIQRWRNIPSKPGMGLSLYEQAQSIWSELSTYH--DR-FP-----
-----------AAEADISGFDWSVQDWELWADLYMRIELG-SFGPRLRRAAESRFY-CFM
NSVFQLSDGTLIEQGLPGLMKSGSYCTSSTNSRIRCLMAELIGAEWCI--------AMGD
DSVEAYVPRAAELY-SALGHICKDYVPCDTD---SDGK--LRSVNFCSH------VLKEG
EFWLTSWPKTLFRFLSAEG---DLDDLQA---------------ELWS-----CP----Q
WKRIMAYV-GVETPANKV----------------------------------------NG
EAQ----------IEATAGEGDGNFG----RGSDQP-------ITCQ-APVVDESLNRVE
AEPTCDY-ASGGWYS---------------------------------------------
-------------
>LC081344
------------------------------------------------------------
------------------------------------------------------------
------------------------------------------------------------
------------------------------------------------------------
------------------------------------------------------------
----SKYLAALNQI----------------------------------------------
--------------------------GSYSWEPDR---------RSLSEET---------
DGMP------------LYRVGKSGCFF---REGGRADTPDA-------------------
VRTATELFPELAQFGWPQRGSEAELRSL------LLQA----------------------
--------SRFRA---TQCPER--ISSCCEQLASLYPSSRARRCF--RAG-W-DRGECEA
EVAKIATTSQEINRKASPG-VPLSAV--AVKNGQII---------DQ----HLDFVVGAV
VDRLELLRDTSLETMLRMSPVELVAYGYCDPVRLFVKQEPHPVKKLAEGRFRLISSVSLV
DQLVERMLFGPQNQLEIVEWRSIPSKPGMGLSVAEQAQSIFHEVRFKH--NR-SP-----
-----------ACEADISGFDWSVQDWELWADVEMRISLSKGICDETANAMRTRFY-CFM
NSVFQLSNGTLIEQGLPGLMKSGSYCTSSTNSRVRCLMASLIGADWCI--------AMGD
DSVEAYIQDARAKY-GALGHTCKDYVPCSVG---PDGT--LESFNFCSH------FIAER
EFHLTSWPKTLFRFLCDGE--SSYDELHA---------------ELHS-----CP----A
WPRIVAYLRLVGKLPDKT----------------YC----------GKPS------RTHG
DPA----------KQEATG-----------------------------------------
------------------------------------------------------------
-------------
>LT559483
-ERQSCLPNQQQPCPSTRE-----GQGEEGRGRKGPR----------IV-----------
---------------------------------------------HPLKAS-RISR----
------------------------------------------------------------
------------------------------------------------------------
---------------------------------------------------RRRKIFREA
FGEAGG-----EN------------RSLHYRKESSGSSGPESHE----------------
------ETPGKPAAQTTAENFQRYFEGSYKW------------EVSAPSQE---------
--IP-----------GFQQCGSLP-QY---YHPKQIKGSEWGTQ---------------L
IQKHPELGEKVSGFGWPTVGPQAEVTSL------TLQA----------------------
----ERWLQRAQL---AKIPSSEDRERVINKAVEAYSNVKTFGPTATRGNKL-EWRQFLE
DFKSA---VFSLELDAGIG-VPYIAY-GRPTHKGWV---------EDPK--LLPVLARLT
FNRLQKMLEVESSD---MSAEELVQAGLCDPIRTFVKREPHKQSKLDEGRYRLIMSVSLV
DQLVARVLFQNQNKREIALWRANPSKPGFGLSTDEQVLEFVQALAAQV--EV-SP-----
-EEMITSWEKYLVPTDCSGFDWSVAEWMLHDDMVVRNKLTLDLNPTTEKLRSAWLK-CIC
NSVLCLSDGTLLAQRVPGVQKSGSYNTSSSNSRIRVMAAYHCGADWAM--------AMGD
DALES-VNTDLEVY-KDLGFKVE----------------VSGQLEFCSHI-----FRAPD
LALPVNERKMLYKLIFGYN--PGSGNLEVISNYIAACVS--VLNELRH-----DP---DS
VALLHQWLVS-PVLPQ--------------------------------------------
------------------------------------------------------------
------------------------------------------------------------
-------------
>M23021
------------------------------WVPKGKA-----------------------
------------------------------------------------------------
------------------------------------------------------------
------------------------------------------------------------
--------------------------------------------------------WADM
LDDDDLPLPPKMVN----------------------------------------------
--------------------------GNLVWADAQES------------FD---------
GALP------------LNCL----------RAAGRNVLPPKL-N---------------L
VTINSPVDPPTKQVACPSEIVDHRLASLEKCLENLLQTLSQPQQKFSQNSLSSGGLKGDQ
ELKLAPCYSKQES---LFPPKP--RATSSKPITTSSPGTPGRSPLPVSGKELGPSTQSSS
KLSRK-QRRRRSTEKASPG-VPLSRL--ATTNKDLM---------AQ----HMQFVAACV
TGRVPLLASFEDIHAL--SPTEMVEMGLCDPVRLFVKQEPHPSRKLKEGRYRLISSVSIV
DQLVERMLFGAQNELEIAEWQSIPSKPGMGLSVIHQADAIFRDLRVKH--TV-CP-----
-----------AAEADISGFDWSVQDWELWADVEMRIVLG-SFPPMMARAARNRFS-CFM
NSVLQLSNGQLLQQELPGIMKSGSYCTSSTNSRIRCLMAELIGSPWCI--------AMGD
DSVEGFVEGAREKY-AGLGHLCKDYKPCATT---PTGQ--LYAVEFCSH------VIKRN
KAFLTSWPKTLYRFLSTPR--ETLEDLER---------------ELAS-----SP----M
WHKIQSYVRSI-PSPDKTAR-----------DKSIC-----NGYPLDQEA---IS-TSYS
EYS-----SKSASAEATREAAC-----------------------CA-------------
-----------------------------GAQAYP-SWGIHGPYCSGDHGEA--------
-------------
>MG800833
-------------C--------------------------------GKT-----------
---------------------------------------------IPHEQA---------
------------------------------------------------------------
------------------------------------------------------------
------------------------------------------------------------
------------------------------------------------------------
----SPETYPPVSSAKQAEDFRHYFNSFYKW------------DVCAPSSE---------
--VP-----------GFRNCGYLP-QF---YRPRKKGETEWGKT---------------L
TKEYPALGAATRGFGWPEFGPAAELKSL------RLQS----------------------
----ARWRERASS---ATIPCQSERERVIAELTERYSSVKSCAPACARQEEL-SWEGFLE
DIKSA---IPFLSLDAGVG-VPYIAY-GKTTLAQWV---------HDES--LLPLVARLA
FDRLKKMSEVSFEA---LSPEELVQAGLCDPIRVFVKGEPHKQSKLDEGRYRLIMSVSMV
DQLVARVLFQNQNKTEIALWRAIPSKPGLGLSTDEQITDFARNLSQYV--KE-SR-----
-GDIIERWHECVVPTDCSGFDWSVSSWMLEDDMVVRNNLTLNNTELTKRLRAAWLK-CIA
NSVLCLSDGTLLAQEFPGVQKSGSYNTSSSNSRIRVMASIYAGASWCI--------AMGD
DALES-SDTDLRVY-SDLGLKVE----------------VSDKLEFCSHH-----FKSSS
LAIPVNVGKMLYKLIHGYNIRPGCTPMEVIANYMSACYS--VLNELRH-----VP---EA
IPLVSACLFS-S------------------------------------------------
------------------------------------------------------------
------------------------------------------------------------
-------------
>MH464873
------------------------KRGARRRPRNNRK----------RL-----------
---------------------------------------------HPHEQA-RRWRAY--
------------------------------------------------------------
------------------------------------------------------------
------------------------------------------------------------
-GENNG-PIGREN------------KHQSYRGGSRKTYCP---EIQDKQAPPFSAQE---
--------QRATWRRDQANSFRQFFETQYNW------------EIPTTSKE---------
--VP-----------GFEACGKIP-QF---YHPKQKQQGRWGEK---------------V
VAEHPEMGRKVSGFGWPEFGSEAELKSL------QLQT----------------------
----ARWLKRAES---AKIPSAEARERVVRQTVEAYKNVKSHCPAVTRLGQL-SWDQFQK
SFQAA---VHSLELDAGVG-VPYIAY-GLPTHKGWV---------ENKERELLPVLAQLT
FDRLKRMSEVNFEK---LTAEELVQLGLCDPIRLFVKGEPHKQSKLDEGRYRLIMSVSLV
DQLVARVLFQEQNKLEINLWRAIPSKPGMGLSTDAQVADFLDSLAQHV--QV-PV-----
-EDLVYNWEKHVVPTDCSGFDWSVTDWLLEDEMEVRNRLTQGNNALTRRLRGCWLK-CIS
NSVLALSNGILYAQRVPGVQKSGSYNTSSSNSRIRFMCSKYAGASWAI--------AMGD
DALES-VDTDLDVY-KEIGLKVE----------------VSGQLEFCSHI-----FEKPD
LAVPVNVGKMLYKLIYGYN--PECGSIQVLRNYIDACTS--VLNELRH-----DP---EL
VALLHQWLLN-PVLPQKI------------------------------------------
------------------------------------------------------------
------------------------------------------------------------
-------------
>MK681145
-------------------------------LPEGS------------------------
------------------------------------------------------------
------------------------------------------------------------
------------------------------------------------------------
------------------------------------------------------------
----SVFRAALREL----------------------------------------------
--------------------------EAIEWTEPEII------------ST---------
TGMP------------FNRVGRSNCVF---REGAKRATSQH-------------------
VLAAIPYFPEIEQLGWPSRGSVAERDSL------LLQA----------------------
--------SKFRA---TRAPGN--LKEAVDSLLKLYPKSRAKLCF--RRGTFLHTDLLKQ
QIKET-AQSSQINKKASPG-SPWARL--GKTNQEVL---------SQ----HFDFLQERV
FRRLHKLAGYDTEELMRMTPAELVREGLCDPVRLFVKQEPHTEKKLHERRFRLISSVSLP
DQLIERMLFGPQNELEIASWARIPSKPGMGLSESSQAQSIWRELSYHH--LS-CP-----
-----------AAEADISGFDWSVQEWELWADLSIRVDLCMDMHDGLRKLMVARFY-CFM
NSVFQLSNGELFEQKLPGLMKSGSYCTSSTNSRIRCLMGHIIGSPWII--------AMGD
DSVEGFVENATEKY-HSLGHTCKEYSLCEID---RDGD--LARVNFCSH------EIKLN
SFHLTSWPKTLYRFLSSPV--ESFDELQA---------------ELHS-----CP----A
WPRIVDYLRLVGRVPDKSTE---------------------ESNGSQENDHGAIS-PSSQ
EYDGVEHPPFRRSEEKTQKEASTEYHWVEPNDSSPYGF----------------RCDLQD
CQAS-------SWWP-----PSQSPYRACGASVDSSTGAIYFCGGYNQLGASQLQLADPD
-------------
>MN600000
-------------------G----KREARHRPRNNRRR-----RKPGLA-----------
---------------------------------------------HP-------------
------------------------------------------------------------
------------------------------------------------------------
---------------------------------------------------DRRYDWKVG
PGPSGEGSSG-QD------------LGQGDRGGSHQRAQGESLEEG--------------
----TAKKAVKQSWEEQAHDLQQYLLSLYNW------------EVCPPSDEG--------
TTIP-----------GFTEVGKLP-KY---YHPSQKRESEWGWK---------------I
IREYPEMGEKTRGFGWPQFGSDAELKSL------RLQA----------------------
----SRWLERAQL---AEKPSLAERERVIRKTVEAYASVKTSCPTVARSGSL-NWQNFLV
AFQEA---VSSLELDAGVG-VPYIAL-GKPTHRSFV---------EDPT--WLPVLARLT
FARLQKIAEARFEE---MTPVELVQHGLCDPIRLFVKGEPHKQAKLDEGRYRLIMSVSLV
DQLVARVLFQDQNKREIKLWRSIPSKPGFGLSTDEQVLSFTESLAHRV--GV-PA-----
-TELITEWNKFLVPTDCSGFDWSVADWMLEDDMEVRNRLTMGLNPLLVRLRAGWLK-CIA
NSVLCTSDGHLLSQTVPGVQKSGSYNTSSSNSRIRVMCAFHCGASWAV--------AMGD
DALES-VDSNLAEY-KKLGLKVE----------------VGQELEFCSNI-----FKQPN
LATPVNVYKMLYKLIHGYN--PECGNLEVVSNYLSACFS--VFNELRH-----SP---DL
VAFLYDCLVR-PVAGQN-------------------------------------------
------------------------------------------------------------
------------------------------------------------------------
-------------
>MT536978
----------------------------------------------SNL-----------
------------------------------------------------AKRF-LWI----
------------------------------------------------------------
------------------------------------------------------------
---------------------------------------------------------RNK
LEENRG--RGDQK---------PVQTTSSW------------------------------
------------------TAIEEVFKGFYNL------------EAKSKHQE-GEPPE---
---------------GFKWAGRCKANF---WPAQGADWSEWGAK---------------R
LAASEWLRRKVEGYGWPSFGAEAELRSL------RLQA----------------------
----ARRAARSKS---AVLPSNEKRERVIRETVSEYAHTAQRSPDWIRNG-I-NWRLARL
YFGEC---LNSMTMDSGAG-IPYASFLNRKINQKWL---------DSED--KVEAVWDLV
RARLERMLTYSW-----VSPEQAVLDGVCDPVRVFVKGEPHKVAKLHEGRFRIIASVSMV
DQLVARMLFQSQNKQELRMWFSIPSKPGMGLSTDNQVREFLDSLVAVS--GAPSP-----
-EELVADWQKWCVPTDCSGFDWSVPMWLLEDDMECRNRLTADLTQDLITLRSVWLK-CLG
NSLFSLSDGCLLAQTTPGIQKSGSYNTSSSNSRMRVLMSKHAGAKWCV--------AMGD
DAIES-TDTNLSAY-EEMGFKCE----------------AADKFDFCSHI-----FHSAK
VALPTNVGKMLVGPLCGVS--PESQSQQDRIRWLMSVGS--ILQELRH-----LPP--SE
LAELHSALGL--------------------------------------------------
------------------------------------------------------------
------------------------------------------------------------
-------------
>MT989351
-----------------------------FKLPAGG------------------------
------------------------------------------------------------
------------------------------------------------------------
------------------------------------------------------------
------------------------------------------------------------
---GGKTLSALYSL----------------------------------------------
--------------------------AGYQWSLGGID------------EN---------
SGMP------------LRQVGRTNCVF---NSAGNKPC-IR-------------------
IQGVLEEFPELRGFDWPERGWRAELDSL------LLQA----------------------
--------GRFKP---TKAPKG--LAQSINKLTKLYPKTRPYDCF--KTEEW-SLETISS
QIRQL-LST-SVNPDSSPG-VPLAML--ASTNKKLI---------ED----HSSTVVQAV
LERIDLLSKYDLSRRL--SPEELIKEGLVDPVRVFVKNEPHTIAKIQDKRFRLISSVSLI
DQLIERLIFGPQNNVEIARWNSIPSKPGMGLSLDSQRDIIWRDVYNHS--QD-YP-----
-----------AAEADISGFDWSVQSWELWSDLIIRVRCG-GFNSSLRKLAIARWY-CFM
NSTFQLSNGFLLSQGLPGLMKSGSYCTSSTNSRIRVLMADLIGSNWCF--------AMGD
DSVEGWVPMAREKY-AELGHNCKDYKLCKTN---VQGE--LASFDFCSH------VINAS
SCWPTSWPKILYRYICSPN--PQFDDLER---------------ELRN-----CP----N
WRRIKRVVKK--------------------------------------------------
------------------------------------------------------------
------------------------------------------------------------
-------------
>ON408199
------------------------------------------------------------
------------------------------------------------------------
------------------------------------------------------------
------------------------------------------------------------
------------------------------------------------------------
------------------------------------------------------------
------------------------------------------------------------
--------------------GKRDAAL-------CKCAGPWADEWDTFRCSEPQPAKFHL
NRELQGQFEDDGQYGIPSVDACSTKKSFAHHV--NIRQ----------------------
--------RRDGE-----EPNGEVLEGCLDDLEQAFCDWRFYPKF--EGAEV--------
--AQA---IRSLEFTSTPGYCQFSGL--GTTNGEILGWNGVEC--TRKD--VLHALEQAV
WDRLQDLSNGKIVS---------------DPIKLFVKQEPHKMSKIQEGRLRLISAISLV
DQVVDRVLFGRLQQQALARVGRTPCMVGW------------------------SPASAGG
YRAMRARLRGDVLCADKSAWDWTVVGWQTDLLLGLVLALAETDDPRWATAVKSRFQALFE
DALFQFSDGQQVQQQCKGIMKSGWFLTIMANSVWQVALHFVVQRERGLSPWDHVPYAMGD
DTVQE-IPDHLEDYLERLGRYCI----------L-KPK-VVKDIEFCGF------EMTES
WVRPCYQSKHRFLLRHLDE-ATAAETLES-YQYLYAFDESGFRDQIRALLKTRDPSRLRS
VRYLQRWVDGLVT-----------------------------------------------
------------------------------------------------------------
------------------------------------------------------------
-------------
>OP863284
------------------------------------------------------------
------------------------------------------------------------
------------------------------------------------------------
------------------------------------------------------------
------------------------------------------------------------
------------------------------------------------------------
------------------------------------------------------------
------------------KSGKRKGAP-------CGCAGPWAEDL-SGPCSRPEWAKFSL
NPETAASCDGGEGYGVPRIDACAIKQSFANHV--RIRE----------------------
--------AQGAA-----RPAGTIVERCLDCLEQTFGEWRFRPQL--GRIEI--------
--AKA---IRELDFTSTPGYCQFSGY--GPTNGAILGWDGLDF--KRRD--VYEALVSAV
EYRLGQLTQGKLVY---------------DPIKLFIKQEPHKRAKLEEGRLRLISAISLV
DQVVDRVLFGRLVERVLSTVGRTPCMVGW------------------------SPATAGG
FRSMAARLQGKILCADKSAWDWTVTEWMTDLLQELILALSQDRGGDWERAVETRFRILFH
EALFQFPDGLQVRQQCGGIMKSGWFLTIIANSVWQVALHFVAQLERGADPLESLPYAMGD
DTVQE-LPNDSQGYLEALSRYCR----------L-KPK-VLDVVEFCGF------EMTGA
WVRPCYQEKHRFLIRHLDE-AIAAETLES-YQYLYAYDETGFLEIVQRLLETRDPKRIRS
RRFLRRWVDGLI------------------------------------------------
------------------------------------------------------------
------------------------------------------------------------
-------------
>X13063
------------------------------------------------------------
------------------------------------------------ENN-LIS-----
------------------------------------------------------------
------------------------------------------------------------
------------------------------------------------------------
----SG-----KD------------KSREHREESDRGDLRESDEN---------------
-----SEIPPQKSPKETAGEFERYFSSLYNW------------EVPTSPRE---------
--VP-----------GFRHCGKLP-QY---YHPKQKEESSWGKT---------------L
VGNHPALGEKTSGFGWPKFGPEAELKSL------RLQA----------------------
----SRWLERAQS---AEIPSDAERERVIQKTADVYHPCQTNGPAATRGGTL-TWNNFMI
DFKQA---VFSLEFDAGIE-LPYIAY-GKPTHRGWV---------EDQK--LLPILAQLT
FFRLQKMLEVNFED---MGPEELVRNGLCDPIRLFVKGEPHKQAKLDEGRYRLIMSVSLV
DQLVARVLFQNQNKREIALWRAIPSKPGFGLSTDEQVLDFVESLARQV--GT-TT-----
-TEVVANWKNYLTPTDCSGFDWSVADWMLHDDMIVRNRLTIDLNPATERLRSCWLR-CIS
NSVLCLSDGTLLAQIHPGVQKSGSYNTSSSNSRIRVMAAFHTGAIWAM--------AMGD
DALES-NPADLAAY-KKLGFKVE----------------VSGQLEFCSHI-----FRAPD
LALPVNENKMIYKLIYGYN--PGSGNAEVVSNYLAACFS--VLNELRH-----DP---AS
VELLYSWLVD-PVLPQKIPG--------------------------E-------------
------------------------------------------------------------
------------------------------------------------------------
-------------
>X76931
------------------------GQ---------------------HV-----------
---------------------------------------------HTSEQT-GKPHCFCS
----------------------------IPHHQC--------------------------
------------------------------------------------------------
---------------------------------------------------FYRHFVGNQ
TGNNG------QN------------RCPFNREASGPSLGGQSHEET--------------
----EVAQTRQEKFEELATDFSSFFDAQYTW------------E-QG-GEE---------
--AP-----------GFDKVGSLP-QF---YHAKQKKSSNWGDK---------------I
CKQHPEMGDLTKGFGWPQFGAKAELKSL------RLQA----------------------
----ARWLERAQS---VKIPSSEEREHVIERCCRAYQAAKTNGPMATRGDRL-SWDNFLQ
DFKQA---VLSLEMDAGIG-VPYIAY-GKPTHRGWV---------EDKK--LLPILARLT
FNRLQKMLEVRYVD---LSPAELVRRGLCDPIRVFVKGEPHKQAKLDEGRYRLIMSVSLV
DQLVARVLFQNQNKREIALWRVVPSKPGFGLSTDEQVAEFMQILSAQV--GL-TP-----
-SDLITEWRAHMIATDCSGFDWSVSDWLLEDDMEVRNRLTLDLNETTRRLRS-WLY-CIS
NSVLCLSDGTLLAQRVPGVQKSGSYNTSSSNSRIRVMAAYHCGAEWAM--------AMGD
DALES-ACSNLERY-KSLGFKVE----------------ESSKLEFCSHI-----FEKED
LAIPVNKAKMLYKLIHGYE--PECGNVEVLINYLAACFS--ILNELRS-----DP---SL
VETLHQWLVA-PVQPQKI------------------------------------------
------------------------------------------------------------
------------------------------------------------------------
-------------
>X83110
------------------------------------------------------------
------------------------------------------------------------
------------------------------------------------------------
------------------------------------------------------------
------------------------------------------------------------
------------------------------------------------------------
------------KIQEQAKQFGRFFKTQYHW------------E-RA-AEV---------
--CP-----------GFIKVGELP-KF---YFSKQKGCSDWGTK---------------L
TSLHPELEEKTRGFGWPKFGPAAELKSL------RLQA----------------------
----ARWLERAEQ---VKIPSTEERERVVRKCVEAFSPTQTRGPMATRGNKL-SWNNFLE
DFKTA---VFSLELEAGVG-VPYVAY-GRRTHRGWI---------EDPD--LLPVLARFT
FDRLQKLSEVKFEH---MSPEQLVQEGLCDPIRLFVKGEPHKQSKLDEGRYRLIMSVSLV
DQLVARVLFQNQNKREIALWRAIPSKPGFGLSTDGQVVDFMQALSAQV--GV-NT-----
-AELLQNWKSHLIPTDCSGFDWSVSDWLLEDEMEVRNRLTLDINDLTRRLRAGWLK-CLA
NSVLCLSDGTLLSQQVPGVQKSGSYNTSSSNSRIRVMAAYHSGASWAI--------AMGD
DALES-VDADLSRY-SSLGFKVE----------------VSSQLEFCSHI-----FEEEN
LAVPVNKAKMLYKLIHGYE--PECGNLEVLTNYLAACFS--ILNELRS-----DQ---EL
VASLYQWLVL-PVQPQKI------------------------------------------
------------------------------------------------------------
------------------------------------------------------------
-------------
>Z48630
------------------------------------------------------------
------------------------------------------------------------
------------------------------------------------------------
------------------------------------------------------------
------------------------------------------------------------
------------------------------------------------------------
------------------------------------------------------------
---------------------KSSCRF---REAVCRAVHRD-------------------
VRAAETEFPELKELAWPSRGSKAEIGSL------LFQA----------------------
--------GRFER---VEAPAN--LQLAITNLQAQYPRSRPRSCF--RREPW-CREDFVA
EIEKI-AHSGEINLKASPG-VPLAEI--GVSNQQVI---------DV----AWPLVCEAV
VERLHALASVDPRQHD-WSPEELVKRGLCDPVRLFVKQEPHSRQKIEQGRFRLISSVSLV
DQLVERMLFGPQNTTEIALWHSNPSKPGMGLSKASQVALLWEDLARKH--QT-HP-----
-----------GAMADISGFDWSVQDWELWADVSMRIELG-SFPALMAKAAISRFY-CLM
NATFQLTNGELLAQELPGLMKSGSYCTSSSNSRIRCLMAELIGSPWCI--------AMGD
DSVE--------------------------------------------------------
------------------------------------------------------------
------------------------------------------------------------
------------------------------------------------------------
------------------------------------------------------------
-------------
>ON408211
------------------------------------------------------------
------------------------------------------------------------
------------------------------------------------------------
------------------------------------------------------------
------------------------------------------------------------
------------------------------------------------------------
------------------------------------------------------------
--------------------GKRPGALEQLHESECCCAGPWPNLGERNFCSPPAPVSACR
NPAVHLS-RSSQGYGWPNTDPCSVKKSLAVH-----RA----------------------
--------KRDQALSCSNPPTQDEEAQVLARAEDLFSAWHFRQRL--EEADT--------
-FDRC---VDGLDMDSVPGYCELARL--GSTNGQALKWNGVECDPERLR--YFRGL---V
EQRIGQLERGDEAA---------------DDIKLFIKQEPHKIAKLTEGRYRLISAVSVV
DSMVDRMLFSEMHDLALASACLTPSAVGW------------------------SPIR-GG
YRLVRARFPGRVLCADKSCWDWTVSGWMVDMAKELFKRLCLNPTERWCSLVDARFDMLFK
KAVFRVSDGSRYPQLDEGLMKSGCYLTILMNTVLQSIVHLVASARSGEEPGDLL--AMGD
DTIQS-VPRDLDAYLEALKGLGV----------LVKPK-VLDYVEFAGF------EFTEH
RCVPAYEDKHRFQLEHLDE-EFAVDTLTA-YQLLYAHHP--MLDEIRELLSFRCPSAVRS
APTIRRFFDG--------------------------------------------------
------------------------------------------------------------
------------------------------------------------------------
-------------
>B_XTAV1
------------------------------------------------------------
------------------------------------------------------------
------------------------------------------------------------
------------------------------------------------------------
------------------------------------------------------------
------------------------------------------------------------
------------------------------------------------------------
------------------KSGKRKGAP-------CGCAGPWAEDL-SGPCSRPEWAKFSL
NPETAASCDGGEGYGVPRIDACAIKQSFANHV--RIRE----------------------
--------AQGAA-----RPAGTIVERCLDCLEQTFGEWRFRPQL--GRIEI--------
--AKA---IRELDFTSTPGYCQFSGY--GPTNGAILGWDGLDF--KRRD--VYEALVSAV
EYRLGQLTQGKLVY---------------DPIKLFIKQEPHKRAKLEEGRLRLISAISLV
DQVVDRVLFGRLVERVLSTVGRTPCMVGW------------------------SPATAGG
FRSMAARLQGKILCADKSAWDWTVTEWMTDLLQELILALSQDRGGDWERAVETRFRILFH
EALFQFPDGLQVRQQCGGIMKSGWFLTIIANSVWQVALHFVAQLERGADPLEGLPYAMGD
DTVQE-LPSDSQGYLEALSRYCR----------L-KPK-VLDVVEFCGF------EMTGA
WVRPCYQEKHRFLIRHLDE-ATAAETLES-YQYLYAYDETGFLEIVQRLLETRDPKRIRS
RRFLRRWVDGL-------------------------------------------------
------------------------------------------------------------
------------------------------------------------------------
-------------
>D_ISAV1
------------------------------------------------------------
------------------------------------------------------------
------------------------------------------------------------
------------------------------------------------------------
------------------------------------------------------------
------------------------------------------------------------
------------------------------------------------------------
--------------------GKRDAAL-------CKCAGPWADEWDTFRCSEPQPAKFHL
NRELQGQFEDDGQYGIPSVDACSTKKSFAHHV--NIRQ----------------------
--------RRDGE-----EPNGEVLEGCLDDLEQAFCDWRFYPKF--EGAEV--------
--AQA---IRSLEFTSTPGYCQFSGL--GTTNGEILGWNGVEC--TRKD--VLHALEQAV
WDRLQDLSNGKIVS---------------DPIKLFVKQEPHKMSKIQEGRLRLISAISLV
DQVVDRVLFGRLQQQALARVGRTPCMVGW------------------------SPASAGG
YRAMRARLRGDVLCADKSAWDWTVVGWQTDLLLGLVLALAETDDPRWATAVKSRFQALFE
DALFQFSDGQQVQQQCKGIMKSGWFLTIMANSVWQVALHFVVQRERGLSPWDHVPYAMGD
DTVQE-VPDHLEDYLERLGRYCI----------L-KPK-VVKDIEFCGF------EMTES
WVRPCYQSKHRFLLRHLDE-ATAAETLES-YQYLYAFDESGFRDQIRALLKTRDPSRLRS
VRYLQRWVDGLV------------------------------------------------
------------------------------------------------------------
------------------------------------------------------------
-------------
>K_ISAV1
------------------------------------------------------------
------------------------------------------------------------
------------------------------------------------------------
------------------------------------------------------------
------------------------------------------------------------
------------------------------------------------------------
------------------------------------------------------------
--------------------GKRDAAL-------CKCAGPWADEWDTFRCSEPQPAKFYL
NRELQGQFEDDGQYGIPSVDACSTKKSFAHHV--NIRQ----------------------
--------RRDGE-----EPNGEVLEGCLDDLEQAFCDWRFYPKF--EGAEV--------
--AQA---IRSLEFTSTPGYCQFSGL--GTTNGEILGWNGVEC--TRKD--VLHALEQAV
WDRLQDLSNGKIVS---------------DPIKLFVKQEPHKMSKIQEGRLRLISAISLV
DQVVDRVLFGRLQQQALARVGRTPCMVGW------------------------SPASAGG
YRAMRARLRGDVLCADKSAWDWTVVGWQTDLLLGLVLALAETDDPRWATAVKSRFQALFE
DALFQFSDGQQVQQQCKGIMKSGWFLTIMANSVWQVALHFVVQRERGLSPWDHVPYAMGD
DTVQE-IPDHLEDYLERLGRYCI----------L-KPK-VVKDIEFCGF------EMTES
WVRPCYQSKHRFLLRHLDE-ATAAETLES-YQYLYAFDESGFRDQIRALLKTRDPSRLRS
VRYLQRWVD---------------------------------------------------
------------------------------------------------------------
------------------------------------------------------------
-------------
>D_JLLV2
------------------------------------------------------------
------------------------------------------------------------
------------------------------------------------------------
------------------------------------------------------------
------------------------------------------------------------
------------------------------------------------------------
------------------------------------------------------------
------------------------------------------------------------
------------------------------------------------------------
-----------------------------------------------EEADT--------
-FDRC---VDGLDMDSVPGYCELARL--GSTNGQALKWNGVECDPERLR--YFRGL---V
EQRIGQLERGDEAA---------------DDIKLFIKQEPHKIAKLTEGRYRLISAVSVV
DSMVDRMLFSEMHDLALASACLTPSAVGW------------------------SPIR-GG
YRLVRARFPGRVLCADKSCWDWTVSGWMVDMAKELFKRLCLNPTERWCSLVDARFDMLFK
KAVFRVSDGSRYPQLDEGLMKSGCYLTILMNTVLQSIVHLVASARSGEEPGDLL--AMGD
DTIQS-VPRDLDAYLEALKGLGV----------LVKPK-VLDHVEFAGF------EFTEH
RCVPAYEDKHRFQLEHLDE-EFAVDTLTA-YQLLYAHHP--MLDEIRELLSFRCPSAVRS
APTIRRFFDG--------------------------------------------------
------------------------------------------------------------
------------------------------------------------------------
-------------
>MF141069
------------------------------------------------------------
------------------------------------------------------------
------------------------------------------------------------
------------------------------------------------------------
---------------------------------------------------MHLGAAVDN
LGYDGSYLACKIRR-----------------------FTEDSTEYFERL---------TR
QHQKRGKRLVVRRTQ-DPQEVEVRVNGQYVR-----------I-----SRAAVEAVYESF
GAEP----------DYAPESGKRGGAL-------CKCAGPWADEWDTFRCTEPQPAKFYP
NRELQQRFEDDGQYGIPNIDSCSTKKSFAHHV--NIRE----------------------
--------QRNEG-----GPGDAVFEGCLDDLEQAFSEWRFQPKL--EREEV--------
--ARA---IRSLEFTSTPGYCQFSGL--GTTNGEILGWNGVEC--TRVD--VLEALEQAA
LDRLQDLSNGKIVS---------------DPIKLFVKQEPHKMSKIREGRLRLISAISLV
DQVVDRVLFGRLQQQALTKVGRTPCMVGW------------------------SPASAGG
YRTMRARLRGDVLCADKSAWDWTVVGWQTDLLLGLVLALAETDDPRWETAVKSRFRALFE
EALFQFSDGQQVEQQCKGIMKSGWFLTIMANSVWQVALHFVVQRERGLSPWDHIPYAMGD
DTVQE-VPDYLEDYLERLGRYCI----------L-KPK-VVKEIEFCGF------EMTEN
WVRPCYQSKHRFLLRHLDE-ATAAETLES-YQYLYAFDDTGFRDQIRSILGTRDPTRLRS
VRYLQRWVDGLVT-----------------------------------------------
------------------------------------------------------------
------------------------------------------------------------
-------------
>MF141068
-----MIPDQMKAA--FAAALVVAVGASLVRVPGAPVSTDPAPVLSTSTEAPPVPSTSLP
PPDPVPPMPALDWVHYVGFITIILVCVASMLWILTIAWRVIAWVKEKVQARYRRTRQWIS
ELSPLLEAETSFTVERMVAASPLVPTKAVPSFQCEVWISDGAEFVKSGCGFRCSDNQIMT
AYHVVAEALEVRLRTSNGDVDVGKRFCQLSGDIAVCTLGAHEMSKLQLTKPKMSACAVVR
GTGTFGQIVAYGNQSMGMVMPYDAFGYVTYTGSTLHGFSGAPYYLGNCVLGMHIGAQAQN
LGYDGSYLAALVKS------------------------TQESTQWLEK-----------Q
VLKSRGRKLKATRSPYDIDEIFLMVNGQYHR-----------VQVDSLTEAVIEGI-EWV
GEEP---AVERESVSYI-DSGKRPGALEQLHESECCCAGPWPNLGEQNFCSPPAPVSACR
NPAVHLS-RSSQGYGWPNTDPCSVKRSLAVH-----RA----------------------
--------KRDQALSVSTPPTEGEEAQVLAIAEDLFSAWHFRQRL--EEADT--------
-FDRC---VNGLDMDSVPGYCELARL--GSTNGQALRWNGVECDPERLR--YFRGL---V
EQRIGQLERGDEIA---------------DDIKLFIKQEPHKLAKITEGRFRLISAVSVV
DSMVDRMLFSEMHDLALESACLTPSAVGW------------------------TPVR-GG
YRLVRARFPGRVLCADKSCWDWTVSGWMVGMAKELFKRLCLNPSERWCRLVDARFDMLFK
KAVFRVSDGSRFPQLDEGLMKSGCYLTILMNTVLQSIVHLVACMRSGEEPGDLL--AMGD
DTIQS-VPRDLDNYLEALRGLGV----------LVKPK-VLDHVEFAGF------EFTEN
SCVPAYEDKHRFQLEHLDE-EFAVDTLTA-YQLLYAFHP--MLDEIRELLSFRCPSAVRS
VPTIRRFFDG--------------------------------------------------
------------------------------------------------------------
------------------------------------------------------------
-------------
>MK026567
------------------------------------------------------------
------------------------------------------------------------
------------------------------------------------------------
------------------------------------------------------------
------------------------------------------------------------
------------------------------------------------------------
------------------------------------------------------------
------------------------------------------------------------
------------------------------------------------------------
------------------------------------------------------------
-----------MEMDSVPGYCELARL--GSTNGTALGWNGMECDPERLD--YLRAL---V
ADRVRQLEAGNDTA---------------DDIKLFIKQEPHKAAKVAEGRFRLISAVSVV
DSIVDRMLFSEMADVALESACLTPSAVGW------------------------TPIR-GG
YRIVRARFPNRVLCADKSAWDWTVSGWMVDAARELFKRLCINPSEKWLHLVDMRFKQLFE
KAVFRTSDGARFQQEDRGLMKSGCYLTILMNTVLQVLVHLIASRRAGQEPGDLL--AMGD
DTIQE-VPDDLEAYLTELKKLGV----------VVKPK-VISCVEFAGF------EFTSS
SCVPCYENKHRFQLEHLDE-ELAVDTLAS-YQLLYAHHP--MLEEIRGLLAQRDPSSVRS
TPSLKRFFDG--------------------------------------------------
------------------------------------------------------------
------------------------------------------------------------
-------------
