# Supplementary material for: Metatranscriptomic analysis reveals the diversity of RNA viruses in ticks in Inner Mongolia, China
Source: PLoS Negl Trop Dis. 2024 Dec 11;18(12):e0012706. doi: 10.1371/journal.pntd.0012706 (PMC11634002; doi:10.1371/journal.pntd.0012706)
Supplement: S1 File — (ZIP) [file pntd.0012706.s005.zip › S1 File/Solemoviridae/Solemoviridae_rdrp_M.fas.log]

IQ-TREE multicore version 1.6.12 for Linux 64-bit built Mar 16 2020
Developed by Bui Quang Minh, Nguyen Lam Tung, Olga Chernomor,
Heiko Schmidt, Dominik Schrempf, Michael Woodhams.

Host:    DESKTOP-5FPH2QN (AVX2, FMA3, 100 GB RAM)
Command: iqtree -s sole_rdrp_M.fas -m MFP -bb 1000 -nt 32 -redo
Seed:    316866 (Using SPRNG - Scalable Parallel Random Number Generator)
Time:    Fri Apr 26 10:57:46 2024
Kernel:  AVX+FMA - 32 threads (36 CPU cores detected)

Reading alignment file sole_rdrp_M.fas ... Fasta format detected
Alignment most likely contains protein sequences
Alignment has 70 sequences with 1213 columns, 955 distinct patterns
687 parsimony-informative, 139 singleton sites, 387 constant sites
          Gap/Ambiguity  Composition  p-value
   1  AB594828   51.61%    passed     99.55%
   2  AF157029   54.41%    passed     96.46%
   3  AF208001   54.74%    passed     31.09%
   4  AF235168   51.77%    passed     52.16%
   5  AF352024   58.70%    passed     54.06%
   6  AF473561   54.99%    passed     95.83%
   7  AJ608206   55.56%    passed     52.13%
   8  AJ867490   56.55%    passed     21.19%
   9  AM940437   56.47%    passed     79.16%
  10  AM990928   53.42%    passed     54.31%
  11  AY004291   54.49%    passed     61.84%
  12  AY695933   52.51%    passed     96.08%
  13  AY956384   51.94%    passed     84.65%
  14  D13954     58.94%    passed     89.45%
  15  DQ680848   71.15%    passed     76.30%
  16  DQ875594   54.58%    passed     91.95%
  17  EF091714   55.07%    passed     73.88%
  18  EF529624   52.10%    passed     97.68%
  19  EU000534   55.48%    passed     99.23%
  20  FM865413   51.53%    passed     58.13%
  21  GU167940   52.35%    passed     90.60%
  22  HF679486   52.02%    passed     96.02%
  23  HM439608   51.61%    passed     97.84%
  24  HM439775   51.94%    passed     85.22%
  25  HM754263   52.10%    passed     96.48%
  26  HQ388348   55.15%    passed     99.92%
  27  JF495127   54.49%    passed     96.41%
  28  JN620802   56.88%    passed     96.17%
  29  JQ700308   58.53%    passed     92.17%
  30  JQ782213   55.40%    passed     37.69%
  31  JX123318   50.70%    passed     11.43%
  32  KC577469   56.31%    passed     71.64%
  33  KC577470   51.53%    passed     55.57%
  34  KC778720   56.31%    passed     73.95%
  35  KC921392   57.21%    passed     83.33%
  36  KP326573   51.61%    passed     99.72%
  37  KT992824   53.42%    passed     88.51%
  38  KU248489   53.42%    passed     90.16%
  39  KU297983   51.85%    passed     98.50%
  40  KU315178   57.46%    passed     93.67%
  41  KU999109   51.61%    passed     97.35%
  42  KX645875   56.64%    passed     70.16%
  43  KY523072   51.61%    passed     96.32%
  44  KY820716   56.64%    passed     70.16%
  45  L04573     51.94%    passed     87.35%
  46  L25299     51.44%    passed     97.29%
  47  LC019764   58.45%    passed     98.17%
  48  LC081344   58.62%    passed     95.66%
  49  LT559483   51.61%    passed     99.27%
  50  M23021     51.44%    passed     17.47%
  51  MG800833   57.30%    passed     94.80%
  52  MH464873   52.43%    passed     61.79%
  53  MK681145   50.70%    passed     74.88%
  54  MN600000   52.27%    passed     99.04%
  55  MT536978   56.55%    passed     73.42%
  56  MT989351   60.84%    passed      8.16%
  57  ON408199   61.42%    passed     13.24%
  58  OP863284   61.42%    passed      8.41%
  59  X13063     55.15%    passed     95.58%
  60  X76931     53.01%    passed     99.49%
  61  X83110     58.62%    passed     96.94%
  62  Z48630     71.15%    passed     67.43%
  63  ON408211   61.34%    passed     26.68%
  64  B_XTAV1    61.50%    passed      6.44%
  65  D_ISAV1    61.50%    passed     11.42%
  66  K_ISAV1    61.75%    passed     13.52%
  67  D_JLLV2    70.32%    passed      6.49%
  68  MF141069   54.00%    passed     10.06%
  69  MF141068   29.84%    failed      2.63%
  70  MK026567   71.31%    passed     58.04%
WARNING: 69 sequences contain more than 50% gaps/ambiguity
****  TOTAL      55.55%  1 sequences failed composition chi2 test (p-value<5%; df=19)
NOTE: KY820716 is identical to KX645875 but kept for subsequent analysis


Create initial parsimony tree by phylogenetic likelihood library (PLL)... 0.067 seconds
NOTE: ModelFinder requires 109 MB RAM!
ModelFinder will test 546 protein models (sample size: 1213) ...
 No. Model         -LnL         df  AIC          AICc         BIC
  1  Dayhoff       43713.236    137 87700.473    87735.647    88399.290
  2  Dayhoff+I     43091.667    138 86459.333    86495.054    87163.251
  3  Dayhoff+G4    41386.705    138 83049.409    83085.130    83753.327
  4  Dayhoff+I+G4  41353.769    139 82985.538    83021.810    83694.556
  5  Dayhoff+R2    41811.196    139 83900.392    83936.664    84609.410
  6  Dayhoff+R3    41467.666    141 83217.332    83254.721    83936.552
  7  Dayhoff+R4    41387.138    143 83060.276    83098.802    83789.698
  8  Dayhoff+R5    41347.004    145 82984.008    83023.689    83723.631
  9  Dayhoff+R6    41324.314    147 82942.628    82983.484    83692.453
 10  Dayhoff+R7    41310.027    149 82918.054    82960.105    83678.081
 11  Dayhoff+R8    41300.199    151 82902.398    82945.663    83672.626
 12  Dayhoff+R9    41293.067    153 82892.133    82936.632    83672.563
 13  Dayhoff+R10   41288.054    155 82886.108    82931.860    83676.740
 14  Dayhoff+F     43470.096    156 87252.192    87298.579    88047.925
 15  Dayhoff+F+I   42820.204    157 85954.408    86001.433    86755.242
 16  Dayhoff+F+G4  41112.330    157 82538.659    82585.685    83339.493
 17  Dayhoff+F+I+G4 41074.900    158 82465.800    82513.470    83271.735
 18  Dayhoff+F+R2  41526.894    158 83369.787    83417.457    84175.722
 19  Dayhoff+F+R3  41180.985    160 82681.971    82730.944    83498.107
 20  Dayhoff+F+R4  41112.186    162 82548.372    82598.669    83374.710
 21  Dayhoff+F+R5  41079.057    164 82486.114    82537.755    83322.653
 22  Dayhoff+F+R6  41055.261    166 82442.522    82495.528    83289.263
 23  Dayhoff+F+R7  41040.923    168 82417.847    82472.238    83274.790
 24  Dayhoff+F+R8  41031.298    170 82402.596    82458.392    83269.740
 25  Dayhoff+F+R9  41024.627    172 82393.254    82450.477    83270.601
 27  mtMAM         49597.718    137 99469.436    99504.610    100168.253
 28  mtMAM+I       48965.410    138 98206.820    98242.541    98910.738
 29  mtMAM+G4      44661.420    138 89598.839    89634.560    90302.757
 30  mtMAM+I+G4    44647.979    139 89573.958    89610.230    90282.976
 31  mtMAM+R2      45541.869    139 91361.738    91398.010    92070.756
 32  mtMAM+R3      44948.882    141 90179.764    90217.154    90898.984
 33  mtMAM+R4      44835.531    143 89957.062    89995.587    90686.483
 34  mtMAM+R5      44739.704    145 89769.408    89809.090    90509.032
 35  mtMAM+R6      44665.539    147 89625.078    89665.934    90374.903
 36  mtMAM+R7      44622.280    149 89542.561    89584.612    90302.588
 37  mtMAM+R8      44595.510    151 89493.021    89536.286    90263.249
 38  mtMAM+R9      44576.001    153 89458.001    89502.500    90238.431
 39  mtMAM+R10     44561.101    155 89432.202    89477.954    90222.834
 40  mtMAM+F       46023.744    156 92359.488    92405.875    93155.221
 41  mtMAM+F+I     45343.505    157 91001.011    91048.036    91801.845
 42  mtMAM+F+G4    42260.884    157 84835.768    84882.794    85636.602
 43  mtMAM+F+I+G4  42232.995    158 84781.989    84829.659    85587.924
 44  mtMAM+F+R2    42944.413    158 86204.826    86252.496    87010.761
 45  mtMAM+F+R3    42519.758    160 85359.517    85408.490    86175.653
 46  mtMAM+F+R4    42399.246    162 85122.493    85172.790    85948.831
 47  mtMAM+F+R5    42321.559    164 84971.118    85022.759    85807.658
 48  mtMAM+F+R6    42268.766    166 84869.533    84922.539    85716.274
 49  mtMAM+F+R7    42239.886    168 84815.773    84870.164    85672.716
 50  mtMAM+F+R8    42221.248    170 84782.496    84838.292    85649.640
 51  mtMAM+F+R9    42207.474    172 84758.947    84816.170    85636.294
 52  mtMAM+F+R10   42197.152    174 84742.303    84800.974    85629.851
 53  JTT           43339.629    137 86953.259    86988.433    87652.075
 54  JTT+I         42742.454    138 85760.908    85796.628    86464.825
 55  JTT+G4        41007.089    138 82290.178    82325.899    82994.096
 56  JTT+I+G4      40976.975    139 82231.951    82268.223    82940.969
 57  JTT+R2        41396.524    139 83071.048    83107.320    83780.066
 58  JTT+R3        41064.670    141 82411.340    82448.729    83130.560
 59  JTT+R4        40989.190    143 82264.380    82302.906    82993.802
 60  JTT+R5        40965.052    145 82220.104    82259.786    82959.728
 61  JTT+R6        40945.200    147 82184.400    82225.256    82934.225
 62  JTT+R7        40934.642    149 82167.283    82209.334    82927.310
 63  JTT+R8        40928.142    151 82158.283    82201.548    82928.512
 66  JTT+F         43159.218    156 86630.437    86676.823    87426.170
 67  JTT+F+I       42535.019    157 85384.038    85431.064    86184.872
 68  JTT+F+G4      40870.682    157 82055.364    82102.390    82856.198
 69  JTT+F+I+G4    40834.983    158 81985.966    82033.636    82791.901
 70  JTT+F+R2      41245.920    158 82807.841    82855.510    83613.775
 71  JTT+F+R3      40912.358    160 82144.715    82193.689    82960.851
 72  JTT+F+R4      40841.486    162 82006.972    82057.269    82833.310
 73  JTT+F+R5      40824.229    164 81976.459    82028.100    82812.999
 74  JTT+F+R6      40804.775    166 81941.550    81994.555    82788.291
 75  JTT+F+R7      40794.318    168 81924.637    81979.027    82781.580
 76  JTT+F+R8      40787.762    170 81915.524    81971.321    82782.669
 79  WAG           42816.071    137 85906.142    85941.316    86604.959
 80  WAG+I         42262.902    138 84801.804    84837.524    85505.721
 81  WAG+G4        40739.369    138 81754.737    81790.458    82458.655
 82  WAG+I+G4      40706.423    139 81690.846    81727.118    82399.864
 83  WAG+R2        41077.904    139 82433.808    82470.080    83142.827
 84  WAG+R3        40764.530    141 81811.060    81848.449    82530.280
 85  WAG+R4        40687.294    143 81660.589    81699.114    82390.010
 86  WAG+R5        40676.515    145 81643.030    81682.711    82382.653
 87  WAG+R6        40667.150    147 81628.300    81669.156    82378.125
 88  WAG+R7        40659.445    149 81616.889    81658.940    82376.916
 89  WAG+R8        40654.675    151 81611.349    81654.614    82381.578
 92  WAG+F         42646.201    156 85604.401    85650.787    86400.134
 93  WAG+F+I       42070.999    157 84455.997    84503.023    85256.831
 94  WAG+F+G4      40585.644    157 81485.287    81532.313    82286.121
 95  WAG+F+I+G4    40546.427    158 81408.854    81456.524    82214.789
 96  WAG+F+R2      40913.954    158 82143.907    82191.577    82949.842
 97  WAG+F+R3      40602.489    160 81524.977    81573.950    82341.113
 98  WAG+F+R4      40526.060    162 81376.119    81426.416    82202.457
 99  WAG+F+R5      40515.230    164 81358.460    81410.101    82195.000
100  WAG+F+R6      40508.352    166 81348.704    81401.710    82195.446
105  cpREV         43208.137    137 86690.275    86725.448    87389.091
106  cpREV+I       42627.310    138 85530.619    85566.340    86234.537
107  cpREV+G4      40981.623    138 82239.245    82274.966    82943.163
108  cpREV+I+G4    40952.463    139 82182.926    82219.198    82891.944
109  cpREV+R2      41365.925    139 83009.851    83046.123    83718.869
110  cpREV+R3      41034.765    141 82351.530    82388.920    83070.751
111  cpREV+R4      40930.135    143 82146.270    82184.796    82875.692
112  cpREV+R5      40923.219    145 82136.438    82176.120    82876.062
118  cpREV+F       42937.165    156 86186.329    86232.716    86982.062
119  cpREV+F+I     42313.888    157 84941.776    84988.801    85742.609
120  cpREV+F+G4    40734.276    157 81782.551    81829.577    82583.385
121  cpREV+F+I+G4  40698.504    158 81713.008    81760.678    82518.943
122  cpREV+F+R2    41122.081    158 82560.163    82607.832    83366.097
123  cpREV+F+R3    40776.319    160 81872.637    81921.611    82688.774
124  cpREV+F+R4    40681.956    162 81687.911    81738.208    82514.249
125  cpREV+F+R5    40673.446    164 81674.893    81726.534    82511.432
126  cpREV+F+R6    40667.810    166 81667.621    81720.626    82514.362
131  mtREV         47096.549    137 94467.099    94502.272    95165.915
132  mtREV+I       46545.962    138 93367.924    93403.644    94071.841
133  mtREV+G4      43636.371    138 87548.741    87584.462    88252.659
134  mtREV+I+G4    43617.921    139 87513.842    87550.114    88222.861
135  mtREV+R2      44151.798    139 88581.596    88617.868    89290.614
136  mtREV+R3      43792.206    141 87866.413    87903.802    88585.633
137  mtREV+R4      43632.760    143 87551.520    87590.046    88280.942
138  mtREV+R5      43608.268    145 87506.536    87546.217    88246.159
139  mtREV+R6      43599.450    147 87492.900    87533.757    88242.725
140  mtREV+R7      43582.714    149 87463.428    87505.479    88223.455
141  mtREV+R8      43571.991    151 87445.982    87489.247    88216.211
142  mtREV+R9      43557.907    153 87421.814    87466.313    88202.244
143  mtREV+R10     43553.397    155 87416.795    87462.547    88207.427
144  mtREV+F       44155.836    156 88623.672    88670.058    89419.405
145  mtREV+F+I     43541.405    157 87396.810    87443.836    88197.644
146  mtREV+F+G4    41361.490    157 83036.980    83084.006    83837.814
147  mtREV+F+I+G4  41329.565    158 82975.129    83022.799    83781.064
148  mtREV+F+R2    41867.340    158 84050.681    84098.350    84856.615
149  mtREV+F+R3    41486.209    160 83292.418    83341.391    84108.554
150  mtREV+F+R4    41355.372    162 83034.744    83085.041    83861.082
151  mtREV+F+R5    41344.188    164 83016.376    83068.017    83852.915
152  mtREV+F+R6    41337.311    166 83006.621    83059.627    83853.363
157  rtREV         43482.663    137 87239.326    87274.500    87938.143
158  rtREV+I       42941.387    138 86158.774    86194.495    86862.692
159  rtREV+G4      41040.065    138 82356.129    82391.850    83060.047
160  rtREV+I+G4    41016.310    139 82310.621    82346.893    83019.639
161  rtREV+R2      41434.504    139 83147.009    83183.281    83856.027
162  rtREV+R3      41095.962    141 82473.923    82511.313    83193.144
163  rtREV+R4      40994.526    143 82275.053    82313.579    83004.475
164  rtREV+R5      40985.089    145 82260.178    82299.860    82999.802
165  rtREV+R6      40979.464    147 82252.928    82293.784    83002.753
170  rtREV+F       43049.765    156 86411.529    86457.916    87207.262
171  rtREV+F+I     42481.951    157 85277.902    85324.927    86078.736
172  rtREV+F+G4    40648.829    157 81611.658    81658.683    82412.492
173  rtREV+F+I+G4  40616.329    158 81548.659    81596.329    82354.593
174  rtREV+F+R2    41036.337    158 82388.674    82436.343    83194.608
175  rtREV+F+R3    40700.487    160 81720.974    81769.947    82537.110
176  rtREV+F+R4    40604.081    162 81532.162    81582.459    82358.500
177  rtREV+F+R5    40593.526    164 81515.052    81566.693    82351.592
178  rtREV+F+R6    40587.580    166 81507.159    81560.165    82353.900
183  mtART         49091.548    137 98457.096    98492.270    99155.913
184  mtART+I       48529.854    138 97335.708    97371.429    98039.625
185  mtART+G4      44423.226    138 89122.452    89158.172    89826.369
186  mtART+I+G4    44402.970    139 89083.941    89120.213    89792.959
187  mtART+R2      45140.874    139 90559.748    90596.020    91268.766
188  mtART+R3      44565.349    141 89412.698    89450.088    90131.919
189  mtART+R4      44467.061    143 89220.121    89258.647    89949.543
190  mtART+R5      44436.604    145 89163.209    89202.890    89902.832
191  mtART+R6      44422.724    147 89139.449    89180.305    89889.274
192  mtART+R7      44385.683    149 89069.367    89111.418    89829.394
193  mtART+R8      44366.109    151 89034.218    89077.483    89804.447
194  mtART+R9      44328.825    153 88963.651    89008.149    89744.081
195  mtART+R10     44316.282    155 88942.565    88988.317    89733.197
196  mtART+F       45852.615    156 92017.230    92063.616    92812.963
197  mtART+F+I     45209.000    157 90732.000    90779.026    91532.834
198  mtART+F+G4    41999.289    157 84312.577    84359.603    85113.411
199  mtART+F+I+G4  41969.757    158 84255.514    84303.184    85061.449
200  mtART+F+R2    42686.004    158 85688.009    85735.678    86493.943
201  mtART+F+R3    42194.409    160 84708.818    84757.791    85524.954
202  mtART+F+R4    42073.993    162 84471.986    84522.283    85298.324
203  mtART+F+R5    42048.322    164 84424.644    84476.285    85261.184
204  mtART+F+R6    42035.351    166 84402.703    84455.709    85249.444
205  mtART+F+R7    42003.124    168 84342.249    84396.640    85199.192
206  mtART+F+R8    41983.536    170 84307.073    84362.869    85174.218
207  mtART+F+R9    41945.488    172 84234.975    84292.198    85112.322
208  mtART+F+R10   41931.399    174 84210.797    84269.468    85098.345
209  mtZOA         47082.842    137 94439.685    94474.859    95138.502
210  mtZOA+I       46556.011    138 93388.023    93423.743    94091.940
211  mtZOA+G4      43148.349    138 86572.698    86608.419    87276.615
212  mtZOA+I+G4    43127.835    139 86533.671    86569.943    87242.689
213  mtZOA+R2      43655.005    139 87588.010    87624.282    88297.029
214  mtZOA+R3      43250.226    141 86782.452    86819.841    87501.672
215  mtZOA+R4      43152.237    143 86590.473    86628.999    87319.895
216  mtZOA+R5      43125.328    145 86540.655    86580.337    87280.279
217  mtZOA+R6      43116.041    147 86526.082    86566.938    87275.907
218  mtZOA+R7      43091.817    149 86481.634    86523.685    87241.661
219  mtZOA+R8      43079.095    151 86460.190    86503.454    87230.418
220  mtZOA+R9      43048.959    153 86403.917    86448.416    87184.348
221  mtZOA+R10     43040.392    155 86390.784    86436.537    87181.416
222  mtZOA+F       44646.960    156 89605.919    89652.306    90401.652
223  mtZOA+F+I     44030.655    157 88375.309    88422.335    89176.143
224  mtZOA+F+G4    41395.215    157 83104.429    83151.455    83905.263
225  mtZOA+F+I+G4  41368.658    158 83053.316    83100.986    83859.251
226  mtZOA+F+R2    41952.122    158 84220.244    84267.913    85026.178
227  mtZOA+F+R3    41561.892    160 83443.784    83492.758    84259.920
228  mtZOA+F+R4    41432.235    162 83188.471    83238.768    84014.809
229  mtZOA+F+R5    41411.530    164 83151.060    83202.701    83987.599
230  mtZOA+F+R6    41401.713    166 83135.426    83188.431    83982.167
231  mtZOA+F+R7    41375.802    168 83087.603    83141.994    83944.546
232  mtZOA+F+R8    41358.610    170 83057.221    83113.017    83924.365
233  mtZOA+F+R9    41331.120    172 83006.239    83063.463    83883.586
234  mtZOA+F+R10   41322.541    174 82993.082    83051.753    83880.630
235  VT            42797.748    137 85869.497    85904.671    86568.314
236  VT+I          42254.522    138 84785.045    84820.765    85488.962
237  VT+G4         40761.597    138 81799.195    81834.915    82503.112
238  VT+I+G4       40728.123    139 81734.246    81770.519    82443.265
239  VT+R2         41075.150    139 82428.300    82464.572    83137.318
240  VT+R3         40773.851    141 81829.702    81867.091    82548.922
241  VT+R4         40694.838    143 81675.676    81714.202    82405.098
242  VT+R5         40690.037    145 81670.075    81709.756    82409.698
248  VT+F          42603.555    156 85519.109    85565.496    86314.842
249  VT+F+I        42044.425    157 84402.849    84449.875    85203.683
250  VT+F+G4       40614.591    157 81543.182    81590.208    82344.016
251  VT+F+I+G4     40576.168    158 81468.337    81516.007    82274.271
252  VT+F+R2       40914.453    158 82144.906    82192.576    82950.840
253  VT+F+R3       40618.366    160 81556.733    81605.706    82372.869
254  VT+F+R4       40540.990    162 81405.980    81456.277    82232.318
255  VT+F+R5       40533.950    164 81395.900    81447.542    82232.440
261  LG            43180.309    137 86634.618    86669.792    87333.435
262  LG+I          42617.946    138 85511.892    85547.613    86215.810
263  LG+G4         40711.804    138 81699.609    81735.329    82403.526
264  LG+I+G4       40686.438    139 81650.876    81687.148    82359.894
265  LG+R2         41104.783    139 82487.566    82523.838    83196.584
266  LG+R3         40772.281    141 81826.562    81863.952    82545.782
267  LG+R4         40667.106    143 81620.211    81658.737    82349.633
268  LG+R5         40657.553    145 81605.106    81644.787    82344.730
269  LG+R6         40657.531    147 81609.062    81649.918    82358.887
274  LG+F          42909.644    156 86131.288    86177.674    86927.021
275  LG+F+I        42332.916    157 84979.832    85026.858    85780.666
276  LG+F+G4       40536.023    157 81386.045    81433.071    82186.879
277  LG+F+I+G4     40503.176    158 81322.351    81370.021    82128.286
278  LG+F+R2       40919.123    158 82154.245    82201.915    82960.180
279  LG+F+R3       40586.372    160 81492.744    81541.718    82308.881
280  LG+F+R4       40486.065    162 81296.129    81346.427    82122.468
281  LG+F+R5       40476.375    164 81280.751    81332.392    82117.290
282  LG+F+R6       40476.367    166 81284.735    81337.741    82131.476
287  DCMut         43709.877    137 87693.754    87728.928    88392.571
288  DCMut+I       43088.613    138 86453.227    86488.947    87157.144
289  DCMut+G4      41386.493    138 83048.986    83084.707    83752.904
290  DCMut+I+G4    41353.474    139 82984.949    83021.221    83693.967
291  DCMut+R2      41784.390    139 83846.779    83883.051    84555.797
292  DCMut+R3      41433.927    141 83149.854    83187.243    83869.074
293  DCMut+R4      41332.382    143 82950.764    82989.290    83680.186
294  DCMut+R5      41326.565    145 82943.129    82982.811    83682.753
300  DCMut+F       43465.919    156 87243.838    87290.224    88039.571
301  DCMut+F+I     42816.598    157 85947.196    85994.222    86748.030
302  DCMut+F+G4    41111.723    157 82537.446    82584.471    83338.280
303  DCMut+F+I+G4  41074.227    158 82464.455    82512.124    83270.389
304  DCMut+F+R2    41512.969    158 83341.938    83389.608    84147.873
305  DCMut+F+R3    41167.805    160 82655.610    82704.584    83471.747
306  DCMut+F+R4    41063.698    162 82451.396    82501.694    83277.734
307  DCMut+F+R5    41057.413    164 82442.825    82494.467    83279.365
313  PMB           42953.021    137 86180.041    86215.215    86878.858
314  PMB+I         42428.936    138 85133.873    85169.594    85837.791
315  PMB+G4        40915.534    138 82107.069    82142.789    82810.986
316  PMB+I+G4      40883.194    139 82044.389    82080.661    82753.407
317  PMB+R2        41220.182    139 82718.364    82754.636    83427.383
318  PMB+R3        40935.588    141 82153.177    82190.566    82872.397
319  PMB+R4        40849.416    143 81984.831    82023.357    82714.253
320  PMB+R5        40840.846    145 81971.692    82011.374    82711.316
321  PMB+R6        40838.347    147 81970.694    82011.551    82720.519
326  PMB+F         42787.338    156 85886.676    85933.062    86682.409
327  PMB+F+I       42238.317    157 84790.635    84837.660    85591.468
328  PMB+F+G4      40801.391    157 81916.782    81963.808    82717.616
329  PMB+F+I+G4    40762.415    158 81840.831    81888.500    82646.765
330  PMB+F+R2      41111.146    158 82538.292    82585.962    83344.227
331  PMB+F+R3      40817.207    160 81954.414    82003.388    82770.550
332  PMB+F+R4      40733.851    162 81791.703    81842.000    82618.041
333  PMB+F+R5      40721.455    164 81770.909    81822.550    82607.449
334  PMB+F+R6      40719.236    166 81770.473    81823.478    82617.214
339  HIVb          44883.659    137 90041.317    90076.491    90740.134
340  HIVb+I        44112.824    138 88501.648    88537.369    89205.566
341  HIVb+G4       42006.940    138 84289.880    84325.601    84993.798
342  HIVb+I+G4     41955.532    139 84189.063    84225.336    84898.082
343  HIVb+R2       42551.246    139 85380.493    85416.765    86089.511
344  HIVb+R3       42097.521    141 84477.043    84514.432    85196.263
345  HIVb+R4       41960.401    143 84206.801    84245.327    84936.223
346  HIVb+R5       41944.103    145 84178.206    84217.888    84917.830
347  HIVb+R6       41938.929    147 84171.858    84212.714    84921.683
352  HIVb+F        44549.355    156 89410.709    89457.095    90206.442
353  HIVb+F+I      43764.069    157 87842.138    87889.164    88642.972
354  HIVb+F+G4     41729.580    157 83773.161    83820.186    84573.995
355  HIVb+F+I+G4   41673.568    158 83663.136    83710.806    84469.070
356  HIVb+F+R2     42250.714    158 84817.428    84865.098    85623.362
357  HIVb+F+R3     41813.077    160 83946.155    83995.128    84762.291
358  HIVb+F+R4     41683.136    162 83690.271    83740.568    84516.609
359  HIVb+F+R5     41665.966    164 83659.933    83711.574    84496.472
360  HIVb+F+R6     41660.786    166 83653.571    83706.577    84500.313
365  HIVw          46764.416    137 93802.831    93838.005    94501.648
366  HIVw+I        45987.568    138 92251.136    92286.857    92955.053
367  HIVw+G4       43854.135    138 87984.271    88019.991    88688.188
368  HIVw+I+G4     43814.548    139 87907.096    87943.369    88616.115
369  HIVw+R2       44477.676    139 89233.351    89269.623    89942.370
370  HIVw+R3       43965.849    141 88213.698    88251.088    88932.918
371  HIVw+R4       43826.926    143 87939.852    87978.378    88669.274
372  HIVw+R5       43811.130    145 87912.261    87951.942    88651.884
373  HIVw+R6       43805.652    147 87905.303    87946.160    88655.128
378  HIVw+F        45781.946    156 91875.892    91922.279    92671.625
379  HIVw+F+I      44969.209    157 90252.417    90299.443    91053.251
380  HIVw+F+G4     42886.259    157 86086.519    86133.545    86887.353
381  HIVw+F+I+G4   42836.947    158 85989.895    86037.565    86795.829
382  HIVw+F+R2     43454.870    158 87225.740    87273.410    88031.674
383  HIVw+F+R3     42991.830    160 86303.659    86352.632    87119.795
384  HIVw+F+R4     42852.343    162 86028.687    86078.984    86855.025
385  HIVw+F+R5     42830.556    164 85989.112    86040.753    86825.651
386  HIVw+F+R6     42824.289    166 85980.578    86033.584    86827.319
391  JTTDCMut      43318.871    137 86911.741    86946.915    87610.558
392  JTTDCMut+I    42722.097    138 85720.194    85755.914    86424.111
393  JTTDCMut+G4   40996.947    138 82269.894    82305.615    82973.812
394  JTTDCMut+I+G4 40966.256    139 82210.512    82246.784    82919.530
395  JTTDCMut+R2   41386.247    139 83050.495    83086.767    83759.513
396  JTTDCMut+R3   41042.145    141 82366.291    82403.680    83085.511
397  JTTDCMut+R4   40936.178    143 82158.356    82196.882    82887.778
398  JTTDCMut+R5   40925.416    145 82140.832    82180.513    82880.455
399  JTTDCMut+R6   40922.451    147 82138.903    82179.759    82888.728
404  JTTDCMut+F    43141.196    156 86594.393    86640.779    87390.126
405  JTTDCMut+F+I  42517.857    157 85349.713    85396.739    86150.547
406  JTTDCMut+F+G4 40860.004    157 82034.008    82081.033    82834.842
407  JTTDCMut+F+I+G4 40823.978    158 81963.956    82011.626    82769.891
408  JTTDCMut+F+R2 41234.775    158 82785.549    82833.219    83591.484
409  JTTDCMut+F+R3 40897.599    160 82115.198    82164.172    82931.335
410  JTTDCMut+F+R4 40795.622    162 81915.244    81965.541    82741.582
411  JTTDCMut+F+R5 40784.769    164 81897.538    81949.179    82734.078
412  JTTDCMut+F+R6 40781.841    166 81895.681    81948.687    82742.423
417  FLU           44761.877    137 89797.755    89832.929    90496.572
418  FLU+I         44084.573    138 88445.147    88480.868    89149.065
419  FLU+G4        42074.810    138 84425.619    84461.340    85129.537
420  FLU+I+G4      42033.086    139 84344.171    84380.444    85053.190
421  FLU+R2        42568.721    139 85415.442    85451.714    86124.461
422  FLU+R3        42146.949    141 84575.897    84613.286    85295.117
423  FLU+R4        42035.803    143 84357.605    84396.131    85087.027
424  FLU+R5        42020.713    145 84331.427    84371.108    85071.050
425  FLU+R6        42016.333    147 84326.667    84367.523    85076.492
430  FLU+F         44175.350    156 88662.700    88709.087    89458.433
431  FLU+F+I       43473.444    157 87260.889    87307.915    88061.723
432  FLU+F+G4      41557.886    157 83429.772    83476.798    84230.606
433  FLU+F+I+G4    41509.980    158 83335.959    83383.629    84141.894
434  FLU+F+R2      42024.477    158 84364.954    84412.624    85170.889
435  FLU+F+R3      41623.558    160 83567.115    83616.089    84383.252
436  FLU+F+R4      41510.814    162 83345.629    83395.926    84171.967
437  FLU+F+R5      41495.244    164 83318.488    83370.129    84155.028
438  FLU+F+R6      41490.794    166 83313.588    83366.593    84160.329
443  Blosum62      42974.813    137 86223.626    86258.800    86922.443
444  Blosum62+I    42467.634    138 85211.269    85246.989    85915.186
445  Blosum62+G4   40947.131    138 82170.263    82205.984    82874.181
446  Blosum62+I+G4 40916.941    139 82111.882    82148.154    82820.900
447  Blosum62+R2   41252.921    139 82783.841    82820.113    83492.860
448  Blosum62+R3   40958.767    141 82199.534    82236.923    82918.754
449  Blosum62+R4   40877.244    143 82040.488    82079.014    82769.910
450  Blosum62+R5   40865.551    145 82021.102    82060.783    82760.725
451  Blosum62+R6   40864.442    147 82022.885    82063.741    82772.710
456  Blosum62+F    42728.366    156 85768.733    85815.119    86564.466
457  Blosum62+F+I  42194.247    157 84702.494    84749.519    85503.327
458  Blosum62+F+G4 40747.061    157 81808.122    81855.147    82608.955
459  Blosum62+F+I+G4 40710.176    158 81736.353    81784.022    82542.287
460  Blosum62+F+R2 41057.828    158 82431.655    82479.325    83237.590
461  Blosum62+F+R3 40753.304    160 81826.608    81875.581    82642.744
462  Blosum62+F+R4 40675.448    162 81674.896    81725.194    82501.234
463  Blosum62+F+R5 40659.593    164 81647.186    81698.828    82483.726
464  Blosum62+F+R6 40658.232    166 81648.463    81701.469    82495.205
469  mtMet         47121.136    137 94516.272    94551.446    95215.089
470  mtMet+I       46588.416    138 93452.832    93488.553    94156.749
471  mtMet+G4      43669.424    138 87614.849    87650.569    88318.766
472  mtMet+I+G4    43649.778    139 87577.556    87613.828    88286.575
473  mtMet+R2      44116.588    139 88511.177    88547.449    89220.195
474  mtMet+R3      43756.950    141 87795.899    87833.288    88515.119
475  mtMet+R4      43640.153    143 87566.307    87604.833    88295.729
476  mtMet+R5      43602.414    145 87494.828    87534.509    88234.451
477  mtMet+R6      43599.668    147 87493.336    87534.192    88243.161
482  mtMet+F       44229.976    156 88771.951    88818.338    89567.684
483  mtMet+F+I     43610.960    157 87535.920    87582.945    88336.754
484  mtMet+F+G4    41333.270    157 82980.540    83027.566    83781.374
485  mtMet+F+I+G4  41302.501    158 82921.002    82968.672    83726.936
486  mtMet+F+R2    41813.998    158 83943.996    83991.665    84749.930
487  mtMet+F+R3    41453.485    160 83226.970    83275.943    84043.106
488  mtMet+F+R4    41324.909    162 82973.818    83024.116    83800.156
489  mtMet+F+R5    41290.884    164 82909.767    82961.408    83746.307
490  mtMet+F+R6    41287.837    166 82907.673    82960.679    83754.415
495  mtVer         47867.561    137 96009.121    96044.295    96707.938
496  mtVer+I       47259.966    138 94795.932    94831.652    95499.849
497  mtVer+G4      43951.287    138 88178.574    88214.295    88882.492
498  mtVer+I+G4    43933.516    139 88145.032    88181.304    88854.050
499  mtVer+R2      44467.161    139 89212.321    89248.594    89921.340
500  mtVer+R3      44077.672    141 88437.345    88474.734    89156.565
501  mtVer+R4      43939.312    143 88164.623    88203.149    88894.045
502  mtVer+R5      43893.981    145 88077.963    88117.644    88817.586
503  mtVer+R6      43890.113    147 88074.227    88115.083    88824.052
508  mtVer+F       44999.582    156 90311.165    90357.551    91106.898
509  mtVer+F+I     44301.615    157 88917.230    88964.255    89718.064
510  mtVer+F+G4    41858.373    157 84030.746    84077.771    84831.579
511  mtVer+F+I+G4  41825.447    158 83966.895    84014.565    84772.829
512  mtVer+F+R2    42382.202    158 85080.403    85128.073    85886.338
513  mtVer+F+R3    41987.025    160 84294.050    84343.024    85110.186
514  mtVer+F+R4    41860.402    162 84044.803    84095.100    84871.141
515  mtVer+F+R5    41820.970    164 83969.939    84021.580    84806.479
516  mtVer+F+R6    41817.608    166 83967.216    84020.222    84813.957
521  mtInv         47033.065    137 94340.131    94375.305    95038.947
522  mtInv+I       46513.204    138 93302.408    93338.129    94006.326
523  mtInv+G4      43925.325    138 88126.649    88162.370    88830.567
524  mtInv+I+G4    43900.930    139 88079.861    88116.133    88788.879
525  mtInv+R2      44311.128    139 88900.256    88936.528    89609.275
526  mtInv+R3      43993.737    141 88269.475    88306.864    88988.695
527  mtInv+R4      43884.334    143 88054.669    88093.194    88784.090
528  mtInv+R5      43847.906    145 87985.813    88025.494    88725.436
529  mtInv+R6      43846.546    147 87987.092    88027.949    88736.918
534  mtInv+F       43827.821    156 87967.642    88014.029    88763.375
535  mtInv+F+I     43214.223    157 86742.446    86789.472    87543.280
536  mtInv+F+G4    41119.471    157 82552.941    82599.967    83353.775
537  mtInv+F+I+G4  41089.922    158 82495.845    82543.515    83301.779
538  mtInv+F+R2    41583.049    158 83482.098    83529.768    84288.033
539  mtInv+F+R3    41228.908    160 82777.816    82826.789    83593.952
540  mtInv+F+R4    41104.322    162 82532.644    82582.941    83358.982
541  mtInv+F+R5    41072.807    164 82473.614    82525.255    83310.153
542  mtInv+F+R6    41070.747    166 82473.493    82526.499    83320.235
Akaike Information Criterion:           LG+F+R5
Corrected Akaike Information Criterion: LG+F+R5
Bayesian Information Criterion:         LG+F+R5
Best-fit model: LG+F+R5 chosen according to BIC

All model information printed to sole_rdrp_M.fas.model.gz
CPU time for ModelFinder: 7907.150 seconds (2h:11m:47s)
Wall-clock time for ModelFinder: 251.959 seconds (0h:4m:11s)
Generating 1000 samples for ultrafast bootstrap (seed: 316866)...

NOTE: 56 MB RAM (0 GB) is required!
Estimate model parameters (epsilon = 0.100)
1. Initial log-likelihood: -40531.805
2. Current log-likelihood: -40512.364
3. Current log-likelihood: -40503.590
4. Current log-likelihood: -40499.596
5. Current log-likelihood: -40497.933
6. Current log-likelihood: -40497.378
7. Current log-likelihood: -40497.137
Optimal log-likelihood: -40497.060
Site proportion and rates:  (0.170,0.085) (0.127,0.302) (0.137,0.555) (0.272,1.041) (0.294,1.998)
Parameters optimization took 7 rounds (1.504 sec)
Computing ML distances based on estimated model parameters... 3.289 sec
Computing BIONJ tree...
0.014 seconds
Log-likelihood of BIONJ tree: -40564.676
--------------------------------------------------------------------
|             INITIALIZING CANDIDATE TREE SET                      |
--------------------------------------------------------------------
Generating 98 parsimony trees... 3.093 second
Computing log-likelihood of 98 initial trees ... 5.678 seconds
Current best score: -40470.461

Do NNI search on 20 best initial trees
Estimate model parameters (epsilon = 0.100)
BETTER TREE FOUND at iteration 1: -40430.738
Estimate model parameters (epsilon = 0.100)
BETTER TREE FOUND at iteration 2: -40428.783
Estimate model parameters (epsilon = 0.100)
BETTER TREE FOUND at iteration 3: -40426.407
Iteration 10 / LogL: -40433.969 / Time: 0h:0m:15s
Iteration 20 / LogL: -40448.788 / Time: 0h:0m:18s
Finish initializing candidate tree set (18)
Current best tree score: -40426.407 / CPU time: 16.979
Number of iterations: 20
--------------------------------------------------------------------
|               OPTIMIZING CANDIDATE TREE SET                      |
--------------------------------------------------------------------
Iteration 30 / LogL: -40428.764 / Time: 0h:0m:25s (0h:1m:3s left)
Estimate model parameters (epsilon = 0.100)
BETTER TREE FOUND at iteration 34: -40425.346
Estimate model parameters (epsilon = 0.100)
BETTER TREE FOUND at iteration 36: -40423.904
Iteration 40 / LogL: -40424.266 / Time: 0h:0m:31s (0h:1m:18s left)
Iteration 50 / LogL: -40425.729 / Time: 0h:0m:37s (0h:1m:5s left)
Log-likelihood cutoff on original alignment: -40486.849
Estimate model parameters (epsilon = 0.100)
BETTER TREE FOUND at iteration 54: -40423.362
Iteration 60 / LogL: -40425.788 / Time: 0h:0m:44s (0h:1m:10s left)
Iteration 70 / LogL: -40424.020 / Time: 0h:0m:50s (0h:1m:1s left)
Estimate model parameters (epsilon = 0.100)
BETTER TREE FOUND at iteration 78: -40422.945
Iteration 80 / LogL: -40423.830 / Time: 0h:0m:56s (0h:1m:10s left)
Iteration 90 / LogL: -40423.320 / Time: 0h:1m:3s (0h:1m:2s left)
Iteration 100 / LogL: -40426.908 / Time: 0h:1m:9s (0h:0m:54s left)
Log-likelihood cutoff on original alignment: -40486.849
NOTE: Bootstrap correlation coefficient of split occurrence frequencies: 0.996
Iteration 110 / LogL: -40461.745 / Time: 0h:1m:15s (0h:1m:2s left)
Estimate model parameters (epsilon = 0.100)
BETTER TREE FOUND at iteration 114: -40422.127
Iteration 120 / LogL: -40423.516 / Time: 0h:1m:21s (0h:1m:4s left)
Iteration 130 / LogL: -40422.869 / Time: 0h:1m:27s (0h:0m:57s left)
Iteration 140 / LogL: -40428.475 / Time: 0h:1m:33s (0h:0m:49s left)
Iteration 150 / LogL: -40422.984 / Time: 0h:1m:39s (0h:0m:42s left)
Log-likelihood cutoff on original alignment: -40486.849
Iteration 160 / LogL: -40563.918 / Time: 0h:1m:45s (0h:0m:35s left)
Iteration 170 / LogL: -40423.995 / Time: 0h:1m:50s (0h:0m:28s left)
Iteration 180 / LogL: -40431.094 / Time: 0h:1m:56s (0h:0m:22s left)
Iteration 190 / LogL: -40426.986 / Time: 0h:2m:2s (0h:0m:15s left)
Iteration 200 / LogL: -40459.084 / Time: 0h:2m:8s (0h:0m:9s left)
Log-likelihood cutoff on original alignment: -40486.849
NOTE: Bootstrap correlation coefficient of split occurrence frequencies: 0.997
Iteration 210 / LogL: -40434.890 / Time: 0h:2m:14s (0h:0m:58s left)
TREE SEARCH COMPLETED AFTER 215 ITERATIONS / Time: 0h:2m:17s

--------------------------------------------------------------------
|                    FINALIZING TREE SEARCH                        |
--------------------------------------------------------------------
Performs final model parameters optimization
Estimate model parameters (epsilon = 0.010)
1. Initial log-likelihood: -40422.127
Optimal log-likelihood: -40422.126
Site proportion and rates:  (0.170,0.085) (0.129,0.305) (0.135,0.555) (0.269,1.029) (0.297,1.999)
Parameters optimization took 1 rounds (0.127 sec)
BEST SCORE FOUND : -40422.126
Creating bootstrap support values...
Split supports printed to NEXUS file sole_rdrp_M.fas.splits.nex
Total tree length: 33.431

Total number of iterations: 215
CPU time used for tree search: 4192.374 sec (1h:9m:52s)
Wall-clock time used for tree search: 135.897 sec (0h:2m:15s)
Total CPU time used: 4254.247 sec (1h:10m:54s)
Total wall-clock time used: 138.275 sec (0h:2m:18s)

Computing bootstrap consensus tree...
Reading input file sole_rdrp_M.fas.splits.nex...
70 taxa and 388 splits.
Consensus tree written to sole_rdrp_M.fas.contree
Reading input trees file sole_rdrp_M.fas.contree
Log-likelihood of consensus tree: -40422.951

Analysis results written to: 
  IQ-TREE report:                sole_rdrp_M.fas.iqtree
  Maximum-likelihood tree:       sole_rdrp_M.fas.treefile
  Likelihood distances:          sole_rdrp_M.fas.mldist

Ultrafast bootstrap approximation results written to:
  Split support values:          sole_rdrp_M.fas.splits.nex
  Consensus tree:                sole_rdrp_M.fas.contree
  Screen log file:               sole_rdrp_M.fas.log

Date and Time: Fri Apr 26 11:04:17 2024
