# Supplementary material for: Metatranscriptomic analysis reveals the diversity of RNA viruses in ticks in Inner Mongolia, China
Source: PLoS Negl Trop Dis. 2024 Dec 11;18(12):e0012706. doi: 10.1371/journal.pntd.0012706 (PMC11634002; doi:10.1371/journal.pntd.0012706)
Supplement: S1 File — (ZIP) [file pntd.0012706.s005.zip › S1 File/Solemoviridae/Solemoviridae_rdrp_M.fas.treefile]

(AB594828:0.0359194347,(((((((((AF157029:0.5962769516,(((AF235168:0.1394435014,FM865413:0.1260727460)56:0.0290085081,L25299:0.0888589658)100:0.3630077660,D13954:0.3329139933)98:0.0750363755)93:0.0302877150,AY695933:0.3674354988)93:0.0637809694,(((((((((AF208001:0.3553262970,JQ782213:0.3234185676)100:0.3470471372,((AJ608206:0.4318716247,AM990928:0.3997637745)100:0.1436988710,(DQ680848:0.0043341081,Z48630:0.0000022578)100:0.5341885931)100:0.2569700657)99:0.1955011025,(AM940437:0.7308514664,(((AY004291:0.1258133542,JF495127:0.1769262825)99:0.0520394124,DQ875594:0.0736319720)100:0.2276100251,M23021:0.9185018263)100:0.2662815708)95:0.1626309879)67:0.0419530355,(((EF091714:0.4486683427,KC577469:0.3517403384)100:0.2052500636,JN620802:0.5410079600)100:0.3385302368,((JX123318:0.5142598951,LC019764:0.4687142571)99:0.1997882484,MT989351:0.9908741287)52:0.1244055985)40:0.0502431391)43:0.0935956482,(((HM754263:0.4277838340,KC577470:0.5064123234)100:0.2646089064,MK681145:0.4408763470)100:0.3851843819,LC081344:0.6187568370)81:0.1091295919)90:0.4988622794,KC778720:0.6499321691)100:0.8762297395,(((((ON408199:0.0000022861,K_ISAV1:0.0031222279)70:0.0030794862,D_ISAV1:0.0000022321)100:0.0988523307,MF141069:0.0697040542)100:0.2267162226,(OP863284:0.0048365825,B_XTAV1:0.0046569188)100:0.5561587752)100:0.5369347510,(((ON408211:0.0040205937,D_JLLV2:0.0000029387)100:0.0547299622,MF141068:0.0355738219)100:0.2617582277,MK026567:0.1915262560)100:0.6484222791)100:3.0342888470)100:1.2395932600,((HF679486:0.4152203228,((HM439775:0.0156983811,L04573:0.0000027001)100:0.0804882714,KU297983:0.0674332289)100:0.4423657526)100:0.5590303534,((KX645875:0.0000026159,KY820716:0.0000026159)100:0.0274773673,MT536978:0.0454469692)100:0.5594827011)99:0.3725508985)100:0.5201512577,AJ867490:0.5232162718)91:0.1381570461)33:0.0427808732,(((AY956384:0.1451232618,MH464873:0.1380874984)100:0.2730436545,(JQ700308:0.3096121827,(KU315178:0.0371648919,MG800833:0.0280148319)100:0.2159568309)100:0.3330744729)37:0.0592214176,MN600000:0.4522324017)40:0.0647025473)45:0.0295817379,((AF352024:0.4818108990,((AF473561:0.1648582261,(EU000534:0.1270889126,X76931:0.1961529238)54:0.0605223685)100:0.1417359466,X83110:0.2224118716)97:0.1037945227)82:0.0702752699,(KC921392:0.0663812999,(KT992824:0.0000026159,KU248489:0.0041635244)100:0.0930319073)100:0.3462207517)40:0.0610425711)32:0.0439887504,GU167940:0.3709446182)97:0.0835071281,(HQ388348:0.0512662119,X13063:0.0419436949)100:0.2601607175)100:0.2401260804,(HM439608:0.0079600138,(KY523072:0.0020143768,LT559483:0.0159298580)98:0.0045924023)100:0.0113639748)32:0.0099227444,KU999109:0.0286322886)30:0.0072650972,(EF529624:0.0877095560,KP326573:0.0280608680)36:0.0053272899);
