# Supplementary material for: Metatranscriptomic analysis reveals the diversity of RNA viruses in ticks in Inner Mongolia, China
Source: PLoS Negl Trop Dis. 2024 Dec 11;18(12):e0012706. doi: 10.1371/journal.pntd.0012706 (PMC11634002; doi:10.1371/journal.pntd.0012706)
Supplement: S1 File — (ZIP) [file pntd.0012706.s005.zip › S1 File/Totiviridae/Totiviridae_rdrp_m.fas]

>AB085814
------------------------------------------------------------
----------------------------PSHRNRSWRIAVAACLDP------KAAKGLST
AMKSLGANSVQEGAVLVEAQSLQGR------MTGACDLAEEASY----------------
-RCDARKVAEQVISADPEALRDSIRWVLNKELANG----VDEYQSLDDFWSRRWLWCVNG
SHTNASDAKVGIRRK----VDLPGIDRVYRRMVAEALEEEP----ISCWDGTTFVSATQK
LEH--GKTRAIFACDTQNYFRVSHLLGPVQNRWRNERILLDPG-----EGGSLKMAHRM-
----MDMRAAG-GLNVM--------LDYDDFNSHHATETQKILFEELIKHVN--------
--YDPVLGKTL-----------VDSFDKMYCYIK-----GV-RVGQVLGTMMSGHRGTMF
INSVLNAVYIRLATGAAFFD-PLSSLHA------------GDDVYAVLPSLSDAKFLLDS
CH--NFGCRMNSTKQSVGVVCGEFLRMAV----TPVGAIGYVCRSIASFISGNWSTDAPL
TPREYLT---NCISQCHTLFNRS---NSMHLIQLISD-CIHK-RL--NLKRKL---CLEM
MTGLAAPDGVPLFNTMY------GRVY----PI--------VPENWRRRGA-RFDCACEV
HHATSQYSSQHLPP--------VKVEALTETGTSAAS----AMQLASYKRAI--------
------------------DSMLSYEPRKVKFG-----------KPRTMNALGLNLAKELF
THLLNTGCLEAMPV--------LRLIQDQIKRPLLRELVLL-------------------
-------------------------------------------
>AB176964
------------------------------------------------------------
--ARCAGRLTADQAIALIVYHVSL---RPTFGLSSARFAVAALMCP------GDAKGLSN
ALKALGLNGVKEGAVLVEAQTLQGR------GVAPIDWGREIPS----------------
-RCTDAVHENTVFIPE-ADLRAHVRHFLSSELDA-----DTSLEPLDHWWSRRWAWCVNG
AHTSAASRALGIDHR----HAFPAHSRVYRRMASEALESEP----VSKWDGTTFVSASEK
LEH--GKTRAIFACDTRSYFAWSWLLDPVAANWRNSRILLDPG-----RGGTYGSTRRI-
----QNAQLTG-GVNVM--------LDYDDFNSQHSTRSMQIVTEELCSYIG--------
--APQWYTDVL-----------VKSLDSEYITGH-----G--PPRHVAGTLMSGHRGTTF
FNSILNGVYIRHAFGAGAFD-SCVSMHT------------GDDVYMRLRTLRDASTLLVS
LK--DLGCRLNPTKQSIGYKHAEFLRVAI----TPTGSRGYAARSIAALASGNWTDSDPM
DARDGFT---TTLANIRTIQLRS---GSPDLGRLVGP-AVKY-AR--GLRTRT---VIKI
LNGEESYNGSPVYNVPGRTVKV--HTFAPKDPDYM-LPEIPVSSSWPL------------
-NSTYDYLNSHCTG--------LESRLFEIAQVSPVP----LLAASSYSKG---------
----------------LAQSRQVLTSADLTIR-----------PLGTVSTLGVIDVGSLS
AAPPSPPVLAG-------------------------------------------------
-------------------------------------------
>AB300379
------------------------------------------------------------
---------ANDAAAAVIIYGYGL---SHNGVCDPFDTAARLVRAP------EYCKALTT
FLKATGGNSTRLGALLAEANTLLGR------DVGAIDLREEAAY----------------
-RTN-PKVETTVANYPEAELRRQIRHFLTTEIRREDDSYTVAFPSLEEHWQSRWLWAVNG
AHSNIATS--HVVAE----ERPPGVTREHRRAWLERVRDDP----RPAWDGYTVASGSPK
LEQ--GKTRAIFACDTLNYLSFEHLMAPIEKRWRHERIILDPG-----RGGAAGMIFRT-
----KAARERA-GVSMM--------LDYDDFNSQHSNVAMKILIEETCALTN--------
--YPPDLAARL-----------VESFDKTDIYVG-GVKVG--RSR---GTLMSGHRCTTY
INSILNAVYLRLELGDELFD-RSVSLHV------------GDDVYLGVASYADATRVQER
IS--SSQLRMNPIKQSVGHVSTEFLRVAC----QGRDCYGYFARAVASTVSGNWVSDILL
GPLEALT---SICAASRTLVNRS---GAPGLPLLLLK-SVIR-MT--KLPREDHDRLAQL
LLGNAALGNGPQYATGATYRSIRATVIRSE-PDDHGYSKLPM------------------
-AATTTYLSSMMTP--------LETTVLTEAGISPLN----PMVEASWGKTLA-------
------------------EPSRVV--ERLRLR-----------PVRQSLAVGSDTVERLI
NQTPVKGVLTDYPI--------LYL-----------------------------------
-------------------------------------------
>AB742454
------------------------------------------------------------
------------------------------------------------------------
---------TACGAALVEAKALQGR------GIAPVDMAGEVAF----------------
-RVQPDLVKAKVLEPDYDELREHIKHVLHSELAG-----ELELTPLAEFWSSRWLWCVNG
SNTSTSDRAMGLDPH----EYADTHTRTYRRMVAETLEQEP----ISTWDGTTSVSASVK
LET--AKSRAIFACDTRSYFAFSWILNDVQKRWGNNRVLLDPG-----KGGMAGIDRRI-
----RRSQHTG-GVNVM--------LDYDDFNSHHSTRSMQILFEELCDMYS--------
--APSWYRDTL-----------VNSFERMFINFE-----G--KQHHVLGTLMSGHRGTTF
INSVLNAVYIRAAIGGPTFD-SLVSLHT------------GDDVYLRAPTLSDCSRILTA
AK--DYGCRMNPTKQSIGFRRAEFLRMGI----GERASYGYLARSVAALACGNWFNPNPM
TPWEGFN---SLVTSARSIINRA--GGQLRLGELLSP-AVRH-GK--SISYRT---RAQL
IDGECAIEGAPVYGSDFRLKTF--EVKLPK-AD-----AVPISPRWRT------------
-NATRDYLLDHVSP--------IEAEALSLAGADITT----MMVVASFGKG---------
----------------LDRKVLQSTPDFV-LR-----------RKPVRAALGFTDVVTLL
TSIPRVGCLSGYPL--------LNLVAGRLSNDELRHLVLLAGGD-ANAADLQVEAFGA-
-----ESLTRNIIGTLPFSDAVNLGK-----------------
>AF038665
------------------------------------------------------------
-----AGHVTEDVAMAAMVYAHGL---VACYGQKGYDIAAWLVLRP------AAAKGIST
AIKALGANAHDFGAVLCEAQTLLGR------AVSTIDLAHEAEY----------------
-RCDPDLVAKQVIEPG-EELRSHIRAVLAMELAGR----DLSLPDLDSWWSSRWLWCVNG
SQNDASSRLLGIDTA----RFREFHTREYRRMASEALTHEP----ITSWDGYTNISASPK
LEH--GKTRAIFACDTRSYFAFEWLLGATQKAWRNHRVLLDPG-----GGGHLGISRRV-
----RSFMKHG-GVNLM--------LDFDDFNSHHSLNSQRMLFGELCDRAN--------
--APGWYRKVL-----------SDSWGKMHVNIA-----G--HMRPWLGTLPSGHRGTTI
VNSVLNAAYIRMALGGPAFD-KLTSLHT------------GDDVYIRADTLTSCEWILDR
VR--SVGCRINPAKQSVGFGTGEFLRMAI----TQRETRGYLARSVASFVSGNWTNQNPL
DPADALR---TAIVSTRALINRS---GRQDYARLVGP-ALRL-SH--PLGTRN---IIRL
LSGDVALDDGPVYNTDGRIVHF--RVEGQI-ED-----ALPVSERWPH------------
-NATDAYLLSHVSE--------VERAALAATGTDAAA----LMLASSFSKG---------
-----------------HSSLGSARRQVVRVA-----------KRETTRAHGFADASDLL
HRDR--------------------------------------------------------
-------------------------------------------
>AF039080
------------------------------------------------------------
-----------------------------KGVQNGYHAATALIANP------EYAKDMTT
VLKAVGANSNHLGACLVEAQTLQGR------AVQPADMHSEAIS----------------
-RTT-TAVADIVVDYPDDVLRSHIRTVLEREIQRVGDSHAIEYPTLQEHWDSRWLWAVNG
SQSGLLSRE-HLEAA----PRPPGAAREYRAVMARESEQDP----RPAWDGHTYVSGSPK
LEH--GKTRAIFACDTLNYLAFEHLLASVESRWRGERVVLNPG-----RGGNVGMSFRV-
----AAARQRA-GISLM--------LDYDDFNSHHSIRAMQILFEETAALTH--------
--YPPELAAKL-----------VASFENMDLYLG-SSCIG--RVL---GTLMSGRRGTTY
ISSVLNEVYLAIELGASWLA-ERPSIHV------------GDDVYLGVRTYRDAAYVLDK
CA--TSRLRMNPMKQSVGHTSTEFLRLAC----AGRATYGYLARAVASTISGNWVTEEAL
DPYDGLT---SMLTNARSLANRA---SSPFLPLLLRR-SVQR-IT--KLPRPDHKKIDQL
LTGQLALENGPMFSQGAEYVWVDASSVQPP-PDEWGYQDLPL------------------
-AATTQFLSRCAQP--------LEVKYLTEAGIGLTA----VMAEASYRKTF--------
-------------------SSTFSRSDRVILG-----------PVRRRPVAGTASVERLL
NTRPPEGCLEKYPL--------LRLARRRLPRS---------------------------
-------------------------------------------
>AF127178
-------------------------------------------NLLDASPLPDFALQQML
-----LPNTANDVVCAILLLGEVLWM-LRCPISIIVNISRAICRND------SFLKDLSD
FNKMLGLTKIPIANCLTELNTLQGR------GVTSSDAKRDLTH----------------
-RIA--DVNPHEAKISRENLREAINQIYKEEITR-----KEVPDTFKQHVFTSPLWVKKG
AHHHP-----------------LFGSYDNRLEFVENVDLDR----VLKSHPAVYITQAPK
LEH--GKTRFIYNCDTVSYIYFDYILNYIESVWSNKHVLLNPDYMNPVIFSTLNYDEYC-
----------------M--------LDYTDFNSQHSIESMKQVFLCLFPFL---------
---PRSMHSILQ--------WCVTSFDNMYI--------N--K-THWNSTLPSGHRATTF
INSVLNRAYLLPFLQ------VANAFHT------------GDDVLLCGK--ADYATLINT
VP-----YELNKTKQSFG-PSAEFLRLHK----HNDQVSGYPARAISSLVSGNWLSFANP
LWQPSLL---SIMQQLYTISARSGL--LPYIPVTMKL-EVQR-RY--DLRSRI---TNGL
FSGDIVPSGCPCYKSNA-------ALLSAVVPD----TVVKAPPTFYD------------
-LRTLDILKQTSPW----------INSASRYMDLLER-----RHMESDNKNVIYSIQY--
---LPSKMLPMI---DVDPADAT------PLR----------------------------
---------KRYHP--------RSHIAHPLPRDAHLKELRFATCRVGPATAIRLGSLWP-
-----ANR-----------------------------------
>AF325840
--------------------------------------NCYARNVLASTELTDDLLKQSL
-----PIGLNNDSVCGIVIVLELLRI-AGVPSKLLPIIGQAIANKD------PFIKELSD
FNKMIGATTSRIANILTECNTLIGR------GVKSSDPSADLYH----------------
-RVA-PEGNRHEAKIPRHILIEAINKIYKNEMTD-----MPPPGDFKLHLITSPLWCKAG
SHHHP-----------------HFAKYSSRLDFVMDVPADK----IAAVPPSVFITQAEK
LEH--GKTRYIYNCDTXSYLFFDYILHYVECVWSNESVLLNPAAMSVERFSVLDYPEYC-
----------------M--------IDYTDFNSQHSLESQKLVFECLRPYL---------
---PSEMHPILD--------WCIASMDHMEI--------G--G-QHWLSTLPSGHRATTF
INSVLNKAYLIPYIG------DTTSFHC------------GDDVLLCGK--YDYQTLIDT
LP-----YELNKSKQSFG-PNAEFLRLHR----RAGDVIGYPSRAVSSLVSGNWLSKTSW
EWQPSLI---SVTNQCNVIISRSQL-NIRFIP-AMQQ-ELRN-RYIDKMSEPF---DVG-
-SDYYVMPGCPCYSDAA-------TTIVPNVPQ----LECSDVPFSQA------------
-QKVFDTMRDICPE----------FTTVNDVIDRVLA-----RRTSNAVKNITYNVC---
-----APVAPQVC-IAVNPAHYQF-----LLR----------------------------
---------KKYYP--------REHIAPPGFDDSTNSKLVFSTYDLAPSIAMKSCA----
-------------------------------------------
>AF337175
------------------------------------------------------------
----------NDQASAIILYGYGL---RAQAVPDAMHVAATLATTP------DLAKALTN
FLKATGANGSRLGALLCESNVLLGR------AAGPADLSEEARY----------------
-RTS-SDVESHLAIFSDADLGAAIDAILDEEIKRVEGSQHIEFDSYQEHWNDRWAWAVNG
AHSGHVSR--LYPRV----PKPPGMLREHRRAWLESVTEDP----RTDWDGKTFVSASPK
LEA--GKTRAIFACDTVNYLAFEHLLAPVEKRWRNSKVILDPG-----RGGHLGMIFRT-
----TAARARA-GVSMM--------LDYDDFNSHHSTRAMQMLFQRLGDRVG--------
--YPADKLAKL-----------VASFEKMYIYNG-MEQVG--RVK---GTLMSGHRGTTF
INSVLNKAYLLIVLGEDLFE-RSVALHV------------GDDVYFGVRTYAEAGEVVTR
IK--NSPLRMNRMKQSVGHVSTEFLRNAT----SGRSTYGYFARAVASTVSGNWVNEMAL
SPSEALS---SIIGAARTLVNRS---GAVNLPLLLHP-SLVR-MT--GLPREDHKKLREL
LLGTTALDNGPQYSLGGYYTSVSSLITTTA-SDRHGYTPLPR------------------
-EATTAYLSCAADP--------LEVNVLTQAGVSVVS----AMEEASFRKSL--------
-------------------PARYTGYETLRLG-----------PKSLIRSIGTASVVDLI
SASPPR------------------------------------------------------
-------------------------------------------
>AF527633
------------------------------------------------TQLN--VGLQYL
DWVRRQRVVYNDQATAFLLYEYCL---ACYDSRGWRHAAASLFDS-------DYAKGFSV
FGKAVGINGSQVGAMMVETNVLLGR------DVAPIDLVEEARK----------------
-RTSMREVRAMTTAYSDDTIRRAVRTVLLRELKRSGDSYILEFPTLEDHWATRWQWAVNG
AHSGLIYKT-NPSYR----PHMPGFDRLHRRAWLETISEDP----RPAWDGRTYVSASPK
LEH--GKTRAIFAWDTINSLAMEHLMSTVEANWRGERVILNPG-----KGGHLGMAQRV-
----QAARNRS-GVSLM--------LDYDDFNSHHTTRTMQIVVEETCRLTG--------
--YPPDLAEKL-----------VSSMEKHYICVG-GAYIG--RSK---GTLMSGHRLTTY
INSVCNEAYLRIELGDDFLD-KNVSLHV------------GDDVYLGVRSYQEAGYVLRM
IR--GSKLRMNPAKQSVGHVTTEFLRVAS----ESRYSYGYLARAVASITSGSWVNELAL
APLEALT---NIVASARSLANRS---GIADVALLLVS-STRR-MA--PLDSRDDTLLREL
LTGKVALQNGPNYQSSGYYRHVAVTPKMVR-RDDFGYGVLPL------------------
-EATHTYLSSAATV--------LEIETLTKAGISVEE----DMARASYKKSA--------
-------------------PRDFFSAECLVTG-----------PVLQRPCV---------
------------------------------------------------------------
-------------------------------------------
>AM261427
------------------------------------------------------------
------------------------------------------------------------
----------------------------------------EFNM----------------
-RTQLRLARENMAEYPPDVLRATVRRVLLDELTRRAGSYELDYPSLEEHWDSRWAWAVNG
AQGGAITDK-GLESA----PRPPGATREYRRSWLERVEEDP----RPQWDGTTEVSASSK
LEH--GKTRAIFACDTVNYLAFEHLMSTVEANWRGVRVVLNPG-----KGGNMGMAMRV-
----QAARRRC-GVSLM--------LDYDDFNSHHTISAMQIVVEEVCSITG--------
--YDPDLAARL-----------VASLDKQYITLA-----G--RRKLSVGTLMSGHRCTTF
FNSVLNAVYVRLELGEPFYS-ETVSLHV------------GDDVYMGVRDYVSAAYVIQR
LA--DSPLRMNALKQSVGHVSTEFLRIAT----GARDCYGYLSRAVASIVSGNWVNDTAL
APFEGLA---AMVASARSLANRG---KTNLAPLLLVS-SVLR-IA--KLGKRHYGKVSSL
LDGTVALGNGPQYSCGAHMRWCNPVVVRDT-PDPWGYTELPL------------------
-ESVTAYLSRAASP--------LEWEVLGEAGISVTE----QMAAASYRKTY--------
-------------------ASLFWRGERLTLG-----------PTLSKAPIGSASAEDLA
RATKPHGLLAQYPL--------LLLARDRIPETLVRVALGKAGGN-PHTSHLAYDAWGE-
-----YDHGCQIQTVLGYADAAAFGKRTSADVLTSRTLMYV--
>AY561500
------------------------------------------------------------
--------------CSYILYALTL---EHHIGSRGVHIAAAMVRQP------ANAKGLSN
ACKALGLNATFPGAMLVEGISLQGR------GCKPVDLADELYK----------------
-RTDPVGVQEQVLPLS-DDLRRAIDATIEHELPV-----GE-LPDMEEWWSSRWLWCVNG
SQNRSSDAALGLDHV----PSDLLGSQRYRRMAAEEVSLNP----IYAWDGYTEVSFSEK
LEC--GKNRAIFACDTRSYFGFSYLLGEVQKRWRNSRVLLDPG-----KSGYLGLARRL-
----LRGSVRG-GVNLM--------LDYDDFNSHHSIETMKYVFLKTARM-N--------
--APSWYTEKI-----------VSSFDKMWIVRG-----S--ERLHVLGTLMSGHRGTTH
INSVLNAAYIRMALGNAYYD-KILSLHT------------GDDVYMRLDTLGDCVRVLRA
CH--GAGCRMNPSKQSIGYHRAEFLRMGV----NSQYAVGYLCRALPSLVCGNWVGA---
GSDDQLELARSLVGSVRGVINRG---IPRICVRLLAR-SLSA-FH--RFKLGL---AIDL
LEGSVSIEGSPCWARDNKIRNVCPRLIEP--PD-----KIGIGIDWGR------------
-YATRDFLTNHLSP--------VEVMAIKASGVNPEL----IMLQSSYSKGVQR------
----------------RAHDKNVSLGTLLDTK-----------NVKTRVVHGVALAGDLV
SRQTEKGVFSMHPV--------LHLLKNALSDSDLRSL----------------------
-------------------------------------------
>FR750562
------------------------------------------------------------
--------------------------------------------EP------NNAKGLSN
ALKALGWNSTLPGSMLVEGGALQGR------GVSPVDMDAEIAS----------------
-RTTPDLVTDMVISSA-AEMAPHIRAILALELPS-----NSGLGDLDEFWSARWLWCVNG
AQNRASDRSLNL-------PSPVRGAKRYRRMAAEEVSSNP----IYDWDGTTNVSASTK
LEP--GKSRAIFACDTSSYFAFSWILDRAQRDWRGHRVLLNPG-----EGGLYGVARRV-
----KGAQGRG-GVNVM--------LDYDDFNSHHSLGVQQELTRQLCQLYN--------
--APSWYTSVL-----------VDSFDRMYITHR-----G--SRKRILGTLMSGHRGTSF
INSVLNAAYIRAAVGGAFFD-RLVSLHA------------GDDAYMRCSTLAEAAHVLTR
CA--RFGCRMNPTKQSIGFRHAEFLRLGI----GDKYAVGYLCRSISTLVAGSWVAPDPL
SPEDGLT---SAITTVRSCINRG---CPSSLSRIIAR-TYSS-IH--GYPLRV---LDAL
LSGAACLESGAVYNTDYTLRQY--RVVRPL-PD-----DLPLPPQHRE------------
-YATREYLANHVSP--------IEARAAQLASADLVR----IMVRSSYSKGVTRH-----
------PSSPT----SRRRPQLVSLPTVKAT--------------------GFTTAAELA
KRQPPVGKLANFPL--------LRLIEARLTDDQISELLSFNG-----------------
---------------------------TPPGGL----------
>HE572591
------------------------------------------------------------
------------------------------------------------------------
-------------------------------------------R----------------
-RCDPSKLTGELIDVDPDTLRDHVRSILRVELPN-----GCTVPTLDDFWTSRWLWCVNG
SHTGASSDLLGIPRD----FLSATHERVYRRAASETVKLEP----LTSWDGYTSVSASQK
LEH--GKTRAIFACDTRSYFAFSWVLGSVQKAWRNSRVILDPG-----TGGHLGMAQRI-
----INAQRGG-GVNLM--------LDYDDFNSHHSNGVMAMVFDELCKHVG--------
--MPDWYRDVL-----------VKSFDRIYYTDN-----N--GRHKIAGTLMSGHRATTF
INSVLNAAYIRAAIGSGRFD-SLLSLHT------------GDDVYIRCNTLADCAQILEA
TT--AYGCRMNPAKQSIGFRSAEFLRMGIR---GDKA-YGYLSRSISSLVSGNWSSNDPL
APLESLQ---TLITGCRAVINRS---GVIDVAAFLAP-ALRYPPQ--QISNRT---LIEL
LRGEVALEGSPVFNTQGRIQNY--AAYVPR-AD-----ELPIPSSWKR------------
-HATTDYLSYHVSP--------IEAAALEWSGADAPS----LLIASSYSKG---------
----------------LNKVGAAPLPPVS-FK-----------RLPVKHARGYVCATDLS
KRDVNPGVLTKYPV--------INLVKSRLTTEAILDLLVVELGY-RPSGDPREIAFGG-
-----EAESKCIFGTLSYPDAAAFSKLTTAGNIY--TLFSIAM
>HE588147
------------------------------------------------------------
------------------------------------------------------AKALNG
ALKALGTNSTPYGCLLVEANTLQGR------GVGAIDMREKARE----------------
-RCDPDFIQKSVVSANFDELREHVRAVITTELSGR----DVKMPTLSDFWTSRWAWCVNG
SETAKSDEVLGLDPK----AYKRTHTRSYRRMAAESVRDEP----ISTWDGTTYASASPK
LEA--GKTRAIFACDTRSYFAFSWCLNAVQKAWRNSRVLLDPG-----IGGHLGMVNRI-
----RHAQRGG-GVNLM--------LDFDDFNSQHHTVAMQIVFDELCKYIG--------
--APDWYRHVL-----------VNSFTRTHVSID-----G--RWELVQGTLMSGHRGTTF
INSVLNAAYIRMAVGGPYFD-SLLSLHT------------GDDVYIRANTLGDCDYILNR
CR--DYGCRLNPAKQSVGYYGAEFLRVAIR---GERA-YGYFARGVSGFVNGNWTSSDPL
SLTEGLS---SAIASCRTLINRS---GDASLADLLGP-AIRY-RR--GLTTRQ---TIQL
LRGTLSLEGSPVFNTNYIIRNL--RVEGVD-KE-----TVPIDNRWKR------------
-YATTDYLTDHLSP--------VEVEAIHLAKTDPGP----LMIASGYRKGL--------
---------------NLDDK---GTPSQVRFR-----------PLPPRLATGFASASQLT
ARRAEPGCLAKYPV--------LSLIAGRLTDDELRHLVAMEGGN-NTTSD---------
-------------------------------------------
>HQ158596
--------------EGMGGRTKFV----------------YAVCLQRLLSIG--------
------VVTEAVYSS-FLAYIIGV---EYNFALLLLRSTTVWSGTRGEEQLLSKLKSFAS
AIKASHSAKYQPLTQLFELTVLLNR------GIGSVDWAGEKEN----------------
-RVN-----PNTVDLDPADVYKSSMTIFRKARKSG---YKYPKMHYDKFIESRWEWIPGG
SVHSQYVDDDEYIYP----GLYT-RNKFITVNKMPSHHLQL----FLSSTPQIKAWTSTK
YEW--GKQRAIYGTDLRSTIITNFAMYRCEEVL--------LHLF---PVGDQADVEKVH
R-----------RISMMLDGYDSFCFDYDDFNSQHSLSSMQAVLLAYMDAFSD-------
-VMSPEQLQAME--------WVILSVADMQALSP-TD--N--EWYRLTGTLLSGWRLTTF
MNTVLNWVYMDV-AGVFNIDGVHDSVHN------------GDDVMISISSIKAANLVMNK
MH--KVNARAQPTKCNVL-SISEFLRIEHGMSGYDGLGAQYLSRSCATLVHSRVESKEPI
TATRLVE---ADLSRLKDYRSRC---ANVDAVDLIQQQLFCRTAKLFNIELGN---IYKI
SELHRVVGGCSDRRWAPIEQQVTTTS-----GKYEIPHEIDDPSFW--------------
-PGVNDYSAMLYRKIGEQVKMSVIVDAVSQGS----------RLTIAKSRSVT-------
------------------------------------------------------------
----------------------LAVERTANIKAKE-------------------------
-------------------------------------------
>HQ607520
KRWPKPFYPAEVSLKFLDKKTELQLFPLKKAPQADLKVNCFARNLLYSSPLSDRILKQCI
-----PVGTNNDTVCGLVILLELLFE-AGVPLDLLPTISVAIAKND------PFVKALSD
FNKMTGATTSHIANLLTECTTLLGR------GVTASAPNADLYH----------------
-RVA-PEGNRHEAKISDDVLRSAIRTIYKQEIKD-----CPKPGDFGLHLLTSPFWCKSG
SHHHP-----------------QFPRYRNRLEFVMNTDPSA----IMAVKPSVYITQAQK
LEH--GKTRYIYNCDTVSYLYFDYILNYVESIWANSHVLLNPDALNAEKFATLEYSEYC-
----------------M--------IDYTDFNSQHTLTSMKAVFEVLKEFL---------
---PSEMFPVLD--------WCISSFDNMTI--------K--D-MKWRSTLPSGHRATTF
INSVLNRAYLLPYIG------TIVSYHC------------GDDVLLCGE--HDYQHLITR
LP-----YELNPSKQSFG-PHAEFLRLHR----HGEKVIGYPTRAVSSLVSGNWLSTTSW
NWQPSLL---SITNQINAIICRSQL-SISRIR-SLAQ-ELRF-RYCPLLDNYI---DPA-
-TTSFVAAGCPSYQPTA-------TMITPDVPH----LDAEEVEFTQL------------
-HQLAEYAINTYPW----------LNSVESVNQLVRS-----RMRKPAARDIHYSVL---
-----GPAIPLV------------------------------------------------
----------SYH----------HHCDPM----------------VVPLTR---------
-------------------------------------------
>J04692
------------------------------------------------------------
--------LEAAVAT-ILAYVLTL---SEKFVPIFLDSRAIWVGEPGPDALTARLKASSG
QIKSIHTADYEPLTELFELAVLMNR------GVGHVSWQAEKDH----------------
-RLN-----PDVAVVDQARLYSCVRDMFEGSKQT----YKYPFMTWDDYTANRWEWVPGG
SVHSQYEEDNDYIYP----GQYT-RNKFITVNKMPKHKISR----MIASPPEVRAWTSTK
YEW--GKQRAIYGTDLRSTLITNFAMFRCEDVL--------THKF---PVGDQAEAAKVH
K-----------RVNMMLDGASSFCFDYDDFNSQHSIASMYTVLCAFRDTFSR-------
-NMSDEQAEAMN--------WVCESVRHMWVLDP-DT--K--EWYRLQGTLLSGWRLTTF
MNTVLNWAYMKL-AGVFDLDDVQDSVHN------------GDDVMISLNRVSTAVRIMDA
MH--RINARAQPAKCNLF-SISEFLRVEHGMSGGDGLGAQYLSRSCATLVHSRIESNEPL
SVVRVME---ADQARLRDLANRT---RVQSAVTAIKEQLDKRVTKIFGVGDDV---VRDI
HTAHRVCGGISTDTWAPVETKIITDN-----EAYEIPYEIDDPSFW--------------
-PGVNDYAYKVWKNFGERLEFNKIKDAVARGS----------RSTIALKRKARI------
---------------TSKKNEFANKSEW---E-----------RTMYKAYKG--------
----------------------LAVSYYANLSKFMS------------------------
-------------------------------------------
>JN997472
------------------GAHHFH----------------FTP-MQVLKSIGRGRLERAI
QASRLPKDAEMTFATGMLLWYTSI---SDQMAEL-IRGAGIFKCDSVRE-YVKEMKQLSV
EAKSLQNLVTDDLRTVFELEVLVNR------IDGVVDWEKEKEN----------------
-RQS-----VNVTNIKDSDVFRSACKIFEDAKGIG---RRPKSFSWESYWANRWQWSAAG
SIHSQYPRDMEYVIR----DQQSLKNKFITISNMPKCTVDY----FSDREPQVQGWSSTK
YEW--GKQRAIYGTDLTSYVLSNFAFYNCENVL--------PNQF---PVGRDANDENVV
N-----------RVSGVLNNRMPFCLDFEDFNSQHSSGNMKAVIYAYIETFID-------
-CLTPEQEQAAM--------WTAASLDKQIINDNVGT--K--TTYESKGTLLSGWRLTTF
MNSVLNYIYTTKLAAEEKR--PGDSLHN------------GDDVLIGVRSMALPQRCMQN
AI--KYNVRMQSSKCAVG-AIAEFLRIDHK----QGGNGQYLSRAVATMVHSRIESRVST
DIRDLVQ---SMENRFADAKGRG---MANDIISGLREQYYMRQSVLCDTDVED---IYLI
KNAHRVVGGISEEKDSKMGVLITSQL--------RAQKNVSIPYL---------------
-PGVNEYANEIHKALKINVSIKTICDRLYDAT---------YEAVSIKDRKM--------
------------------------------------------------------------
--------------------------------KILRE-----------------------
-------------------------------------------
>JN997473
------------------------------------------------------------
------------------------------------------------------------
-----------DLRSVFEIDTLINR------IDGEVDWAEERDH----------------
-RVN-----PNVTNLSYSDVYDAAKDIFLQAAAVG---RKPVSMDWDKYWASRWQWSAAG
SIHSQYVEDDKYVIR----TDRNLKNKFIAIANMPKYGYDF----FMSRKPQMHAWASIK
YEW--GKLRAIYGTDLTSYVLSNFAFYNCENVL--------PKRF---PVGKDANDANVV
N-----------RVAGVLKDRLPYCLDFEDFNSQHSVSSMKAVIYAYGDVYRQ-------
-VFTEQQLEALA--------WTAESLDDVSVNDNVGL--K--QTYKSNATLLSGWRLTTF
VNSVLNAVYTDKICGEAKM--PGSSLHN------------GDDVLIGATSMKVARESLRR
SE--LYGIRVQASKCAFG-GIAEFLRIDHA----RGSKGQYLTRAIATLMHSRIESKLST
DARDLIE---AMENRFSDCLNRG---MTLDTVTKLRHVYYNRQSVICNMPVED---FYRI
KTTHRVAGGVSEAIDSDVSMSVIRGI--------DKSFNIKIPKL---------------
-QGVHDYARAVAMELEMMKRLDYITDRMYKAT---------YEAVVPKTRGMTV------
---------------VPNKEE-----KWCYNV-----------KAIYKAFKGKIQTAGYG
KAALVGMALDVIQTSDKDTTLKMALARSPDPIKLLRYLV---------------------
-------------------------------------------
>KC610514
---------------------------------------------TVFRS----------
------------------------------------------------------------
-----------DLASLYELNVLVNR------VDSVVDWNKEIDH----------------
-RTN-----VKAVGISTEDVYKISTEIFKDAVREG---RYPQRLEWQDYWVQRWSAMPNG
SVISQYDEDIAIKKL----LPFSARVKSAWFAAKTESNYDY----WLKRTPQIYASTSTK
YEW--GKVRALYGCDVTSFLHSDFGMTNCEDIL--------PSYF---PVGRKANEKYVR
E-----------SIEK-FRETVPVCFDYDDFNSQHSTSSMRTVLQAWLDVNQK-------
-YLTEEQVNSVE--------WTRDSLDSILARFN-SS--G--DTISLSGTLMSGWRLTSF
MNTVLNRVYLVK-ANLFKH--LVYALHN------------GDDMFGGAVNMAKAVAIIRD
AK--AIGVRAQVSKTNLG-TIGEFLRVDTRA--IDPTNAQYLSRSVATLVHGRVESSAPN
DLRELVS---AIITRSEEVISRG---GDFRLINKLTQKTLDFAARLFNVDNTI---IDTM
LSNHPVQGGMNK--DAPVHLWRIE----RRTEPFERETLLARYSLIA-------------
-PGLFNYVDRVKEQFGVSENLIDKEELLYRAGVSLEKSRVYYELVIETTLGM--------
--------------------------------------------DIYRALHGVWKSPGYV
APIAKIRSLGLI------------------PAKELRNLNS------VPAHLIRT------
---------------------------ARNPILMMGTIF----
>L13218
------------------------------------------------------------
------------------------------------------------------------
------------------------------------------------------------
------------------------------EIYR--------------------------
---------------------------------------------LALYGDNPPLKPLEK
PEL--TKVRAVISASLQSYILMSYL------EYIMADTIVDKA-----FTTTLMNDRQLE
NLERHMMTMTG-GVRVP--------VDQSNFDRQPDLVQIGIWQQLLFHLAS--------
--ASAPYRARDSVSLVISRLASTTTFPNLKVRMS-D---G---DKRVLHGLPSGWKWTAL
LGALINVTQLLTMAE--LSN-TLASLRSTV--------VQGDDIALSMTDREQATQLVDT
YA--RQGFEVNPKKFWISPDRDEFLRRVA----TPGIVAGYPARM---------------
--------------------------------------------------------MIKL
LY----------------------------------------------------------
------------------------------------------------------------
------------------------------------------------------------
------------------------------------------------------------
-------------------------------------------
>M92355
------------------------------------------------------------
-----FGARF-----------------CVLWALMCVRIAGFAD-------------DINI
YIKHRGMSGLLPQ--LVEMKCLLGR------GVNEIDVETEARR----------------
-RLDVGSLSMQRLDEN-E-LRAAVRLIYSEEL-RR----PVTYPLICDFWSSRWLWAANG
SHSRALEHA---HPE----LATRKEGQAYRKAVMEQWQHNP----MDRWDGTVYVTPSAK
LEH--GKTRLLLACDTLSYMWFEYALRPVERIWENSNVILDPG-----SMGNCGIATRI-
---------NG-WRNGMPGQSF-FAVDYDDFNSQHTLMSQKIVFEELFHHIG--------
--YNASWVKTL-----------VDSFDSMELWIK-GKCAG-----IMAGTLMSGHRATSF
INSVLNRAYIICAGGHVPT-----SMHV------------GDDILMSC-TLGHADNLIAN
LN--RKGVRLNASKQVFSKTSGEFLRVAH----REHTSHGYLARVISSAVSGNWVSDHTL
NQQEALM---NAIVCCRGILNRSLPGEKNPVVRVISR-SVSK-RT--KIEEKT---IRLL
LSGRACLKGGVVYGEQTNYIQV---------------YRINCRVERSEEKLPPYR-----
-HATEDYLNNHLAD--------IEVMAVRQYGSDIAD----IMAQASWKKSM--------
------------------STEGAEDVSRLSLQ-----------RDKTLPCLHCITEKETS
LLPVRYGLFSSYPI--------LMMLKDRIPIKEALKLAVTIGYRPQPNSDLE-------
-------------------------------------------
>ON812582
------------------------------------------------------------
-------------------------------------------LTPDERV----------
--------------SLYECASLYGAMCPPVPGWDPVEQTRDLAEGGQVPHGLLAGRWGTQ
GRLNDR-----------------IRDLVRCPEHT-----SPEVRTFED-WLRDCEWERSG
AATLGRVEYELVVNG----EERRGSFRARKNLVLDVVPVEDILA-RTRSHDTQENKALIK
SEF--GKIRLAVSAPLEVYLQQAFLFAVSGNSYLSW-----PGNTL--EETLTEEMTRNE
R---TFVQMRR-GANALP-------YDFQKFDHQPRTSEILCFQNVTFARALG-------
-AASVQQRDDVALFET----LLERGFQQATITSPPGL--GDQRTFRVRGGLMSGLRSTSA
VGSGWNSVL-----GETSRD-LANKFRGPGRDLDTWQIVRGDDTQVVSDSYLDVLAVKLG
YD--LLGAEANESKFTLRPGRTEFLRVE-----TSDRSRAYPCRTVPLLFQRRPWSTRPP
TGDASLT---RVTKVASVLARRL---TDASLLMEFVEFVVER-----MLSKMS--VDLRL
AKIPISLGGLGLFPWDGKWHVREWSPSPPI----------------------PITV----
-TNSTGFRTG------------QEARRYAEMGVPITG----GEATKLAERALRTKIAMDD
---------------VLELTGVVRRVRRSELR----------------------------
---------------------NRTIVRTEIAPVIICDDLGKYAELLQFASHLRPEVGAYQ
RL-----------------------------------------
>ON812602
------------------------------------------------------------
---------------------------------------ENVALPPDDRV----------
--------------SFYEVASLYGAMCPPVPGWDPVDKTRELAHGGADAHGLILGQFPD-
--FDNRH------------FLAAIGDLACVPPHS-----TPDVRDFVR-WLWDEEWARSG
AASLGYVEYELDDEE----GQKRGRFKARKNLILDVIPFDELVA-RALSYRRQDNVALIK
TEL--SKIRLAVSSPVETYLGQAWLFAVCGHAYLGW-----PGNTL--EEPKYVEMARLE
T---TWLRLRG-GEYSLP-------YDFAEFDHQPTSSEVLAFQDCINRGAQR-------
-QALPSQRPHMDTLTS----CLLDGFRAATLTSPPGL--GPQATFKVTGGLMSGLRSTSC
VGSGWNSLF-----GEFARK-MAEVVRGSREPCDVWQVVRGDDTQVVGQSYHDVLVIKVG
YD--ALGAKANESKFTLRRGRTEFLRVE-----TEDRLRGYPCRSIPLVTQRRPWNARPV
RHEAGLE---HVLKTLATLRRRL---PRTDGVDAFREHFVRR-----SFRLLR--LDPRL
RTIPLSLGGLGVDPWDGQWMVHSWRQIDPP----------------------RIRI----
-TNKTDFREQ------------KVAEEFAGAGVDVTP----EEVSALAERRIRAKVAADD
---------------VPAFAGIVRRIGRTELQ----------------------------
---------------------ARRFVKAGIRRDRLHNTMAEMGALAAVVANLPPSQGSYS
RL-----------------------------------------
>U01059
------------------------------------------------------------
------------------------------------------------------------
------------------------------------------------------------
---------------------------------------------FDRFMDNAYEWLVSG
SSAGIPSPLKNSPMRDLVLKEYGLSPRPTKRSVMEAIPRDKVLKILTETSPKIVAKAHMK
LNETGGKARAIYGVTLWHYIFSNWLMAPVEKHLNHRSVDINLD----GSAMLTATLHRLG
QV----------EANMVFNS-----YDYPDFNSMHTYEHMASIYRAAKRCAIKELRQRRG
AQVSDQDLALIEHGFD----WLIESVYHQYVIHP-DT--G--AIIKTASGLYSGDRDTTL
INTLLNIAYASVT--------DRSMAHKYVDPGVVERLCHGDDIITVHRSLPGAMLWNDE
AA--KCNLKGQESKLMIDHKHHEYLRIMG---CDDVKLRGCLARCVATYVNGNWETERVV
GVWAKLQ---EAASSLATWIRRG---ASQEIVQELWYISRYR-----MLTETY--RFTPT
DAKSLNIRDSPQSSNTA-------TLSYEQLPA---------------------------
-NVTSPYIKKLVAE------LPHDLRPTSKELGQLRR----VLQKSTYGTELPLTYQQTD
LTKISDGAIETVRTLGGAAGRVFNSPDYHKLKLEGTAKSDWQLRNRIKAVYHLLSAIDLR
GR-----SMSKIEL--------ISALTGATRASAARVL--------EADAELERSAKSAP
RWDLPAELASTIVEI----------EWTQKSILGA--------
>U01060
------------------------------------------------------------
------------------------------------------------------------
---------------------LENG------VDEEVDWEKEKRN----------------
-RSD-----IKTVNISYAKVLEHCRELFIMARAEG---KRPMRMKWQEYWRQRAVIMPGG
SVHSQHPVEQDVIRV----LPREIRSKKGVASVMPYKEQKY----FTSRRPEIHAYTSTK
YEW--GKVRALYGCDFSSHTMADFGLLQCEDTF--------PGFV---PTGSYANEDYVR
T-----------RIAG-THSLIPFCYDFDDFNSQHSKEAMQAVIDAWISVYHD-------
-KLTDDQIEAAK--------WTRNSVDRMVAHQP-NT--G--ETYDVKGTLFSGWRLTTF
FNTALNYCYLAN-AGINSL--VPTSLHN------------GDDVFAGIRTIADGISLIKN
AA--ATGVRANTTKMNIG-TIAEFLRVDMRA--KNSTGSQYLTRGIATFTHSRVESDAPL
TLRNLVS---AYKTRYDEILARG---ASIDNMKPLYRKQLFFARKLFNVEKDI---VDNL
ITMDISCGGLQE--KGRVSEMVLQEVDIENIDSYRKTRMIAK--LID-------------
-KGVGDYTAFLKTNF--SE-----------------------------------------
------------------------------------------------------------
------------------------------------------------------------
-------------------------------------------
>U08999
--------------------------------------------LTEKVSLT--------
-----------------------------------------------------LLKRISD
WLKQLGLAYSPIFRLFIELPTLLGR------GAIPGDAALDMKH----------------
-RLT--YNPLMTVDVPKTQLHDLIYRLLSRNYNN-----TKI-SSFEHHLEERLLWSRSG
SHYYPDEQI-----------DQLLPPQPTRKEFLDIVTIDY----IKQCKPQVFIRQSRK
LEH--GKERFIYNCDTISYVYFDFVLKLFESGWQDSEAILSPG----------DYSSEC-
----LHAKISGYKYKAM--------LDYTDFNSQHTIQSMRLIFETMKELL---------
---PPEASFALD--------WCIASFDNMQT--------S--DGRKWTATLPSGHRATTF
INTVLNWCYTQMVGL------KFDSFMCA-----------GDDVILMS------QEPISL
APILKSQFKFNPSKQSTG-TRGEFLRKHY----TEAGVFAYPCRAIASLVSGNWLSESLR
DNTPILV---PIQNGIDRLRSRAGL---LGVPWKLGLSELIE-RE--AIPKDV---SMAL
LNSHAAGPGLITRDYSS-------FTVTPTPPK----LHSSLEYTATR------------
-HGLQDLCKHV-PWK------QLTANECNKLGQQIKK----MSHRHCSQTKITYKCVYE-
--VFKPSGLPTVL-SEVSQSALSLVWWQAMLK-----------E----------------
-------AMQDYST--------KK-------KDAHMYACNACTSSVSGDAFLRATSKMA-
-----GVLITSLISSSS--------------------------
>U32108
-------------------------------------------------------YRQYV
QMSSLFSGMYDDHVAGILLYSISTLKHCDVHVAMAYAIAAVRDLTQ------SVIADLSD
VLKLRALAAWCPN--YVELKCLRGR------GIAELDVIAEAKQ----------------
-RLKKPTHPYAYADNE-ELLRNAIRRVFDEELPRD----KVVLRPKDDFWSSRWLWAANG
GHSRALEHA---HPE----LRTRKEVRAYRKCVLEQWRNNP----MDAWDGQVYVTPSQK
LEH--GKSRLLLACDTLSYLWFEYYLKPVETAWLNKRTLLNPG-----VVNHYSMAKKVK
--VLLADAEHD-ETNIERGTKL-YSLDFEDFNSQHSLAAQKMVFEELFKHVG--------
--IENEETRKV-----------VSSFERMIVYNG-KEPLG-----RVHGTLMSGHRATTF
INTILNTAYLYVAGLHTDF-----SYHV------------GDDVIFST-GCAEAARLYDC
LK--HYGVRCNPHKQCASEYSGEFLRVAH----TKHYSTGYVARAIASCVSGNWVSDHVL
DRREALT---NAISCVRTIMNRTQSDEDNPIGRVVAL-SVAK-RC--CVEEKH---IRKL
LYGKACLGEGVIYGKLCSSATK---------------VDINVNMDYDKTRTFKYEM----
-FATADYLRHHTSY--------AESVMLRQYGADIAD----IMAQSSWMKSM--------
-----------------------EASSRVS------------------PSSMRVTLSRSD
L-----GVFT------------------------------------MPVCDVER------
-------------------------------------------
>U41345
------------------------------------------------------------
------------------------------------------------------------
------------------------------------------------------------
----------------TDELGACIDFILDTELGGD----TIELPDEDEWWTSRWLWCVNG
SQNALSDKALGI---------KNKSGQRYRRMAAEEVNNNP----VPAWNGHTSVSPSVK
LEN--GKDRAIFACDTRSYFAFTYWLTPIEKKWRGARVILNPG-----EGGLYGTARRI-
----RGSQTSG-GVNLM--------LDYDNFNSQHSNETMAALYEKALSRTN--------
--APAYLKKAV-----------AASVESTYIHYK-----G--RDRHVLGTLMSGHRATTF
TNSVLNAAYICYAVGIPAFK-RMISLHA------------GDDVYLRLPTLADCATTLNN
TK--RVGCRMNPTKQSIGYTGAEFLRLGI----NKSYAIGYLCRAIASLVSGSWTSLDEL
QPLNALN---GAIVQTRSCLNRG---AATGLPELISA-SFVG-LR--GFKRRD---LLEL
LTGVATIKPGPVYTSSCVIREY--VVEQPP-PP-----QFDVPPGAGM------------
-HATMSYLARHTTL--------VEAQALEIARPAIKS----LMLSSSYGKA---------
--------GP-----GAQTRPHVPMPK---LR-----------RQPPRVAVGFSMAHELT
GRGVKEGCLSGHPL--------LRLFEQRLTDDDLRALVALVGGN-TSAKDIRAEAFGA-
-----ESSSSTIMGILPHSDASNYCKRTRNGNII--VPYHIRS
>B_Totiviridae_sp.
------------------------------------------------------------
-------------------------------------------LTPDERV----------
--------------SLYECASLYGAMCPPVPGWDPVEQTRDLAEGGQVPHGLLAGRWGTQ
GRLNDR-----------------IRDLVRCPEHT-----SPEVRTFED-WLRDCEWERSG
AATLGRVEYELVVNG----EERRGSFRARKNLVLDVVPVEDILA-RTRSHDTQENKALIK
SEF--GKIRLAVSAPLEVYLQQAFLFAVSGNSYLSW-----PGNTL--EETLTEEMTRNE
R---TFVQMRR-GANALP-------YDFQKFDHQPRTSEILCFQNVTFARALG-------
-AASVQQRDDVALFEA----LLERGFQQATITSPPGL--GDQRTFRVRGGLMSGLRSTSA
VGSGWNSVL-----GETSRD-LANKFRGPGRDLDTWQIVRGDDTQVVSDSYLDVLAVKLG
YD--LLGAEANESKFTLRPGRTEFLRVE-----TSDRSRAYPCRTVPLLFQRRPWSTRPP
TGDASLT---RVTKVASVLARRL---TDASLLMEFVEFVVER-----MLSKMS--VDLRL
AKIPISLGGLGLFPWDGKWHVREWSPSPPI----------------------PITV----
-TNSTGFRTG------------QEARRYAEMGVPITG----GEATKLAERALRTKIAMDD
---------------VLELTGVVRRVRRAELR----------------------------
---------------------NRTIVRTEIAPVIICDDLGKYAELLQFASHLRPEVGAYQ
R------------------------------------------
>G_Totiviridae_sp.
------------------------------------------------------------
---------------------------------------ENVALPPDDRV----------
--------------SFYEVASLYGAMCPPVPGWDPVDKTRELAHGGADAHGLILGQFPD-
--FDNRH------------FLAAIGDLACVPPHS-----TPDVRDFVR-WLWDEEWARSG
AASLGYVEYELDDEE----GQKRGRFKARKNLILDVIPFDELVA-RALSYRRQDNVALIK
TEL--SKIRLAVSSPVETYLGQAWLFAVCGHAYLGW-----PGNTL--EEPKYVEMARLE
T---TWLRLRG-GEYSLP-------YDFAEFDHQPTSSEVLAFQDCINRGAQR-------
-QALPSQRPHMDTLTS----CLLDGFRAATLTSPPGL--GPQATFKVTGGLMSGLRSTSC
VGSGWNSLF-----GEFARK-MAEVVRGSREPCDVWQVVRGDDTQVVGQSYHDVLVIKVG
YD--ALGAKANESKFTLRRGRTEFLRVE-----TEDRLRGYPCRSIPLVTQRRPWNARPV
RHEAGLE---HVLKTLATLRRRL---PRIDGVDAFREHFVRR-----SFRLLR--LDPRL
RTIPLSLGGLGVDPWDGQWMVHSWRQIDPP----------------------RIRI----
-TNKTDFREQ------------KVAEEFAGAGVDVTP----EEVSALAERRIRAKVAADD
---------------VPAFAGIVRRIGRTELQ----------------------------
---------------------ARRFVKAGIRRDRLHNTMAEMGALAAVVANLPPSQGSYS
RL-----------------------------------------
