# Supplementary material for: Metatranscriptomic analysis reveals the diversity of RNA viruses in ticks in Inner Mongolia, China
Source: PLoS Negl Trop Dis. 2024 Dec 11;18(12):e0012706. doi: 10.1371/journal.pntd.0012706 (PMC11634002; doi:10.1371/journal.pntd.0012706)
Supplement: S1 File — (ZIP) [file pntd.0012706.s005.zip › S1 File/Totiviridae/Totiviridae_rdrp_m.fas.log]

IQ-TREE multicore version 1.6.12 for Linux 64-bit built Mar 16 2020
Developed by Bui Quang Minh, Nguyen Lam Tung, Olga Chernomor,
Heiko Schmidt, Dominik Schrempf, Michael Woodhams.

Host:    DESKTOP-5FPH2QN (AVX2, FMA3, 100 GB RAM)
Command: iqtree -s tot_rdrp_m.fas -m MFP -bb 1000 -nt 4
Seed:    76797 (Using SPRNG - Scalable Parallel Random Number Generator)
Time:    Sun Apr 21 15:03:29 2024
Kernel:  AVX+FMA - 4 threads (36 CPU cores detected)

Reading alignment file tot_rdrp_m.fas ... Fasta format detected
Alignment most likely contains protein sequences
Alignment has 32 sequences with 943 columns, 896 distinct patterns
691 parsimony-informative, 119 singleton sites, 133 constant sites
                   Gap/Ambiguity  Composition  p-value
   1  AB085814            36.80%    passed     63.16%
   2  AB176964            36.59%    passed     31.19%
   3  AB300379            36.59%    passed     66.24%
   4  AB742454            36.80%    passed     98.08%
   5  AF038665            38.18%    failed      4.09%
   6  AF039080            37.43%    passed     30.84%
   7  AF127178            36.59%    failed      0.02%
   8  AF325840            36.69%    failed      0.00%
   9  AF337175            37.86%    passed     48.37%
  10  AF527633            37.22%    passed     82.60%
  11  AM261427            37.22%    passed     17.74%
  12  AY561500            36.16%    passed     22.49%
  13  FR750562            38.28%    passed     31.37%
  14  HE572591            38.18%    passed     87.03%
  15  HE588147            38.28%    passed     77.55%
  16  HQ158596            36.59%    passed     18.07%
  17  HQ607520            36.59%    failed      0.15%
  18  J04692              36.59%    passed     11.26%
  19  JN997472            37.33%    failed      0.02%
  20  JN997473            40.08%    failed      0.30%
  21  KC610514            39.55%    passed     21.39%
  22  L13218              73.06%    passed     37.68%
  23  M92355              36.69%    passed     37.78%
  24  ON812582            38.49%    failed      0.05%
  25  ON812602            37.86%    failed      0.24%
  26  U01059              38.49%    passed     42.90%
  27  U01060              50.80%    passed     12.32%
  28  U08999              38.81%    failed      0.02%
  29  U32108              36.59%    failed      4.76%
  30  U41345              40.30%    passed     73.76%
  31  B_Totiviridae_sp.   38.60%    failed      0.07%
  32  G_Totiviridae_sp.   37.86%    failed      0.26%
WARNING: 2 sequences contain more than 50% gaps/ambiguity
****  TOTAL               39.16%  12 sequences failed composition chi2 test (p-value<5%; df=19)

NOTE: Restoring information from model checkpoint file tot_rdrp_m.fas.model.gz

CHECKPOINT: Initial tree restored
NOTE: ModelFinder requires 48 MB RAM!
ModelFinder will test 546 protein models (sample size: 943) ...
 No. Model         -LnL         df  AIC          AICc         BIC
  1  Dayhoff       35991.093    61  72104.185    72112.771    72399.978
  2  Dayhoff+I     35651.266    62  71426.532    71435.409    71727.174
  3  Dayhoff+G4    34877.883    62  69879.767    69888.644    70180.409
  4  Dayhoff+I+G4  34813.146    63  69752.291    69761.465    70057.782
  5  Dayhoff+R2    35017.147    63  70160.295    70169.469    70465.786
  6  Dayhoff+R3    34854.826    65  69839.652    69849.435    70154.841
  7  Dayhoff+R4    34821.757    67  69777.515    69787.928    70102.402
  8  Dayhoff+R5    34807.215    69  69752.431    69763.496    70087.016
  9  Dayhoff+R6    34797.709    71  69737.417    69749.156    70081.701
 10  Dayhoff+R7    34791.683    73  69729.365    69741.798    70083.347
 14  Dayhoff+F     35737.861    80  71635.721    71650.756    72023.647
 15  Dayhoff+F+I   35400.861    81  70963.721    70979.150    71356.496
 16  Dayhoff+F+G4  34604.613    81  69371.227    69386.656    69764.001
 17  Dayhoff+F+I+G4 34541.080    82  69246.159    69261.987    69643.782
 18  Dayhoff+F+R2  34747.847    82  69659.695    69675.523    70057.318
 19  Dayhoff+F+R3  34589.656    84  69347.313    69363.956    69754.635
 20  Dayhoff+F+R4  34553.369    86  69278.738    69296.220    69695.758
 21  Dayhoff+F+R5  34538.922    88  69253.843    69272.185    69680.561
 22  Dayhoff+F+R6  34529.461    90  69238.922    69258.147    69675.338
 23  Dayhoff+F+R7  34523.530    92  69231.059    69251.191    69677.173
 27  mtMAM         39362.326    61  78846.653    78855.239    79142.446
 28  mtMAM+I       39075.624    62  78275.248    78284.125    78575.890
 29  mtMAM+G4      37086.263    62  74296.526    74305.403    74597.168
 30  mtMAM+I+G4    37057.793    63  74241.586    74250.760    74547.078
 31  mtMAM+R2      37506.395    63  75138.790    75147.964    75444.281
 32  mtMAM+R3      37191.008    65  74512.016    74521.800    74827.206
 33  mtMAM+R4      37111.632    67  74357.265    74367.679    74682.152
 34  mtMAM+R5      37076.853    69  74291.705    74302.770    74626.291
 35  mtMAM+R6      37056.608    71  74255.215    74266.954    74599.499
 36  mtMAM+R7      37045.382    73  74236.765    74249.197    74590.747
 37  mtMAM+R8      37027.768    75  74205.536    74218.684    74569.216
 38  mtMAM+R9      37024.323    77  74202.646    74216.533    74576.024
 40  mtMAM+F       37388.651    80  74937.302    74952.337    75325.227
 41  mtMAM+F+I     37083.793    81  74329.586    74345.015    74722.361
 42  mtMAM+F+G4    35397.409    81  70956.818    70972.247    71349.593
 43  mtMAM+F+I+G4  35365.744    82  70895.489    70911.317    71293.112
 44  mtMAM+F+R2    35761.492    82  71686.984    71702.812    72084.608
 45  mtMAM+F+R3    35509.130    84  71186.260    71202.903    71593.582
 46  mtMAM+F+R4    35435.846    86  71043.693    71061.174    71460.712
 47  mtMAM+F+R5    35394.463    88  70964.926    70983.268    71391.644
 48  mtMAM+F+R6    35370.363    90  70920.727    70939.952    71357.143
 49  mtMAM+F+R7    35359.008    92  70902.015    70922.147    71348.129
 50  mtMAM+F+R8    35344.576    94  70877.151    70898.213    71332.963
 51  mtMAM+F+R9    35340.183    96  70872.365    70894.379    71337.876
 53  JTT           35674.719    61  71471.439    71480.025    71767.232
 54  JTT+I         35345.433    62  70814.867    70823.744    71115.509
 55  JTT+G4        34616.821    62  69357.642    69366.519    69658.284
 56  JTT+I+G4      34551.123    63  69228.245    69237.419    69533.736
 57  JTT+R2        34740.230    63  69606.460    69615.634    69911.952
 58  JTT+R3        34593.279    65  69316.558    69326.341    69631.747
 59  JTT+R4        34564.981    67  69263.961    69274.375    69588.849
 60  JTT+R5        34553.311    69  69244.622    69255.687    69579.207
 61  JTT+R6        34546.887    71  69235.774    69247.512    69580.057
 66  JTT+F         35609.658    80  71379.317    71394.352    71767.242
 67  JTT+F+I       35285.326    81  70732.653    70748.081    71125.427
 68  JTT+F+G4      34544.665    81  69251.329    69266.758    69644.104
 69  JTT+F+I+G4    34480.830    82  69125.660    69141.488    69523.284
 70  JTT+F+R2      34661.985    82  69487.970    69503.798    69885.593
 71  JTT+F+R3      34517.371    84  69202.742    69219.385    69610.063
 72  JTT+F+R4      34492.951    86  69157.902    69175.384    69574.922
 73  JTT+F+R5      34480.928    88  69137.856    69156.198    69564.574
 74  JTT+F+R6      34474.810    90  69129.620    69148.846    69566.036
 79  WAG           35230.232    61  70582.465    70591.050    70878.258
 80  WAG+I         34908.562    62  69941.124    69950.001    70241.766
 81  WAG+G4        34302.840    62  68729.679    68738.556    69030.321
 82  WAG+I+G4      34233.787    63  68593.574    68602.748    68899.065
 83  WAG+R2        34400.227    63  68926.454    68935.628    69231.945
 84  WAG+R3        34244.332    65  68618.663    68628.446    68933.852
 85  WAG+R4        34235.149    67  68604.298    68614.712    68929.186
 86  WAG+R5        34227.237    69  68592.474    68603.539    68927.059
 87  WAG+R6        34220.596    71  68583.193    68594.931    68927.477
 92  WAG+F         35113.227    80  70386.454    70401.489    70774.380
 93  WAG+F+I       34796.129    81  69754.257    69769.686    70147.031
 94  WAG+F+G4      34189.453    81  68540.906    68556.334    68933.680
 95  WAG+F+I+G4    34121.450    82  68406.899    68422.727    68804.523
 96  WAG+F+R2      34283.038    82  68730.075    68745.903    69127.699
 97  WAG+F+R3      34129.402    84  68426.803    68443.447    68834.125
 98  WAG+F+R4      34122.025    86  68416.051    68433.532    68833.071
 99  WAG+F+R5      34114.403    88  68404.806    68423.148    68831.523
100  WAG+F+R6      34108.115    90  68396.230    68415.455    68832.646
105  cpREV         35684.483    61  71490.965    71499.551    71786.758
106  cpREV+I       35306.313    62  70736.625    70745.502    71037.267
107  cpREV+G4      34640.289    62  69404.579    69413.456    69705.221
108  cpREV+I+G4    34558.359    63  69242.718    69251.893    69548.210
109  cpREV+R2      34748.682    63  69623.363    69632.537    69928.855
110  cpREV+R3      34575.530    65  69281.060    69290.843    69596.249
111  cpREV+R4      34568.267    67  69270.534    69280.948    69595.422
112  cpREV+R5      34558.055    69  69254.110    69265.176    69588.696
113  cpREV+R6      34548.848    71  69239.696    69251.434    69583.980
114  cpREV+R7      34540.848    73  69227.696    69240.128    69581.678
115  cpREV+R8      34533.839    75  69217.678    69230.826    69581.358
116  cpREV+R9      34531.334    77  69216.668    69230.554    69590.046
118  cpREV+F       35472.681    80  71105.362    71120.397    71493.288
119  cpREV+F+I     35090.351    81  70342.702    70358.131    70735.477
120  cpREV+F+G4    34407.510    81  68977.020    68992.448    69369.794
121  cpREV+F+I+G4  34330.295    82  68824.589    68840.417    69222.213
122  cpREV+F+R2    34528.466    82  69220.932    69236.760    69618.555
123  cpREV+F+R3    34348.182    84  68864.365    68881.008    69271.686
124  cpREV+F+R4    34341.412    86  68854.823    68872.305    69271.843
131  mtREV         37967.338    61  76056.677    76065.262    76352.470
132  mtREV+I       37697.266    62  75518.533    75527.410    75819.175
133  mtREV+G4      36384.249    62  72892.498    72901.375    73193.140
134  mtREV+I+G4    36344.332    63  72814.664    72823.838    73120.156
135  mtREV+R2      36581.411    63  73288.822    73297.997    73594.314
136  mtREV+R3      36410.299    65  72950.597    72960.380    73265.786
137  mtREV+R4      36386.605    67  72907.210    72917.624    73232.098
138  mtREV+R5      36372.904    69  72883.808    72894.873    73218.394
139  mtREV+R6      36353.031    71  72848.063    72859.801    73192.346
140  mtREV+R7      36335.628    73  72817.257    72829.689    73171.239
141  mtREV+R8      36328.171    75  72806.342    72819.491    73170.022
142  mtREV+R9      36326.783    77  72807.567    72821.453    73180.945
144  mtREV+F       36225.219    80  72610.439    72625.474    72998.364
145  mtREV+F+I     35925.820    81  72013.639    72029.068    72406.414
146  mtREV+F+G4    34780.472    81  69722.945    69738.373    70115.719
147  mtREV+F+I+G4  34736.737    82  69637.474    69653.302    70035.098
148  mtREV+F+R2    35003.424    82  70170.848    70186.676    70568.471
149  mtREV+F+R3    34805.834    84  69779.668    69796.311    70186.990
150  mtREV+F+R4    34781.265    86  69734.531    69752.012    70151.550
151  mtREV+F+R5    34767.179    88  69710.358    69728.700    70137.076
152  mtREV+F+R6    34750.676    90  69681.352    69700.578    70117.768
153  mtREV+F+R7    34735.656    92  69655.312    69675.443    70101.426
154  mtREV+F+R8    34727.071    94  69642.142    69663.204    70097.955
155  mtREV+F+R9    34724.461    96  69640.921    69662.936    70106.432
157  rtREV         35581.933    61  71285.866    71294.452    71581.659
158  rtREV+I       35282.466    62  70688.932    70697.809    70989.574
159  rtREV+G4      34506.342    62  69136.684    69145.561    69437.326
160  rtREV+I+G4    34445.251    63  69016.501    69025.675    69321.992
161  rtREV+R2      34609.096    63  69344.191    69353.366    69649.683
162  rtREV+R3      34480.580    65  69091.161    69100.944    69406.350
163  rtREV+R4      34459.287    67  69052.573    69062.987    69377.461
164  rtREV+R5      34450.977    69  69039.953    69051.018    69374.539
165  rtREV+R6      34443.383    71  69028.765    69040.504    69373.049
166  rtREV+R7      34437.863    73  69021.726    69034.159    69375.708
170  rtREV+F       35205.797    80  70571.595    70586.629    70959.520
171  rtREV+F+I     34914.842    81  69991.684    70007.113    70384.458
172  rtREV+F+G4    34114.818    81  68391.637    68407.065    68784.411
173  rtREV+F+I+G4  34058.977    82  68281.953    68297.781    68679.577
174  rtREV+F+R2    34223.933    82  68611.866    68627.693    69009.489
175  rtREV+F+R3    34092.589    84  68353.178    68369.821    68760.499
176  rtREV+F+R4    34072.721    86  68317.442    68334.924    68734.462
177  rtREV+F+R5    34064.055    88  68304.110    68322.452    68730.827
178  rtREV+F+R6    34055.912    90  68291.823    68311.049    68728.239
179  rtREV+F+R7    34050.144    92  68284.288    68304.420    68730.403
183  mtART         39070.602    61  78263.204    78271.790    78558.997
184  mtART+I       38785.330    62  77694.660    77703.537    77995.302
185  mtART+G4      36814.241    62  73752.481    73761.358    74053.123
186  mtART+I+G4    36778.799    63  73683.597    73692.771    73989.089
187  mtART+R2      37257.373    63  74640.745    74649.919    74946.237
188  mtART+R3      36906.567    65  73943.134    73952.917    74258.323
189  mtART+R4      36872.249    67  73878.498    73888.912    74203.385
190  mtART+R5      36856.877    69  73851.754    73862.819    74186.339
191  mtART+R6      36838.458    71  73818.917    73830.655    74163.201
192  mtART+R7      36820.636    73  73787.272    73799.705    74141.254
193  mtART+R8      36789.740    75  73729.480    73742.629    74093.160
194  mtART+R9      36785.767    77  73725.534    73739.421    74098.913
196  mtART+F       37067.533    80  74295.066    74310.101    74682.991
197  mtART+F+I     36752.091    81  73666.182    73681.611    74058.957
198  mtART+F+G4    34999.443    81  70160.887    70176.315    70553.661
199  mtART+F+I+G4  34949.715    82  70063.429    70079.257    70461.053
200  mtART+F+R2    35432.547    82  71029.094    71044.921    71426.717
201  mtART+F+R3    35092.211    84  70352.422    70369.065    70759.743
202  mtART+F+R4    35059.936    86  70291.872    70309.353    70708.892
203  mtART+F+R5    35045.091    88  70266.181    70284.523    70692.899
204  mtART+F+R6    35027.260    90  70234.520    70253.745    70670.936
205  mtART+F+R7    35012.086    92  70208.172    70228.304    70654.286
206  mtART+F+R8    34973.792    94  70135.584    70156.646    70591.396
207  mtART+F+R9    34968.427    96  70128.853    70150.867    70594.363
209  mtZOA         37855.525    61  75833.050    75841.636    76128.843
210  mtZOA+I       37587.485    62  75298.970    75307.847    75599.612
211  mtZOA+G4      35959.845    62  72043.690    72052.568    72344.332
212  mtZOA+I+G4    35922.157    63  71970.314    71979.488    72275.805
213  mtZOA+R2      36246.649    63  72619.298    72628.472    72924.790
214  mtZOA+R3      35999.037    65  72128.074    72137.858    72443.263
215  mtZOA+R4      35979.817    67  72093.635    72104.048    72418.522
216  mtZOA+R5      35970.539    69  72079.077    72090.143    72413.663
217  mtZOA+R6      35957.303    71  72056.606    72068.344    72400.890
218  mtZOA+R7      35945.154    73  72036.307    72048.740    72390.289
219  mtZOA+R8      35920.992    75  71991.984    72005.133    72355.664
220  mtZOA+R9      35918.899    77  71991.797    72005.684    72365.175
222  mtZOA+F       36452.909    80  73065.818    73080.852    73453.743
223  mtZOA+F+I     36134.970    81  72431.940    72447.369    72824.715
224  mtZOA+F+G4    34685.434    81  69532.868    69548.297    69925.643
225  mtZOA+F+I+G4  34636.468    82  69436.935    69452.763    69834.559
226  mtZOA+F+R2    34998.959    82  70161.917    70177.745    70559.540
227  mtZOA+F+R3    34744.809    84  69657.618    69674.261    70064.939
228  mtZOA+F+R4    34728.198    86  69628.397    69645.878    70045.416
229  mtZOA+F+R5    34718.263    88  69612.527    69630.868    70039.244
230  mtZOA+F+R6    34700.351    90  69580.701    69599.927    70017.117
231  mtZOA+F+R7    34680.568    92  69545.135    69565.267    69991.249
232  mtZOA+F+R8    34646.358    94  69480.716    69501.777    69936.528
233  mtZOA+F+R9    34642.731    96  69477.463    69499.477    69942.973
235  VT            35127.371    61  70376.741    70385.327    70672.534
236  VT+I          34831.359    62  69786.718    69795.595    70087.360
237  VT+G4         34287.187    62  68698.374    68707.251    68999.016
238  VT+I+G4       34219.199    63  68564.397    68573.571    68869.889
239  VT+R2         34363.754    63  68853.507    68862.681    69158.999
240  VT+R3         34229.073    65  68588.146    68597.930    68903.336
241  VT+R4         34222.567    67  68579.133    68589.547    68904.021
248  VT+F          35013.938    80  70187.876    70202.910    70575.801
249  VT+F+I        34722.819    81  69607.639    69623.067    70000.413
250  VT+F+G4       34182.110    81  68526.220    68541.648    68918.994
251  VT+F+I+G4     34115.449    82  68394.899    68410.727    68792.522
252  VT+F+R2       34252.984    82  68669.969    68685.797    69067.592
253  VT+F+R3       34119.204    84  68406.409    68423.052    68813.730
254  VT+F+R4       34111.652    86  68395.304    68412.785    68812.324
255  VT+F+R5       34109.871    88  68395.743    68414.084    68822.460
261  LG            35340.264    61  70802.528    70811.113    71098.321
262  LG+I          35026.418    62  70176.836    70185.713    70477.478
263  LG+G4         34211.281    62  68546.561    68555.439    68847.204
264  LG+I+G4       34151.493    63  68428.987    68438.161    68734.478
265  LG+R2         34334.965    63  68795.930    68805.104    69101.421
266  LG+R3         34188.768    65  68507.536    68517.320    68822.726
267  LG+R4         34169.726    67  68473.453    68483.866    68798.340
268  LG+R5         34166.078    69  68470.156    68481.221    68804.741
274  LG+F          35223.086    80  70606.172    70621.207    70994.097
275  LG+F+I        34916.676    81  69995.352    70010.780    70388.126
276  LG+F+G4       34100.047    81  68362.094    68377.523    68754.869
277  LG+F+I+G4     34042.939    82  68249.877    68265.705    68647.501
278  LG+F+R2       34216.030    82  68596.059    68611.887    68993.683
279  LG+F+R3       34076.340    84  68320.679    68337.323    68728.001
280  LG+F+R4       34056.941    86  68285.882    68303.363    68702.902
281  LG+F+R5       34053.322    88  68282.644    68300.986    68709.362
287  DCMut         35986.518    61  72095.036    72103.622    72390.829
288  DCMut+I       35647.293    62  71418.585    71427.463    71719.227
289  DCMut+G4      34877.164    62  69878.328    69887.206    70178.971
290  DCMut+I+G4    34812.338    63  69750.676    69759.850    70056.167
291  DCMut+R2      35015.350    63  70156.701    70165.875    70462.192
292  DCMut+R3      34841.124    65  69812.249    69822.032    70127.438
293  DCMut+R4      34823.766    67  69781.533    69791.946    70106.420
294  DCMut+R5      34819.885    69  69777.770    69788.836    70112.356
300  DCMut+F       35733.438    80  71626.875    71641.910    72014.800
301  DCMut+F+I     35397.058    81  70956.115    70971.544    71348.890
302  DCMut+F+G4    34603.944    81  69369.887    69385.316    69762.662
303  DCMut+F+I+G4  34540.338    82  69244.675    69260.503    69642.299
304  DCMut+F+R2    34746.584    82  69657.167    69672.995    70054.791
305  DCMut+F+R3    34575.830    84  69319.659    69336.303    69726.981
306  DCMut+F+R4    34557.128    86  69286.255    69303.737    69703.275
307  DCMut+F+R5    34552.908    88  69281.815    69300.157    69708.533
313  PMB           35079.494    61  70280.988    70289.573    70576.781
314  PMB+I         34799.729    62  69723.458    69732.335    70024.100
315  PMB+G4        34290.665    62  68705.329    68714.207    69005.971
316  PMB+I+G4      34223.990    63  68573.981    68583.155    68879.472
317  PMB+R2        34352.138    63  68830.276    68839.450    69135.767
318  PMB+R3        34226.842    65  68583.685    68593.468    68898.874
319  PMB+R4        34214.170    67  68562.340    68572.754    68887.227
320  PMB+R5        34210.598    69  68559.197    68570.262    68893.782
326  PMB+F         35014.224    80  70188.448    70203.483    70576.373
327  PMB+F+I       34728.258    81  69618.516    69633.944    70011.290
328  PMB+F+G4      34216.472    81  68594.943    68610.372    68987.718
329  PMB+F+I+G4    34148.896    82  68461.792    68477.620    68859.416
330  PMB+F+R2      34282.204    82  68728.409    68744.237    69126.032
331  PMB+F+R3      34153.185    84  68474.369    68491.012    68881.691
332  PMB+F+R4      34134.468    86  68440.935    68458.417    68857.955
333  PMB+F+R5      34132.368    88  68440.735    68459.077    68867.453
339  HIVb          36694.592    61  73511.185    73519.770    73806.978
340  HIVb+I        36247.955    62  72619.911    72628.788    72920.553
341  HIVb+G4       35332.526    62  70789.053    70797.930    71089.695
342  HIVb+I+G4     35246.992    63  70619.985    70629.159    70925.476
343  HIVb+R2       35522.944    63  71171.888    71181.062    71477.379
344  HIVb+R3       35305.012    65  70740.023    70749.807    71055.213
345  HIVb+R4       35251.989    67  70637.977    70648.391    70962.865
346  HIVb+R5       35246.719    69  70631.438    70642.503    70966.023
352  HIVb+F        36523.511    80  73207.022    73222.057    73594.947
353  HIVb+F+I      36087.656    81  72337.311    72352.740    72730.086
354  HIVb+F+G4     35115.535    81  70393.071    70408.499    70785.845
355  HIVb+F+I+G4   35035.911    82  70235.822    70251.650    70633.446
356  HIVb+F+R2     35303.983    82  70771.967    70787.795    71169.590
357  HIVb+F+R3     35100.560    84  70369.119    70385.763    70776.441
358  HIVb+F+R4     35040.055    86  70252.110    70269.592    70669.130
359  HIVb+F+R5     35033.426    88  70242.852    70261.194    70669.569
365  HIVw          38509.749    61  77141.498    77150.083    77437.291
366  HIVw+I        38012.258    62  76148.517    76157.394    76449.159
367  HIVw+G4       37021.684    62  74167.368    74176.245    74468.010
368  HIVw+I+G4     36928.182    63  73982.365    73991.539    74287.856
369  HIVw+R2       37287.571    63  74701.143    74710.317    75006.634
370  HIVw+R3       37026.572    65  74183.144    74192.928    74498.334
371  HIVw+R4       36970.984    67  74075.968    74086.381    74400.855
372  HIVw+R5       36963.427    69  74064.854    74075.919    74399.440
373  HIVw+R6       36963.312    71  74068.624    74080.362    74412.908
378  HIVw+F        37466.351    80  75092.702    75107.737    75480.627
379  HIVw+F+I      37004.142    81  74170.285    74185.714    74563.059
380  HIVw+F+G4     36009.059    81  72180.118    72195.546    72572.892
381  HIVw+F+I+G4   35923.661    82  72011.323    72027.151    72408.946
382  HIVw+F+R2     36240.721    82  72645.442    72661.270    73043.065
383  HIVw+F+R3     36010.499    84  72188.998    72205.642    72596.320
384  HIVw+F+R4     35958.089    86  72088.177    72105.659    72505.197
385  HIVw+F+R5     35950.627    88  72077.254    72095.596    72503.972
386  HIVw+F+R6     35950.617    90  72081.234    72100.460    72517.650
391  JTTDCMut      35673.645    61  71469.290    71477.876    71765.083
392  JTTDCMut+I    35343.924    62  70811.848    70820.726    71112.490
393  JTTDCMut+G4   34620.227    62  69364.455    69373.332    69665.097
394  JTTDCMut+I+G4 34554.494    63  69234.988    69244.163    69540.480
395  JTTDCMut+R2   34744.882    63  69615.764    69624.938    69921.255
396  JTTDCMut+R3   34581.167    65  69292.334    69302.117    69607.523
397  JTTDCMut+R4   34551.285    67  69236.569    69246.983    69561.457
398  JTTDCMut+R5   34548.073    69  69234.146    69245.211    69568.731
404  JTTDCMut+F    35604.718    80  71369.437    71384.472    71757.362
405  JTTDCMut+F+I  35280.126    81  70722.251    70737.680    71115.026
406  JTTDCMut+F+G4 34542.729    81  69247.458    69262.887    69640.232
407  JTTDCMut+F+I+G4 34478.978    82  69121.957    69137.785    69519.580
408  JTTDCMut+F+R2 34660.867    82  69485.734    69501.562    69883.358
409  JTTDCMut+F+R3 34504.483    84  69176.965    69193.609    69584.287
410  JTTDCMut+F+R4 34473.503    86  69119.005    69136.486    69536.025
411  JTTDCMut+F+R5 34470.813    88  69117.627    69135.969    69544.345
417  FLU           36721.943    61  73565.886    73574.471    73861.679
418  FLU+I         36288.912    62  72701.824    72710.701    73002.466
419  FLU+G4        35392.936    62  70909.873    70918.750    71210.515
420  FLU+I+G4      35309.036    63  70744.073    70753.247    71049.564
421  FLU+R2        35594.952    63  71315.903    71325.077    71621.394
422  FLU+R3        35376.137    65  70882.273    70892.057    71197.463
423  FLU+R4        35334.708    67  70803.417    70813.831    71128.304
424  FLU+R5        35328.809    69  70795.619    70806.684    71130.204
430  FLU+F         36308.917    80  72777.834    72792.868    73165.759
431  FLU+F+I       35891.157    81  71944.313    71959.742    72337.087
432  FLU+F+G4      34987.752    81  70137.504    70152.933    70530.278
433  FLU+F+I+G4    34905.636    82  69975.273    69991.101    70372.896
434  FLU+F+R2      35165.210    82  70494.420    70510.248    70892.043
435  FLU+F+R3      34975.158    84  70118.316    70134.959    70525.637
436  FLU+F+R4      34928.707    86  70029.414    70046.895    70446.433
437  FLU+F+R5      34922.588    88  70021.176    70039.518    70447.893
443  Blosum62      35115.858    61  70353.716    70362.301    70649.509
444  Blosum62+I    34838.835    62  69801.671    69810.548    70102.313
445  Blosum62+G4   34305.011    62  68734.021    68742.899    69034.664
446  Blosum62+I+G4 34241.008    63  68608.016    68617.190    68913.507
447  Blosum62+R2   34370.938    63  68867.876    68877.050    69173.367
448  Blosum62+R3   34243.176    65  68616.351    68626.135    68931.541
449  Blosum62+R4   34233.284    67  68600.568    68610.982    68925.456
450  Blosum62+R5   34227.001    69  68592.003    68603.068    68926.588
456  Blosum62+F    34989.496    80  70138.992    70154.026    70526.917
457  Blosum62+F+I  34704.817    81  69571.634    69587.062    69964.408
458  Blosum62+F+G4 34174.321    81  68510.643    68526.071    68903.417
459  Blosum62+F+I+G4 34109.153    82  68382.306    68398.134    68779.929
460  Blosum62+F+R2 34243.119    82  68650.237    68666.065    69047.861
461  Blosum62+F+R3 34110.509    84  68389.018    68405.661    68796.340
462  Blosum62+F+R4 34100.562    86  68373.124    68390.605    68790.144
463  Blosum62+F+R5 34091.877    88  68359.755    68378.097    68786.473
464  Blosum62+F+R6 34089.894    90  68359.789    68379.014    68796.204
469  mtMet         38233.094    61  76588.188    76596.774    76883.981
470  mtMet+I       37963.454    62  76050.908    76059.786    76351.550
471  mtMet+G4      36625.276    62  73374.552    73383.429    73675.194
472  mtMet+I+G4    36583.132    63  73292.264    73301.438    73597.755
473  mtMet+R2      36816.218    63  73758.436    73767.610    74063.927
474  mtMet+R3      36647.488    65  73424.976    73434.760    73740.166
475  mtMet+R4      36616.854    67  73367.708    73378.122    73692.596
476  mtMet+R5      36593.943    69  73325.886    73336.952    73660.472
477  mtMet+R6      36588.930    71  73319.861    73331.599    73664.145
482  mtMet+F       36354.957    80  72869.914    72884.949    73257.840
483  mtMet+F+I     36053.295    81  72268.590    72284.018    72661.364
484  mtMet+F+G4    34819.898    81  69801.795    69817.224    70194.570
485  mtMet+F+I+G4  34772.547    82  69709.095    69724.923    70106.718
486  mtMet+F+R2    35030.154    82  70224.307    70240.135    70621.930
487  mtMet+F+R3    34870.472    84  69908.945    69925.588    70316.266
488  mtMet+F+R4    34829.620    86  69831.241    69848.722    70248.261
489  mtMet+F+R5    34798.123    88  69772.246    69790.588    70198.964
490  mtMet+F+R6    34790.163    90  69760.326    69779.551    70196.742
491  mtMet+F+R7    34790.127    92  69764.255    69784.386    70210.369
495  mtVer         38661.730    61  77445.460    77454.046    77741.253
496  mtVer+I       38367.696    62  76859.392    76868.270    77160.034
497  mtVer+G4      36841.334    62  73806.667    73815.545    74107.309
498  mtVer+I+G4    36801.108    63  73728.215    73737.389    74033.706
499  mtVer+R2      37063.917    63  74253.834    74263.008    74559.326
500  mtVer+R3      36866.763    65  73863.526    73873.309    74178.715
501  mtVer+R4      36834.028    67  73802.056    73812.470    74126.944
502  mtVer+R5      36812.122    69  73762.245    73773.310    74096.830
503  mtVer+R6      36806.616    71  73755.232    73766.970    74099.516
508  mtVer+F       36951.503    80  74063.006    74078.040    74450.931
509  mtVer+F+I     36624.600    81  73411.199    73426.628    73803.974
510  mtVer+F+G4    35249.276    81  70660.553    70675.981    71053.327
511  mtVer+F+I+G4  35205.650    82  70575.301    70591.129    70972.924
512  mtVer+F+R2    35506.452    82  71176.903    71192.731    71574.527
513  mtVer+F+R3    35318.474    84  70804.948    70821.592    71212.270
514  mtVer+F+R4    35269.936    86  70711.872    70729.354    71128.892
515  mtVer+F+R5    35234.819    88  70645.638    70663.979    71072.355
516  mtVer+F+R6    35225.468    90  70630.936    70650.161    71067.352
517  mtVer+F+R7    35225.443    92  70634.886    70655.017    71081.000
521  mtInv         38255.649    61  76633.298    76641.884    76929.091
522  mtInv+I       37989.490    62  76102.980    76111.857    76403.622
523  mtInv+G4      36855.517    62  73835.035    73843.912    74135.677
524  mtInv+I+G4    36811.351    63  73748.702    73757.876    74054.193
525  mtInv+R2      36986.243    63  74098.486    74107.660    74403.977
526  mtInv+R3      36872.111    65  73874.221    73884.005    74189.411
527  mtInv+R4      36831.164    67  73796.328    73806.742    74121.216
528  mtInv+R5      36812.476    69  73762.952    73774.017    74097.538
529  mtInv+R6      36809.247    71  73760.494    73772.232    74104.778
534  mtInv+F       35938.084    80  72036.169    72051.204    72424.094
535  mtInv+F+I     35639.193    81  71440.385    71455.814    71833.159
536  mtInv+F+G4    34568.008    81  69298.017    69313.446    69690.791
537  mtInv+F+I+G4  34518.068    82  69200.137    69215.965    69597.760
538  mtInv+F+R2    34737.384    82  69638.767    69654.595    70036.391
539  mtInv+F+R3    34611.983    84  69391.965    69408.609    69799.287
540  mtInv+F+R4    34561.976    86  69295.952    69313.433    69712.971
541  mtInv+F+R5    34535.049    88  69246.097    69264.439    69672.815
542  mtInv+F+R6    34528.957    90  69237.915    69257.140    69674.331
Akaike Information Criterion:           LG+F+I+G4
Corrected Akaike Information Criterion: LG+F+I+G4
Bayesian Information Criterion:         LG+F+I+G4
Best-fit model: LG+F+I+G4 chosen according to BIC

All model information printed to tot_rdrp_m.fas.model.gz
CPU time for ModelFinder: 3146.117 seconds (0h:52m:26s)
Wall-clock time for ModelFinder: 799.779 seconds (0h:13m:19s)
Generating 1000 samples for ultrafast bootstrap (seed: 76797)...

NOTE: 21 MB RAM (0 GB) is required!
Estimate model parameters (epsilon = 0.100)
Thoroughly optimizing +I+G parameters from 10 start values...
Init pinv, alpha: 0.000, 1.000 / Estimate: 0.028, 1.536 / LogL: -34042.937
Init pinv, alpha: 0.016, 1.000 / Estimate: 0.028, 1.532 / LogL: -34042.946
Init pinv, alpha: 0.031, 1.000 / Estimate: 0.028, 1.531 / LogL: -34042.947
Init pinv, alpha: 0.047, 1.000 / Estimate: 0.028, 1.530 / LogL: -34042.952
Init pinv, alpha: 0.063, 1.000 / Estimate: 0.028, 1.535 / LogL: -34042.939
Init pinv, alpha: 0.078, 1.000 / Estimate: 0.028, 1.535 / LogL: -34042.940
Init pinv, alpha: 0.094, 1.000 / Estimate: 0.028, 1.534 / LogL: -34042.941
Init pinv, alpha: 0.110, 1.000 / Estimate: 0.028, 1.534 / LogL: -34042.942
Init pinv, alpha: 0.125, 1.000 / Estimate: 0.028, 1.534 / LogL: -34042.943
Init pinv, alpha: 0.141, 1.000 / Estimate: 0.028, 1.533 / LogL: -34042.945
Optimal pinv,alpha: 0.028, 1.536 / LogL: -34042.937

Parameters optimization took 16.555 sec
Computing ML distances based on estimated model parameters... 0.751 sec
Computing BIONJ tree...
0.013 seconds
Log-likelihood of BIONJ tree: -34007.504
--------------------------------------------------------------------
|             INITIALIZING CANDIDATE TREE SET                      |
--------------------------------------------------------------------
Generating 98 parsimony trees... 2.616 second
Computing log-likelihood of 98 initial trees ... 9.174 seconds
Current best score: -34007.504

Do NNI search on 20 best initial trees
Estimate model parameters (epsilon = 0.100)
BETTER TREE FOUND at iteration 1: -34000.998
Estimate model parameters (epsilon = 0.100)
BETTER TREE FOUND at iteration 2: -34000.386
Iteration 10 / LogL: -34002.554 / Time: 0h:0m:42s
Iteration 20 / LogL: -34000.399 / Time: 0h:0m:54s
Finish initializing candidate tree set (5)
Current best tree score: -34000.386 / CPU time: 36.991
Number of iterations: 20
--------------------------------------------------------------------
|               OPTIMIZING CANDIDATE TREE SET                      |
--------------------------------------------------------------------
Iteration 30 / LogL: -34019.416 / Time: 0h:1m:7s (0h:2m:46s left)
Iteration 40 / LogL: -34000.981 / Time: 0h:1m:19s (0h:2m:5s left)
Iteration 50 / LogL: -34001.422 / Time: 0h:1m:31s (0h:1m:36s left)
Log-likelihood cutoff on original alignment: -34044.882
Iteration 60 / LogL: -34000.984 / Time: 0h:1m:39s (0h:1m:10s left)
Iteration 70 / LogL: -34001.922 / Time: 0h:1m:48s (0h:0m:50s left)
Iteration 80 / LogL: -34000.416 / Time: 0h:2m:2s (0h:0m:34s left)
Iteration 90 / LogL: -34000.447 / Time: 0h:2m:12s (0h:0m:17s left)
Iteration 100 / LogL: -34002.046 / Time: 0h:2m:21s (0h:0m:2s left)
Log-likelihood cutoff on original alignment: -34044.882
NOTE: Bootstrap correlation coefficient of split occurrence frequencies: 0.993
TREE SEARCH COMPLETED AFTER 103 ITERATIONS / Time: 0h:2m:24s

--------------------------------------------------------------------
|                    FINALIZING TREE SEARCH                        |
--------------------------------------------------------------------
Performs final model parameters optimization
Estimate model parameters (epsilon = 0.010)
1. Initial log-likelihood: -34000.386
Optimal log-likelihood: -34000.379
Proportion of invariable sites: 0.028
Gamma shape alpha: 1.499
Parameters optimization took 1 rounds (0.096 sec)
BEST SCORE FOUND : -34000.379
Creating bootstrap support values...
Split supports printed to NEXUS file tot_rdrp_m.fas.splits.nex
Total tree length: 35.420

Total number of iterations: 103
CPU time used for tree search: 492.001 sec (0h:8m:12s)
Wall-clock time used for tree search: 126.871 sec (0h:2m:6s)
Total CPU time used: 560.459 sec (0h:9m:20s)
Total wall-clock time used: 144.529 sec (0h:2m:24s)

Computing bootstrap consensus tree...
Reading input file tot_rdrp_m.fas.splits.nex...
32 taxa and 164 splits.
Consensus tree written to tot_rdrp_m.fas.contree
Reading input trees file tot_rdrp_m.fas.contree
Log-likelihood of consensus tree: -34001.323

Analysis results written to: 
  IQ-TREE report:                tot_rdrp_m.fas.iqtree
  Maximum-likelihood tree:       tot_rdrp_m.fas.treefile
  Likelihood distances:          tot_rdrp_m.fas.mldist

Ultrafast bootstrap approximation results written to:
  Split support values:          tot_rdrp_m.fas.splits.nex
  Consensus tree:                tot_rdrp_m.fas.contree
  Screen log file:               tot_rdrp_m.fas.log

Date and Time: Sun Apr 21 15:19:13 2024
