# Supplementary material for: Metatranscriptomic analysis reveals the diversity of RNA viruses in ticks in Inner Mongolia, China
Source: PLoS Negl Trop Dis. 2024 Dec 11;18(12):e0012706. doi: 10.1371/journal.pntd.0012706 (PMC11634002; doi:10.1371/journal.pntd.0012706)
Supplement: S1 File — (ZIP) [file pntd.0012706.s005.zip › S1 File/Totiviridae/Totiviridae_rdrp_m.fas.treefile]

(AB085814:0.7421094788,(((AB176964:0.7814838690,AB742454:0.4080623411)65:0.0883199165,((AY561500:0.7003401180,U41345:0.6760825545)38:0.0839787467,FR750562:0.4737323547)100:0.2854083949)53:0.0778148778,((AF038665:0.6047454811,HE572591:0.5155951651)60:0.0739213199,HE588147:0.3919996917)83:0.0844559207)81:0.2197013605,((((AB300379:0.3690497467,AF337175:0.4469630310)92:0.1180863446,(AF527633:0.4707515472,AM261427:0.4279458042)91:0.1248839348)77:0.1086761611,AF039080:0.3845886586)100:0.5934655328,((((AF127178:0.5428783607,(AF325840:0.3556254113,HQ607520:0.3499333953)99:0.2577738879)99:0.4961117501,U08999:1.3243428558)99:1.2569751750,(((((HQ158596:0.3996063346,J04692:0.4283464451)99:0.7001739899,(JN997472:0.3934082196,JN997473:0.4084868714)100:0.4351788513)69:0.2982268921,(KC610514:0.7209824332,U01060:0.7930569775)88:0.2882658237)100:1.7321502290,(L13218:3.1851430787,((ON812582:0.0000023951,B_Totiviridae_sp.:0.0036616821)100:0.5489088058,(ON812602:0.0000020353,G_Totiviridae_sp.:0.0018406155)100:0.5135712150)100:2.1381126240)99:2.3110418120)33:0.2977971862,U01059:2.8480108384)53:0.5179611042)78:0.2755266508,(M92355:0.4848820589,U32108:0.6727344716)100:0.6507309955)84:0.3589247826)80:0.1774067531);
